# Supplementary material for: Group-specific cellular metabolism in Medulloblastoma
Source: J Transl Med. 2023 Jun 5;21:363. doi: 10.1186/s12967-023-04211-6 (PMC10242934; doi:10.1186/s12967-023-04211-6)
Supplement: Supplementary file 2 — Additional file 2: Table S1. Clinical data of samples from ICGC and MAGIC cohorts explored within the scope of our bulk RNA analysis. PFS = progression-free survival, OS = overall survival, M-stage = tumour dissemination stage. [file 12967_2023_4211_MOESM2_ESM.xlsx]

## Sheet: ICGC clinical data
ICGC_ID	metabolic cluster	MB group	G3/G4 consensus subgroup (Sharma et al.)	Gender	Age	paedatric vs adult	M-stage	Histology	Recurrence	PFS (months)	Death	OS (months)	MYC	MYCN
ICGC_MB140	I_G3/4.1	WNT	NA	M	27	adult	M0	Classic	0	7	0	7	wt	wt
ICGC_MB169	I_G3/4.1	Group 3	NA	F	1.8	pediatric	M3	MBEN	0	12	0	12	NA	NA
ICGC_MB174	I_G3/4.1	Group 4	VI	M	16	pediatric	M0	classic	NA	NA	NA	NA	wt	wt
ICGC_MB183	I_G3/4.1	Group 4	VII	M	3	pediatric	?	classic	NA	NA	NA	NA	wt	amplified
ICGC_MB196	I_G3/4.1	Group 4	NA	M	14	pediatric	M2	classic	NA	NA	NA	NA	NA	NA
ICGC_MB264	I_G3/4.1	Group 4	VII	NA	NA	NA	NA	NA	NA	NA	NA	NA	wt	wt
ICGC_MB286	I_G3/4.1	Group 4	VI	NA	NA	NA	NA	NA	NA	NA	NA	NA	wt	wt
ICGC_MB294	I_G3/4.1	Group 4	VI	NA	NA	NA	NA	NA	NA	NA	NA	NA	wt	wt
ICGC_MB302	I_G3/4.1	Group 4	VIII	NA	NA	NA	NA	NA	NA	NA	NA	NA	wt	wt
ICGC_MB40	I_G3/4.1	Group 4	VII	M	3	pediatric	M0	Classic	0	33	0	33	wt	wt
ICGC_MB57	I_G3/4.1	Group 4	VII	F	23	adult	M0	classic	0	24	0	24	wt	wt
ICGC_MB83	I_G3/4.1	Group 4	VIII	F	14	pediatric	NA	Classic	0	24	0	24	wt	wt
ICGC_MB84	I_G3/4.1	Group 4	VII	M	12	pediatric	NA	Classic	0	27	0	27	wt	wt
ICGC_MB91	I_G3/4.1	Group 4	VIII	M	15	pediatric	M3	Classic	0	26	0	26	wt	wt
ICGC_MB266	excluded	SHH	NA	NA	NA	NA	NA	NA	NA	NA	NA	NA	wt	wt
ICGC_MB299	excluded	SHH	NA	NA	NA	NA	NA	NA	NA	NA	NA	NA	wt	wt
ICGC_MB95	excluded	Group 3	II	M	3	pediatric	M0	Classic	0	22	0	22	wt	wt
ICGC_MB106	I_G3/4.2	Group 3	II	M	3	pediatric	M0	Classic	1	4	1	10	amplified	wt
ICGC_MB131	I_G3/4.2	Group 3	II	M	5	pediatric	M3	LCA	1	5	1	8	amplified	wt
ICGC_MB177	I_G3/4.2	Group 4	V	F	6	pediatric	M3	classic	0	8	0	8	wt	amplified
ICGC_MB226	I_G3/4.2	Group 3	II	M	5	NA	?	classic	NA	NA	NA	NA	wt	wt
ICGC_MB248	I_G3/4.2	Group 3	II	F	4	NA	?	LCA	NA	NA	NA	NA	amplified	wt
ICGC_MB89	I_G3/4.2	Group 3	III	F	4	pediatric	M3	LCA	1	4	1	6	amplified	wt
ICGC_MB101	I_SHH.1	SHH	NA	F	39	adult	M0	Desmoplastic	0	24	0	24	wt	wt
ICGC_MB102	I_SHH.1	SHH	NA	F	23	adult	M0	Desmoplastic	1	12	0	15	wt	wt
ICGC_MB104	I_SHH.1	SHH	NA	M	35	adult	M0	Classic	1	11	0	14	wt	wt
ICGC_MB132	I_SHH.1	SHH	NA	F	5	pediatric	M0	Desmoplastic	0	22	0	22	wt	wt
ICGC_MB136	I_SHH.1	SHH	NA	M	26	adult	M0	LCA	1	12	0	36	wt	wt
ICGC_MB137	I_SHH.1	SHH	NA	M	10	pediatric	NA	LCA	1	22	0	27	wt	amplified
ICGC_MB178	I_SHH.1	SHH	NA	M	27	adult	M0	desmo	0	12	0	12	wt	wt
ICGC_MB179	I_SHH.1	SHH	NA	F	24	adult	M0	desmo	0	10	0	10	wt	wt
ICGC_MB180	I_SHH.1	SHH	NA	M	26	adult	M0	classic	1	16	0	18	wt	wt
ICGC_MB181	I_SHH.1	SHH	NA	F	22	adult	?	desmo	0	6	0	6	wt	wt
ICGC_MB193	I_SHH.1	SHH	NA	F	2.29999999999999	pediatric	M0	desmo	0	18	0	18	wt	wt
ICGC_MB194	I_SHH.1	SHH	NA	M	31	adult	?	desmo	NA	NA	NA	NA	wt	wt
ICGC_MB204	I_SHH.1	SHH	NA	F	20	adult	?	classic	NA	NA	NA	NA	wt	wt
ICGC_MB206	I_SHH.1	SHH	NA	F	5	pediatric	M3	desmo	0	12	0	12	wt	wt
ICGC_MB234	I_SHH.1	SHH	NA	F	27	NA	?	?	NA	NA	NA	NA	wt	wt
ICGC_MB239	I_SHH.1	SHH	NA	M	28	NA	?	desmo	NA	NA	NA	NA	wt	wt
ICGC_MB244	I_SHH.1	SHH	NA	M	3	NA	?	desmo	NA	NA	NA	NA	wt	wt
ICGC_MB246	I_SHH.1	SHH	NA	M	25	NA	M0	desmo	NA	NA	NA	NA	wt	wt
ICGC_MB275	I_SHH.1	SHH	NA	NA	NA	NA	NA	NA	NA	NA	NA	NA	wt	amplified
ICGC_MB284	I_SHH.1	SHH	NA	NA	NA	NA	NA	NA	NA	NA	NA	NA	wt	wt
ICGC_MB287	I_SHH.1	SHH	NA	NA	NA	NA	NA	NA	NA	NA	NA	NA	wt	wt
ICGC_MB53	I_SHH.1	SHH	NA	M	20	adult	M0	Desmo	0	45	0	45	wt	wt
ICGC_MB56	I_SHH.1	SHH	NA	F	42	adult	M0	classic	1	12	1	37	wt	wt
ICGC_MB60	I_SHH.1	SHH	NA	M	23	adult	M0	Classic	0	18	0	18	wt	wt
ICGC_MB61	I_SHH.1	SHH	NA	M	28	adult	M0	Desmoplastic	1	8	0	12	wt	wt
ICGC_MB62	I_SHH.1	SHH	NA	M	50	adult	M0	Classic	0	12	0	22	wt	wt
ICGC_MB68	I_SHH.1	SHH	NA	F	22	adult	NA	Classic	0	24	0	24	wt	wt
ICGC_MB88	I_SHH.1	SHH	NA	M	2	pediatric	M0	Desmoplastic	1	8	0	27	wt	wt
ICGC_MB108	I_G3/4.3	Group 4	VII	M	10	pediatric	M0	Classic	0	14	0	14	wt	wt
ICGC_MB110	I_G3/4.3	Group 4	VI	F	10	pediatric	M1	LCA	0	14	0	14	wt	wt
ICGC_MB114	I_G3/4.3	Group 4	VIII	M	8	pediatric	M1	Classic	0	14	0	14	wt	wt
ICGC_MB118	I_G3/4.3	Group 4	VIII	M	11	pediatric	M0	Classic	0	14	0	14	wt	wt
ICGC_MB119	I_G3/4.3	Group 4	VII	F	5	pediatric	NA	Classic	0	14	0	14	wt	wt
ICGC_MB121	I_G3/4.3	Group 4	VIII	M	8	pediatric	M0	Classic	0	14	0	14	wt	wt
ICGC_MB134	I_G3/4.3	Group 3	V	F	3	pediatric	NA	LCA	0	6	0	6	wt	wt
ICGC_MB139	I_G3/4.3	Group 3	III	M	3	pediatric	M3	LCA	0	6	0	6	wt	wt
ICGC_MB141	I_G3/4.3	Group 3	VII	F	4	pediatric	M2	Classic	0	20	0	20	wt	wt
ICGC_MB146	I_G3/4.3	Group 3	VII	F	7	NA	NA	NA	NA	NA	NA	NA	wt	wt
ICGC_MB164	I_G3/4.3	Group 3	III	M	4	pediatric	M0	classic	0	14	0	14	wt	wt
ICGC_MB165	I_G3/4.3	Group 3	III	M	5	pediatric	M1	LCA	0	12	0	12	wt	amplified
ICGC_MB166	I_G3/4.3	Group 3	IV	M	7	pediatric	M0	LCA	0	14	0	14	wt	wt
ICGC_MB168	I_G3/4.3	Group 3	III	M	9	pediatric	M3	classic	0	16	0	16	wt	wt
ICGC_MB175	I_G3/4.3	Group 4	VIII	M	11	pediatric	M3	classic	0	12	0	12	wt	wt
ICGC_MB184	I_G3/4.3	Group 4	VIII	M	12	pediatric	M3	classic	0	14	0	14	wt	wt
ICGC_MB185	I_G3/4.3	Group 4	VIII	M	3	pediatric	M0	classic	NA	NA	NA	NA	wt	wt
ICGC_MB188	I_G3/4.3	Group 3	IV	F	2.7	pediatric	M3	LCA	NA	NA	NA	NA	wt	wt
ICGC_MB195	I_G3/4.3	Group 3	NA	M	7	pediatric	M0	classic	0	7	0	7	NA	NA
ICGC_MB198	I_G3/4.3	Group 3	V	M	8	pediatric	M1	classic	0	17	0	17	amplified	inconclusive
ICGC_MB199	I_G3/4.3	Group 4	V	M	9	pediatric	M0	LCA	NA	NA	NA	NA	wt	wt
ICGC_MB205	I_G3/4.3	Group 3	V	F	5	pediatric	M3	classic	1	9	0	12	wt	wt
ICGC_MB213	I_G3/4.3	Group 4	VIII	NA	NA	NA	NA	NA	NA	NA	NA	NA	wt	wt
ICGC_MB224	I_G3/4.3	Group 4	VII	M	9	NA	M0	classic	0	12	0	12	wt	wt
ICGC_MB227	I_G3/4.3	Group 4	VI	M	4	NA	M1	classic	0	12	0	12	wt	wt
ICGC_MB228	I_G3/4.3	Group 4	VIII	F	8	NA	?	classic	NA	NA	NA	NA	wt	wt
ICGC_MB230	I_G3/4.3	Group 4	I	F	4	NA	?	classic	NA	NA	NA	NA	wt	wt
ICGC_MB232	I_G3/4.3	Group 4	V	M	3	NA	?	classic	NA	NA	NA	NA	wt	wt
ICGC_MB233	I_G3/4.3	Group 4	VIII	F	9	NA	M1	classic	0	10	0	10	wt	wt
ICGC_MB235	I_G3/4.3	Group 3	IV	F	1.6	NA	M0	LCA	0	8	0	8	wt	wt
ICGC_MB236	I_G3/4.3	Group 4	VIII	M	18	NA	M0	?	NA	NA	NA	NA	wt	wt
ICGC_MB237	I_G3/4.3	Group 4	VIII	F	11	NA	?	classic	NA	NA	NA	NA	wt	wt
ICGC_MB241	I_G3/4.3	Group 4	VIII	M	4	NA	?	classic	NA	NA	NA	NA	wt	wt
ICGC_MB247	I_G3/4.3	Group 3	II	F	10	NA	?	LCA	NA	NA	NA	NA	wt	wt
ICGC_MB26	I_G3/4.3	Group 4	VII	M	8	pediatric	M1	Classic	0	63	0	63	wt	wt
ICGC_MB269	I_G3/4.3	Group 4	VIII	NA	NA	NA	NA	NA	NA	NA	NA	NA	wt	wt
ICGC_MB271	I_G3/4.3	Group 3	IV	NA	NA	NA	NA	NA	NA	NA	NA	NA	wt	wt
ICGC_MB280	I_G3/4.3	Group 4	VIII	NA	NA	NA	NA	NA	NA	NA	NA	NA	wt	wt
ICGC_MB281	I_G3/4.3	Group 4	V	NA	NA	NA	NA	NA	NA	NA	NA	NA	wt	amplified
ICGC_MB288	I_G3/4.3	Group 4	VII	NA	NA	NA	NA	NA	NA	NA	NA	NA	wt	wt
ICGC_MB292	I_G3/4.3	Group 3	VII	NA	NA	NA	NA	NA	NA	NA	NA	NA	wt	wt
ICGC_MB293	I_G3/4.3	Group 4	VIII	NA	NA	NA	NA	NA	NA	NA	NA	NA	wt	wt
ICGC_MB303	I_G3/4.3	Group 4	V	NA	NA	NA	NA	NA	NA	NA	NA	NA	wt	wt
ICGC_MB304	I_G3/4.3	Group 3	III	NA	NA	NA	NA	NA	NA	NA	NA	NA	wt	wt
ICGC_MB58	I_G3/4.3	Group 4	VIII	M	19	adult	M0	classic	1	34	0	46	wt	wt
ICGC_MB64	I_G3/4.3	Group 4	VIII	M	18	adult	M2	Classic	0	14	0	14	wt	wt
ICGC_MB65	I_G3/4.3	Group 4	VII	M	18	adult	M0	Classic	0	14	0	14	wt	wt
ICGC_MB70	I_G3/4.3	Group 4	VII	M	28	adult	M0	Classic	1	34	0	45	wt	wt
ICGC_MB71	I_G3/4.3	Group 4	VIII	M	20	adult	M0	Classic	1	30	0	44	wt	wt
ICGC_MB85	I_G3/4.3	Group 4	VII	F	5	pediatric	M0	Classic	0	114	0	114	wt	wt
ICGC_MB86	I_G3/4.3	Group 4	VI	M	4	pediatric	M3	Classic	0	73	0	73	wt	wt
ICGC_MB90	I_G3/4.3	Group 3	IV	M	1.6	pediatric	M0	LCA	0	22	0	22	wt	wt
ICGC_MB92	I_G3/4.3	Group 4	VII	M	10	pediatric	M0	Classic/LCA	0	24	0	24	wt	wt
ICGC_MB94	I_G3/4.3	Group 4	VI	F	15	pediatric	M3	LCA	1	10	1	18	wt	amplified
ICGC_MB96	I_G3/4.3	Group 3	III	M	3	pediatric	M3	LCA	0	24	0	24	wt	wt
ICGC_MB98	I_G3/4.3	Group 3	III	M	8	pediatric	M0	Classic	0	22	0	22	wt	wt
ICGC_MB99	I_G3/4.3	Group 4	VIII	M	8	pediatric	M3	Classic	1	5	0	18	wt	wt
ICGC_MB203	I_SHH.2	SHH	NA	F	12	pediatric	M1	LCA	0	14	0	14	NA	NA
ICGC_MB243	I_SHH.2	SHH	NA	M	10	NA	M3	classic	1	3	1	6	wt	wt
ICGC_MB250	I_SHH.2	SHH	NA	M	7	NA	?	LCA	NA	NA	NA	NA	wt	wt
ICGC_MB260	I_SHH.2	Group 3	II	NA	NA	NA	NA	NA	NA	NA	NA	NA	amplified	wt
ICGC_MB274	I_SHH.2	SHH	NA	NA	NA	NA	NA	NA	NA	NA	NA	NA	wt	wt
ICGC_MB28	I_SHH.2	SHH	NA	M	1	pediatric	M0	Desmoplastic	0	87	0	87	wt	wt
ICGC_MB283	I_SHH.2	SHH	NA	NA	NA	NA	NA	NA	NA	NA	NA	NA	NA	NA
ICGC_MB291	I_SHH.2	Group 3	II	NA	NA	NA	NA	NA	NA	NA	NA	NA	amplified	wt
ICGC_MB295	I_SHH.2	SHH	NA	NA	NA	NA	NA	NA	NA	NA	NA	NA	wt	inconclusive
ICGC_MB34	I_SHH.2	SHH	NA	F	13	pediatric	M0	LCA	1	25	0	36	wt	wt
ICGC_MB59	I_SHH.2	SHH	NA	F	32	adult	M0	Desmoplastic	0	14	0	14	wt	wt
ICGC_MB63	I_SHH.2	SHH	NA	M	27	adult	M0	LCA	1	21	0	33	wt	wt
ICGC_MB107	I_WNT	WNT	NA	M	15	pediatric	M3	Classic	1	3	1	8	wt	wt
ICGC_MB111	I_WNT	Group 3	II	F	4	pediatric	M0	Classic	0	14	0	14	wt	wt
ICGC_MB112	I_WNT	WNT	NA	M	7	pediatric	M0	Classic	0	14	0	14	wt	wt
ICGC_MB113	I_WNT	WNT	NA	F	14	pediatric	M0	LCA	0	15	0	15	wt	wt
ICGC_MB117	I_WNT	WNT	NA	F	13	pediatric	M0	Classic	0	14	0	14	wt	wt
ICGC_MB122	I_WNT	WNT	NA	M	11	pediatric	M0	Classic	0	14	0	14	wt	wt
ICGC_MB124	I_WNT	WNT	NA	F	17	adult	NA	Classic	0	14	0	14	wt	wt
ICGC_MB128	I_WNT	WNT	NA	M	46	adult	NA	Classic	1	1	1	2	wt	wt
ICGC_MB129	I_WNT	Group 4	VII	M	16	pediatric	NA	LCA	0	22	0	22	wt	wt
ICGC_MB130	I_WNT	WNT	NA	F	7	pediatric	M3	Classic	0	22	0	22	wt	wt
ICGC_MB148	I_WNT	WNT	NA	F	NA	NA	NA	NA	NA	NA	NA	NA	wt	wt
ICGC_MB170	I_WNT	Group 3	II	M	21	adult	M0	classic	0	12	0	12	wt	wt
ICGC_MB176	I_WNT	WNT	NA	F	9	pediatric	M0	classic	0	12	0	12	wt	wt
ICGC_MB200	I_WNT	WNT	NA	F	34	adult	?	classic	NA	NA	NA	NA	NA	NA
ICGC_MB276	I_WNT	WNT	NA	NA	NA	NA	NA	NA	NA	NA	NA	NA	wt	wt
ICGC_MB290	I_WNT	WNT	NA	NA	NA	NA	NA	NA	NA	NA	NA	NA	wt	wt
ICGC_MB31	I_WNT	WNT	NA	F	14	pediatric	M0	Classic	0	63	0	63	wt	wt
ICGC_MB39	I_WNT	Group 3	II	M	4	pediatric	M0	Classic	0	28	0	28	wt	wt
ICGC_MB54	I_WNT	WNT	NA	F	31	adult	M0	Classic	0	19	0	19	wt	wt

## Sheet: MAGIC clinical data
MAGIC_ID	metabolic cluster	MB group	MB subgroup (Cavalli et al.)	G3/G4 consensus subgroup (Sharma et al.)	Age	Gender	Histology	M-stage	Death	OS (years)
MB_SubtypeStudy_55001	M_SHH.2	SHH	SHH_beta	NA	2.04	F	Classic	1	1	0.44
MB_SubtypeStudy_55002	M_G3/4.3	Group3	Group3_alpha	4	3.65	M	Classic	1	1	1.73
MB_SubtypeStudy_55003	M_G3/4.1	Group4	Group4_gamma	7	5.46	F	Classic	0	1	5.31
MB_SubtypeStudy_55004	M_G3/4.1	Group4	Group4_beta	8	6.55	F	Classic	0	0	16.09
MB_SubtypeStudy_55005	M_G3/4.1	Group4	Group4_alpha	NA	6.47	M	Classic	NA	0	12.83
MB_SubtypeStudy_55006	M_SHH.2	SHH	SHH_beta	NA	2.21	F	Desmoplastic	0	1	2.77
MB_SubtypeStudy_55007	M_SHH.1	SHH	SHH_alpha	NA	7.16	M	Classic	0	1	1.15
MB_SubtypeStudy_55008	M_G3/4.3	Group3	Group3_beta	MBNOS	11.05	M	LCA	0	1	3.88
MB_SubtypeStudy_55009	M_G3/4.1	Group4	Group4_gamma	7	3.19	M	Classic	0	0	11.78
MB_SubtypeStudy_55010	M_SHH.2	SHH	SHH_gamma	NA	0.5	M	Classic	NA	NA	NA
MB_SubtypeStudy_55011	M_WNT	WNT	WNT_beta	NA	13	F	Classic	NA	NA	NA
MB_SubtypeStudy_55012	M_SHH.1	SHH	SHH_gamma	NA	1	M	Desmoplastic	NA	NA	NA
MB_SubtypeStudy_55013	M_SHH.1	SHH	SHH_gamma	NA	5	M	Classic	NA	NA	NA
MB_SubtypeStudy_55014	M_WNT	WNT	WNT_alpha	NA	3	F	Classic	0	0	10.75
MB_SubtypeStudy_55015	M_SHH.1	SHH	SHH_delta	NA	39	F	Classic	0	0	9.83
MB_SubtypeStudy_55016	M_WNT	WNT	WNT_alpha	NA	8	M	Classic	0	0	5
MB_SubtypeStudy_55017	M_G3/4.3	Group3	Group3_gamma	2	4	M	Classic	NA	NA	NA
MB_SubtypeStudy_55018	M_G3/4.3	Group3	Group3_beta	1	4	F	Classic	NA	NA	NA
MB_SubtypeStudy_55019	M_G3/4.1	Group4	Group4_gamma	NA	12	M	Classic	NA	NA	NA
MB_SubtypeStudy_55020	M_G3/4.1	Group4	Group4_gamma	7	4.82	F	Classic	1	0	10.72
MB_SubtypeStudy_55021	M_G3/4.1	Group4	Group4_gamma	7	5	M	Classic	NA	NA	NA
MB_SubtypeStudy_55022	M_G3/4.3	Group3	Group3_beta	NA	7	M	Classic	0	0	16.5
MB_SubtypeStudy_55023	M_G3/4.3	Group3	Group3_alpha	MBNOS	5	F	Classic	NA	NA	NA
MB_SubtypeStudy_55024	M_G3/4.3	Group3	Group3_gamma	2	5	M	Classic	1	0	13.92
MB_SubtypeStudy_55025	M_G3/4.1	Group4	Group4_alpha	5	11	M	Classic	0	0	12.83
MB_SubtypeStudy_55026	M_G3/4.1	Group4	Group4_beta	8	5.83	M	Classic	1	0	15.48
MB_SubtypeStudy_55027	M_G3/4.1	Group4	Group4_alpha	5	3.29	M	Desmoplastic	0	0	14.91
MB_SubtypeStudy_55028	M_G3/4.3	Group3	Group3_alpha	4	2.57	F	Desmoplastic	1	1	6.74
MB_SubtypeStudy_55029	M_G3/4.3	Group3	Group3_alpha	3	4.48	M	Classic	0	1	2.71
MB_SubtypeStudy_55030	M_SHH.2	SHH	SHH_beta	NA	5.2	M	Classic	0	0	6.66
MB_SubtypeStudy_55031	M_SHH.2	SHH	SHH_beta	NA	2	F	Desmoplastic	NA	NA	NA
MB_SubtypeStudy_55032	M_SHH.1	SHH	SHH_delta	NA	39	M	Classic	NA	NA	NA
MB_SubtypeStudy_55033	M_SHH.2	SHH	SHH_gamma	NA	0.9	F	Desmoplastic	NA	NA	NA
MB_SubtypeStudy_55034	M_SHH.1	SHH	SHH_delta	NA	20	F	Desmoplastic	NA	NA	NA
MB_SubtypeStudy_55035	M_G3/4.1	Group4	Group4_beta	8	11	M	Classic	NA	NA	NA
MB_SubtypeStudy_55036	M_G3/4.3	Group4	Group4_alpha	NA	2	M	Classic	NA	NA	NA
MB_SubtypeStudy_55037	M_SHH.1	SHH	SHH_alpha	NA	8.84	M	LCA	1	0	6.55
MB_SubtypeStudy_55038	M_G3/4.1	Group4	Group4_beta	8	13	F	Classic	1	1	7.66
MB_SubtypeStudy_55039	M_G3/4.1	Group4	Group4_beta	8	12	M	Classic	1	0	6.72
MB_SubtypeStudy_55040	M_G3/4.3	Group3	Group3_beta	NA	6	M	Classic	1	1	0.09
MB_SubtypeStudy_55041	M_G3/4.1	Group4	Group4_alpha	MBNOS	13	M	Classic	0	0	6.87
MB_SubtypeStudy_55042	M_G3/4.1	Group4	Group4_beta	8	8	F	Classic	1	1	NA
MB_SubtypeStudy_55043	M_WNT	WNT	WNT_beta	NA	9	M	Classic	1	1	13.29
MB_SubtypeStudy_55044	M_G3/4.2	Group3	Group3_gamma	2	9	F	Classic	1	1	1.98
MB_SubtypeStudy_55045	M_G3/4.1	Group4	Group4_beta	8	11	M	Classic	0	1	4.39
MB_SubtypeStudy_55046	M_G3/4.1	Group4	Group4_beta	8	7	F	Classic	0	0	11.42
MB_SubtypeStudy_55047	M_G3/4.2	Group4	Group4_alpha	NA	5	M	Classic	NA	1	1.08
MB_SubtypeStudy_55048	M_G3/4.1	Group4	Group4_alpha	NA	10	M	Classic	NA	1	0.75
MB_SubtypeStudy_55049	M_SHH.1	SHH	SHH_beta	NA	3	M	Classic	NA	1	0.83
MB_SubtypeStudy_55050	M_G3/4.1	Group4	Group4_beta	NA	9	M	Classic	NA	0	2.33
MB_SubtypeStudy_55051	M_G3/4.1	Group4	Group4_alpha	NA	6	F	Classic	NA	0	3.83
MB_SubtypeStudy_55052	M_WNT	WNT	WNT_alpha	NA	10	M	Classic	NA	0	5.83
MB_SubtypeStudy_55053	M_G3/4.3	Group3	Group3_alpha	3	9	M	Classic	NA	0	5
MB_SubtypeStudy_55054	M_WNT	WNT	WNT_alpha	NA	12	M	Classic	NA	0	2
MB_SubtypeStudy_55055	M_G3/4.3	Group3	Group3_alpha	4	4.82	M	Classic	1	0	6.42
MB_SubtypeStudy_55056	M_G3/4.2	Group3	Group3_beta	5	3	M	Desmoplastic	NA	NA	NA
MB_SubtypeStudy_55057	M_G3/4.3	Group3	Group3_beta	3	2	M	Classic	NA	NA	NA
MB_SubtypeStudy_55058	M_G3/4.1	Group4	Group4_beta	8	15	M	Classic	NA	NA	NA
MB_SubtypeStudy_55059	M_G3/4.1	Group4	Group4_beta	8	9	M	Desmoplastic	NA	NA	NA
MB_SubtypeStudy_55060	M_SHH.2	SHH	SHH_gamma	NA	1	F	MBEN	NA	NA	NA
MB_SubtypeStudy_55061	M_SHH.1	SHH	SHH_alpha	NA	5	F	Classic	NA	NA	NA
MB_SubtypeStudy_55062	M_G3/4.1	Group4	Group4_alpha	6	5	F	Desmoplastic	NA	NA	NA
MB_SubtypeStudy_55063	M_SHH.1	SHH	SHH_alpha	NA	2	M	Classic	NA	NA	NA
MB_SubtypeStudy_55064	M_G3/4.3	Group3	Group3_alpha	4	1.9	M	Desmoplastic	NA	NA	NA
MB_SubtypeStudy_55065	M_SHH.1	SHH	SHH_alpha	NA	15	F	Classic	NA	NA	NA
MB_SubtypeStudy_55066	M_SHH.1	SHH	SHH_beta	NA	1	M	Desmoplastic	NA	NA	NA
MB_SubtypeStudy_55067	M_G3/4.3	Group3	Group3_beta	2	4	M	Classic	NA	NA	NA
MB_SubtypeStudy_55068	M_G3/4.3	Group3	Group3_beta	2	8	F	Classic	0	0	5.48
MB_SubtypeStudy_55069	M_G3/4.1	Group4	Group4_alpha	NA	15	M	NA	1	1	10.19
MB_SubtypeStudy_55070	M_G3/4.3	Group4	Group4_gamma	MBNOS	4	M	Classic	1	0	5.68
MB_SubtypeStudy_55071	M_G3/4.1	Group4	Group4_alpha	NA	10	M	LCA	1	1	6.28
MB_SubtypeStudy_55072	M_WNT	WNT	WNT_alpha	NA	6	F	Classic	0	0	5.99
MB_SubtypeStudy_55073	M_G3/4.1	Group4	Group4_alpha	NA	15	M	LCA	1	0	NA
MB_SubtypeStudy_55074	M_G3/4.1	Group4	Group4_beta	8	17	M	Classic	1	0	5.33
MB_SubtypeStudy_55075	M_G3/4.2	Group3	Group3_gamma	NA	4	F	Classic	1	0	5.79
MB_SubtypeStudy_55076	M_G3/4.2	Group3	Group3_beta	NA	5	M	LCA	1	1	0.79
MB_SubtypeStudy_55077	M_SHH.1	SHH	SHH_alpha	NA	20	F	Classic	NA	1	5
MB_SubtypeStudy_55078	M_SHH.1	SHH	SHH_delta	NA	39	F	Classic	NA	0	25
MB_SubtypeStudy_55079	M_G3/4.1	Group4	Group4_beta	8	36	M	Classic	NA	1	6
MB_SubtypeStudy_55080	M_SHH.1	SHH	SHH_delta	NA	24	F	Classic	NA	0	15
MB_SubtypeStudy_55081	M_G3/4.1	Group4	Group4_gamma	7	18	M	Classic	NA	1	22
MB_SubtypeStudy_55082	M_SHH.1	SHH	SHH_delta	NA	20	M	Desmoplastic	1	NA	NA
MB_SubtypeStudy_55083	M_SHH.1	SHH	SHH_delta	NA	27	M	Classic	1	NA	NA
MB_SubtypeStudy_55084	M_G3/4.1	Group4	Group4_beta	MBNOS	5	M	Classic	NA	NA	NA
MB_SubtypeStudy_55085	M_SHH.1	SHH	SHH_alpha	NA	5	F	Classic	NA	NA	NA
MB_SubtypeStudy_55086	M_G3/4.1	Group4	Group4_beta	8	11	M	Classic	NA	NA	NA
MB_SubtypeStudy_55087	M_G3/4.3	Group3	Group3_beta	NA	5	M	MBEN	NA	NA	NA
MB_SubtypeStudy_55088	M_G3/4.3	Group3	Group3_alpha	3	4.92	M	Classic	0	0	13.07
MB_SubtypeStudy_55089	M_G3/4.1	Group4	Group4_alpha	6	6.61	F	Classic	0	0	11.54
MB_SubtypeStudy_55090	M_G3/4.1	Group4	Group4_beta	8	12.19	M	Classic	0	0	11.83
MB_SubtypeStudy_55091	M_G3/4.3	Group3	Group3_beta	3	2.58	M	Classic	0	1	0.42
MB_SubtypeStudy_55092	M_SHH.2	SHH	SHH_gamma	NA	10.09	M	NA	0	1	0.72
MB_SubtypeStudy_55093	M_G3/4.3	Group4	Group4_gamma	NA	5.62	F	Classic	0	0	5.59
MB_SubtypeStudy_55094	M_G3/4.1	Group4	Group4_gamma	7	5.8	M	Classic	1	0	5.58
MB_SubtypeStudy_55095	M_G3/4.1	Group4	Group4_beta	8	10.59	F	Classic	0	0	5.58
MB_SubtypeStudy_55096	M_SHH.1	SHH	SHH_alpha	NA	13.72	M	LCA	0	1	1.07
MB_SubtypeStudy_55097	M_SHH.2	SHH	SHH_gamma	NA	1	M	Desmoplastic	NA	NA	NA
MB_SubtypeStudy_55098	M_G3/4.3	Group3	Group3_alpha	3	4	M	Classic	1	1	0.33
MB_SubtypeStudy_55099	M_G3/4.2	Group3	Group3_gamma	NA	2	M	LCA	0	1	0.75
MB_SubtypeStudy_55100	M_G3/4.1	Group4	Group4_beta	NA	8	M	Classic	1	1	0.89
MB_SubtypeStudy_55101	M_G3/4.1	Group4	Group4_gamma	7	4	F	Classic	0	0	13.03
MB_SubtypeStudy_55102	M_G3/4.1	Group4	Group4_beta	NA	23	M	Classic	1	1	9.17
MB_SubtypeStudy_55103	M_G3/4.2	Group4	Group4_alpha	NA	5	F	LCA	1	0	8.67
MB_SubtypeStudy_55104	M_SHH.2	SHH	SHH_delta	NA	26	M	Desmoplastic	0	0	8.92
MB_SubtypeStudy_55105	M_G3/4.3	Group3	Group3_alpha	NA	4	F	LCA	0	1	0.42
MB_SubtypeStudy_55106	M_G3/4.3	Group3	Group3_beta	NA	8	M	Classic	0	1	10.33
MB_SubtypeStudy_55107	M_SHH.2	SHH	SHH_alpha	NA	38	M	Classic	0	1	2
MB_SubtypeStudy_55108	M_G3/4.3	Group3	Group3_alpha	NA	8	M	Classic	0	1	8
MB_SubtypeStudy_55109	M_G3/4.3	Group3	Group3_alpha	NA	12	F	Classic	1	0	8.08
MB_SubtypeStudy_55110	M_SHH.1	SHH	SHH_delta	NA	18	M	Desmoplastic	0	0	9
MB_SubtypeStudy_55111	M_WNT	WNT	WNT_alpha	NA	8	M	Classic	0	0	8.5
MB_SubtypeStudy_55112	M_G3/4.3	Group3	Group3_alpha	NA	17	M	Desmoplastic	0	0	8.58
MB_SubtypeStudy_55113	M_SHH.1	SHH	SHH_delta	NA	33	M	Classic	0	1	4.83
MB_SubtypeStudy_55114	M_G3/4.1	Group4	Group4_alpha	MBNOS	18	F	Classic	0	1	3.58
MB_SubtypeStudy_55115	M_G3/4.1	Group4	Group4_alpha	6	14	M	Classic	1	1	4.42
MB_SubtypeStudy_55116	M_G3/4.1	Group4	Group4_beta	8	13	M	Classic	0	0	4.67
MB_SubtypeStudy_55117	M_G3/4.1	Group4	Group4_gamma	7	10	M	Classic	0	0	8.58
MB_SubtypeStudy_55118	M_SHH.2	SHH	SHH_gamma	NA	3	M	Desmoplastic	0	0	10
MB_SubtypeStudy_55119	M_G3/4.1	Group4	Group4_beta	MBNOS	4	M	Classic	1	0	7.33
MB_SubtypeStudy_55120	M_SHH.1	SHH	SHH_alpha	NA	5	M	Desmoplastic	0	0	6.92
MB_SubtypeStudy_55121	M_SHH.2	SHH	SHH_beta	NA	1	M	Classic	0	1	0.5
MB_SubtypeStudy_55122	M_G3/4.1	Group4	Group4_gamma	NA	8	M	Classic	1	0	2
MB_SubtypeStudy_55123	M_G3/4.1	Group4	Group4_gamma	NA	5	F	Classic	0	0	6.75
MB_SubtypeStudy_55124	M_SHH.1	SHH	SHH_delta	NA	16	F	Classic	0	0	2.5
MB_SubtypeStudy_55125	M_G3/4.1	Group4	Group4_alpha	5	9	M	Classic	1	1	2.5
MB_SubtypeStudy_55126	M_G3/4.1	Group4	Group4_beta	8	8	M	Classic	1	1	2.75
MB_SubtypeStudy_55127	M_G3/4.1	Group4	Group4_gamma	NA	10	F	Classic	1	0	6.5
MB_SubtypeStudy_55128	M_G3/4.1	Group4	Group4_beta	8	5	M	Classic	1	0	4.75
MB_SubtypeStudy_55129	M_G3/4.1	Group4	Group4_gamma	NA	4	M	Classic	1	0	5.83
MB_SubtypeStudy_55130	M_G3/4.3	Group3	Group3_beta	NA	11	M	Classic	0	1	2.25
MB_SubtypeStudy_55131	M_G3/4.3	Group3	Group3_beta	NA	10	M	Classic	0	0	3.42
MB_SubtypeStudy_55132	M_G3/4.1	Group4	Group4_alpha	6	7	M	Classic	1	0	3
MB_SubtypeStudy_55133	M_G3/4.1	Group4	Group4_beta	8	6	F	Classic	0	0	2.25
MB_SubtypeStudy_55134	M_G3/4.1	Group4	Group4_alpha	6	6	M	Classic	0	0	5.58
MB_SubtypeStudy_55135	M_G3/4.1	Group4	Group4_gamma	7	3	F	Classic	0	1	4.83
MB_SubtypeStudy_55136	M_SHH.1	SHH	SHH_gamma	NA	1	M	Desmoplastic	0	0	5.25
MB_SubtypeStudy_55137	M_SHH.1	SHH	SHH_alpha	NA	6	F	Desmoplastic	0	0	5.33
MB_SubtypeStudy_55138	M_G3/4.3	Group3	Group3_alpha	NA	2	F	LCA	1	0	4.75
MB_SubtypeStudy_55139	M_G3/4.2	Group3	Group3_gamma	2	3	M	Classic	1	0	6.42
MB_SubtypeStudy_55140	M_G3/4.1	Group4	Group4_beta	8	10	M	Classic	0	0	5.33
MB_SubtypeStudy_55141	M_G3/4.3	Group3	Group3_alpha	NA	6	F	Classic	0	0	3
MB_SubtypeStudy_55142	M_G3/4.2	Group4	Group4_alpha	NA	14	F	Classic	1	0	4.25
MB_SubtypeStudy_55143	M_SHH.1	SHH	SHH_alpha	NA	8	M	Classic	1	0	4
MB_SubtypeStudy_55144	M_G3/4.1	Group4	Group4_beta	NA	9	M	Classic	1	0	2.25
MB_SubtypeStudy_55145	M_G3/4.1	Group4	Group4_beta	8	17	M	Classic	1	0	4.83
MB_SubtypeStudy_55146	M_G3/4.1	Group4	Group4_alpha	7	6	M	Classic	0	0	5.08
MB_SubtypeStudy_55147	M_G3/4.1	Group4	Group4_alpha	NA	4	M	Classic	1	0	3.17
MB_SubtypeStudy_55148	M_G3/4.1	Group4	Group4_beta	MBNOS	5	M	Classic	0	0	6.5
MB_SubtypeStudy_55149	M_G3/4.1	Group4	Group4_beta	8	10	M	Classic	0	1	4.75
MB_SubtypeStudy_55150	M_WNT	WNT	WNT_alpha	NA	10	M	Classic	0	0	4.5
MB_SubtypeStudy_55151	M_G3/4.1	Group4	Group4_beta	8	11	M	Classic	0	1	3.58
MB_SubtypeStudy_55152	M_SHH.2	SHH	SHH_gamma	NA	1	F	Desmoplastic	0	0	7.08
MB_SubtypeStudy_55153	M_G3/4.1	Group4	Group4_alpha	5	4	M	Classic	1	0	3.5
MB_SubtypeStudy_55154	M_SHH.2	SHH	SHH_beta	NA	1.6	F	Desmoplastic	0	0	5.25
MB_SubtypeStudy_55155	M_G3/4.1	Group4	Group4_alpha	MBNOS	4	M	Classic	1	1	5.67
MB_SubtypeStudy_55156	M_G3/4.1	Group4	Group4_gamma	7	8	M	Classic	0	0	2.58
MB_SubtypeStudy_55157	M_G3/4.1	Group4	Group4_gamma	NA	4	F	Classic	1	0	4
MB_SubtypeStudy_55158	M_G3/4.1	Group4	Group4_alpha	6	8	F	Classic	1	0	5.58
MB_SubtypeStudy_55159	M_G3/4.1	Group4	Group4_beta	8	12	M	Classic	0	0	4.58
MB_SubtypeStudy_55160	M_G3/4.1	Group4	Group4_gamma	MBNOS	7	F	Classic	1	0	4.5
MB_SubtypeStudy_55161	M_G3/4.1	Group4	Group4_beta	NA	17	M	Classic	0	0	3.17
MB_SubtypeStudy_55162	M_G3/4.1	Group4	Group4_alpha	6	4	M	Classic	0	0	4
MB_SubtypeStudy_55163	M_G3/4.3	Group3	Group3_beta	NA	14	M	Classic	0	0	2.5
MB_SubtypeStudy_55164	M_G3/4.3	Group3	Group3_alpha	NA	4	M	Classic	0	0	2.08
MB_SubtypeStudy_55165	M_WNT	WNT	WNT_alpha	NA	8	M	Classic	0	0	3.33
MB_SubtypeStudy_55166	M_G3/4.1	Group4	Group4_beta	8	8	M	Classic	0	0	4
MB_SubtypeStudy_55167	M_G3/4.1	Group4	Group4_gamma	NA	24	M	Classic	0	0	5.08
MB_SubtypeStudy_55168	M_G3/4.1	Group4	Group4_beta	8	26	F	Classic	0	0	1
MB_SubtypeStudy_55169	M_SHH.2	WNT	WNT_beta	NA	27	F	Classic	0	0	1.33
MB_SubtypeStudy_55170	M_WNT	WNT	WNT_beta	NA	27	M	Classic	0	0	5.58
MB_SubtypeStudy_55171	M_SHH.1	SHH	SHH_delta	NA	24	F	Classic	0	1	2.17
MB_SubtypeStudy_55172	M_SHH.2	SHH	SHH_delta	NA	18	M	Classic	0	0	2.33
MB_SubtypeStudy_55173	M_SHH.1	SHH	SHH_delta	NA	46	M	Classic	0	0	2.17
MB_SubtypeStudy_55174	M_G3/4.2	Group3	Group3_gamma	NA	29	M	Classic	0	1	3.75
MB_SubtypeStudy_55175	M_SHH.2	WNT	WNT_beta	NA	52	M	Desmoplastic	0	0	4.83
MB_SubtypeStudy_55176	M_SHH.2	WNT	WNT_beta	NA	20	M	Classic	0	0	3
MB_SubtypeStudy_55177	M_G3/4.1	Group4	Group4_beta	8	NA	NA	NA	NA	NA	NA
MB_SubtypeStudy_55178	M_WNT	WNT	WNT_alpha	NA	19	F	Classic	0	0	7
MB_SubtypeStudy_55179	M_SHH.1	SHH	SHH_delta	NA	18	M	Classic	0	0	4.58
MB_SubtypeStudy_55180	M_WNT	WNT	WNT_beta	NA	18	F	Classic	0	0	5.17
MB_SubtypeStudy_55181	M_SHH.1	SHH	SHH_delta	NA	NA	NA	NA	NA	0	3
MB_SubtypeStudy_55182	M_SHH.1	SHH	SHH_delta	NA	48	M	Classic	0	0	3.83
MB_SubtypeStudy_55183	M_G3/4.3	Group3	Group3_beta	NA	7.4	M	Classic	0	0	4.46
MB_SubtypeStudy_55184	M_G3/4.1	Group4	Group4_gamma	7	12.5	M	Classic	0	1	11.33
MB_SubtypeStudy_55185	M_G3/4.3	Group3	Group3_alpha	7	11.7	F	Classic	1	0	11.08
MB_SubtypeStudy_55186	M_G3/4.1	Group4	Group4_alpha	7	13.4	M	Classic	0	0	6.33
MB_SubtypeStudy_55187	M_G3/4.2	Group4	Group4_alpha	NA	6.8	F	Classic	0	1	7.96
MB_SubtypeStudy_55188	M_SHH.2	SHH	SHH_alpha	NA	9.9	F	Classic	0	1	2.67
MB_SubtypeStudy_55189	M_WNT	WNT	WNT_alpha	NA	7.35	F	Classic	0	0	3.56
MB_SubtypeStudy_55190	M_G3/4.1	Group4	Group4_gamma	7	9.19	M	Classic	0	1	9.03
MB_SubtypeStudy_55191	M_G3/4.1	Group4	Group4_alpha	NA	3.53	M	LCA	1	0	4.03
MB_SubtypeStudy_55192	M_SHH.1	SHH	SHH_alpha	NA	3	F	Desmoplastic	0	0	6
MB_SubtypeStudy_55193	M_G3/4.1	Group4	Group4_beta	6	4	M	NA	NA	NA	NA
MB_SubtypeStudy_55194	M_G3/4.1	Group4	Group4_gamma	7	NA	M	NA	NA	NA	NA
MB_SubtypeStudy_55195	M_G3/4.2	Group3	Group3_gamma	2	NA	M	NA	NA	NA	NA
MB_SubtypeStudy_55196	M_G3/4.1	Group4	Group4_beta	8	7	M	NA	NA	NA	NA
MB_SubtypeStudy_55197	M_G3/4.3	Group3	Group3_alpha	NA	7	M	NA	NA	NA	NA
MB_SubtypeStudy_55198	M_SHH.2	SHH	SHH_gamma	NA	1.75	M	Desmoplastic	NA	NA	NA
MB_SubtypeStudy_55199	M_G3/4.1	Group4	Group4_beta	8	11	M	NA	NA	NA	NA
MB_SubtypeStudy_55200	M_G3/4.3	Group3	Group3_beta	2	13	F	NA	NA	NA	NA
MB_SubtypeStudy_55201	M_SHH.1	SHH	SHH_delta	NA	32	M	NA	0	0	3.92
MB_SubtypeStudy_55202	M_SHH.2	SHH	SHH_delta	NA	46	M	NA	1	NA	10
MB_SubtypeStudy_55203	M_G3/4.1	Group4	Group4_beta	8	18	M	NA	1	NA	7
MB_SubtypeStudy_55204	M_WNT	WNT	WNT_alpha	NA	11	F	Classic	0	0	5.5
MB_SubtypeStudy_55205	M_SHH.1	SHH	SHH_alpha	NA	10	M	LCA	0	1	3.75
MB_SubtypeStudy_55206	M_G3/4.3	Group3	Group3_beta	NA	3.03	F	NA	0	0	12.83
MB_SubtypeStudy_55207	M_G3/4.1	Group4	Group4_beta	8	12.9	F	NA	0	0	7.82
MB_SubtypeStudy_55208	M_G3/4.3	Group3	Group3_alpha	3	4.87	M	NA	1	1	0.56
MB_SubtypeStudy_55209	M_SHH.1	SHH	SHH_beta	NA	2.1	M	Desmoplastic	1	0	2.61
MB_SubtypeStudy_55210	M_SHH.1	SHH	SHH_alpha	NA	37.47	F	NA	1	1	2.5
MB_SubtypeStudy_55211	M_G3/4.3	Group3	Group3_alpha	4	2.46	M	NA	1	0	7.89
MB_SubtypeStudy_55212	M_G3/4.1	Group4	Group4_gamma	7	7.21	M	NA	0	1	2.6
MB_SubtypeStudy_55213	M_SHH.1	SHH	SHH_delta	NA	33.7	M	NA	0	0	8.08
MB_SubtypeStudy_55214	M_G3/4.1	Group4	Group4_beta	8	13.99	M	NA	0	1	1.42
MB_SubtypeStudy_55215	M_WNT	WNT	WNT_beta	NA	56.32	M	NA	1	0	8.69
MB_SubtypeStudy_55216	M_SHH.1	SHH	SHH_alpha	NA	4.03	M	Desmoplastic	0	0	6.17
MB_SubtypeStudy_55217	M_G3/4.1	Group4	Group4_alpha	5	8	M	NA	1	1	NA
MB_SubtypeStudy_55218	M_G3/4.1	Group4	Group4_alpha	6	9.09	M	LCA	0	0	3.33
MB_SubtypeStudy_55219	M_G3/4.2	Group3	Group3_gamma	2	3.74	M	NA	1	1	0.87
MB_SubtypeStudy_55220	M_G3/4.2	Group3	Group3_gamma	2	3.16	M	NA	1	1	0.36
MB_SubtypeStudy_55221	M_G3/4.2	Group3	Group3_gamma	2	5.18	M	NA	1	1	0.98
MB_SubtypeStudy_55222	M_G3/4.1	Group4	Group4_gamma	7	13	F	Classic	0	1	2.58
MB_SubtypeStudy_55223	M_SHH.1	SHH	SHH_alpha	NA	3	F	Desmoplastic	0	0	8
MB_SubtypeStudy_55224	M_G3/4.1	Group4	Group4_gamma	7	9	F	Classic	1	1	1.83
MB_SubtypeStudy_55225	M_SHH.1	SHH	SHH_alpha	NA	11	F	Classic	1	1	NA
MB_SubtypeStudy_55226	M_G3/4.3	Group3	Group3_alpha	7	8	F	Classic	1	0	7
MB_SubtypeStudy_55227	M_G3/4.1	Group4	Group4_beta	8	6	M	Classic	0	1	NA
MB_SubtypeStudy_55228	M_SHH.2	SHH	SHH_beta	NA	1.83	F	Classic	0	0	7.67
MB_SubtypeStudy_55229	M_WNT	WNT	WNT_alpha	NA	15	M	Classic	0	1	2
MB_SubtypeStudy_55230	M_G3/4.1	Group4	Group4_gamma	7	4	M	Classic	0	0	10.75
MB_SubtypeStudy_55231	M_G3/4.2	Group3	Group3_gamma	2	3	M	LCA	1	NA	0.25
MB_SubtypeStudy_55232	M_G3/4.1	Group4	Group4_gamma	7	5	M	Classic	1	0	8
MB_SubtypeStudy_55233	M_G3/4.1	Group4	Group4_gamma	7	9	M	LCA	0	1	1.83
MB_SubtypeStudy_55234	M_WNT	WNT	WNT_alpha	NA	8	M	LCA	0	0	10
MB_SubtypeStudy_55235	M_G3/4.1	Group4	Group4_beta	8	7	M	Classic	1	1	1.5
MB_SubtypeStudy_55236	M_G3/4.1	Group4	Group4_gamma	NA	11	M	Classic	1	0	7.83
MB_SubtypeStudy_55237	M_G3/4.1	Group4	Group4_gamma	7	9	M	Classic	1	NA	2.17
MB_SubtypeStudy_55238	M_SHH.2	SHH	SHH_beta	NA	5	F	Desmoplastic	0	NA	11
MB_SubtypeStudy_55239	M_SHH.1	SHH	SHH_alpha	NA	3	M	Classic	0	0	8.75
MB_SubtypeStudy_55240	M_G3/4.1	Group4	Group4_beta	8	10	F	Classic	1	1	3.92
MB_SubtypeStudy_55241	M_G3/4.1	Group4	Group4_gamma	7	4	M	Classic	1	0	8.17
MB_SubtypeStudy_55242	M_G3/4.1	Group4	Group4_gamma	NA	3	F	Classic	0	0	7.92
MB_SubtypeStudy_55243	M_SHH.2	SHH	SHH_gamma	NA	0.66	F	Classic	1	1	2
MB_SubtypeStudy_55244	M_G3/4.1	Group4	Group4_beta	8	10	M	Classic	0	1	2.17
MB_SubtypeStudy_55245	M_SHH.1	SHH	SHH_alpha	NA	5	M	Classic	0	0	11
MB_SubtypeStudy_55246	M_G3/4.1	Group4	Group4_alpha	MBNOS	5	M	Classic	1	1	2.33
MB_SubtypeStudy_55247	M_G3/4.3	Group4	Group4_gamma	1	8	F	Classic	0	0	11.08
MB_SubtypeStudy_55248	M_G3/4.1	Group4	Group4_alpha	MBNOS	13	M	Classic	1	NA	0.17
MB_SubtypeStudy_55249	M_G3/4.1	Group4	Group4_alpha	5	10	F	Classic	0	0	11.17
MB_SubtypeStudy_55250	M_G3/4.1	Group4	Group4_alpha	MBNOS	8	M	Classic	0	1	3.83
MB_SubtypeStudy_55251	M_G3/4.1	Group4	Group4_gamma	7	13	M	Classic	0	NA	5.92
MB_SubtypeStudy_55252	M_G3/4.1	Group4	Group4_gamma	7	6	F	Classic	1	0	10.33
MB_SubtypeStudy_55253	M_G3/4.1	Group4	Group4_gamma	7	5	F	Classic	0	0	10.17
MB_SubtypeStudy_55254	M_SHH.2	SHH	SHH_beta	NA	1.58	F	Classic	0	0	6.33
MB_SubtypeStudy_55255	M_G3/4.1	Group4	Group4_alpha	7	15	F	Classic	1	0	10.42
MB_SubtypeStudy_55256	M_G3/4.3	Group3	Group3_beta	2	8	F	Desmoplastic	0	1	3.42
MB_SubtypeStudy_55257	M_G3/4.3	Group3	Group3_alpha	7	8	M	Classic	0	0	8.25
MB_SubtypeStudy_55258	M_G3/4.1	Group4	Group4_alpha	MBNOS	9	M	LCA	0	1	2
MB_SubtypeStudy_55259	M_G3/4.1	Group4	Group4_gamma	7	4	F	LCA	0	0	8.33
MB_SubtypeStudy_55260	M_G3/4.3	Group3	Group3_beta	NA	7.72	M	Classic	0	0	3.18
MB_SubtypeStudy_55261	M_SHH.1	SHH	SHH_alpha	NA	9	M	LCA	0	0	7.42
MB_SubtypeStudy_55262	M_G3/4.1	Group4	Group4_alpha	NA	7	M	LCA	0	1	1.58
MB_SubtypeStudy_55263	M_SHH.1	SHH	SHH_alpha	NA	7	M	Classic	0	0	7.5
MB_SubtypeStudy_55264	M_SHH.1	SHH	SHH_alpha	NA	11	M	LCA	0	1	1.33
MB_SubtypeStudy_55265	M_SHH.2	SHH	SHH_gamma	NA	1	M	MBEN	0	0	7.33
MB_SubtypeStudy_55266	M_G3/4.1	Group4	Group4_beta	7	12	M	MBEN	0	NA	1.83
MB_SubtypeStudy_55267	M_G3/4.1	Group4	Group4_beta	8	5	M	MBEN	1	0	7.67
MB_SubtypeStudy_55268	M_SHH.1	SHH	SHH_alpha	NA	12	M	LCA	0	0	6.75
MB_SubtypeStudy_55269	M_G3/4.1	Group4	Group4_alpha	5	9	F	Desmoplastic	0	1	2.92
MB_SubtypeStudy_55270	M_SHH.2	SHH	SHH_gamma	NA	1	M	MBEN	0	0	6.67
MB_SubtypeStudy_55271	M_G3/4.1	Group4	Group4_alpha	MBNOS	11	M	Classic	0	1	0.92
MB_SubtypeStudy_55272	M_G3/4.1	Group4	Group4_alpha	7	8	M	LCA	0	1	3
MB_SubtypeStudy_55273	M_G3/4.1	Group4	Group4_gamma	7	13	F	Classic	0	0	5.67
MB_SubtypeStudy_55274	M_G3/4.1	Group4	Group4_beta	8	9	M	Classic	1	0	5.92
MB_SubtypeStudy_55275	M_SHH.2	SHH	SHH_beta	NA	1.33	M	Classic	1	1	1
MB_SubtypeStudy_55276	M_G3/4.1	Group4	Group4_gamma	NA	4	M	LCA	1	1	0.67
MB_SubtypeStudy_55277	M_G3/4.1	Group4	Group4_alpha	MBNOS	10	F	Classic	0	1	3.33
MB_SubtypeStudy_55278	M_SHH.2	SHH	SHH_beta	NA	1.66	M	NA	0	0	12.25
MB_SubtypeStudy_55279	M_SHH.1	SHH	SHH_delta	NA	33	NA	LCA	0	0	2.25
MB_SubtypeStudy_55280	M_SHH.2	SHH	SHH_gamma	NA	1	NA	NA	0	0	2.17
MB_SubtypeStudy_55281	M_G3/4.3	Group3	Group3_alpha	MBNOS	5.91	M	Classic	0	1	1
MB_SubtypeStudy_55282	M_G3/4.1	Group4	Group4_gamma	7	5.16	F	Desmoplastic	1	0	5.75
MB_SubtypeStudy_55283	M_G3/4.3	Group3	Group3_alpha	4	5.16	F	Classic	0	0	7.83
MB_SubtypeStudy_55284	M_SHH.1	SHH	SHH_alpha	NA	26	M	Classic	0	0	2.08
MB_SubtypeStudy_55285	M_SHH.2	WNT	WNT_beta	NA	24	M	Classic	0	0	14.42
MB_SubtypeStudy_55286	M_SHH.1	SHH	SHH_gamma	NA	0.91	M	Desmoplastic	0	0	4.08
MB_SubtypeStudy_55287	M_SHH.2	SHH	SHH_alpha	NA	2.16	M	Classic	0	1	1.75
MB_SubtypeStudy_55288	M_G3/4.1	Group4	Group4_beta	8	12	M	Classic	0	0	10
MB_SubtypeStudy_55289	M_SHH.1	SHH	SHH_delta	NA	22	M	Classic	0	0	1.83
MB_SubtypeStudy_55290	M_G3/4.1	Group4	Group4_beta	8	13	F	Classic	0	1	10.08
MB_SubtypeStudy_55291	M_SHH.1	SHH	SHH_delta	NA	43	F	Classic	0	NA	5
MB_SubtypeStudy_55292	M_G3/4.1	Group4	Group4_alpha	6	7	M	Classic	0	0	14.33
MB_SubtypeStudy_55293	M_SHH.1	SHH	SHH_alpha	NA	16	F	Classic	0	0	10.08
MB_SubtypeStudy_55294	M_G3/4.1	Group4	Group4_alpha	NA	8	F	LCA	0	1	2.25
MB_SubtypeStudy_55295	M_SHH.2	SHH	SHH_gamma	NA	0.75	F	Desmoplastic	0	0	3.42
MB_SubtypeStudy_55296	M_G3/4.1	Group4	Group4_beta	8	10	M	Classic	0	0	9.25
MB_SubtypeStudy_55297	M_SHH.1	SHH	SHH_alpha	NA	5.87	F	Classic	0	0	2.49
MB_SubtypeStudy_55298	M_G3/4.1	Group4	Group4_alpha	6	18	M	NA	1	NA	3.5
MB_SubtypeStudy_55299	M_G3/4.1	Group4	Group4_beta	8	10	M	NA	0	0	11
MB_SubtypeStudy_55300	M_SHH.2	WNT	WNT_beta	NA	6	F	NA	0	0	9
MB_SubtypeStudy_55301	M_G3/4.1	Group4	Group4_alpha	MBNOS	10	M	NA	1	0	7.42
MB_SubtypeStudy_55302	M_SHH.1	SHH	SHH_delta	NA	46	F	NA	0	0	7.33
MB_SubtypeStudy_55303	M_G3/4.3	Group3	Group3_beta	2	8	M	NA	0	0	6.25
MB_SubtypeStudy_55304	M_G3/4.3	Group3	Group3_alpha	3	7	M	NA	0	1	3
MB_SubtypeStudy_55305	M_SHH.1	SHH	SHH_delta	NA	44	M	Classic	0	0	8.44
MB_SubtypeStudy_55306	M_G3/4.3	Group3	Group3_beta	2	4	M	LCA	1	1	0.78
MB_SubtypeStudy_55307	M_SHH.1	SHH	SHH_delta	NA	26	M	Desmoplastic	NA	NA	NA
MB_SubtypeStudy_55308	M_G3/4.2	Group3	Group3_gamma	2	7	F	NA	0	0	15.36
MB_SubtypeStudy_55309	M_G3/4.1	Group4	Group4_beta	8	14.36	M	Classic	0	1	6.01
MB_SubtypeStudy_55310	M_G3/4.1	Group4	Group4_gamma	7	12.57	M	Classic	1	1	2.92
MB_SubtypeStudy_55311	M_SHH.2	Group4	Group4_beta	NA	5.99	F	Classic	1	1	4.55
MB_SubtypeStudy_55312	M_WNT	WNT	WNT_alpha	NA	15.3	M	Classic	0	0	9.09
MB_SubtypeStudy_55313	M_SHH.2	Group3	Group3_beta	NA	8.48	F	Desmoplastic	0	0	8.94
MB_SubtypeStudy_55314	M_SHH.1	SHH	SHH_gamma	NA	1.77	F	MBEN	0	0	6.96
MB_SubtypeStudy_55315	M_G3/4.3	Group4	Group4_gamma	NA	4.92	F	Classic	1	0	6.87
MB_SubtypeStudy_55316	M_SHH.2	SHH	SHH_beta	NA	1	M	Desmoplastic	1	0	5.54
MB_SubtypeStudy_55317	M_G3/4.1	Group4	Group4_beta	8	14	M	NA	1	0	13.62
MB_SubtypeStudy_55318	M_G3/4.2	Group3	Group3_gamma	2	2	M	NA	0	1	0.02
MB_SubtypeStudy_55319	M_SHH.1	SHH	SHH_delta	NA	39	M	Desmoplastic	0	0	2.11
MB_SubtypeStudy_55320	M_G3/4.1	Group4	Group4_alpha	MBNOS	32	M	Classic	NA	NA	NA
MB_SubtypeStudy_55321	M_SHH.1	SHH	SHH_delta	NA	41	M	Desmoplastic	NA	0	12.5
MB_SubtypeStudy_55322	M_SHH.1	SHH	SHH_delta	NA	21	M	Desmoplastic	0	0	13
MB_SubtypeStudy_55323	M_SHH.1	SHH	SHH_alpha	NA	28	M	Desmoplastic	NA	NA	NA
MB_SubtypeStudy_55324	M_SHH.1	SHH	SHH_alpha	NA	8	F	Desmoplastic	1	0	13.19
MB_SubtypeStudy_55325	M_WNT	WNT	WNT_alpha	NA	13	F	LCA	0	0	10.92
MB_SubtypeStudy_55326	M_G3/4.3	Group3	Group3_beta	3	2	F	NA	1	1	2.12
MB_SubtypeStudy_55327	M_G3/4.1	Group4	Group4_gamma	7	11	M	Classic	0	0	10
MB_SubtypeStudy_55328	M_G3/4.1	Group4	Group4_alpha	5	15	F	NA	1	0	8.55
MB_SubtypeStudy_55329	M_SHH.2	SHH	SHH_beta	NA	3	F	Classic	0	1	1.98
MB_SubtypeStudy_55330	M_SHH.1	SHH	SHH_delta	NA	10	M	NA	0	0	7
MB_SubtypeStudy_55331	M_G3/4.1	Group4	Group4_alpha	6	9	M	NA	0	0	9.58
MB_SubtypeStudy_55332	M_G3/4.3	Group3	Group3_alpha	3	5	M	LCA	1	0	9.5
MB_SubtypeStudy_55333	M_G3/4.1	Group4	Group4_beta	8	10	M	Classic	1	0	9.67
MB_SubtypeStudy_55334	M_G3/4.1	Group4	Group4_beta	8	8	M	Classic	0	1	8.92
MB_SubtypeStudy_55335	M_G3/4.1	Group4	Group4_gamma	7	2	M	Classic	0	0	6.13
MB_SubtypeStudy_55336	M_G3/4.1	Group4	Group4_beta	8	7	M	Classic	0	1	5.67
MB_SubtypeStudy_55337	M_G3/4.3	Group3	Group3_beta	NA	6	M	Classic	1	0	19.03
MB_SubtypeStudy_55338	M_SHH.1	SHH	SHH_gamma	NA	10	F	Classic	0	0	12.96
MB_SubtypeStudy_55339	M_SHH.1	SHH	SHH_delta	NA	6	F	Classic	0	1	3.68
MB_SubtypeStudy_55340	M_SHH.1	SHH	SHH_delta	NA	26	M	Desmoplastic	0	0	NA
MB_SubtypeStudy_55341	M_G3/4.2	Group3	Group3_gamma	2	7	M	LCA	1	0	NA
MB_SubtypeStudy_55342	M_G3/4.1	Group4	Group4_alpha	5	12	M	LCA	1	0	2.39
MB_SubtypeStudy_55343	M_G3/4.3	Group4	Group4_gamma	7	9.3	F	Desmoplastic	1	1	5.53
MB_SubtypeStudy_55344	M_G3/4.3	Group3	Group3_alpha	NA	10.1	F	Classic	1	1	3.07
MB_SubtypeStudy_55345	M_G3/4.2	Group3	Group3_gamma	NA	13.54	M	Classic	1	0	9.9
MB_SubtypeStudy_55346	M_G3/4.3	Group3	Group3_alpha	3	5.13	M	Classic	1	1	0.58
MB_SubtypeStudy_55347	M_G3/4.1	Group4	Group4_alpha	MBNOS	8.22	M	NA	0	1	1.82
MB_SubtypeStudy_55348	M_SHH.2	Group3	Group3_gamma	NA	22.3	M	Classic	NA	1	0.71
MB_SubtypeStudy_55349	M_G3/4.1	Group4	Group4_gamma	7	2.5	NA	NA	NA	NA	NA
MB_SubtypeStudy_55350	M_G3/4.1	Group4	Group4_alpha	6	7.1	M	Classic	0	0	6.58
MB_SubtypeStudy_55351	M_SHH.1	SHH	SHH_alpha	NA	4.9	M	Classic	0	0	1.92
MB_SubtypeStudy_55352	M_SHH.1	SHH	SHH_delta	NA	31.3	M	Classic	1	0	4.75
MB_SubtypeStudy_55353	M_WNT	WNT	WNT_alpha	NA	6.9	F	Classic	0	0	1.96
MB_SubtypeStudy_55354	M_SHH.1	SHH	SHH_delta	NA	19	F	LCA	0	1	8.92
MB_SubtypeStudy_55355	M_G3/4.1	Group4	Group4_gamma	7	9	M	Classic	1	0	4.58
MB_SubtypeStudy_55356	M_SHH.1	SHH	SHH_delta	NA	31	F	LCA	0	0	0.92
MB_SubtypeStudy_55357	M_SHH.1	SHH	SHH_alpha	NA	9	M	NA	NA	NA	NA
MB_SubtypeStudy_55358	M_G3/4.1	Group4	Group4_beta	6	5	M	NA	NA	NA	NA
MB_SubtypeStudy_55359	M_G3/4.3	Group3	Group3_beta	2	7	F	NA	NA	NA	NA
MB_SubtypeStudy_55360	M_G3/4.1	Group4	Group4_gamma	6	7	F	LCA	1	0	1.83
MB_SubtypeStudy_55361	M_G3/4.1	Group4	Group4_gamma	7	4	M	Classic	0	0	1.91
MB_SubtypeStudy_55362	M_G3/4.1	Group4	Group4_beta	8	6	M	Classic	0	0	1.4
MB_SubtypeStudy_55363	M_G3/4.1	Group3	Group3_beta	NA	9	M	Classic	0	0	1.35
MB_SubtypeStudy_55364	M_G3/4.1	Group4	Group4_alpha	5	8	M	Classic	0	0	2.13
MB_SubtypeStudy_55365	M_G3/4.1	Group4	Group4_alpha	5	17	M	Desmoplastic	1	0	1.77
MB_SubtypeStudy_55366	M_G3/4.1	Group4	Group4_gamma	7	3	M	Classic	1	0	1.86
MB_SubtypeStudy_55367	M_G3/4.1	Group4	Group4_beta	8	6	M	Classic	0	0	3.67
MB_SubtypeStudy_55368	M_WNT	WNT	WNT_alpha	NA	6	M	LCA	0	0	3.42
MB_SubtypeStudy_55369	M_G3/4.1	Group4	Group4_gamma	7	8	M	Desmoplastic	0	0	3.33
MB_SubtypeStudy_55370	M_SHH.1	SHH	SHH_alpha	NA	8	M	Classic	0	0	3.33
MB_SubtypeStudy_55371	M_G3/4.1	Group4	Group4_gamma	7	4	F	Classic	1	0	2.92
MB_SubtypeStudy_55372	M_G3/4.1	Group4	Group4_gamma	7	12	F	Classic	0	0	1.92
MB_SubtypeStudy_55373	M_G3/4.1	Group4	Group4_gamma	7	8	M	Classic	0	0	2
MB_SubtypeStudy_55374	M_SHH.2	SHH	SHH_gamma	NA	2	F	MBEN	0	0	5.58
MB_SubtypeStudy_55375	M_G3/4.1	Group4	Group4_gamma	7	2	M	Classic	1	1	1.25
MB_SubtypeStudy_55376	M_G3/4.1	Group4	Group4_gamma	7	13	F	Classic	NA	0	3.83
MB_SubtypeStudy_55377	M_SHH.2	SHH	SHH_alpha	NA	8.9	M	Classic	1	0	10
MB_SubtypeStudy_55378	M_SHH.1	SHH	SHH_delta	NA	12.9	M	Classic	0	0	9.58
MB_SubtypeStudy_55379	M_G3/4.1	Group4	Group4_alpha	5	9	M	MBEN	0	1	3.33
MB_SubtypeStudy_55380	M_G3/4.1	Group4	Group4_alpha	NA	7.4	M	Classic	0	0	6.17
MB_SubtypeStudy_55381	M_G3/4.1	Group4	Group4_alpha	NA	7.3	M	MBEN	0	1	2.08
MB_SubtypeStudy_55382	M_G3/4.3	Group3	Group3_alpha	NA	5.7	M	Classic	1	1	1.83
MB_SubtypeStudy_55383	M_G3/4.1	Group4	Group4_beta	NA	6.9	F	Classic	0	1	0.42
MB_SubtypeStudy_55384	M_G3/4.1	Group4	Group4_gamma	NA	12.8	M	Classic	1	0	6.67
MB_SubtypeStudy_55385	M_G3/4.3	Group4	Group4_gamma	NA	7.8	F	Desmoplastic	0	0	6.75
MB_SubtypeStudy_55386	M_G3/4.1	Group4	Group4_alpha	NA	8.7	F	Classic	0	1	1.08
MB_SubtypeStudy_55387	M_G3/4.1	Group4	Group4_gamma	NA	2.5	F	Desmoplastic	0	1	1.08
MB_SubtypeStudy_55388	M_G3/4.1	Group4	Group4_alpha	6	7.74	M	LCA	0	0	2.75
MB_SubtypeStudy_55389	M_G3/4.3	Group3	Group3_gamma	NA	6.96	F	LCA	0	1	4.83
MB_SubtypeStudy_55390	M_SHH.2	Group3	Group3_gamma	NA	9	F	Classic	0	0	2.06
MB_SubtypeStudy_55391	M_G3/4.1	Group4	Group4_beta	8	8.44	M	Classic	1	0	2.33
MB_SubtypeStudy_55392	M_WNT	WNT	WNT_alpha	NA	8.18	F	Classic	0	0	2.14
MB_SubtypeStudy_55393	M_WNT	WNT	WNT_alpha	NA	8.3	F	Classic	0	0	2.29
MB_SubtypeStudy_55394	M_G3/4.3	Group4	Group4_alpha	NA	3	M	Desmoplastic	1	0	0.17
MB_SubtypeStudy_55395	M_SHH.2	SHH	SHH_gamma	NA	1	F	Desmoplastic	1	0	0.25
MB_SubtypeStudy_55396	M_G3/4.1	Group4	Group4_beta	8	9	M	Classic	0	0	0.25
MB_SubtypeStudy_55397	M_SHH.2	SHH	SHH_beta	NA	1	M	Desmoplastic	0	0	1
MB_SubtypeStudy_55398	M_G3/4.2	Group3	Group3_gamma	NA	7	M	LCA	0	1	0.94
MB_SubtypeStudy_55399	M_G3/4.1	Group4	Group4_beta	8	11	F	Classic	0	0	2.5
MB_SubtypeStudy_55400	M_SHH.1	SHH	SHH_alpha	NA	15	M	LCA	0	0	1.08
MB_SubtypeStudy_55401	M_SHH.1	SHH	SHH_gamma	NA	2.66	F	Desmoplastic	0	0	0.83
MB_SubtypeStudy_55402	M_G3/4.3	Group4	Group4_gamma	1	4	F	Classic	0	0	10.17
MB_SubtypeStudy_55403	M_G3/4.1	Group4	Group4_gamma	7	5	F	LCA	0	0	2.92
MB_SubtypeStudy_55404	M_SHH.2	SHH	SHH_delta	NA	35	F	Classic	0	0	0.75
MB_SubtypeStudy_55405	M_G3/4.1	Group4	Group4_alpha	NA	10	M	Classic	0	0	NA
MB_SubtypeStudy_55406	M_SHH.2	SHH	SHH_beta	NA	2	F	Desmoplastic	0	1	6.25
MB_SubtypeStudy_55407	M_G3/4.1	Group4	Group4_alpha	6	2.5	F	Classic	0	0	7.42
MB_SubtypeStudy_55408	M_WNT	WNT	WNT_alpha	NA	7	M	Classic	1	0	10.83
MB_SubtypeStudy_55409	M_G3/4.3	Group3	Group3_alpha	3	6	F	Classic	1	0	1.5
MB_SubtypeStudy_55410	M_SHH.1	SHH	SHH_delta	NA	34	F	Classic	0	1	6.5
MB_SubtypeStudy_55411	M_SHH.1	SHH	SHH_delta	NA	25	F	Classic	0	0	5.33
MB_SubtypeStudy_55412	M_G3/4.1	Group4	Group4_gamma	7	1	F	Classic	1	1	4.25
MB_SubtypeStudy_55413	M_G3/4.1	Group4	Group4_gamma	7	5	M	Classic	0	0	6.08
MB_SubtypeStudy_55414	M_G3/4.1	Group4	Group4_gamma	7	8	M	Classic	1	0	4.33
MB_SubtypeStudy_55415	M_SHH.2	SHH	SHH_beta	NA	1	M	Classic	0	0	2.58
MB_SubtypeStudy_55416	M_G3/4.1	Group4	Group4_gamma	7	4	F	Classic	0	0	2.5
MB_SubtypeStudy_55417	M_G3/4.1	Group4	Group4_beta	8	10	M	Classic	0	0	11.17
MB_SubtypeStudy_55418	M_SHH.2	SHH	SHH_gamma	NA	1	M	Desmoplastic	0	0	8.5
MB_SubtypeStudy_55419	M_SHH.1	SHH	SHH_delta	NA	12	M	Classic	1	1	1.92
MB_SubtypeStudy_55420	M_SHH.2	SHH	SHH_alpha	NA	17	F	LCA	0	1	0.08
MB_SubtypeStudy_55421	M_WNT	WNT	WNT_beta	NA	12	M	Classic	0	0	6.42
MB_SubtypeStudy_55422	M_SHH.1	SHH	SHH_delta	NA	47	M	Classic	NA	0	5
MB_SubtypeStudy_55423	M_WNT	WNT	WNT_beta	NA	20	F	Classic	NA	0	3
MB_SubtypeStudy_55424	M_SHH.2	SHH	SHH_gamma	NA	6	F	Classic	NA	0	1.67
MB_SubtypeStudy_55425	M_WNT	WNT	WNT_beta	NA	NA	NA	NA	NA	NA	NA
MB_SubtypeStudy_55426	M_G3/4.1	Group4	Group4_alpha	MBNOS	13	M	LCA	NA	0	3.33
MB_SubtypeStudy_55427	M_G3/4.1	Group4	Group4_gamma	NA	2	M	Classic	1	1	0.33
MB_SubtypeStudy_55428	M_G3/4.2	Group3	Group3_beta	2	9	M	Classic	NA	0	2.25
MB_SubtypeStudy_55429	M_SHH.2	SHH	SHH_gamma	NA	1	M	Desmoplastic	NA	0	1.83
MB_SubtypeStudy_55430	M_G3/4.3	Group3	Group3_alpha	4	1.8	M	Classic	1	0	7.5
MB_SubtypeStudy_55431	M_G3/4.2	Group3	Group3_gamma	NA	3.92	M	Classic	0	0	7.25
MB_SubtypeStudy_55432	M_SHH.2	SHH	SHH_gamma	NA	1.33	F	MBEN	0	0	5.25
MB_SubtypeStudy_55433	M_SHH.2	SHH	SHH_beta	NA	NA	NA	NA	NA	NA	NA
MB_SubtypeStudy_55434	M_SHH.1	SHH	SHH_delta	NA	26	F	Classic	0	NA	NA
MB_SubtypeStudy_55435	M_G3/4.1	Group4	Group4_alpha	6	16	M	Classic	0	0	11
MB_SubtypeStudy_55436	M_WNT	WNT	WNT_alpha	NA	2	F	Desmoplastic	0	0	8
MB_SubtypeStudy_55437	M_SHH.2	SHH	SHH_beta	NA	1	M	Classic	0	0	9
MB_SubtypeStudy_55438	M_G3/4.1	Group4	Group4_beta	8	12	M	Classic	1	1	3.92
MB_SubtypeStudy_55439	M_G3/4.1	Group4	Group4_beta	8	10	M	Classic	0	0	9
MB_SubtypeStudy_55440	M_WNT	WNT	WNT_beta	NA	16	F	Classic	0	1	6.6
MB_SubtypeStudy_55441	M_G3/4.1	Group4	Group4_alpha	6	8	F	Classic	0	0	6
MB_SubtypeStudy_55442	M_G3/4.1	Group4	Group4_gamma	NA	5	M	LCA	0	0	6
MB_SubtypeStudy_55443	M_SHH.2	SHH	SHH_gamma	NA	4	M	Classic	1	1	0.67
MB_SubtypeStudy_55444	M_SHH.2	SHH	SHH_beta	NA	1	M	Classic	0	0	10
MB_SubtypeStudy_55445	M_SHH.1	SHH	SHH_delta	NA	20	F	Classic	NA	NA	NA
MB_SubtypeStudy_55446	M_G3/4.1	Group4	Group4_alpha	6	14	M	Desmoplastic	NA	NA	NA
MB_SubtypeStudy_55447	M_SHH.1	SHH	SHH_delta	NA	18	M	Classic	0	0	8
MB_SubtypeStudy_55448	M_G3/4.1	Group4	Group4_gamma	7	8	M	Classic	0	0	3.83
MB_SubtypeStudy_55449	M_SHH.2	SHH	SHH_gamma	NA	11	M	Classic	0	0	13
MB_SubtypeStudy_55450	M_SHH.2	SHH	SHH_beta	NA	6	F	Desmoplastic	1	0	7.92
MB_SubtypeStudy_55451	M_G3/4.1	Group4	Group4_gamma	MBNOS	8	M	Classic	0	0	5.75
MB_SubtypeStudy_55452	M_WNT	WNT	WNT_alpha	NA	12.6	M	Classic	0	0	1.78
MB_SubtypeStudy_55453	M_G3/4.1	Group4	Group4_gamma	7	8	M	Desmoplastic	1	1	1.17
MB_SubtypeStudy_55454	M_G3/4.1	Group4	Group4_beta	8	9	M	Classic	1	0	7
MB_SubtypeStudy_55455	M_SHH.1	SHH	SHH_delta	NA	23	F	MBEN	0	0	NA
MB_SubtypeStudy_55456	M_SHH.1	SHH	SHH_delta	NA	39	F	Classic	0	1	1.92
MB_SubtypeStudy_55457	M_G3/4.1	Group4	Group4_beta	NA	6	M	Desmoplastic	0	0	NA
MB_SubtypeStudy_55458	M_SHH.1	SHH	SHH_delta	NA	19	F	NA	0	0	NA
MB_SubtypeStudy_55459	M_SHH.1	SHH	SHH_delta	NA	26	M	Desmoplastic	0	0	NA
MB_SubtypeStudy_55460	M_SHH.1	SHH	SHH_delta	NA	37	M	Classic	0	NA	0.17
MB_SubtypeStudy_55461	M_SHH.1	SHH	SHH_delta	NA	14	M	Desmoplastic	0	0	2.08
MB_SubtypeStudy_55462	M_SHH.2	SHH	SHH_gamma	NA	0.5	M	Desmoplastic	0	0	3.25
MB_SubtypeStudy_55463	M_G3/4.1	Group4	Group4_beta	8	9	F	Classic	1	0	2.29
MB_SubtypeStudy_55464	M_G3/4.2	Group3	Group3_gamma	2	11	M	Classic	NA	1	NA
MB_SubtypeStudy_55465	M_G3/4.3	Group3	Group3_alpha	4	5	F	Classic	0	0	4.92
MB_SubtypeStudy_55466	M_G3/4.3	Group3	Group3_alpha	3	7	M	Classic	0	0	6.5
MB_SubtypeStudy_55467	M_G3/4.1	Group4	Group4_gamma	7	12	F	Classic	0	0	5
MB_SubtypeStudy_55468	M_G3/4.3	Group3	Group3_beta	NA	10	F	Classic	0	0	6.17
MB_SubtypeStudy_55469	M_SHH.2	SHH	SHH_beta	NA	4	M	LCA	1	1	2.82
MB_SubtypeStudy_55470	M_G3/4.1	Group4	Group4_beta	8	15	M	Classic	1	1	0.08
MB_SubtypeStudy_55471	M_G3/4.3	Group3	Group3_alpha	NA	13	M	Classic	0	0	14.08
MB_SubtypeStudy_55472	M_G3/4.1	Group3	Group3_alpha	7	2.3	M	Classic	0	0	8.17
MB_SubtypeStudy_55473	M_G3/4.1	Group4	Group4_beta	8	7	F	Classic	0	0	NA
MB_SubtypeStudy_55474	M_WNT	WNT	WNT_alpha	NA	10	F	Classic	0	0	17.92
MB_SubtypeStudy_55475	M_G3/4.1	Group4	Group4_alpha	6	NA	NA	NA	NA	NA	NA
MB_SubtypeStudy_55476	M_G3/4.1	Group4	Group4_beta	8	9.5	F	Classic	0	0	11.42
MB_SubtypeStudy_55477	M_SHH.2	SHH	SHH_gamma	NA	2	F	Desmoplastic	0	0	3.83
MB_SubtypeStudy_55478	M_G3/4.1	Group4	Group4_gamma	7	NA	NA	NA	NA	NA	NA
MB_SubtypeStudy_55479	M_SHH.2	SHH	SHH_alpha	NA	8.19	F	Desmoplastic	0	1	1.59
MB_SubtypeStudy_55480	M_G3/4.1	Group4	Group4_alpha	NA	4.18	M	Classic	1	1	3.74
MB_SubtypeStudy_55481	M_G3/4.3	Group4	Group4_gamma	NA	11.43	M	Classic	0	0	4.39
MB_SubtypeStudy_55482	M_G3/4.2	Group3	Group3_gamma	NA	10.74	M	LCA	0	0	4.55
MB_SubtypeStudy_55483	M_G3/4.1	Group4	Group4_beta	NA	12.99	M	Classic	1	1	3.43
MB_SubtypeStudy_55484	M_G3/4.1	Group4	Group4_beta	NA	5.79	M	Classic	0	0	3.35
MB_SubtypeStudy_55485	M_G3/4.1	Group4	Group4_gamma	NA	8.13	M	Classic	NA	0	1.91
MB_SubtypeStudy_55486	M_G3/4.3	Group3	Group3_alpha	3	3.03	M	Classic	0	0	2.71
MB_SubtypeStudy_55487	M_SHH.1	SHH	SHH_alpha	NA	7	M	Desmoplastic	0	0	2.58
MB_SubtypeStudy_55488	M_G3/4.3	Group3	Group3_alpha	4	1.91	F	LCA	1	0	2.17
MB_SubtypeStudy_55489	M_G3/4.2	Group3	Group3_gamma	2	3.08	M	Classic	1	1	0.92
MB_SubtypeStudy_55490	M_WNT	WNT	WNT_alpha	NA	9.33	M	LCA	0	0	1.5
MB_SubtypeStudy_55491	M_G3/4.1	Group4	Group4_gamma	7	21	F	NA	NA	NA	NA
MB_SubtypeStudy_55492	M_G3/4.1	Group4	Group4_gamma	NA	7.97	M	Classic	NA	0	1.44
MB_SubtypeStudy_55493	M_SHH.2	SHH	SHH_beta	NA	3.82	F	LCA	NA	0	1.57
MB_SubtypeStudy_55494	M_G3/4.1	Group4	Group4_gamma	NA	8.79	M	LCA	0	0	1.07
MB_SubtypeStudy_55495	M_SHH.1	SHH	SHH_alpha	NA	15.24	F	Classic	NA	0	1.23
MB_SubtypeStudy_55496	M_G3/4.1	Group4	Group4_beta	8	7.26	M	Classic	0	0	12.75
MB_SubtypeStudy_55497	M_SHH.2	SHH	SHH_beta	NA	1.68	M	Desmoplastic	0	0	3.58
MB_SubtypeStudy_55498	M_G3/4.3	Group3	Group3_beta	NA	7.71	F	Desmoplastic	0	1	1.17
MB_SubtypeStudy_55499	M_G3/4.1	Group4	Group4_gamma	7	14.75	F	Classic	0	0	4.67
MB_SubtypeStudy_55500	M_SHH.2	SHH	SHH_beta	NA	0.24	F	Desmoplastic	0	0	12.17
MB_SubtypeStudy_55501	M_G3/4.1	Group4	Group4_alpha	6	4.3	F	Classic	0	0	12.92
MB_SubtypeStudy_55502	M_SHH.1	SHH	SHH_delta	NA	16	M	NA	0	0	6.33
MB_SubtypeStudy_55503	M_G3/4.3	Group4	Group4_gamma	NA	6	M	NA	1	0	5.67
MB_SubtypeStudy_55504	M_SHH.1	SHH	SHH_delta	NA	6	M	NA	0	0	6.08
MB_SubtypeStudy_55505	M_SHH.2	SHH	SHH_beta	NA	NA	NA	NA	NA	NA	NA
MB_SubtypeStudy_55506	M_G3/4.3	Group3	Group3_beta	2	NA	NA	NA	NA	NA	NA
MB_SubtypeStudy_55507	M_SHH.1	SHH	SHH_delta	NA	NA	NA	NA	NA	NA	NA
MB_SubtypeStudy_55508	M_G3/4.2	Group3	Group3_gamma	2	NA	NA	NA	NA	NA	NA
MB_SubtypeStudy_55509	M_G3/4.1	Group4	Group4_gamma	7	NA	NA	NA	NA	NA	NA
MB_SubtypeStudy_55510	M_G3/4.1	Group4	Group4_gamma	7	NA	NA	NA	NA	NA	NA
MB_SubtypeStudy_55511	M_G3/4.1	Group4	Group4_alpha	MBNOS	24	F	NA	1	0	NA
MB_SubtypeStudy_55512	M_SHH.2	SHH	SHH_beta	NA	3	F	NA	0	0	NA
MB_SubtypeStudy_55513	M_G3/4.1	Group4	Group4_beta	8	8	M	NA	1	1	NA
MB_SubtypeStudy_55514	M_G3/4.1	Group4	Group4_alpha	6	5	M	Classic	0	0	2.67
MB_SubtypeStudy_55515	M_G3/4.3	Group3	Group3_alpha	4	NA	F	NA	NA	NA	NA
MB_SubtypeStudy_55516	M_SHH.1	SHH	SHH_alpha	NA	5	M	LCA	NA	NA	NA
MB_SubtypeStudy_55517	M_G3/4.1	Group4	Group4_beta	8	5.1	F	NA	0	0	4.83
MB_SubtypeStudy_55518	M_G3/4.1	Group4	Group4_beta	8	7	M	NA	1	0	4.75
MB_SubtypeStudy_55519	M_WNT	WNT	WNT_alpha	NA	9.7	F	NA	0	0	4.58
MB_SubtypeStudy_55520	M_G3/4.3	Group3	Group3_alpha	NA	3.2	M	NA	0	0	4.33
MB_SubtypeStudy_55521	M_WNT	WNT	WNT_alpha	NA	14.2	F	NA	0	0	4.33
MB_SubtypeStudy_55522	M_G3/4.3	Group3	Group3_alpha	4	NA	NA	NA	NA	NA	NA
MB_SubtypeStudy_55523	M_SHH.1	SHH	SHH_alpha	NA	3	F	NA	1	0	1.92
MB_SubtypeStudy_55524	M_SHH.2	SHH	SHH_delta	NA	25	M	NA	0	0	4.33
MB_SubtypeStudy_55525	M_G3/4.3	Group3	Group3_alpha	NA	4	M	NA	0	1	2.17
MB_SubtypeStudy_55526	M_SHH.2	SHH	SHH_alpha	NA	2.75	M	NA	0	0	5.42
MB_SubtypeStudy_55527	M_G3/4.1	Group4	Group4_alpha	6	7	F	NA	0	0	6.17
MB_SubtypeStudy_55528	M_G3/4.1	Group4	Group4_beta	8	15	M	NA	1	0	4.83
MB_SubtypeStudy_55529	M_G3/4.2	Group3	Group3_gamma	2	2.08	M	NA	1	1	0.83
MB_SubtypeStudy_55530	M_G3/4.1	Group4	Group4_gamma	NA	10	M	NA	0	0	6.17
MB_SubtypeStudy_55531	M_SHH.1	SHH	SHH_alpha	NA	5	M	Desmoplastic	0	0	3.08
MB_SubtypeStudy_55532	M_G3/4.1	Group4	Group4_gamma	7	4	M	NA	0	0	3.67
MB_SubtypeStudy_55533	M_G3/4.1	Group4	Group4_beta	8	7	F	NA	0	0	3.58
MB_SubtypeStudy_55534	M_SHH.2	SHH	SHH_gamma	NA	2.5	M	NA	0	0	3.5
MB_SubtypeStudy_55535	M_SHH.1	SHH	SHH_alpha	NA	NA	NA	NA	NA	NA	NA
MB_SubtypeStudy_55536	M_G3/4.1	Group4	Group4_gamma	NA	5.4	F	NA	1	0	3.42
MB_SubtypeStudy_55537	M_G3/4.3	Group3	Group3_alpha	4	4	M	Classic	NA	NA	NA
MB_SubtypeStudy_55538	M_WNT	WNT	WNT_alpha	NA	15	M	NA	NA	NA	NA
MB_SubtypeStudy_55539	M_G3/4.3	Group3	Group3_gamma	2	6	F	Classic	NA	NA	NA
MB_SubtypeStudy_55540	M_G3/4.3	Group3	Group3_beta	2	7	F	LCA	NA	NA	NA
MB_SubtypeStudy_55541	M_G3/4.1	Group4	Group4_gamma	7	7	F	Classic	NA	NA	NA
MB_SubtypeStudy_55542	M_G3/4.3	Group3	Group3_alpha	MBNOS	NA	NA	NA	NA	NA	NA
MB_SubtypeStudy_55543	M_SHH.1	SHH	SHH_beta	NA	NA	NA	NA	NA	NA	NA
MB_SubtypeStudy_55544	M_G3/4.1	Group4	Group4_gamma	7	13.5	M	Desmoplastic	0	0	5
MB_SubtypeStudy_55545	M_WNT	WNT	WNT_beta	NA	11.3	F	NA	1	0	3.08
MB_SubtypeStudy_55546	M_SHH.1	SHH	SHH_alpha	NA	8	M	NA	0	0	2.92
MB_SubtypeStudy_55547	M_G3/4.3	Group3	Group3_alpha	4	2.9	M	Desmoplastic	0	0	2
MB_SubtypeStudy_55548	M_G3/4.1	Group4	Group4_alpha	6	7.8	M	LCA	0	0	3.25
MB_SubtypeStudy_55549	M_SHH.2	SHH	SHH_gamma	NA	1	M	Desmoplastic	0	0	2.23
MB_SubtypeStudy_55550	M_SHH.2	SHH	SHH_gamma	NA	2	F	MBEN	0	0	3.93
MB_SubtypeStudy_55551	M_G3/4.3	Group3	Group3_alpha	NA	1.9	M	NA	1	1	0.33
MB_SubtypeStudy_55552	M_G3/4.1	Group4	Group4_alpha	6	9	M	NA	1	0	2.7
MB_SubtypeStudy_55553	M_SHH.2	Group4	Group4_alpha	NA	6	F	NA	0	1	3
MB_SubtypeStudy_55554	M_G3/4.1	Group4	Group4_gamma	7	2	M	NA	NA	NA	NA
MB_SubtypeStudy_55555	M_G3/4.1	Group4	Group4_gamma	7	9	M	Classic	NA	0	2.76
MB_SubtypeStudy_55556	M_SHH.1	SHH	SHH_alpha	NA	2.95	M	Desmoplastic	NA	0	2.6
MB_SubtypeStudy_55557	M_G3/4.1	Group4	Group4_gamma	7	8.3	M	Classic	NA	0	2.48
MB_SubtypeStudy_55558	M_G3/4.3	Group3	Group3_alpha	4	2.1	M	Classic	1	0	8.72
MB_SubtypeStudy_55559	M_G3/4.3	Group3	Group3_alpha	4	5.1	M	Classic	1	0	6.72
MB_SubtypeStudy_55560	M_G3/4.2	Group3	Group3_gamma	2	4.4	M	LCA	0	1	1.98
MB_SubtypeStudy_55561	M_SHH.1	SHH	SHH_alpha	NA	6.3	M	Desmoplastic	0	0	3.91
MB_SubtypeStudy_55562	M_G3/4.3	Group3	Group3_beta	3	5.3	M	LCA	0	1	4.5
MB_SubtypeStudy_55563	M_WNT	WNT	WNT_alpha	NA	5.4	F	Classic	0	0	3.5
MB_SubtypeStudy_55564	M_G3/4.3	Group3	Group3_alpha	3	2.4	M	Classic	0	1	4
MB_SubtypeStudy_55565	M_SHH.1	SHH	SHH_delta	NA	15.9	M	Desmoplastic	0	0	1.71
MB_SubtypeStudy_55566	M_G3/4.1	Group4	Group4_alpha	7	6.58	F	NA	NA	0	NA
MB_SubtypeStudy_55567	M_G3/4.1	Group4	Group4_beta	6	4	F	NA	NA	NA	NA
MB_SubtypeStudy_55568	M_G3/4.2	Group3	Group3_gamma	2	NA	M	NA	NA	NA	NA
MB_SubtypeStudy_55569	M_G3/4.1	Group4	Group4_gamma	7	7.4	M	Classic	1	0	2.21
MB_SubtypeStudy_55570	M_G3/4.1	Group4	Group4_alpha	7	NA	NA	NA	NA	NA	NA
MB_SubtypeStudy_55571	M_WNT	WNT	WNT_alpha	NA	NA	NA	NA	NA	NA	NA
MB_SubtypeStudy_55572	M_G3/4.1	Group4	Group4_gamma	7	3	M	NA	NA	NA	NA
MB_SubtypeStudy_55573	M_G3/4.1	Group4	Group4_alpha	5	5.29	M	NA	1	0	2.71
MB_SubtypeStudy_55574	M_G3/4.1	Group4	Group4_alpha	5	2.82	M	NA	0	0	12.36
MB_SubtypeStudy_55575	M_G3/4.3	Group3	Group3_beta	NA	8.21	M	NA	0	0	0.23
MB_SubtypeStudy_55576	M_G3/4.1	Group4	Group4_gamma	7	5.15	F	NA	1	0	2.23
MB_SubtypeStudy_55577	M_G3/4.1	Group4	Group4_beta	8	10.12	F	NA	1	0	9.93
MB_SubtypeStudy_55578	M_SHH.1	SHH	SHH_alpha	NA	5.19	M	Desmoplastic	0	0	4.67
MB_SubtypeStudy_55579	M_G3/4.3	Group3	Group3_beta	2	2.85	M	MBEN	0	0	2.78
MB_SubtypeStudy_55580	M_SHH.2	SHH	SHH_gamma	NA	1.66	F	Desmoplastic	0	0	3.02
MB_SubtypeStudy_55581	M_G3/4.1	Group4	Group4_beta	8	7.9	F	NA	0	0	10.68
MB_SubtypeStudy_55582	M_SHH.2	SHH	SHH_beta	NA	1.41	F	Desmoplastic	1	1	0.13
MB_SubtypeStudy_55583	M_G3/4.2	Group3	Group3_gamma	2	11.6	M	LCA	0	0	4.15
MB_SubtypeStudy_55584	M_G3/4.3	Group3	Group3_gamma	2	5.14	F	NA	0	0	3.84
MB_SubtypeStudy_55585	M_SHH.1	SHH	SHH_alpha	NA	9.92	F	NA	0	1	6.03
MB_SubtypeStudy_55586	M_WNT	WNT	WNT_alpha	NA	8.6	M	NA	1	0	9.53
MB_SubtypeStudy_55587	M_G3/4.3	Group3	Group3_gamma	2	2.2	M	NA	0	0	11.3
MB_SubtypeStudy_55588	M_G3/4.1	Group4	Group4_beta	8	11.07	M	NA	0	0	1.7
MB_SubtypeStudy_55589	M_SHH.2	SHH	SHH_beta	NA	1.76	M	Desmoplastic	1	0	1.47
MB_SubtypeStudy_55590	M_G3/4.3	Group3	Group3_alpha	4	3.66	M	NA	1	0	1.9
MB_SubtypeStudy_55591	M_G3/4.3	Group3	Group3_alpha	3	3	M	NA	NA	NA	NA
MB_SubtypeStudy_55592	M_SHH.1	SHH	SHH_delta	NA	24.8	M	NA	NA	NA	NA
MB_SubtypeStudy_55593	M_G3/4.3	Group3	Group3_alpha	4	2	NA	Classic	0	0	0.75
MB_SubtypeStudy_55594	M_G3/4.1	Group4	Group4_gamma	7	6	NA	Classic	0	0	0.08
MB_SubtypeStudy_55595	M_SHH.1	SHH	SHH_alpha	NA	NA	NA	NA	0	1	7.96
MB_SubtypeStudy_55596	M_G3/4.1	Group4	Group4_beta	NA	NA	NA	NA	0	1	3.53
MB_SubtypeStudy_55597	M_WNT	WNT	WNT_beta	NA	NA	NA	NA	0	0	2.59
MB_SubtypeStudy_55598	M_G3/4.1	Group4	Group4_alpha	5	9	M	NA	NA	NA	NA
MB_SubtypeStudy_55599	M_G3/4.1	Group4	Group4_alpha	MBNOS	5	F	NA	NA	NA	NA
MB_SubtypeStudy_55600	M_G3/4.2	Group3	Group3_gamma	2	11.9	M	NA	1	1	0.83
MB_SubtypeStudy_55601	M_SHH.1	SHH	SHH_alpha	NA	6.1	F	NA	0	0	2.5
MB_SubtypeStudy_55602	M_G3/4.3	Group4	Group4_gamma	NA	6.8	M	NA	0	0	7.17
MB_SubtypeStudy_55603	M_G3/4.3	Group3	Group3_alpha	NA	6.9	F	Classic	0	0	6.42
MB_SubtypeStudy_55604	M_WNT	WNT	WNT_alpha	NA	10.3	F	NA	1	0	4.08
MB_SubtypeStudy_55605	M_G3/4.2	Group3	Group3_gamma	NA	2.9	F	LCA	0	1	0.75
MB_SubtypeStudy_55606	M_SHH.2	SHH	SHH_gamma	NA	1.4	M	MBEN	0	0	3.17
MB_SubtypeStudy_55607	M_G3/4.2	Group3	Group3_gamma	NA	5.5	M	LCA	1	1	1.72
MB_SubtypeStudy_55608	M_G3/4.3	Group3	Group3_alpha	NA	1.9	M	Classic	0	1	0.75
MB_SubtypeStudy_55609	M_G3/4.1	Group4	Group4_beta	8	10.08	M	NA	0	0	10.5
MB_SubtypeStudy_55610	M_WNT	WNT	WNT_alpha	NA	12.75	F	NA	0	0	10.25
MB_SubtypeStudy_55611	M_G3/4.1	Group4	Group4_beta	8	11.19	M	NA	0	0	6.33
MB_SubtypeStudy_55612	M_G3/4.1	Group4	Group4_beta	NA	4.94	M	NA	0	0	4.67
MB_SubtypeStudy_55613	M_G3/4.1	Group4	Group4_alpha	MBNOS	12.08	M	NA	0	1	14
MB_SubtypeStudy_55614	M_G3/4.1	Group4	Group4_beta	8	15.08	M	NA	1	0	4.08
MB_SubtypeStudy_55615	M_G3/4.1	SHH	SHH_alpha	NA	4.35	M	NA	0	0	0.33
MB_SubtypeStudy_55616	M_G3/4.1	Group4	Group4_gamma	NA	5.24	M	NA	0	0	2.83
MB_SubtypeStudy_55617	M_SHH.1	SHH	SHH_delta	NA	15	M	Classic	0	0	4.67
MB_SubtypeStudy_55618	M_G3/4.1	Group4	Group4_alpha	7	9	M	Desmoplastic	1	0	4.92
MB_SubtypeStudy_55619	M_SHH.1	SHH	SHH_delta	NA	26	M	Desmoplastic	0	0	3
MB_SubtypeStudy_55620	M_SHH.1	SHH	SHH_delta	NA	31	M	Desmoplastic	0	0	2
MB_SubtypeStudy_55621	M_WNT	WNT	WNT_alpha	NA	8	F	Classic	0	0	2.5
MB_SubtypeStudy_55622	M_WNT	WNT	WNT_alpha	NA	5	F	Classic	0	0	2.58
MB_SubtypeStudy_55623	M_G3/4.1	Group4	Group4_beta	8	4	F	Classic	1	0	2.67
MB_SubtypeStudy_55624	M_SHH.1	SHH	SHH_alpha	NA	9	M	Desmoplastic	0	0	1.83
MB_SubtypeStudy_55625	M_G3/4.3	Group4	Group4_gamma	NA	16	M	LCA	0	0	0.67
MB_SubtypeStudy_55626	M_G3/4.1	Group4	Group4_alpha	6	11	F	Classic	1	0	0.42
MB_SubtypeStudy_55627	M_G3/4.1	Group4	Group4_beta	8	8	F	Classic	0	0	0.25
MB_SubtypeStudy_55628	M_SHH.1	SHH	SHH_delta	NA	39	M	Classic	0	0	0.25
MB_SubtypeStudy_55629	M_G3/4.1	Group4	Group4_gamma	7	11	M	Classic	1	0	3.56
MB_SubtypeStudy_55630	M_G3/4.1	Group4	Group4_gamma	NA	5	M	Classic	0	0	5.25
MB_SubtypeStudy_55631	M_SHH.1	SHH	SHH_alpha	NA	9	F	LCA	1	0	5.25
MB_SubtypeStudy_55632	M_SHH.1	SHH	SHH_gamma	NA	0.67	M	MBEN	0	0	4.67
MB_SubtypeStudy_55633	M_G3/4.1	Group4	Group4_gamma	7	6	M	Classic	0	0	4.25
MB_SubtypeStudy_55634	M_G3/4.3	Group3	Group3_alpha	4	1.25	M	Classic	1	0	4.17
MB_SubtypeStudy_55635	M_G3/4.1	Group4	Group4_gamma	7	11	M	Classic	1	0	4
MB_SubtypeStudy_55636	M_G3/4.1	Group4	Group4_beta	6	8	M	MBEN	0	0	3.92
MB_SubtypeStudy_55637	M_G3/4.1	Group4	Group4_alpha	7	12	F	Classic	0	NA	1.5
MB_SubtypeStudy_55638	M_SHH.1	SHH	SHH_gamma	NA	15	F	Classic	0	1	1.58
MB_SubtypeStudy_55639	M_SHH.2	SHH	SHH_gamma	NA	12	F	Classic	0	0	3.08
MB_SubtypeStudy_55640	M_SHH.2	SHH	SHH_beta	NA	6	F	Classic	1	0	0.99
MB_SubtypeStudy_55641	M_G3/4.1	Group4	Group4_gamma	7	11	M	MBEN	0	0	2.42
MB_SubtypeStudy_55642	M_G3/4.1	Group3	Group3_alpha	NA	4.7	M	LCA	NA	0	1.96
MB_SubtypeStudy_55643	M_G3/4.1	Group4	Group4_beta	8	17.3	M	NA	NA	0	2.01
MB_SubtypeStudy_55644	M_G3/4.1	Group4	Group4_gamma	NA	5	M	Classic	NA	0	NA
MB_SubtypeStudy_55645	M_G3/4.3	Group3	Group3_alpha	4	3	M	NA	NA	NA	NA
MB_SubtypeStudy_55646	M_G3/4.1	Group4	Group4_alpha	MBNOS	16	M	Classic	0	0	2.33
MB_SubtypeStudy_55647	M_WNT	WNT	WNT_alpha	NA	10	F	NA	0	0	2.17
MB_SubtypeStudy_55648	M_SHH.1	SHH	SHH_alpha	NA	8	M	LCA	NA	NA	NA
MB_SubtypeStudy_55649	M_SHH.1	SHH	SHH_gamma	NA	2.5	M	Desmoplastic	NA	0	1.83
MB_SubtypeStudy_55650	M_G3/4.1	Group4	Group4_gamma	7	4	M	Classic	0	0	0.5
MB_SubtypeStudy_55651	M_G3/4.1	Group4	Group4_alpha	5	NA	NA	NA	NA	NA	NA
MB_SubtypeStudy_55652	M_SHH.2	SHH	SHH_gamma	NA	0.83	F	Desmoplastic	0	NA	NA
MB_SubtypeStudy_55653	M_G3/4.1	Group4	Group4_beta	8	6	F	NA	NA	NA	NA
MB_SubtypeStudy_55654	M_G3/4.3	Group3	Group3_beta	NA	9	F	NA	NA	NA	NA
MB_SubtypeStudy_55655	M_G3/4.3	Group3	Group3_alpha	4	3.66	M	Classic	NA	NA	NA
MB_SubtypeStudy_55656	M_SHH.1	SHH	SHH_alpha	NA	12	F	NA	NA	NA	NA
MB_SubtypeStudy_55657	M_SHH.1	SHH	SHH_delta	NA	26	F	Desmoplastic	0	0	2.17
MB_SubtypeStudy_55658	M_G3/4.3	Group3	Group3_alpha	3	4	M	LCA	0	0	1.92
MB_SubtypeStudy_55659	M_G3/4.3	Group3	Group3_gamma	2	3	NA	NA	0	NA	NA
MB_SubtypeStudy_55660	M_WNT	WNT	WNT_alpha	NA	6.6	M	NA	NA	0	1.58
MB_SubtypeStudy_55661	M_G3/4.1	Group4	Group4_alpha	MBNOS	10	F	Desmoplastic	1	0	4.42
MB_SubtypeStudy_55662	M_WNT	WNT	WNT_alpha	NA	10	F	Classic	NA	0	4.18
MB_SubtypeStudy_55663	M_G3/4.1	Group4	Group4_gamma	7	6	F	Desmoplastic	NA	0	4.16
MB_SubtypeStudy_55664	M_WNT	WNT	WNT_alpha	NA	15	F	Classic	NA	0	4.16
MB_SubtypeStudy_55665	M_G3/4.1	Group4	Group4_beta	8	12	M	Classic	NA	0	4.01
MB_SubtypeStudy_55666	M_G3/4.1	Group4	Group4_beta	8	17	M	Classic	NA	0	3.92
MB_SubtypeStudy_55667	M_SHH.1	SHH	SHH_alpha	NA	6	M	Classic	NA	0	3.74
MB_SubtypeStudy_55668	M_SHH.1	SHH	SHH_alpha	NA	9	M	Classic	NA	0	NA
MB_SubtypeStudy_55669	M_G3/4.1	Group4	Group4_alpha	NA	11	M	Classic	NA	0	1.67
MB_SubtypeStudy_55670	M_WNT	WNT	WNT_beta	NA	15	F	Classic	NA	0	3.67
MB_SubtypeStudy_55671	M_G3/4.1	Group4	Group4_alpha	MBNOS	11	M	Desmoplastic	NA	1	3.21
MB_SubtypeStudy_55672	M_WNT	WNT	WNT_alpha	NA	16	F	Classic	NA	0	3.47
MB_SubtypeStudy_55673	M_WNT	WNT	WNT_alpha	NA	17	F	Classic	NA	0	3.44
MB_SubtypeStudy_55674	M_G3/4.1	Group4	Group4_alpha	MBNOS	12	M	Classic	NA	1	1.17
MB_SubtypeStudy_55675	M_WNT	WNT	WNT_beta	NA	28	M	Desmoplastic	NA	0	3.01
MB_SubtypeStudy_55676	M_SHH.1	SHH	SHH_delta	NA	24	M	Classic	NA	0	5
MB_SubtypeStudy_55677	M_G3/4.1	Group4	Group4_beta	8	10	M	Classic	NA	1	4.17
MB_SubtypeStudy_55678	M_G3/4.3	Group4	Group4_gamma	7	10	M	Classic	NA	NA	NA
MB_SubtypeStudy_55679	M_G3/4.2	Group3	Group3_gamma	NA	14	F	Classic	NA	0	9.03
MB_SubtypeStudy_55680	M_WNT	WNT	WNT_alpha	NA	10	F	Classic	NA	0	9.28
MB_SubtypeStudy_55681	M_G3/4.1	Group4	Group4_alpha	NA	16	M	Classic	NA	NA	NA
MB_SubtypeStudy_55682	M_WNT	WNT	WNT_alpha	NA	NA	NA	NA	NA	NA	NA
MB_SubtypeStudy_55683	M_SHH.2	SHH	SHH_alpha	NA	27.95	NA	NA	NA	NA	NA
MB_SubtypeStudy_55684	M_SHH.1	SHH	SHH_delta	NA	NA	NA	NA	NA	NA	NA
MB_SubtypeStudy_55685	M_G3/4.1	Group4	Group4_alpha	6	4	NA	Classic	NA	NA	NA
MB_SubtypeStudy_55686	M_SHH.1	SHH	SHH_gamma	NA	1	NA	Desmoplastic	NA	NA	NA
MB_SubtypeStudy_55687	M_G3/4.1	Group4	Group4_alpha	MBNOS	12	NA	Classic	NA	NA	NA
MB_SubtypeStudy_55688	M_G3/4.1	Group4	Group4_beta	8	11	NA	Classic	NA	NA	NA
MB_SubtypeStudy_55689	M_G3/4.1	Group4	Group4_gamma	NA	40	NA	Classic	NA	NA	NA
MB_SubtypeStudy_55690	M_SHH.1	SHH	SHH_gamma	NA	1	NA	Desmoplastic	NA	NA	NA
MB_SubtypeStudy_55691	M_G3/4.1	Group4	Group4_gamma	7	8	NA	Classic	NA	NA	NA
MB_SubtypeStudy_55692	M_G3/4.1	Group4	Group4_gamma	7	2	M	NA	NA	NA	NA
MB_SubtypeStudy_55693	M_G3/4.1	Group4	Group4_alpha	MBNOS	11	M	NA	NA	NA	NA
MB_SubtypeStudy_55694	M_SHH.1	SHH	SHH_delta	NA	19	M	NA	0	0	3.42
MB_SubtypeStudy_55695	M_WNT	WNT	WNT_beta	NA	28	M	NA	0	0	4.08
MB_SubtypeStudy_55696	M_G3/4.1	Group4	Group4_alpha	MBNOS	4	F	NA	0	0	11.25
MB_SubtypeStudy_55697	M_SHH.1	SHH	SHH_alpha	NA	45	F	NA	NA	NA	NA
MB_SubtypeStudy_55698	M_SHH.1	SHH	SHH_delta	NA	27	M	NA	NA	NA	NA
MB_SubtypeStudy_55699	M_G3/4.3	Group3	Group3_alpha	4	6	M	NA	NA	NA	NA
MB_SubtypeStudy_55700	M_WNT	WNT	WNT_alpha	NA	NA	NA	NA	0	0	2.17
MB_SubtypeStudy_55701	M_G3/4.1	Group4	Group4_gamma	7	NA	NA	NA	0	NA	NA
MB_SubtypeStudy_55702	M_WNT	WNT	WNT_alpha	NA	NA	NA	NA	0	0	1.67
MB_SubtypeStudy_55703	M_G3/4.3	Group4	Group4_gamma	1	NA	NA	NA	0	0	1.67
MB_SubtypeStudy_55704	M_G3/4.2	Group3	Group3_gamma	2	4.25	M	LCA	0	0	1.38
MB_SubtypeStudy_55705	M_SHH.1	SHH	SHH_delta	NA	16	M	Classic	0	0	4
MB_SubtypeStudy_55706	M_G3/4.1	Group4	Group4_gamma	7	11	F	Classic	0	1	0.33
MB_SubtypeStudy_55707	M_WNT	WNT	WNT_alpha	NA	11	F	Classic	0	0	2.75
MB_SubtypeStudy_55708	M_G3/4.1	Group4	Group4_gamma	7	10	M	Desmoplastic	0	0	2.33
MB_SubtypeStudy_55709	M_G3/4.3	Group3	Group3_gamma	2	3	M	Classic	1	0	2
MB_SubtypeStudy_55710	M_SHH.1	SHH	SHH_alpha	NA	9	M	Classic	1	1	0.67
MB_SubtypeStudy_55711	M_G3/4.3	Group3	Group3_alpha	4	4	M	LCA	0	0	2
MB_SubtypeStudy_55712	M_SHH.1	SHH	SHH_gamma	NA	0.83	F	Desmoplastic	0	0	2
MB_SubtypeStudy_55713	M_G3/4.3	Group3	Group3_alpha	7	6	F	LCA	0	1	0.67
MB_SubtypeStudy_55714	M_G3/4.1	Group4	Group4_beta	8	10	M	Desmoplastic	1	0	1.83
MB_SubtypeStudy_55715	M_G3/4.1	Group4	Group4_gamma	7	13	M	Classic	0	0	1.33
MB_SubtypeStudy_55716	M_G3/4.1	Group4	Group4_gamma	7	6	M	Classic	1	0	0.67
MB_SubtypeStudy_55717	M_WNT	WNT	WNT_alpha	NA	6.48	M	Classic	NA	0	9.97
MB_SubtypeStudy_55718	M_G3/4.1	Group4	Group4_alpha	6	5.9	F	Classic	NA	0	9.19
MB_SubtypeStudy_55719	M_SHH.1	SHH	SHH_alpha	NA	2.1	M	Classic	NA	0	7.96
MB_SubtypeStudy_55720	M_G3/4.1	Group4	Group4_beta	8	10.1	M	Classic	NA	0	5.38
MB_SubtypeStudy_55721	M_SHH.1	SHH	SHH_delta	NA	15.3	M	Desmoplastic	NA	0	6.53
MB_SubtypeStudy_55722	M_SHH.1	SHH	SHH_alpha	NA	10.73	F	LCA	NA	1	1.36
MB_SubtypeStudy_55723	M_SHH.2	SHH	SHH_beta	NA	2.5	F	Desmoplastic	0	0	2.91
MB_SubtypeStudy_55724	M_G3/4.1	Group4	Group4_beta	8	NA	NA	NA	1	0	1.92
MB_SubtypeStudy_55725	M_G3/4.3	Group3	Group3_alpha	4	NA	NA	NA	0	0	1.83
MB_SubtypeStudy_55726	M_G3/4.1	Group4	Group4_beta	8	7	M	Classic	NA	NA	NA
MB_SubtypeStudy_55727	M_SHH.2	SHH	SHH_gamma	NA	7	M	LCA	NA	NA	NA
MB_SubtypeStudy_55728	M_SHH.1	SHH	SHH_delta	NA	32.7	F	Desmoplastic	NA	NA	NA
MB_SubtypeStudy_55729	M_WNT	WNT	WNT_beta	NA	23.1	M	Desmoplastic	NA	NA	NA
MB_SubtypeStudy_55730	M_WNT	WNT	WNT_alpha	NA	18.8	F	LCA	NA	NA	NA
MB_SubtypeStudy_55731	M_WNT	WNT	WNT_alpha	NA	10.5	F	NA	NA	0	6.55
MB_SubtypeStudy_55732	M_G3/4.1	Group4	Group4_gamma	MBNOS	4.8	M	Desmoplastic	NA	0	2.53
MB_SubtypeStudy_55733	M_SHH.1	SHH	SHH_delta	NA	56.8	M	NA	NA	0	11.53
MB_SubtypeStudy_55734	M_SHH.1	SHH	SHH_delta	NA	18	M	NA	NA	1	6.37
MB_SubtypeStudy_55735	M_SHH.1	SHH	SHH_alpha	NA	38.1	M	Desmoplastic	NA	0	10.18
MB_SubtypeStudy_55736	M_SHH.1	SHH	SHH_delta	NA	20.3	M	Desmoplastic	NA	0	5.13
MB_SubtypeStudy_55737	M_SHH.1	SHH	SHH_delta	NA	31.2	M	Desmoplastic	NA	0	4.97
MB_SubtypeStudy_55738	M_SHH.2	SHH	SHH_beta	NA	2	F	Desmoplastic	NA	0	2.29
MB_SubtypeStudy_55739	M_SHH.1	SHH	SHH_gamma	NA	41.7	M	Desmoplastic	NA	0	1.68
MB_SubtypeStudy_55740	M_G3/4.1	Group4	Group4_gamma	7	6.3	F	NA	NA	0	0.07
MB_SubtypeStudy_55741	M_G3/4.3	Group3	Group3_alpha	3	3.7	M	NA	NA	NA	NA
MB_SubtypeStudy_55742	M_WNT	WNT	WNT_beta	NA	17.22	M	Desmoplastic	NA	0	12.16
MB_SubtypeStudy_55743	M_G3/4.1	Group4	Group4_beta	8	31.95	M	NA	0	0	0.32
MB_SubtypeStudy_55744	M_G3/4.3	Group3	Group3_alpha	3	9.7	M	NA	1	1	3
MB_SubtypeStudy_55745	M_SHH.2	SHH	SHH_gamma	NA	33.39	M	LCA	0	0	3.55
MB_SubtypeStudy_55746	M_G3/4.3	Group3	Group3_alpha	3	23.47	M	Classic	0	0	1.93
MB_SubtypeStudy_55747	M_G3/4.1	Group4	Group4_beta	8	4.9	M	NA	NA	1	1.67
MB_SubtypeStudy_55748	M_SHH.1	SHH	SHH_delta	NA	10.44	M	NA	0	1	9.42
MB_SubtypeStudy_55749	M_G3/4.2	Group3	Group3_gamma	2	2.7	F	LCA	NA	1	0.56
MB_SubtypeStudy_55750	M_G3/4.3	Group3	Group3_beta	1	46.55	M	NA	NA	1	15
MB_SubtypeStudy_55751	M_G3/4.3	Group3	Group3_alpha	3	49.57	M	NA	0	0	8.89
MB_SubtypeStudy_55752	M_SHH.1	SHH	SHH_delta	NA	3.09	M	LCA	0	0	12.93
MB_SubtypeStudy_55753	M_G3/4.1	Group4	Group4_alpha	5	6.07	M	Classic	0	1	8.57
MB_SubtypeStudy_55754	M_WNT	WNT	WNT_alpha	NA	7.75	M	NA	0	0	1.09
MB_SubtypeStudy_55755	M_G3/4.3	Group4	Group4_gamma	8	6.57	M	NA	0	1	1.53
MB_SubtypeStudy_55756	M_SHH.2	SHH	SHH_gamma	NA	20.65	F	NA	NA	0	3.14
MB_SubtypeStudy_55757	M_G3/4.1	Group4	Group4_beta	8	14.11	M	NA	1	0	11.99
MB_SubtypeStudy_55758	M_G3/4.3	Group3	Group3_alpha	4	8.21	M	NA	0	0	1.48
MB_SubtypeStudy_55759	M_SHH.1	SHH	SHH_delta	NA	10.44	M	NA	0	1	9.42
MB_SubtypeStudy_55760	M_SHH.1	SHH	SHH_delta	NA	29.62	F	NA	0	0	4.01
MB_SubtypeStudy_55761	M_G3/4.3	Group4	Group4_beta	8	48.17	F	Desmoplastic	NA	0	0.01
MB_SubtypeStudy_55762	M_G3/4.3	Group4	Group4_gamma	1	6.51	M	LCA	0	NA	0.05
MB_SubtypeStudy_55763	M_G3/4.1	Group4	Group4_beta	8	9.25	M	NA	0	0	0.86
