# Supplementary material for: Group-specific cellular metabolism in Medulloblastoma
Source: J Transl Med. 2023 Jun 5;21:363. doi: 10.1186/s12967-023-04211-6 (PMC10242934; doi:10.1186/s12967-023-04211-6)
Supplement: Supplementary file 3 — Additional file 3: Table S2. Statistical analysis of clinical data from the ICGC cohort based on bulk RNA clustering is shown. Page one lists the results when comparing all ICGC clusters except for the excluded samples. Page two lists the results when comparing only I_G3/4.1, I_G3/4.2 and I_G3/4.3. The parameters age (continuous), progression-free and overall survival, M-stage, gender, age (paediatric vs adult), recurrence, and death cases have been tested, and the results are shown from top to bottom. PFS = progression-free survival, OS = overall survival, M-stage = tumour dissemination stage, nSample = number of samples tested, SD = standard deviation. [file 12967_2023_4211_MOESM3_ESM.xlsx]

## Sheet: x vs all
			Comparison of all ICGC Clusters
			I_G3/4.1	I_G3/4.2	I_SHH.1	I_G3/4.3	I_SHH.2	I_WNT
	nSample		14	6	28	57	12	19
Age	mean		12.9	4.5	22.6	8.5	14.6	16.4
	SD		8.4	1	12.5	5.6	11	11.6
	Kruskal-Wallis		0.000032
	Pairwise Wilcoxon Test	I_G3/4.1	-	0.23581	0.07363	0.20679	0.88333	0.62701
		I_G3/4.2	-	-	0.02976	0.16185	0.09447	0.02026
		I_SHH.1	-	-	-	0.00021	0.28323	0.17264
		I_G3/4.3	-	-	-	-	0.1917	0.02026
		I_SHH.2	-	-	-	-	-	0.63465
		all samples	0.91	0.045	0.0077	0.045	0.79	0.29
PFS	mean		21.9	5.2	16	21	27.3	17.8
	SD		9.1	1.9	8.9	21.3	30.2	14.2
	Kruskal-Wallis		0.036
	Pairwise Wilcoxon Test	I_G3/4.1	-	0.088	0.238	0.435	0.66	0.431
		I_G3/4.2	-	-	0.027	0.027	0.269	0.112
		I_SHH.1	-	-	-	0.606	0.534	0.606
		I_G3/4.3	-	-	-	-	0.606	0.958
		I_SHH.2	-	-	-	-	-	0.606
		all samples	0.42	0.028	0.86	0.86	0.86	0.86
OS	mean		21.9	8	21	22.7	31.7	18.2
	SD		9.1	1.6	10.1	21.8	29.5	13.8
	Kruskal-Wallis		0.06396
	Pairwise Wilcoxon Test	I_G3/4.1	-	0.173	0.77	0.509	0.77	0.509
		I_G3/4.2	-	-	0.053	0.053	0.256	0.087
		I_SHH.1	-	-	-	0.509	0.777	0.509
		I_G3/4.3	-	-	-	-	0.681	0.833
		I_SHH.2	-	-	-	-	-	0.542
		all samples	0.67	0.047	0.67	0.83	0.67	0.77
M-Stage	Kruskal-Wallis		0.01644
	Pairwise Wilcoxon Test	I_G3/4.1	-	0.42	0.16	0.96	0.73	0.45
		I_G3/4.2	-	-	0.026	0.29	0.29	0.16
		I_SHH.1	-	-	-	0.026	0.29	0.52
		I_G3/4.3	-	-	-	-	0.57	0.27
		I_SHH.2	-	-	-	-	-	0.65
		all samples	0.78	0.17	0.12	0.39	0.83	0.39
Gender	Chi-squared test		0.4558
Paediatric vs. Adult	Chi-squared test		0.0004998
	Pairwise Fisher Test	I_G3/4.1	-	1	0.0374	0.835	0.835	0.835
		I_G3/4.2	-	-	0.0374	1	0.832	0.835
		I_SHH.1	-	-	-	0.000103	0.602	0.0374
		I_G3/4.3	-	-	-	-	0.602	0.602
		I_SHH.2	-	-	-	-	-	1
		average proportion of adults (0.3297)	0.7702	0.6196	0.00037	0.0897	0.8006	1
Recurrence	Chi-squared test		0.008496
	Pairwise Fisher Test	I_G3/4.1	-	0.175	0.175	0.714	0.175	1
		I_G3/4.2	-	-	0.476	0.175	0.714	0.175
		I_SHH.1	-	-	-	0.175	1	0.213
		I_G3/4.3	-	-	-	-	0.213	1
		I_SHH.2	-	-	-	-	-	0.213
		average proportion of recurrent cases (0.2529)	0.3048	0.3048	0.3048	0.3818	0.3048	0.3832
Death	Chi-squared test		0.001499
	Pairwise Fisher Test	I_G3/4.1	-	0.121	1	1	0.77	1
		I_G3/4.2	-	-	0.0652	0.0238	0.508	0.14
		I_SHH.1	-	-	-	1	0.77	0.856
		I_G3/4.3	-	-	-	-	0.574	0.508
		I_SHH.2	-	-	-	-	-	1
		average proportion of death cases (0.09195)	1	0.0174	1	0.7575	0.8788	0.9639

## Sheet: ICGC 1, 3, 5
			Comparison of ICGC Clusters consisting mainly of G3/4 samples
			I_G3/4.1	I_G3/4.2	I_G3/4.3
	nSample		14	6	57
Age	mean		12.9	4.5	8.5
	SD		8.4	1	5.6
	Kruskal-Wallis		0.08037
PFS	mean		21.9	5.2	21
	SD		9.1	1.9	21.3
	Kruskal-Wallis		0.004822
	Pairwise Wilcoxon Test	I_G3/4.1	-	0.0265	0.2317
		I_G3/4.2	-	-	0.0073
		all samples	0.31	0.015	0.78
OS	mean		21.9	8	22.7
	SD		9.1	1.6	21.8
	Kruskal-Wallis		0.0161
	Pairwise Wilcoxon Test	I_G3/4.1	-	0.069	0.295
		I_G3/4.2	-	-	0.021
		all samples	0.041	0.041	0.8
M-Stage	Kruskal-Wallis		0.3125
Gender	Chi-squared test		0.8231
Paediatric vs. Adult	Chi-squared test		0.7396
Recurrence	Chi-squared test		0.01649
	Pairwise Fisher Test	I_G3/4.1	-	0.0448	0.567
		I_G3/4.2	-	-	0.0448
		average proportion of recurrent cases (0.1915)	0.5393	0.0722	0.8676
Death	Chi-squared test		0.001499
	Pairwise Fisher Test	I_G3/4.1	-	0.0363	1
		I_G3/4.2	-	-	0.00477
		average proportion of death cases (0.0851)	1	0.0069	0.5476
