# Supplementary material for: Group-specific cellular metabolism in Medulloblastoma
Source: J Transl Med. 2023 Jun 5;21:363. doi: 10.1186/s12967-023-04211-6 (PMC10242934; doi:10.1186/s12967-023-04211-6)
Supplement: Supplementary file 4 — Additional file 4: Table S3. Complete list of GO terms of genes unique to ccmGDB and Rosario et al. [file 12967_2023_4211_MOESM4_ESM.xlsx]

## Sheet: ccmGDB
Category	ID	Name	p-value	q-value Bonferroni	q-value FDR B&H	q-value FDR B&Y	Hit Count in Query List	Hit Count in Genome	Hit in Query List
GO: Molecular Function	GO:0003735	structural constituent of ribosome	2.6190000000000002E-60	3.765E-57	3.765E-57	2.9549999999999999E-56	83	189	RPL21,RPL22,RPL23A,RPL24,RPL26,RPL27,RPL30,RPL27A,RPL28,RPL29,RPL31,RPL32,RPL34,RPL35A,RPL37,RPL37A,RPL38,RPL39,RPL41,RPL36A,RPLP0,RPLP1,RPLP2,RPS2,RPS3,RPS3A,RPS4X,RPS4Y1,RPS5,RPS6,RPS7,RPS8,RPS9,RPS10,RPS11,RPS12,RPS13,RPS14,RPS15,RPS15A,RPS16,RPS17,RPS18,RPS19,RPS20,RPS21,RPS23,RPS24,RPS25,RPS26,RPS27,RPS27A,RPS28,RPS29,FAU,RPL10A,RPL14,RPL35,RPL13A,RPL23,UBA52,RPL36,GEMIN5,RPSA,RPL26L1,RPL3,R…
GO: Molecular Function	GO:0005198	structural molecule activity	2.8790000000000002E-38	4.1400000000000001E-35	2.0700000000000001E-35	1.6239999999999999E-34	137	892	RPL21,RPL22,RPL23A,RPL24,SEH1L,RPL26,RPL27,RPL30,RPL27A,RPL28,RPL29,RPL31,RPL32,RPL34,RPL35A,RPL37,RPL37A,RPL38,RPL39,RPL41,RPL36A,RPLP0,NUP85,RPLP1,RPLP2,RPS2,RPS3,RPS3A,RPS4X,RPS4Y1,RPS5,RPS6,RPS7,RPS8,RPS9,ACTB,RPS10,RPS11,RPS12,RPS13,RPS14,RPS15,RPS15A,RPS16,RPS17,RPS18,RPS19,RPS20,RPS21,RPS23,RPS24,RPS25,RPS26,RPS27,RPS27A,RPS28,RPS29,NUP54,TUBA1B,TUBB3,TUBB4A,TUBB4B,FAU,ACAN,SEC13,FMOD,SEC3…
GO: Molecular Function	GO:0003743	translation initiation factor activity	1.9110000000000001E-25	2.749E-22	9.1620000000000006E-23	7.191E-22	32	60	RPS24,MCTS1,EIF3A,EIF3B,EIF3C,EIF3D,EIF3F,EIF3G,EIF3H,EIF3I,EIF3J,EIF2B4,EIF2B3,EIF2B2,EIF2B5,EIF2S2,EIF3K,EIF4H,EIF5A2,EIF5B,EIF3E,EIF1AX,EIF2S1,EIF2B1,EIF2S3,EIF4A1,EIF4A2,EIF4B,EIF4E,EIF4G1,EIF5,EIF5A
GO: Molecular Function	GO:0008135	translation factor activity, RNA binding	5.0259999999999995E-25	7.2280000000000004E-22	1.8070000000000001E-22	1.418E-21	39	99	ETF1,RPS24,MCTS1,EIF3A,EIF3B,EIF3C,EIF3D,EIF3F,EIF3G,EIF3H,EIF3I,EIF3J,EIF2B4,EIF2B3,EIF2B2,EIF2B5,EIF2S2,EIF3K,GSPT2,EIF4H,EIF5A2,EIF5B,EIF3E,EEF1A1,EEF1B2,EEF1D,EEF1G,EEF2,EIF1AX,EIF2S1,EIF2B1,EIF2S3,EIF4A1,EIF4A2,EIF4B,EIF4E,EIF4G1,EIF5,EIF5A
GO: Molecular Function	GO:0090079	translation regulator activity, nucleic acid binding	1.3729999999999999E-22	1.9750000000000001E-19	3.9499999999999999E-20	3.0999999999999999E-19	41	126	ETF1,RPS24,MCTS1,PABPC1,PAIP1,EIF3A,EIF3B,EIF3C,EIF3D,EIF3F,EIF3G,EIF3H,EIF3I,EIF3J,EIF2B4,EIF2B3,EIF2B2,EIF2B5,EIF2S2,EIF3K,GSPT2,EIF4H,EIF5A2,EIF5B,EIF3E,EEF1A1,EEF1B2,EEF1D,EEF1G,EEF2,EIF1AX,EIF2S1,EIF2B1,EIF2S3,EIF4A1,EIF4A2,EIF4B,EIF4E,EIF4G1,EIF5,EIF5A
GO: Molecular Function	GO:0017056	structural constituent of nuclear pore	8.3089999999999998E-17	1.195E-13	1.991E-14	1.563E-13	19	29	NUP85,NUP54,NUP35,NUP133,NUP205,NUP210,NUP88,NUP188,TPR,NUP62,NUP155,NUP93,UPF3B,UPF3A,NUP58,POM121,NUP153,NUP107,NUP214
GO: Molecular Function	GO:0019843	rRNA binding	6.3370000000000002E-15	9.1129999999999996E-12	1.3019999999999999E-12	1.022E-11	27	79	RPL23A,RPL37,RPL37A,RPLP0,RPS3,RPS4X,RPS4Y1,RPS5,RPS9,RPS11,RPS13,RPS14,RPS18,RPL23,EEF2,LIPE,RPL3,RPL4,RPL5,RPL6,RPL7,RPL8,RPL9,RPL11,RPL12,RPL17,RPL19
GO: Molecular Function	GO:0004532	exoribonuclease activity	5.3380000000000001E-12	7.6760000000000004E-9	9.5950000000000005E-10	7.5309999999999997E-9	19	45	CNOT6,XRN2,DCPS,DIS3,EXOSC7,CNOT2,EXOSC2,PARN,EXOSC8,CNOT8,CNOT7,XRN1,EXOSC4,EXOSC9,DCP2,EXOSC5,EXOSC6,EXOSC3,EXOSC1
GO: Molecular Function	GO:0140318	protein transporter activity	8.023E-12	1.1539999999999999E-8	1.2819999999999999E-9	1.006E-8	17	35	TIMM17B,TIMM17A,TOMM40,TIMM23B,SEC61G,ABCB1,ABCB4,SEC61A1,TIMM22,TOMM7,TOMM20,TOMM70,TOMM22,SEC61A2,TIMM10B,TIMM8B,LRP2
GO: Molecular Function	GO:0051082	unfolded protein binding	2.4840000000000002E-11	3.5719999999999998E-8	3.5720000000000001E-9	2.803E-8	30	132	TUBB4B,PFDN6,CCT7,CCT4,CCT2,GRPEL1,CCT5,CCT8,UGGT2,TBCE,TCP1,CALR,CANX,CCT6A,CCT3,PFDN1,PFDN2,PFDN4,PFDN5,GRPEL2,HSPA1B,HSPA8,HSPA9,HSPB1,VBP1,HSPD1,UGGT1,TOMM20,TIMM10B,LMAN1
GO: Molecular Function	GO:0043021	ribonucleoprotein complex binding	3.1439999999999997E-11	4.5209999999999999E-8	4.1100000000000001E-9	3.2250000000000001E-8	36	191	RPL35A,RPLP1,ETF1,RPS21,SPCS1,MTOR,TIMM50,EIF3C,SNRPB,SNRPD1,SNRPD2,SNRPD3,SNRPG,SRP9,SRP19,SRP54,SRP68,SRP72,SRPRA,EIF3K,SEC61B,SMG6,SEC61G,RPL35,SEC61A1,EIF4H,EIF5A2,GEMIN5,GEMIN4,EIF4A3,RPSA,SEC61A2,EEF2,EIF2S1,EIF4B,EIF5A
GO: Molecular Function	GO:0031681	G-protein beta-subunit binding	6.7149999999999996E-11	9.6559999999999999E-8	8.0469999999999992E-9	6.3160000000000004E-8	14	24	GNG8,CCT5,GNG13,GNG12,GNAS,GNG3,GNG4,GNG5,GNG7,GNG10,GNG11,GNGT1,GNGT2,GNG2
GO: Molecular Function	GO:0008320	protein transmembrane transporter activity	1.4669999999999999E-10	2.11E-7	1.623E-8	1.2739999999999999E-7	14	25	TIMM17B,TIMM17A,TOMM40,TIMM23B,SEC61G,ABCB1,ABCB4,SEC61A1,TIMM22,TOMM7,TOMM20,TOMM70,TOMM22,SEC61A2
GO: Molecular Function	GO:0004298	threonine-type endopeptidase activity	2.2859999999999999E-10	3.2870000000000003E-7	2.3479999999999999E-8	1.843E-7	11	14	PSMA4,PSMB1,PSMB2,PSMB3,PSMB4,PSMB5,PSMB6,PSMB7,PSMB8,PSMB9,PSMB10
GO: Molecular Function	GO:0022884	macromolecule transmembrane transporter activity	3.3630000000000002E-10	4.8370000000000002E-7	3.2240000000000003E-8	2.5310000000000001E-7	15	31	TIMM17B,TIMM17A,TOMM40,TIMM23B,SEC61G,ABCB1,ABCB4,SEC61A1,TIMM22,TOMM7,TOMM20,TOMM70,TOMM22,ABCC5,SEC61A2
GO: Molecular Function	GO:0008134	transcription factor binding	5.9230000000000001E-10	8.5170000000000004E-7	5.3230000000000001E-8	4.178E-7	76	740	NCOA3,RPS3,USP11,ACTB,RXRA,YAP1,FHL2,NCOA2,TEAD2,MED30,MED29,ARSG,PPARGC1B,BMAL1,MED19,MED4,MTOR,ANKRD1,NCOA1,SMARCD3,DCP1A,NCOA6,SREBF1,GATA4,HDAC3,PPARGC1A,NFYA,NFYB,CNOT2,TBL1X,MLX,CALR,TEAD3,DDX20,PAX6,TP53,HIF1A,MED14,NUP62,RPL23,PIK3R1,CNOT7,MED17,HSPB1,EXOSC9,SIN3A,PPARA,XPO1,PPARG,MED1,NR1D1,CLOCK,CREBBP,YWHAZ,NCOR1,NCOR2,MAPK14,CTNNB1,PSMA6,PSMC1,PSMC2,PSMC5,PSMD9,PSMD10,ISL1,MED24,MED12…
GO: Molecular Function	GO:0120015	sterol transfer activity	1.9810000000000001E-9	2.8480000000000001E-6	1.6750000000000001E-7	1.3149999999999999E-6	13	24	APOA1,APOA2,APOB,APOE,MTTP,ABCG5,ABCG8,STARD5,OSBP,CETP,PLTP,STARD4,ABCG1
GO: Molecular Function	GO:0044877	protein-containing complex binding	4.2830000000000002E-9	6.1580000000000002E-6	3.4210000000000003E-7	2.6850000000000001E-6	133	1726	RPL23A,NCOA3,RPL35A,RPLP1,RPS2,RPS3,ETF1,ACTB,RPS21,RXRA,NUP54,ADRA2A,NCOA2,STAB2,SPCS1,APOA1,APOA2,APOE,PLPP3,MTOR,TIMM50,MTTP,NCOA1,EIF3C,SNRPB,SNRPD1,MUC4,SNRPD2,SNRPD3,SNRPG,SREBF1,SRP9,SRP19,SRP54,SRP68,SRP72,SRPRA,PHAX,IQGAP1,STK11,STX1A,PSME4,VAMP2,NFYB,EIF3K,SEC61B,GNA11,GNA15,GNAI1,GNAI2,GNAO1,GNAQ,GNAS,GNB1,GNB2,GNB3,SMG6,GPC1,CACNB2,CALR,RAPGEF4,CAV1,P4HB,SEC61G,CD44,RPL35,PIK3R5,TP53,…
GO: Molecular Function	GO:0005319	lipid transporter activity	2.2609999999999999E-8	3.252E-5	1.711E-6	1.343E-5	32	191	FABP4,FABP1,APOA1,APOA2,APOB,APOC3,APOE,SLCO1B1,SLC2A1,SLC10A1,SLC10A2,SLCO1A2,MTTP,ABCB11,ABCC3,GM2A,ABCG5,ABCG8,SLC27A2,STARD5,OSBP,CETP,ABCB1,ABCB4,PITPNB,PLTP,STARD4,ABCG1,SLCO1B3,SLC27A1,RFT1,CERT1
GO: Molecular Function	GO:0120020	cholesterol transfer activity	2.585E-8	3.7169999999999998E-5	1.858E-6	1.4589999999999999E-5	12	23	APOA1,APOA2,APOB,APOE,MTTP,ABCG5,ABCG8,STARD5,CETP,PLTP,STARD4,ABCG1
GO: Molecular Function	GO:0016896	exoribonuclease activity, producing 5'-phosphomonoesters	3.1540000000000003E-8	4.5349999999999998E-5	2.1600000000000001E-6	1.6949999999999999E-5	15	40	CNOT6,XRN2,DIS3,EXOSC7,CNOT2,EXOSC2,PARN,CNOT8,CNOT7,XRN1,EXOSC4,EXOSC9,DCP2,EXOSC5,EXOSC3
GO: Molecular Function	GO:0030374	nuclear receptor coactivator activity	4.793E-8	6.8930000000000006E-5	3.1329999999999999E-6	2.459E-5	18	62	NCOA3,CNOT6,NCOA2,MED30,PPARGC1B,MED4,NCOA1,SMARCD3,NCOA6,PPARGC1A,CNOT9,MED14,MED17,WDR77,PPARG,MED1,MED24,MED12
GO: Molecular Function	GO:0045182	translation regulator activity	1.4189999999999999E-7	2.041E-4	8.8740000000000001E-6	6.9649999999999999E-5	50	436	RPL22,ETF1,RPS9,RPS14,RPS23,RPS24,MCTS1,PABPC1,PAIP1,MTOR,EIF3A,EIF3B,EIF3C,EIF3D,EIF3F,EIF3G,EIF3H,EIF3I,EIF3J,EIF2B4,EIF2B3,EIF2B2,EIF2B5,EIF2S2,EIF3K,PATL1,GSPT2,EIF4H,EIF5A2,EIF5B,EIF4A3,EIF3E,EEF1A1,EEF1B2,EEF1D,EEF1G,EEF2,EIF1AX,EIF2S1,EIF2B1,EIF2S3,EIF4A1,EIF4A2,EIF4B,EIF4E,EIF4EBP1,EIF4G1,EIF5,EIF5A,RPL10
GO: Molecular Function	GO:0000175	3'-5'-exoribonuclease activity	1.9070000000000001E-7	2.742E-4	1.1420000000000001E-5	8.9660000000000006E-5	14	38	CNOT6,XRN2,DIS3,EXOSC7,CNOT2,EXOSC2,PARN,CNOT8,CNOT7,XRN1,EXOSC4,EXOSC9,EXOSC5,EXOSC3
GO: Molecular Function	GO:0008312	7S RNA binding	2.424E-7	3.4860000000000002E-4	1.394E-5	1.094E-4	7	7	SRP9,SRP14,SRP19,SRP54,SRP68,SRP72,EXOSC2
GO: Molecular Function	GO:0016462	pyrophosphatase activity	3.1880000000000002E-7	4.5849999999999998E-4	1.7520000000000002E-5	1.3750000000000001E-4	103	1298	GNG8,TUBA1B,TUBB3,TUBB4A,TUBB4B,RAPGEF3,SEC23A,DCPS,ARFGEF2,CCT7,CCT4,CCT2,DIS3,ARF1,ARF3,PLPP1,CCT5,GNB5,CCT8,ABCB11,KIF13A,ABCC3,SRP54,SRPRA,BCS1L,IQGAP1,TUBB6,EIF2B4,EIF2B3,EIF2B2,EIF2B5,GNA11,GNA15,GNAI1,GNAI2,GNAO1,GNAQ,GNAS,GNB1,GNB2,GNB3,GNG3,GNG4,GNG5,GNG10,GNG11,GNGT1,GNGT2,ABCG5,ABCG8,TBCC,TBCD,TCP1,TUBA1C,RAPGEF4,CCT6A,DDX20,CCT3,GNG2,TUBA4A,TUBB2A,ABCB1,ABCB4,PRUNE1,TUBB1,GSPT2,HSPA1B…
GO: Molecular Function	GO:0016817	hydrolase activity, acting on acid anhydrides	3.474E-7	4.996E-4	1.7520000000000002E-5	1.3750000000000001E-4	103	1300	GNG8,TUBA1B,TUBB3,TUBB4A,TUBB4B,RAPGEF3,SEC23A,DCPS,ARFGEF2,CCT7,CCT4,CCT2,DIS3,ARF1,ARF3,PLPP1,CCT5,GNB5,CCT8,ABCB11,KIF13A,ABCC3,SRP54,SRPRA,BCS1L,IQGAP1,TUBB6,EIF2B4,EIF2B3,EIF2B2,EIF2B5,GNA11,GNA15,GNAI1,GNAI2,GNAO1,GNAQ,GNAS,GNB1,GNB2,GNB3,GNG3,GNG4,GNG5,GNG10,GNG11,GNGT1,GNGT2,ABCG5,ABCG8,TBCC,TBCD,TCP1,TUBA1C,RAPGEF4,CCT6A,DDX20,CCT3,GNG2,TUBA4A,TUBB2A,ABCB1,ABCB4,PRUNE1,TUBB1,GSPT2,HSPA1B…
GO: Molecular Function	GO:0016818	hydrolase activity, acting on acid anhydrides, in phosphorus-containing anhydrides	3.474E-7	4.996E-4	1.7520000000000002E-5	1.3750000000000001E-4	103	1300	GNG8,TUBA1B,TUBB3,TUBB4A,TUBB4B,RAPGEF3,SEC23A,DCPS,ARFGEF2,CCT7,CCT4,CCT2,DIS3,ARF1,ARF3,PLPP1,CCT5,GNB5,CCT8,ABCB11,KIF13A,ABCC3,SRP54,SRPRA,BCS1L,IQGAP1,TUBB6,EIF2B4,EIF2B3,EIF2B2,EIF2B5,GNA11,GNA15,GNAI1,GNAI2,GNAO1,GNAQ,GNAS,GNB1,GNB2,GNB3,GNG3,GNG4,GNG5,GNG10,GNG11,GNGT1,GNGT2,ABCG5,ABCG8,TBCC,TBCD,TCP1,TUBA1C,RAPGEF4,CCT6A,DDX20,CCT3,GNG2,TUBA4A,TUBB2A,ABCB1,ABCB4,PRUNE1,TUBB1,GSPT2,HSPA1B…
GO: Molecular Function	GO:0003712	transcription coregulator activity	3.5320000000000001E-7	5.0790000000000004E-4	1.7520000000000002E-5	1.3750000000000001E-4	58	564	NCOA3,CNOT6,YAP1,FHL2,NCOA2,MED10,MED30,MED29,MED8,MED15,PPARGC1B,MED19,MED4,TRIB3,ANKRD1,NCOA1,SMARCD3,NCOA6,HDAC3,PPARGC1A,MED22,CNOT2,TBL1X,SIN3B,MED13L,CNOT9,PCBD1,MED14,PFDN5,CNOT7,MED11,MED21,MED23,MED17,MED26,MED27,MED7,HSPA1B,WDR77,MED20,WWTR1,SIN3A,PPARG,MED1,CREBBP,NCOR1,NCOR2,CTNNB1,MED18,PSMD9,MED24,MED12,MED6,MED16,MED9,MED31,TBL1XR1,EP300
GO: Molecular Function	GO:0017111	ribonucleoside triphosphate phosphatase activity	3.897E-7	5.6039999999999996E-4	1.8680000000000001E-5	1.4660000000000001E-4	99	1233	GNG8,TUBA1B,TUBB3,TUBB4A,TUBB4B,RAPGEF3,SEC23A,ARFGEF2,CCT7,CCT4,CCT2,DIS3,ARF1,ARF3,CCT5,GNB5,CCT8,ABCB11,KIF13A,ABCC3,SRP54,SRPRA,BCS1L,IQGAP1,TUBB6,EIF2B4,EIF2B3,EIF2B2,EIF2B5,GNA11,GNA15,GNAI1,GNAI2,GNAO1,GNAQ,GNAS,GNB1,GNB2,GNB3,GNG3,GNG4,GNG5,GNG10,GNG11,GNGT1,GNGT2,ABCG5,ABCG8,TBCC,TBCD,TCP1,TUBA1C,RAPGEF4,CCT6A,DDX20,CCT3,GNG2,TUBA4A,TUBB2A,ABCB1,ABCB4,TUBB1,GSPT2,HSPA1B,HSPA8,HSPA9,HSPD1…
GO: Molecular Function	GO:0004679	AMP-activated protein kinase activity	4.0470000000000002E-7	5.8200000000000005E-4	1.8770000000000002E-5	1.473E-4	8	10	PRKAG2,PRKAA1,PRKAA2,PRKAB1,PRKAB2,PRKACA,PRKACB,PRKACG
GO: Molecular Function	GO:0140297	DNA-binding transcription factor binding	6.4769999999999996E-7	9.3139999999999998E-4	2.9110000000000001E-5	2.284E-4	58	573	NCOA3,RPS3,ACTB,RXRA,YAP1,FHL2,NCOA2,MED30,ARSG,PPARGC1B,BMAL1,MED4,ANKRD1,NCOA1,SMARCD3,NCOA6,GATA4,HDAC3,PPARGC1A,NFYB,TBL1X,MLX,CALR,TEAD3,DDX20,TP53,HIF1A,MED14,NUP62,PIK3R1,CNOT7,MED17,HSPB1,EXOSC9,SIN3A,PPARA,XPO1,PPARG,MED1,CREBBP,YWHAZ,NCOR1,NCOR2,MAPK14,CTNNB1,PSMA6,PSMC5,PSMD9,ISL1,MED24,MED12,MED16,MLXIPL,EEF1D,EIF4E,MED25,LRP2,EP300
GO: Molecular Function	GO:0042809	nuclear vitamin D receptor binding	1.105E-6	1.5889999999999999E-3	4.8140000000000003E-5	3.7780000000000002E-4	10	19	RXRA,MED30,MED4,NCOA6,MED14,MED17,MED1,MED24,MED12,MED16
GO: Molecular Function	GO:0046966	nuclear thyroid hormone receptor binding	1.145E-6	1.647E-3	4.8430000000000002E-5	3.8010000000000002E-4	13	36	NCOA3,RXRA,NCOA2,MED30,MED4,NCOA6,NUP62,MED17,MED1,NCOR1,MED24,MED12,MED16
GO: Molecular Function	GO:0120013	lipid transfer activity	1.6190000000000001E-6	2.3280000000000002E-3	6.5969999999999993E-5	5.1780000000000001E-4	15	51	APOA1,APOA2,APOB,APOE,MTTP,ABCG5,ABCG8,STARD5,OSBP,CETP,PITPNB,PLTP,STARD4,ABCG1,CERT1
GO: Molecular Function	GO:0005215	transporter activity	1.674E-6	2.408E-3	6.5969999999999993E-5	5.1780000000000001E-4	108	1427	TIMM17B,FABP4,FABP1,SLC44A5,AGT,TIMM17A,AKT1,TOMM40,ALB,SLC25A17,SLC25A4,SLC25A5,SLC25A6,SLC19A2,APOA1,APOA2,APOB,APOC3,APOE,SLCO1B1,SLC2A1,SLC2A3,SLC2A4,SLC2A5,SLC5A1,SLC5A5,SLC6A8,SLC9A1,SLC10A1,SLC10A2,PHPT1,SLC16A1,SLC25A1,SLCO1A2,SLC22A1,SLC22A3,SLC22A2,MTTP,ABCB11,SNAP25,ABCC3,GC,STX1A,ABCC8,SLC5A6,GM2A,GNB2,ABCG5,ABCG8,SLC27A2,CACNA1A,CACNB2,CACNB3,TIMM23B,SLC19A3,CAV1,NUP42,SLC44A4,STARD5…
GO: Molecular Function	GO:0015248	sterol transporter activity	1.697E-6	2.441E-3	6.5969999999999993E-5	5.1780000000000001E-4	13	37	APOA1,APOA2,APOB,APOE,MTTP,ABCG5,ABCG8,STARD5,OSBP,CETP,PLTP,STARD4,ABCG1
GO: Molecular Function	GO:0015220	choline transmembrane transporter activity	1.787E-6	2.5699999999999998E-3	6.7319999999999999E-5	5.2829999999999999E-4	7	8	SLC44A5,SLC6A8,SLC22A2,SLC44A4,SLC44A1,SLC44A2,SLC44A3
GO: Molecular Function	GO:0070003	threonine-type peptidase activity	1.826E-6	2.6250000000000002E-3	6.7319999999999999E-5	5.2829999999999999E-4	11	25	PSMA4,PSMB1,PSMB2,PSMB3,PSMB4,PSMB5,PSMB6,PSMB7,PSMB8,PSMB9,PSMB10
GO: Molecular Function	GO:0043022	ribosome binding	1.8899999999999999E-6	2.7179999999999999E-3	6.7949999999999998E-5	5.3330000000000001E-4	19	85	ETF1,RPS21,SPCS1,MTOR,EIF3C,SRP19,SRP68,SRP72,EIF3K,SEC61B,SEC61G,SEC61A1,EIF5A2,GEMIN5,RPSA,SEC61A2,EEF2,EIF2S1,EIF5A
GO: Molecular Function	GO:0016922	nuclear receptor binding	2.12E-6	3.0479999999999999E-3	7.4350000000000005E-5	5.8350000000000003E-4	29	191	NCOA3,RXRA,NCOA2,MED30,ARSG,PPARGC1B,MED4,NCOA1,SMARCD3,NCOA6,PPARGC1A,CALR,HIF1A,MED14,NUP62,PIK3R1,MED17,PPARG,MED1,NCOR1,NCOR2,CTNNB1,ISL1,MED24,MED12,MED16,MED25,LRP2,EP300
GO: Molecular Function	GO:0004527	exonuclease activity	3.5130000000000001E-6	5.0520000000000001E-3	1.203E-4	9.4399999999999996E-4	19	88	CNOT6,XRN2,DCPS,DIS3,EXOSC7,CNOT2,EXOSC2,PARN,EXOSC8,CNOT8,CNOT7,XRN1,EXOSC4,EXOSC9,DCP2,EXOSC5,EXOSC6,EXOSC3,EXOSC1
GO: Molecular Function	GO:0044183	protein folding chaperone	4.3830000000000002E-6	6.3029999999999996E-3	1.4660000000000001E-4	1.1509999999999999E-3	17	71	CCT7,CCT4,CCT2,KHSRP,CCT5,CCT8,TCP1,CALR,CCT6A,CCT3,PFDN1,PFDN2,HSPA1B,HSPA8,HSPA9,HSPB1,HSPD1
GO: Molecular Function	GO:0015101	organic cation transmembrane transporter activity	4.5909999999999998E-6	6.6010000000000001E-3	1.4999999999999999E-4	1.178E-3	12	33	SLC44A5,SLC25A17,SLC19A2,SLC6A8,SLC22A1,SLC22A3,SLC22A2,SLC19A3,SLC44A4,SLC44A1,SLC44A2,SLC44A3
GO: Molecular Function	GO:0036402	proteasome-activating activity	5.7880000000000003E-6	8.3230000000000005E-3	1.8489999999999999E-4	1.4519999999999999E-3	6	6	PSMC1,PSMC2,PSMC3,PSMC4,PSMC5,PSMC6
GO: Molecular Function	GO:1990948	ubiquitin ligase inhibitor activity	7.7470000000000005E-6	1.1140000000000001E-2	2.4220000000000001E-4	1.9009999999999999E-3	7	9	RPL37,RPS7,RPS15,RPS20,RPL23,RPL5,RPL11
GO: Molecular Function	GO:0031369	translation initiation factor binding	9.9960000000000005E-6	1.4370000000000001E-2	3.0580000000000001E-4	2.3999999999999998E-3	13	42	RPS3A,RPS19,RPS24,EIF3B,EIF3C,EIF3F,EIF2B4,EIF2B5,EIF2S2,EIF4E,EIF4EBP1,EIF4G1,EIF5
GO: Molecular Function	GO:0001221	transcription coregulator binding	1.0540000000000001E-5	1.516E-2	3.1589999999999998E-4	2.4789999999999999E-3	23	135	USP11,RXRA,TEAD2,SMARCD3,SREBF1,GATA4,HDAC3,NFYA,CNOT2,PAX6,TP53,HIF1A,RPL23,PPARA,PPARG,MED1,NR1D1,CREBBP,CTNNB1,MED6,MED25,RORA,EP300
GO: Molecular Function	GO:0061629	RNA polymerase II-specific DNA-binding transcription factor binding	1.5549999999999999E-5	2.2360000000000001E-2	4.5619999999999998E-4	3.581E-3	45	426	NCOA3,ACTB,RXRA,NCOA2,MED30,ARSG,PPARGC1B,BMAL1,MED4,ANKRD1,NCOA1,SMARCD3,NCOA6,GATA4,HDAC3,PPARGC1A,MLX,CALR,TEAD3,TP53,HIF1A,MED14,NUP62,PIK3R1,MED17,HSPB1,EXOSC9,SIN3A,PPARA,PPARG,MED1,CREBBP,NCOR1,NCOR2,MAPK14,CTNNB1,PSMA6,ISL1,MED24,MED12,MED16,MLXIPL,MED25,LRP2,EP300
GO: Molecular Function	GO:0051087	chaperone binding	1.8600000000000001E-5	2.6749999999999999E-2	5.3490000000000005E-4	4.1980000000000003E-3	22	128	ALB,TIMM44,PFDN6,SLC25A17,GRPEL1,GNB5,TBCA,TBCC,TBCD,TBCE,HSCB,CALR,TP53,PFDN4,GRPEL2,HSPA8,HSPA9,HSPD1,TIMM10,TIMM9,LPA,LRP2
GO: Molecular Function	GO:0090482	vitamin transmembrane transporter activity	2.0509999999999998E-5	2.9489999999999999E-2	5.7819999999999996E-4	4.5380000000000004E-3	12	37	ALB,SLC19A2,SLC2A1,SLC2A3,GC,SLC5A6,SLC19A3,SLC44A4,ABCG2,SLC27A1,SLC23A2,SLC23A1
GO: Molecular Function	GO:0016796	exonuclease activity, active with either ribo- or deoxyribonucleic acids and producing 5'-phosphomonoesters	2.4139999999999999E-5	3.4720000000000001E-2	6.6770000000000002E-4	5.2399999999999999E-3	15	61	CNOT6,XRN2,DIS3,EXOSC7,CNOT2,EXOSC2,PARN,CNOT8,CNOT7,XRN1,EXOSC4,EXOSC9,DCP2,EXOSC5,EXOSC3
GO: Molecular Function	GO:0055105	ubiquitin-protein transferase inhibitor activity	2.4879999999999999E-5	3.5770000000000003E-2	6.7500000000000004E-4	5.2979999999999998E-3	7	10	RPL37,RPS7,RPS15,RPS20,RPL23,RPL5,RPL11
GO: Molecular Function	GO:0004691	cAMP-dependent protein kinase activity	2.5550000000000001E-5	3.6749999999999998E-2	6.8050000000000001E-4	5.3410000000000003E-3	9	19	PRKAG2,PRKAA1,PRKACA,PRKACB,PRKACG,PRKAR1A,PRKAR1B,PRKAR2A,PRKAR2B
GO: Molecular Function	GO:0008514	organic anion transmembrane transporter activity	3.4430000000000001E-5	4.9520000000000002E-2	9.0030000000000004E-4	7.0660000000000002E-3	28	203	SLC25A17,SLC25A4,SLC25A5,SLC25A6,SLC19A2,SLCO1B1,SLC2A1,SLC2A3,SLC6A8,SLC16A1,SLC25A1,SLCO1A2,SLC22A3,SLC22A2,SLC5A6,SLC19A3,SLC44A4,SLC16A3,SLC16A8,ABCG2,SLC25A10,SLCO1B3,SLC27A1,SLC23A2,SLC23A1,SLC25A21,ABCC5,SLC25A2
GO: Molecular Function	GO:0070180	large ribosomal subunit rRNA binding	6.5909999999999997E-5	9.4780000000000003E-2	1.6930000000000001E-3	1.328E-2	7	11	RPL23A,RPL37A,RPLP0,RPL23,RPL12,RPL17,RPL19
GO: Molecular Function	GO:0140662	ATP-dependent protein folding chaperone	7.483E-5	0.1076	1.8339999999999999E-3	1.439E-2	12	41	CCT7,CCT4,CCT2,CCT5,CCT8,TCP1,CCT6A,CCT3,HSPA1B,HSPA8,HSPA9,HSPD1
GO: Molecular Function	GO:0004690	cyclic nucleotide-dependent protein kinase activity	7.5329999999999999E-5	0.10829999999999999	1.8339999999999999E-3	1.439E-2	9	21	PRKAG2,PRKAA1,PRKACA,PRKACB,PRKACG,PRKAR1A,PRKAR1B,PRKAR2A,PRKAR2B
GO: Molecular Function	GO:0000339	RNA cap binding	7.5329999999999999E-5	0.10829999999999999	1.8339999999999999E-3	1.439E-2	9	21	DCPS,NCBP2,EIF3D,NCBP1,LSM1,GEMIN5,SNUPN,EIF4A1,EIF4E
GO: Molecular Function	GO:0003713	transcription coactivator activity	7.6500000000000003E-5	0.11	1.8339999999999999E-3	1.439E-2	35	304	NCOA3,CNOT6,YAP1,NCOA2,MED30,PPARGC1B,MED4,ANKRD1,NCOA1,SMARCD3,NCOA6,PPARGC1A,CNOT9,PCBD1,MED14,MED21,MED23,MED17,MED26,MED27,MED7,WDR77,MED20,WWTR1,SIN3A,PPARG,MED1,CREBBP,CTNNB1,PSMD9,MED24,MED12,MED6,MED16,EP300
GO: Molecular Function	GO:0008408	3'-5' exonuclease activity	9.1119999999999995E-5	0.13100000000000001	2.1480000000000002E-3	1.686E-2	14	58	CNOT6,XRN2,DIS3,EXOSC7,CNOT2,EXOSC2,PARN,CNOT8,CNOT7,XRN1,EXOSC4,EXOSC9,EXOSC5,EXOSC3
GO: Molecular Function	GO:0004540	ribonuclease activity	1.2740000000000001E-4	0.1832	2.9550000000000002E-3	2.3189999999999999E-2	22	142	CNOT6,XRN2,EDC3,DCPS,DIS3,PLD6,EXOSC7,CNOT2,SMG6,EXOSC2,PARN,EXOSC8,CNOT8,CNOT7,XRN1,EXOSC4,EXOSC9,DCP2,EXOSC5,EXOSC6,EXOSC3,EXOSC1
GO: Molecular Function	GO:0001223	transcription coactivator binding	1.3119999999999999E-4	0.18870000000000001	2.9949999999999998E-3	2.35E-2	13	51	RXRA,TEAD2,GATA4,HIF1A,RPL23,PPARA,PPARG,MED1,CREBBP,MED6,MED25,RORA,EP300
GO: Molecular Function	GO:0005048	signal sequence binding	1.682E-4	0.2419	3.7799999999999999E-3	2.9669999999999998E-2	13	52	SRP14,SRP54,SRP68,SEC61A1,TIMM22,TOMM20,NUP58,TOMM70,POM121,NUP153,TNPO1,NUP214,SEC61A2
GO: Molecular Function	GO:0030021	extracellular matrix structural constituent conferring compression resistance	1.941E-4	0.27910000000000001	4.2929999999999999E-3	3.3700000000000001E-2	9	23	ACAN,FMOD,BGN,OGN,HSPG2,PRELP,VCAN,DCN,LUM
GO: Molecular Function	GO:0030331	nuclear estrogen receptor binding	2.7149999999999999E-4	0.39040000000000002	5.9160000000000003E-3	4.6429999999999999E-2	13	54	NCOA3,NCOA2,ARSG,PPARGC1B,NCOA1,NCOA6,PPARGC1A,PIK3R1,PPARG,MED1,NCOR1,CTNNB1,ISL1
GO: Molecular Function	GO:0031625	ubiquitin protein ligase binding	3.369E-4	0.4844	7.2300000000000003E-3	5.6750000000000002E-2	35	323	RPS27A,TUBA1B,CASC3,SLC25A5,CCT2,TRIB3,PPARGC1A,TCP1,CALR,SMG5,PAX6,TP53,HIF1A,SRPRB,ABCB1,RPL23,UBA52,PIK3R1,HSPA1B,HSPA8,HSPA9,HSPD1,YWHAZ,PRDX6,PRKACA,PRKACB,PRKAR1A,PRKAR2A,PRKAR2B,PSMA3,PSMD1,DIO2,RPL5,RPL11,FBXW7
GO: Molecular Function	GO:0003993	acid phosphatase activity	4.1659999999999999E-4	0.59909999999999997	8.6840000000000007E-3	6.8159999999999998E-2	6	9	ACP6,ACP1,ACP2,ACP5,ACP3,ACP4
GO: Molecular Function	GO:0046943	carboxylic acid transmembrane transporter activity	4.1669999999999999E-4	0.59919999999999995	8.6840000000000007E-3	6.8159999999999998E-2	25	189	SLC19A2,SLCO1B1,SLC10A1,SLC10A2,SLC16A1,SLC25A1,SLCO1A2,SLC22A2,ABCB11,ABCC3,SLC5A6,SLC27A2,SLC19A3,SLC16A4,SLC16A3,SLC16A8,ABCB1,ABCG2,SLC25A10,SLCO1B3,SLC27A1,SLC23A2,SLC23A1,SLC25A21,SLC25A2
GO: Molecular Function	GO:0055106	ubiquitin-protein transferase regulator activity	4.4959999999999998E-4	0.64649999999999996	9.1059999999999995E-3	7.1470000000000006E-2	9	25	RPL37,RPS7,RPS15,RPS20,TRIB3,RPL23,RPL5,RPL11,FBXW7
GO: Molecular Function	GO:0031683	G-protein beta/gamma-subunit complex binding	4.4959999999999998E-4	0.64649999999999996	9.1059999999999995E-3	7.1470000000000006E-2	9	25	GNA11,GNA15,GNAI1,GNAI2,GNAO1,GNAQ,GNAS,PIK3R5,GNA14
GO: Molecular Function	GO:0005342	organic acid transmembrane transporter activity	4.6099999999999998E-4	0.66290000000000004	9.2069999999999999E-3	7.2270000000000001E-2	25	190	SLC19A2,SLCO1B1,SLC10A1,SLC10A2,SLC16A1,SLC25A1,SLCO1A2,SLC22A2,ABCB11,ABCC3,SLC5A6,SLC27A2,SLC19A3,SLC16A4,SLC16A3,SLC16A8,ABCB1,ABCG2,SLC25A10,SLCO1B3,SLC27A1,SLC23A2,SLC23A1,SLC25A21,SLC25A2
GO: Molecular Function	GO:0008028	monocarboxylic acid transmembrane transporter activity	5.3879999999999998E-4	0.77470000000000006	1.061E-2	8.3299999999999999E-2	15	76	SLCO1B1,SLC10A1,SLC10A2,SLC16A1,SLCO1A2,ABCB11,ABCC3,SLC5A6,SLC27A2,SLC16A4,SLC16A3,SLC16A8,ABCG2,SLCO1B3,SLC27A1
GO: Molecular Function	GO:0004065	arylsulfatase activity	6.1309999999999999E-4	0.88170000000000004	1.191E-2	9.3509999999999996E-2	7	14	ARSK,ARSI,ARSG,ARSL,ARSF,ARSH,ARSJ
GO: Molecular Function	GO:1901618	organic hydroxy compound transmembrane transporter activity	9.0229999999999998E-4	1.298	1.7299999999999999E-2	0.1358	14	69	SLCO1B1,SLC5A1,SLC10A1,SLC10A2,SLC16A1,SLCO1A2,SLC22A1,SLC22A3,ABCB11,ABCC3,SLC16A3,SLC16A8,ABCG1,SLCO1B3
GO: Molecular Function	GO:0044389	ubiquitin-like protein ligase binding	1.3860000000000001E-3	1.9930000000000001	2.622E-2	0.20580000000000001	35	343	RPS27A,TUBA1B,CASC3,SLC25A5,CCT2,TRIB3,PPARGC1A,TCP1,CALR,SMG5,PAX6,TP53,HIF1A,SRPRB,ABCB1,RPL23,UBA52,PIK3R1,HSPA1B,HSPA8,HSPA9,HSPD1,YWHAZ,PRDX6,PRKACA,PRKACB,PRKAR1A,PRKAR2A,PRKAR2B,PSMA3,PSMD1,DIO2,RPL5,RPL11,FBXW7
GO: Molecular Function	GO:0003924	GTPase activity	1.586E-3	2.2799999999999998	2.9610000000000001E-2	0.2324	64	820	GNG8,TUBA1B,TUBB3,TUBB4A,TUBB4B,RAPGEF3,SEC23A,ARFGEF2,DIS3,ARF1,ARF3,GNB5,SRP54,SRPRA,IQGAP1,TUBB6,EIF2B4,EIF2B3,EIF2B2,EIF2B5,GNA11,GNA15,GNAI1,GNAI2,GNAO1,GNAQ,GNAS,GNB1,GNB2,GNB3,GNG3,GNG4,GNG5,GNG10,GNG11,GNGT1,GNGT2,TBCC,TBCD,TUBA1C,RAPGEF4,GNG2,TUBA4A,TUBB2A,TUBB1,GSPT2,GNA14,EIF5B,TUBB2B,TIAM2,TUBA1A,RANBP2,RAP1A,RAP1B,EEF1A1,PREB,EEF1B2,EEF1D,EEF2,EIF2B1,EIF2S3,SAR1B,EIF5,GNB4
GO: Molecular Function	GO:0016788	hydrolase activity, acting on ester bonds	1.6919999999999999E-3	2.4340000000000002	3.1199999999999999E-2	0.24490000000000001	73	981	ACP6,PLBD1,CES5A,ARSK,RPS3,ACP1,ACP2,ACP5,ACP3,ARSI,CNOT6,PPM1L,XRN2,EDC3,DCPS,APOA1,APOA2,APOC2,APOC3,DIS3,ARSG,ARF1,SACM1L,PHPT1,ARSL,ARSF,PLPP1,PLPP2,PLPP3,TIMM50,PLD6,EXOSC7,GM2A,GNA11,GNAQ,GNAS,GNB1,CNOT2,SMG6,PDIA3,EXOSC2,PARN,EXOSC8,CHRM3,CNOT8,PRUNE1,CNOT7,XRN1,EXOSC4,EXOSC9,TPTE2,DCP2,PRDX6,ARSH,PPP2CA,PPP2CB,PPP2R1A,PPP2R1B,PPP2R2A,PPP2R5D,PNPLA8,ACP4,ACY3,EXOSC5,FIG4,EXOSC6,ARSJ,APOA5,…
GO: Molecular Function	GO:0140098	catalytic activity, acting on RNA	2.4729999999999999E-3	3.556	4.5010000000000001E-2	0.3533	40	429	PLBD1,CES5A,WARS2,CNOT6,XRN2,EDC3,DCPS,DIS3,PLD6,EXOSC7,METTL2B,TGS1,CNOT2,SMG6,EXOSC2,METTL6,PARN,DDX20,TRMT11,EXOSC8,CNOT8,CNOT7,XRN1,MED21,EXOSC4,MED20,EXOSC9,WARS1,DCP2,BUD23,EIF4A3,EXOSC5,LCMT2,DDX6,EXOSC6,TRDMT1,EXOSC3,EXOSC1,EIF4A1,EIF4A2
GO: Molecular Function	GO:0008509	anion transmembrane transporter activity	2.6909999999999998E-3	3.87	4.8370000000000003E-2	0.37959999999999999	34	338	SLC25A17,SLC25A4,SLC25A5,SLC25A6,SLC19A2,SLCO1B1,SLC2A1,SLC2A3,SLC5A5,SLC6A8,SLC16A1,SLC25A1,SLCO1A2,SLC22A1,SLC22A3,SLC22A2,ABCC3,STX1A,SLC5A6,SLC19A3,SLC44A4,SLC16A3,SLC16A8,CLNS1A,ABCG2,VDAC1,SLC25A10,SLCO1B3,SLC27A1,SLC23A2,SLC23A1,SLC25A21,ABCC5,SLC25A2
GO: Molecular Function	GO:0005179	hormone activity	2.8300000000000001E-3	4.069	5.024E-2	0.39429999999999998	19	132	AGT,FSHB,GCG,GIP,GRP,CGA,CGB3,TSHB,POMC,INHA,INHBA,INHBB,INHBC,INS,DIO2,INHBE,LEP,LHB,CGB8
GO: Molecular Function	GO:0042277	peptide binding	3.0630000000000002E-3	4.4050000000000002	5.3719999999999997E-2	0.42159999999999997	39	417	RPLP0,RXRA,TUBB3,PFDN6,APOA1,APOE,SRP14,SRP54,SRP68,GCGR,GLP1R,CACNA1A,CALR,FURIN,PFDN1,PFDN2,PFDN4,PFDN5,PIK3R1,SEC61A1,TIMM22,HSPA8,VBP1,HSPG2,PPARG,LDLRAP1,INHBA,TOMM20,NUP58,TOMM70,POM121,NUP153,TNPO1,DPP4,RANBP2,NUP214,LDLR,SEC61A2,LRP2
GO: Molecular Function	GO:0008484	sulfuric ester hydrolase activity	3.1080000000000001E-3	4.47	5.3850000000000002E-2	0.42270000000000002	7	17	ARSK,ARSI,ARSG,ARSL,ARSF,ARSH,ARSJ
GO: Molecular Function	GO:0017067	tyrosine-ester sulfotransferase activity	3.287E-3	4.7270000000000003	5.4969999999999998E-2	0.43140000000000001	4	4	SULT1A2,SULT1A1,SULT1A3,SULT1A4
GO: Molecular Function	GO:0050501	hyaluronan synthase activity	3.287E-3	4.7270000000000003	5.4969999999999998E-2	0.43140000000000001	4	4	HAS1,HAS2,HAS3,HYAL1
GO: Molecular Function	GO:0047685	amine sulfotransferase activity	3.287E-3	4.7270000000000003	5.4969999999999998E-2	0.43140000000000001	4	4	SULT1A2,SULT1A1,SULT1A3,SULT1A4
GO: Molecular Function	GO:0032934	sterol binding	5.2760000000000003E-3	7.5869999999999997	8.7209999999999996E-2	0.6845	13	69	APOA1,APOA2,APOC3,CAV1,STARD5,OSBP,CETP,VDAC1,STARD4,ABCG1,APOA5,STARD6,RORA
GO: Molecular Function	GO:0070034	telomerase RNA binding	5.5259999999999997E-3	7.9459999999999997	9.0300000000000005E-2	0.7087	8	25	SNRPB,SNRPD3,SMG6,SMG5,PARN,XRN1,DCP2,SMG7
GO: Molecular Function	GO:0022857	transmembrane transporter activity	5.9410000000000001E-3	8.5429999999999993	9.5990000000000006E-2	0.75339999999999996	89	1314	TIMM17B,FABP1,SLC44A5,AGT,TIMM17A,AKT1,TOMM40,ALB,SLC25A17,SLC25A4,SLC25A5,SLC25A6,SLC19A2,SLCO1B1,SLC2A1,SLC2A3,SLC2A4,SLC2A5,SLC5A1,SLC5A5,SLC6A8,SLC9A1,SLC10A1,SLC10A2,PHPT1,SLC16A1,SLC25A1,SLCO1A2,SLC22A1,SLC22A3,SLC22A2,ABCB11,SNAP25,ABCC3,GC,STX1A,ABCC8,SLC5A6,GNB2,ABCG5,ABCG8,SLC27A2,CACNA1A,CACNB2,CACNB3,TIMM23B,SLC19A3,CAV1,NUP42,SLC44A4,SLC44A1,SLC16A4,SLC16A3,SEC61G,CD44,SLC16A8,ABCB1,…
GO: Molecular Function	GO:1990446	U1 snRNP binding	6.6429999999999996E-3	9.5530000000000008	0.1061	0.83309999999999995	5	8	SNRPB,SNRPD1,SNRPD2,SNRPD3,SNRPG
GO: Molecular Function	GO:0033218	amide binding	6.9890000000000004E-3	10.050000000000001	0.1104	0.86680000000000001	44	513	RPLP0,RXRA,TUBB3,PFDN6,APOA1,APOE,SRP14,SRP54,SRP68,GCGR,GLP1R,CACNA1A,CALR,FURIN,PFDN1,PFDN2,PFDN4,PFDN5,PIK3R1,SEC61A1,TIMM22,HSPA8,PLTP,VBP1,VDAC1,HSPG2,PPARG,LDLRAP1,PSAP,INHBA,TOMM20,NAA80,NUP58,TOMM70,POM121,NUP153,TNPO1,DPP4,RANBP2,NUP214,CERT1,LDLR,SEC61A2,LRP2
GO: Molecular Function	GO:0003729	mRNA binding	7.1000000000000004E-3	10.210000000000001	0.111	0.871	52	648	RPL24,RPL26,RPL30,RPL41,RPS2,RPS3,RPS3A,RPS5,RPS7,ETF1,RPS13,RPS14,RPS26,CASC3,EDC3,PABPC1,KHSRP,NCBP2,CCT5,EIF3A,EIF3D,DCP1A,NCBP1,LSM1,ZFP36L1,RNPS1,EIF2S2,CALR,PARN,RPL35,RPL13A,TP53,TPR,EXOSC8,HNRNPD,EXOSC4,EXOSC9,GEMIN5,ZFP36,EIF4A3,UPF3B,UPF3A,DDX6,RBM8A,EEF1A1,DCP1B,EIF4A1,EIF4G1,ELAVL1,RPL5,RPL6,RPL7
GO: Molecular Function	GO:0035925	mRNA 3'-UTR AU-rich region binding	7.6880000000000004E-3	11.05	0.11890000000000001	0.93289999999999995	8	26	KHSRP,ZFP36L1,EXOSC8,HNRNPD,EXOSC4,EXOSC9,ZFP36,ELAVL1
GO: Molecular Function	GO:0042910	xenobiotic transmembrane transporter activity	8.1989999999999997E-3	11.79	0.12540000000000001	0.98440000000000005	9	34	SLC2A1,SLC22A1,SLC22A2,ABCB11,ABCC3,ABCB1,ABCB4,ABCG2,ABCC5
GO: Molecular Function	GO:0030234	enzyme regulator activity	9.7680000000000006E-3	14.05	0.1479	1.1599999999999999	91	1369	A2M,RPL37,RPLP1,RPS7,RPS15,RPS20,RAPGEF3,AGT,AKT1,PRKAG2,SEC23A,PIK3R3,ARFGEF2,APOA1,APOA2,APOC2,APOC3,APOE,DIS3,ARF1,VAC14,TRIB3,GNB5,DCP1A,GCKR,IQGAP1,STK11,PSME4,GPC3,EIF2B4,EIF2B3,EIF2B2,EIF2B5,GM2A,GNAQ,GNAS,TBCD,RAPGEF4,CAV1,CCNC,FURIN,CD44,AGRN,PIK3R5,TP53,RPL23,PIK3R1,PIK3R2,CLPS,HSPB1,DNMT3L,PSMF1,WARS1,CTSA,YWHAB,NCOR1,PPP2R1A,PPP2R1B,PPP2R2A,PPP2R5D,PIK3R6,PRKAA1,PRKAR1A,PRKAR1B,PRKAR2…
GO: Molecular Function	GO:0042975	peroxisome proliferator activated receptor binding	1.1089999999999999E-2	15.94	0.1661	1.3029999999999999	7	20	NCOA3,NCOA6,PPARGC1A,MED1,CREBBP,NCOR1,RPL11
GO: Molecular Function	GO:0022804	active transmembrane transporter activity	1.132E-2	16.28	0.16789999999999999	1.3180000000000001	40	457	FABP1,SLC25A4,SLC25A5,SLC25A6,SLCO1B1,SLC2A4,SLC5A1,SLC5A5,SLC6A8,SLC9A1,SLC10A1,SLC10A2,SLC16A1,SLC25A1,SLCO1A2,SLC22A1,SLC22A3,SLC22A2,ABCB11,ABCC3,ABCC8,SLC5A6,ABCG5,ABCG8,SLC16A4,SLC16A3,SEC61G,SLC16A8,ABCB1,ABCB4,ABCG2,ABCG1,SLC25A10,SLCO1B3,TOMM20,KCNJ11,SLC23A2,SLC23A1,ABCC5,SLC25A16
GO: Molecular Function	GO:0008097	5S rRNA binding	1.2409999999999999E-2	17.850000000000001	0.1822	1.43	6	14	EEF2,RPL3,RPL4,RPL5,RPL7,RPL11
GO: Molecular Function	GO:0048027	mRNA 5'-UTR binding	1.4189999999999999E-2	20.399999999999999	0.20610000000000001	1.6180000000000001	8	28	RPL26,RPL41,RPS3A,RPS7,RPS13,RPS14,CCT5,RPL5
GO: Molecular Function	GO:0004862	cAMP-dependent protein kinase inhibitor activity	1.443E-2	20.74	0.2074	1.6279999999999999	5	9	PRKAG2,PRKAR1A,PRKAR1B,PRKAR2A,PRKAR2B
GO: Molecular Function	GO:0047391	alkylglycerophosphoethanolamine phosphodiesterase activity	1.519E-2	21.85	0.21210000000000001	1.665	4	5	GNA11,GNAQ,GNAS,GNB1
GO: Molecular Function	GO:0015450	protein-transporting ATPase activity	1.519E-2	21.85	0.21210000000000001	1.665	4	5	SEC61G,ABCB1,ABCB4,TOMM20
GO: Molecular Function	GO:0047894	flavonol 3-sulfotransferase activity	1.519E-2	21.85	0.21210000000000001	1.665	4	5	SULT1A2,SULT1A1,SULT1A3,SULT1A4
GO: Molecular Function	GO:0005540	hyaluronic acid binding	1.8870000000000001E-2	27.14	0.26090000000000002	2.048	8	29	ACAN,STAB2,BCAN,LYVE1,CD44,HMMR,VCAN,NCAN
GO: Molecular Function	GO:0015562	efflux transmembrane transporter activity	1.9949999999999999E-2	28.69	0.2707	2.1240000000000001	6	15	SLC22A2,ABCB1,ABCB4,ABCG2,SLC27A1,ABCC5
GO: Molecular Function	GO:0019534	toxin transmembrane transporter activity	1.9949999999999999E-2	28.69	0.2707	2.1240000000000001	6	15	SLC22A1,SLC22A3,SLC22A2,ABCB1,ABCB4,ABCG1
GO: Molecular Function	GO:0045296	cadherin binding	2.1690000000000001E-2	31.2	0.29160000000000003	2.2879999999999998	32	341	RPL23A,RPL24,RPL29,RPL34,RPS2,RPS26,NOP56,CCT8,IQGAP1,BSG,RPL14,VAPB,VAPA,HSPA8,AKAP5,EIF4H,YWHAB,YWHAZ,PRDX6,TNKS1BP1,CTNNB1,EIF3E,PSMB6,DDX6,EEF1D,EEF1G,EEF2,EIF2S3,EIF5,RPL6,RPL7A,RPL15
GO: Molecular Function	GO:0050997	quaternary ammonium group binding	2.571E-2	36.97	0.34229999999999999	2.6869999999999998	10	48	APOA1,APOA2,GPR119,CETP,CHRM3,PITPNB,PLTP,VDAC1,HACL1,APOA5
GO: Molecular Function	GO:0070325	lipoprotein particle receptor binding	2.741E-2	39.409999999999997	0.36159999999999998	2.8380000000000001	9	39	APOA1,APOA2,APOB,APOC3,APOE,HSPG2,LDLRAP1,APOA5,LRP2
GO: Molecular Function	GO:0015485	cholesterol binding	3.0839999999999999E-2	44.35	0.4032	3.1640000000000001	11	59	APOA1,APOA2,APOC3,CAV1,STARD5,CETP,VDAC1,STARD4,ABCG1,APOA5,STARD6
GO: Molecular Function	GO:0046965	nuclear retinoid X receptor binding	3.1379999999999998E-2	45.12	0.40649999999999997	3.19	7	23	NCOA2,NCOA1,NCOA6,PPARG,NCOR1,NCOR2,MED25
GO: Molecular Function	GO:0044325	transmembrane transporter binding	3.2559999999999999E-2	46.82	0.41810000000000003	3.2810000000000001	19	156	RAPGEF3,PHPT1,SNAP25,STX1A,ABCC8,VAMP2,CAV1,AGRN,TP53,VDAC1,YWHAZ,PPP2CA,PRKCSH,CTNNB1,EIF3E,ITPR2,KCNB1,KCNC2,KCNJ11
GO: Molecular Function	GO:0140359	ABC-type transporter activity	3.7409999999999999E-2	53.8	0.47610000000000002	3.7370000000000001	10	50	ABCB11,ABCC3,ABCC8,ABCG5,ABCG8,ABCB1,ABCB4,ABCG2,ABCG1,ABCC5
GO: Molecular Function	GO:0015291	secondary active transmembrane transporter activity	3.807E-2	54.74	0.48020000000000002	3.7690000000000001	26	258	FABP1,SLC25A4,SLC25A5,SLC25A6,SLCO1B1,SLC2A4,SLC5A1,SLC5A5,SLC6A8,SLC9A1,SLC10A1,SLC10A2,SLC16A1,SLC25A1,SLCO1A2,SLC22A1,SLC22A3,SLC5A6,SLC16A4,SLC16A3,SLC16A8,SLC25A10,SLCO1B3,SLC23A2,SLC23A1,SLC25A16
GO: Molecular Function	GO:0060228	phosphatidylcholine-sterol O-acyltransferase activator activity	4.4040000000000003E-2	63.32	0.5494	4.3120000000000003	4	6	APOA1,APOA2,APOE,APOA5
GO: Molecular Function	GO:0019904	protein domain specific binding	4.4319999999999998E-2	63.73	0.5494	4.3120000000000003	64	911	NCOA3,ACP1,ESRRA,RXRA,RAPGEF3,SDC2,NCOA2,TEAD2,ARF1,PPARGC1B,MTOR,SNAP25,NCOA6,SRP68,SRP72,GCKR,IQGAP1,STK11,STX1A,STXBP1,GNG12,GNAS,GNG5,TBL1X,CACNB2,CCT6A,OSBP,CNOT9,DDX20,PAX6,TP53,VAPB,VAPA,HIF1A,NUP62,MUC17,PIK3R1,LSM4,PLAUR,HSPA1B,HSPA8,AKAP5,WARS1,PPARA,XPO1,PPARG,MED1,YWHAB,CREBBP,YWHAZ,PPP2CA,NCOR1,PRKACA,PRKAR1A,PRKAR2A,PRKAR2B,PRKCD,TNKS1BP1,CTNNB1,DDX6,TUBA1A,MED12,LPA,LRP2
GO: Molecular Function	GO:0070990	snRNP binding	4.9279999999999997E-2	70.86	0.60570000000000002	4.7539999999999996	5	11	SNRPB,SNRPD1,SNRPD2,SNRPD3,SNRPG
GO: Molecular Function	GO:0005525	GTP binding	5.6809999999999999E-2	81.7	0.69230000000000003	5.4340000000000002	48	629	TUBA1B,TUBB3,TUBB4A,TUBB4B,RAPGEF3,ARFGEF2,DIS3,ARF1,ARF3,SRP54,SRPRA,TUBB6,EIF2B4,EIF2B3,EIF2B2,EIF2B5,GNA11,GNA15,GNAI1,GNAI2,GNAO1,GNAQ,GNAS,TUBA3D,TUBA1C,RAPGEF4,TUBA4A,SRPRB,TUBA3C,TUBB2A,TUBB1,GSPT2,GNA14,EIF5B,TUBB2B,TIAM2,TUBA1A,RAP1A,RAP1B,EEF1A1,PREB,EEF1B2,EEF1D,EEF2,EIF2B1,EIF2S3,SAR1B,EIF5
GO: Molecular Function	GO:0005496	steroid binding	0.06	86.29	0.72509999999999997	5.6909999999999998	17	136	ESRRA,ALB,APOA1,APOA2,APOC3,SLC22A2,GC,CAV1,STARD5,OSBP,CETP,VDAC1,STARD4,ABCG1,APOA5,STARD6,RORA
GO: Molecular Function	GO:0071813	lipoprotein particle binding	6.6199999999999995E-2	95.2	0.78680000000000005	6.1749999999999998	8	34	STAB2,APOA1,APOA2,APOE,PLTP,HSPD1,VCAN,LDLR
GO: Molecular Function	GO:0071814	protein-lipid complex binding	6.6199999999999995E-2	95.2	0.78680000000000005	6.1749999999999998	8	34	STAB2,APOA1,APOA2,APOE,PLTP,HSPD1,VCAN,LDLR
GO: Molecular Function	GO:0030942	endoplasmic reticulum signal peptide binding	7.8210000000000002E-2	112.5	0.88560000000000005	6.95	3	3	SRP14,SRP54,SRP68
GO: Molecular Function	GO:0106235	ceramide-1-phosphate phosphatase activity	7.8210000000000002E-2	112.5	0.88560000000000005	6.95	3	3	PLPP1,PLPP2,PLPP3
GO: Molecular Function	GO:0004800	thyroxine 5'-deiodinase activity	7.8210000000000002E-2	112.5	0.88560000000000005	6.95	3	3	DIO1,DIO2,DIO3
GO: Molecular Function	GO:0015225	biotin transmembrane transporter activity	7.8210000000000002E-2	112.5	0.88560000000000005	6.95	3	3	SLC5A6,ABCG2,SLC27A1
GO: Molecular Function	GO:1990932	5.8S rRNA binding	7.8210000000000002E-2	112.5	0.88560000000000005	6.95	3	3	RPS13,RPL6,RPL19
GO: Molecular Function	GO:0070653	high-density lipoprotein particle receptor binding	7.8210000000000002E-2	112.5	0.88560000000000005	6.95	3	3	APOA1,APOA2,APOC3
GO: Molecular Function	GO:0008603	cAMP-dependent protein kinase regulator activity	8.1540000000000001E-2	117.3	0.91610000000000003	7.19	5	12	PRKAG2,PRKAR1A,PRKAR1B,PRKAR2A,PRKAR2B
GO: Molecular Function	GO:0016887	ATP hydrolysis activity	8.7709999999999996E-2	126.1	0.97770000000000001	7.6740000000000004	35	416	CCT7,CCT4,CCT2,CCT5,CCT8,ABCB11,KIF13A,ABCC3,BCS1L,ABCG5,ABCG8,TCP1,CCT6A,DDX20,CCT3,ABCB1,ABCB4,HSPA1B,HSPA8,HSPA9,HSPD1,ABCG1,EIF4A3,PSMC1,PSMC2,PSMC3,PSMC4,PSMC5,PSMC6,DDX6,LONP2,ABCC5,SLC25A16,EIF4A1,EIF4A2
GO: Molecular Function	GO:0046624	sphingolipid transporter activity	9.3560000000000004E-2	134.5	1.0349999999999999	8.1219999999999999	6	19	MTTP,ABCB1,ABCB4,PITPNB,PLTP,CERT1
GO: Molecular Function	GO:0004607	phosphatidylcholine-sterol O-acyltransferase activity	9.9309999999999996E-2	142.80000000000001	1.0740000000000001	8.4269999999999996	4	7	APOA1,APOA2,APOE,APOA5
GO: Molecular Function	GO:0050294	steroid sulfotransferase activity	9.9309999999999996E-2	142.80000000000001	1.0740000000000001	8.4269999999999996	4	7	SULT1A2,SULT1A1,SULT1A3,SULT1A4
GO: Molecular Function	GO:0005047	signal recognition particle binding	9.9309999999999996E-2	142.80000000000001	1.0740000000000001	8.4269999999999996	4	7	SRP9,SRP68,SRP72,SRPRA
GO: Molecular Function	GO:0004518	nuclease activity	0.1024	147.19999999999999	1.091	8.56	24	243	RPS3,CNOT6,XRN2,EDC3,DCPS,DIS3,PLD6,EXOSC7,CNOT2,SMG6,EXOSC2,PARN,EXOSC8,CNOT8,CNOT7,XRN1,EXOSC4,EXOSC9,DCP2,EXOSC5,EXOSC6,EXOSC3,EXOSC1,SLC25A16
GO: Molecular Function	GO:0031210	phosphatidylcholine binding	0.1024	147.19999999999999	1.091	8.56	8	36	APOA1,APOA2,GPR119,CETP,PITPNB,PLTP,VDAC1,APOA5
GO: Molecular Function	GO:0003746	translation elongation factor activity	0.126	181.2	1.3320000000000001	10.46	7	28	EIF5A2,EEF1A1,EEF1B2,EEF1D,EEF1G,EEF2,EIF5A
GO: Molecular Function	GO:0004535	poly(A)-specific ribonuclease activity	0.12790000000000001	183.9	1.333	10.46	5	13	CNOT6,CNOT2,PARN,CNOT8,CNOT7
GO: Molecular Function	GO:0097371	MDM2/MDM4 family protein binding	0.12790000000000001	183.9	1.333	10.46	5	13	RPL37,RPS15,RPS20,TP53,PPARA
GO: Molecular Function	GO:0008525	phosphatidylcholine transporter activity	0.12889999999999999	185.4	1.3340000000000001	10.47	6	20	MTTP,ABCB1,ABCB4,PITPNB,PLTP,ABCG1
GO: Molecular Function	GO:0051018	protein kinase A binding	0.1401	201.5	1.429	11.22	10	58	RPS3,ARFGEF2,AKAP5,PRKACA,PRKACB,PRKACG,PRKAR1A,PRKAR1B,PRKAR2A,PRKAR2B
GO: Molecular Function	GO:1901505	carbohydrate derivative transmembrane transporter activity	0.1401	201.5	1.429	11.22	10	58	FABP1,SLC25A17,SLC25A4,SLC25A5,SLC25A6,SLC5A1,SLC22A1,SLC22A2,ABCC3,ABCC5
GO: Molecular Function	GO:0140657	ATP-dependent activity	0.14299999999999999	205.7	1.448	11.37	45	600	CCT7,CCT4,CCT2,CCT5,CCT8,ABCB11,KIF13A,ABCC3,BCS1L,ABCC8,ABCG5,ABCG8,SLC27A2,TCP1,CCT6A,SEC61G,DDX20,TP53,CCT3,ABCB1,ABCB4,ABCG2,HSPA1B,HSPA8,HSPA9,HSPD1,ABCG1,EIF4A3,PSMC1,PSMC2,PSMC3,PSMC4,PSMC5,PSMC6,TOMM20,DDX6,SLC27A1,KCNJ11,KIFC3,RFT1,LONP2,ABCC5,SLC25A16,EIF4A1,EIF4A2
GO: Molecular Function	GO:0015145	monosaccharide transmembrane transporter activity	0.16009999999999999	230.2	1.61	12.64	7	29	SLC2A1,SLC2A3,SLC2A4,SLC2A5,SLC5A1,SLC23A2,SLC23A1
GO: Molecular Function	GO:0000340	RNA 7-methylguanosine cap binding	0.19209999999999999	276.2	1.9179999999999999	15.05	5	14	DCPS,NCBP2,NCBP1,GEMIN5,EIF4E
GO: Molecular Function	GO:0019001	guanyl nucleotide binding	0.2291	329.4	2.2559999999999998	17.71	48	667	TUBA1B,TUBB3,TUBB4A,TUBB4B,RAPGEF3,ARFGEF2,DIS3,ARF1,ARF3,SRP54,SRPRA,TUBB6,EIF2B4,EIF2B3,EIF2B2,EIF2B5,GNA11,GNA15,GNAI1,GNAI2,GNAO1,GNAQ,GNAS,TUBA3D,TUBA1C,RAPGEF4,TUBA4A,SRPRB,TUBA3C,TUBB2A,TUBB1,GSPT2,GNA14,EIF5B,TUBB2B,TIAM2,TUBA1A,RAP1A,RAP1B,EEF1A1,PREB,EEF1B2,EEF1D,EEF2,EIF2B1,EIF2S3,SAR1B,EIF5
GO: Molecular Function	GO:0032561	guanyl ribonucleotide binding	0.2291	329.4	2.2559999999999998	17.71	48	667	TUBA1B,TUBB3,TUBB4A,TUBB4B,RAPGEF3,ARFGEF2,DIS3,ARF1,ARF3,SRP54,SRPRA,TUBB6,EIF2B4,EIF2B3,EIF2B2,EIF2B5,GNA11,GNA15,GNAI1,GNAI2,GNAO1,GNAQ,GNAS,TUBA3D,TUBA1C,RAPGEF4,TUBA4A,SRPRB,TUBA3C,TUBB2A,TUBB1,GSPT2,GNA14,EIF5B,TUBB2B,TIAM2,TUBA1A,RAP1A,RAP1B,EEF1A1,PREB,EEF1B2,EEF1D,EEF2,EIF2B1,EIF2S3,SAR1B,EIF5
GO: Molecular Function	GO:0051119	sugar transmembrane transporter activity	0.25059999999999999	360.4	2.452	19.239999999999998	7	31	SLC2A1,SLC2A3,SLC2A4,SLC2A5,SLC5A1,SLC23A2,SLC23A1
GO: Molecular Function	GO:0008559	ABC-type xenobiotic transporter activity	0.27810000000000001	400	2.702	21.21	5	15	ABCB11,ABCC3,ABCB1,ABCG2,ABCC5
GO: Molecular Function	GO:0015234	thiamine transmembrane transporter activity	0.2898	416.8	2.7970000000000002	21.95	3	4	SLC19A2,SLC19A3,SLC44A4
GO: Molecular Function	GO:0043199	sulfate binding	0.33400000000000002	480.3	3.181	24.97	4	9	SULT1A2,SULT1A1,SULT1A3,SULT1A4
GO: Molecular Function	GO:0015217	ADP transmembrane transporter activity	0.33400000000000002	480.3	3.181	24.97	4	9	SLC25A17,SLC25A4,SLC25A5,SLC25A6
GO: Molecular Function	GO:0005200	structural constituent of cytoskeleton	0.38790000000000002	557.79999999999995	3.67	28.8	15	130	ACTB,TUBA1B,TUBB3,TUBB4A,TUBB4B,TUBB6,TUBA3D,TUBA1C,AGRN,TUBA4A,TUBA3C,TUBB2A,TUBB1,TUBB2B,TUBA1A
GO: Molecular Function	GO:0043178	alcohol binding	0.43009999999999998	618.5	4.0419999999999998	31.73	13	104	APOA1,APOA2,APOC3,CAV1,STARD5,CETP,VDAC1,STARD4,ABCG1,ITPR2,ITPR3,APOA5,STARD6
GO: Molecular Function	GO:0019901	protein kinase binding	0.43930000000000002	631.70000000000005	4.1020000000000003	32.200000000000003	57	855	RPS3,RPS6,RPS7,ACTB,RPS19,ADRA2A,AKT1,PRKAG2,SDC4,TRIB3,MTOR,EIF3A,LSM2,SREBF1,GATA4,IQGAP1,STXBP1,CACNB2,CACNB3,CAV1,CD44,PARN,PAX6,TP53,TPR,HIF1A,MAPKAPK2,TUBA4A,PIK3R1,PIK3R2,FBXW5,HSPB1,VDAC1,AKAP5,WARS1,YWHAZ,ZFP36,PPP2CA,MAPK14,CSPG4,PRKAB1,PRKAB2,PRKACA,PRKAR1A,PRKAR1B,PRKAR2A,PRKAR2B,PRKCD,ACP4,PRKCSH,CTNNB1,EEF1A1,MLXIPL,EEF2,LIPE,ELAVL1,MARCKS
GO: Molecular Function	GO:0015035	protein-disulfide reductase activity	0.4451	640.1	4.1289999999999996	32.409999999999997	8	44	STAB2,CHCHD4,GFER,GLRX,PDIA3,P4HB,TXN,SCO2
GO: Molecular Function	GO:0042974	nuclear retinoic acid receptor binding	0.44979999999999998	646.79999999999995	4.1459999999999999	32.54	9	55	RXRA,NCOA2,NCOA1,NCOA6,PPARG,MED1,NCOR1,NCOR2,MED25
GO: Molecular Function	GO:0019900	kinase binding	0.4592	660.4	4.18	32.799999999999997	62	952	RPS3,RPS6,RPS7,ACTB,RPS19,ADRA2A,AKT1,PRKAG2,SDC4,SLC2A1,TRIB3,MTOR,EIF3A,LSM2,SREBF1,GATA4,IQGAP1,STX1A,STXBP1,CACNB2,CACNB3,CAV1,CNOT9,CD44,PARN,PAX6,TP53,TPR,HIF1A,MAPKAPK2,TUBA4A,PIK3R1,PIK3R2,FBXW5,HSPB1,VDAC1,AKAP5,WARS1,YWHAZ,ZFP36,PPP2CA,MAPK14,CSPG4,PRKAA1,PRKAB1,PRKAB2,PRKACA,PRKAR1A,PRKAR1B,PRKAR2A,PRKAR2B,PRKCD,ACP4,PRKCSH,CTNNB1,EEF1A1,MLXIPL,EEF2,LIPE,LPA,ELAVL1,MARCKS
GO: Molecular Function	GO:0015125	bile acid transmembrane transporter activity	0.4592	660.4	4.18	32.799999999999997	7	34	SLCO1B1,SLC10A1,SLC10A2,SLCO1A2,ABCB11,ABCC3,SLCO1B3
GO: Molecular Function	GO:0015370	solute:sodium symporter activity	0.46300000000000002	665.8	4.1879999999999997	32.869999999999997	11	79	FABP1,SLC5A1,SLC5A5,SLC6A8,SLC10A1,SLC10A2,SLC22A1,SLC22A3,SLC5A6,SLC23A2,SLC23A1
GO: Molecular Function	GO:0030552	cAMP binding	0.49170000000000003	707.1	4.4189999999999996	34.68	6	25	RAPGEF3,RAPGEF4,PRKAR1A,PRKAR1B,PRKAR2A,PRKAR2B
GO: Molecular Function	GO:1901682	sulfur compound transmembrane transporter activity	0.51619999999999999	742.2	4.6100000000000003	36.18	9	56	SLC19A2,ABCC3,SLC5A6,SLC19A3,SLC44A4,ABCG2,SLC25A10,SLC27A1,ABCC5
GO: Molecular Function	GO:0046935	1-phosphatidylinositol-3-kinase regulator activity	0.53420000000000001	768.2	4.6900000000000004	36.81	5	17	PIK3R3,PIK3R5,PIK3R1,PIK3R2,PIK3R6
GO: Molecular Function	GO:0004062	aryl sulfotransferase activity	0.53810000000000002	773.8	4.6900000000000004	36.81	4	10	SULT1A2,SULT1A1,SULT1A3,SULT1A4
GO: Molecular Function	GO:0120016	sphingolipid transfer activity	0.53810000000000002	773.8	4.6900000000000004	36.81	4	10	MTTP,PITPNB,PLTP,CERT1
GO: Molecular Function	GO:0031698	beta-2 adrenergic receptor binding	0.53810000000000002	773.8	4.6900000000000004	36.81	4	10	GNAS,AKAP5,PPP2CA,PRKAR2A
GO: Molecular Function	GO:0004027	alcohol sulfotransferase activity	0.5534	795.7	4.7370000000000001	37.18	7	35	SULT1A2,SULT1A1,SULT1A3,SULT1A4,CHST5,HS3ST6,HS3ST4
GO: Molecular Function	GO:0017095	heparan sulfate 6-O-sulfotransferase activity	0.5534	795.7	4.7370000000000001	37.18	7	35	SULT1A2,SULT1A1,SULT1A3,SULT1A4,CHST5,HS3ST6,HS3ST4
GO: Molecular Function	GO:0051922	cholesterol sulfotransferase activity	0.5534	795.7	4.7370000000000001	37.18	7	35	SULT1A2,SULT1A1,SULT1A3,SULT1A4,CHST5,HS3ST6,HS3ST4
GO: Molecular Function	GO:0048156	tau protein binding	0.60840000000000005	874.9	5.1459999999999999	40.39	8	46	ACTB,APOE,PPP2CA,PPP2CB,PPP2R2A,PRKAA1,LGMN,EP300
GO: Molecular Function	GO:0042887	amide transmembrane transporter activity	0.60840000000000005	874.9	5.1459999999999999	40.39	8	46	SLC19A2,SLCO1B1,SLC5A6,SLC19A3,ABCG2,SLCO1B3,SLC27A1,ABCC5
GO: Molecular Function	GO:0004394	heparan sulfate 2-O-sulfotransferase activity	0.66220000000000001	952.3	5.569	43.71	7	36	SULT1A2,SULT1A1,SULT1A3,SULT1A4,CHST5,HS3ST6,HS3ST4
GO: Molecular Function	GO:0047485	protein N-terminus binding	0.67849999999999999	975.7	5.673	44.52	15	137	NCOA3,RPS21,NCOA1,SNAP25,STX1A,STXBP1,GLRX,TP53,HSPA1B,NCOR2,EIF3E,DCN,KCNB1,TBL1XR1,EIF5A
GO: Molecular Function	GO:0030943	mitochondrion targeting sequence binding	0.70140000000000002	1000	5.7720000000000002	45.3	3	5	TIMM22,TOMM20,TOMM70
GO: Molecular Function	GO:0005471	ATP:ADP antiporter activity	0.70140000000000002	1000	5.7720000000000002	45.3	3	5	SLC25A4,SLC25A5,SLC25A6
GO: Molecular Function	GO:0015293	symporter activity	0.70430000000000004	1000	5.7720000000000002	45.3	16	152	FABP1,SLC2A4,SLC5A1,SLC5A5,SLC6A8,SLC10A1,SLC10A2,SLC16A1,SLC22A1,SLC22A3,SLC5A6,SLC16A4,SLC16A3,SLC16A8,SLC23A2,SLC23A1
GO: Molecular Function	GO:0015144	carbohydrate transmembrane transporter activity	0.70650000000000002	1000	5.7720000000000002	45.3	8	47	SLC2A1,SLC2A3,SLC2A4,SLC2A5,SLC5A1,ABCB11,SLC23A2,SLC23A1
GO: Molecular Function	GO:0001540	amyloid-beta binding	0.73980000000000001	1000	6.01	47.17	13	110	PFDN6,APOA1,APOE,CACNA1A,PFDN1,PFDN2,PFDN4,PFDN5,VBP1,HSPG2,LDLRAP1,LDLR,LRP2
GO: Molecular Function	GO:0017134	fibroblast growth factor binding	0.76470000000000005	1000	6.1779999999999999	48.49	6	27	RPS2,RPS19,SMN1,SMN2,GPC1,HSPA9
GO: Molecular Function	GO:0042626	ATPase-coupled transmembrane transporter activity	0.80630000000000002	1000	6.4770000000000003	50.84	13	111	ABCB11,ABCC3,ABCC8,ABCG5,ABCG8,SEC61G,ABCB1,ABCB4,ABCG2,ABCG1,TOMM20,KCNJ11,ABCC5
GO: Molecular Function	GO:0140492	metal-dependent deubiquitinase activity	0.8175	1000	6.5309999999999997	51.26	4	11	EIF3F,EIF3H,PSMD7,PSMD14
GO: Molecular Function	GO:0015075	ion transmembrane transporter activity	0.90439999999999998	1000	7.1849999999999996	56.4	64	1017	FABP1,SLC44A5,AGT,AKT1,TOMM40,SLC25A17,SLC25A4,SLC25A5,SLC25A6,SLC19A2,SLCO1B1,SLC2A1,SLC2A3,SLC2A4,SLC5A1,SLC5A5,SLC6A8,SLC9A1,SLC10A1,SLC10A2,PHPT1,SLC16A1,SLC25A1,SLCO1A2,SLC22A1,SLC22A3,SLC22A2,SNAP25,ABCC3,STX1A,ABCC8,SLC5A6,GNB2,CACNA1A,CACNB2,CACNB3,SLC19A3,CAV1,SLC44A4,SLC44A1,SLC16A3,SLC16A8,CLNS1A,ABCG2,SEC61A1,VDAC1,TPTE2,SLC25A10,SLCO1B3,ITPR2,ITPR3,KCNG2,KCNB1,KCNC2,SLC27A1,KCNJ11,KC…
GO: Molecular Function	GO:0015605	organophosphate ester transmembrane transporter activity	0.93049999999999999	1000	7.3520000000000003	57.7	7	38	FABP1,SLC25A17,SLC25A4,SLC25A5,SLC25A6,SLC44A4,ABCC5
GO: Molecular Function	GO:0005324	long-chain fatty acid transporter activity	0.93569999999999998	1000	7.3529999999999998	57.71	5	19	FABP4,FABP1,SLC2A1,SLC27A2,SLC27A1
GO: Molecular Function	GO:0016782	transferase activity, transferring sulphur-containing groups	0.94489999999999996	1000	7.3840000000000003	57.96	10	73	SULT1A2,SULT1A1,SULT1A3,MOCS3,SULT1A4,CHST5,HS3ST6,CHST9,HS3ST4,MOCOS
GO: Molecular Function	GO:0015294	solute:cation symporter activity	0.95440000000000003	1000	7.4180000000000001	58.22	13	113	FABP1,SLC2A4,SLC5A1,SLC5A5,SLC6A8,SLC10A1,SLC10A2,SLC22A1,SLC22A3,SLC5A6,SLC16A3,SLC23A2,SLC23A1
GO: Molecular Function	GO:0015036	disulfide oxidoreductase activity	1.079	1000	8.343	65.48	8	50	STAB2,CHCHD4,GFER,GLRX,PDIA3,P4HB,TXN,SCO2
GO: Molecular Function	GO:0042162	telomeric DNA binding	1.093	1000	8.407	65.989999999999995	7	39	SMG1,SMG6,SMG5,HNRNPD,UPF2,UPF3A,SMG7
GO: Molecular Function	GO:0008374	O-acyltransferase activity	1.1040000000000001	1000	8.4420000000000002	66.260000000000005	9	62	LPCAT1,APOA1,APOA2,APOE,GPAT4,GPAT3,PRDX6,APOA5,ABHD5
GO: Molecular Function	GO:0004559	alpha-mannosidase activity	1.1419999999999999	1000	8.69	68.2	6	29	PLBD1,CES5A,EDEM3,EDEM2,EDEM1,MANEA
GO: Molecular Function	GO:0005347	ATP transmembrane transporter activity	1.1850000000000001	1000	8.9250000000000007	70.05	4	12	SLC25A17,SLC25A4,SLC25A5,SLC25A6
GO: Molecular Function	GO:0015288	porin activity	1.1850000000000001	1000	8.9250000000000007	70.05	4	12	TOMM40,NUP42,VDAC1,NUP153
GO: Molecular Function	GO:0015129	lactate transmembrane transporter activity	1.359	1000	9.9689999999999994	78.239999999999995	3	6	SLC16A1,SLC16A3,SLC16A8
GO: Molecular Function	GO:0004534	5'-3' exoribonuclease activity	1.359	1000	9.9689999999999994	78.239999999999995	3	6	XRN2,XRN1,DCP2
GO: Molecular Function	GO:0051525	NFAT protein binding	1.359	1000	9.9689999999999994	78.239999999999995	3	6	GATA4,PPARA,MAPK14
GO: Molecular Function	GO:0120019	phosphatidylcholine transfer activity	1.359	1000	9.9689999999999994	78.239999999999995	3	6	MTTP,PITPNB,PLTP
GO: Molecular Function	GO:0003828	alpha-N-acetylneuraminate alpha-2,8-sialyltransferase activity	1.359	1000	9.9689999999999994	78.239999999999995	3	6	ST8SIA6,ST8SIA3,ST8SIA2
GO: Molecular Function	GO:0015923	mannosidase activity	1.377	1000	10.050000000000001	78.91	6	30	PLBD1,CES5A,EDEM3,EDEM2,EDEM1,MANEA
GO: Molecular Function	GO:0022853	active ion transmembrane transporter activity	1.4810000000000001	1000	10.73	84.25	25	309	FABP1,SLC25A4,SLC25A5,SLC25A6,SLCO1B1,SLC2A4,SLC5A1,SLC5A5,SLC6A8,SLC9A1,SLC10A1,SLC10A2,SLC25A1,SLCO1A2,SLC22A1,SLC22A3,ABCC3,ABCC8,SLC5A6,SLC16A3,SLCO1B3,KCNJ11,SLC23A2,SLC23A1,ABCC5
GO: Molecular Function	GO:0034483	heparan sulfate sulfotransferase activity	1.486	1000	10.73	84.25	7	41	SULT1A2,SULT1A1,SULT1A3,SULT1A4,CHST5,HS3ST6,HS3ST4
GO: Molecular Function	GO:0016667	oxidoreductase activity, acting on a sulfur group of donors	1.5549999999999999	1000	11.18	87.72	9	65	STAB2,CHCHD4,GFER,SUMF1,GLRX,PDIA3,P4HB,TXN,SCO2
GO: Molecular Function	GO:0004879	nuclear receptor activity	1.5940000000000001	1000	11.35	89.08	8	53	ESRRA,RXRA,SREBF1,PPARA,PPARG,NR1D1,NR2E3,RORA
GO: Molecular Function	GO:0098531	ligand-activated transcription factor activity	1.5940000000000001	1000	11.35	89.08	8	53	ESRRA,RXRA,SREBF1,PPARA,PPARG,NR1D1,NR2E3,RORA
GO: Molecular Function	GO:0055056	D-glucose transmembrane transporter activity	1.655	1000	11.73	92.04	4	13	SLC2A1,SLC2A3,SLC2A4,SLC5A1
GO: Molecular Function	GO:0008146	sulfotransferase activity	1.804	1000	12.26	96.22	8	54	SULT1A2,SULT1A1,SULT1A3,SULT1A4,CHST5,HS3ST6,CHST9,HS3ST4
GO: Molecular Function	GO:0034057	RNA strand-exchange activity	1.859	1000	12.26	96.22	2	2	EIF4H,EIF4B
GO: Molecular Function	GO:0102965	alcohol-forming fatty acyl-CoA reductase activity	1.859	1000	12.26	96.22	2	2	FAR1,FAR2
GO: Molecular Function	GO:0033798	thyroxine 5-deiodinase activity	1.859	1000	12.26	96.22	2	2	DIO2,DIO3
GO: Molecular Function	GO:0003980	UDP-glucose:glycoprotein glucosyltransferase activity	1.859	1000	12.26	96.22	2	2	UGGT2,UGGT1
GO: Molecular Function	GO:0004830	tryptophan-tRNA ligase activity	1.859	1000	12.26	96.22	2	2	WARS2,WARS1
GO: Molecular Function	GO:0047322	[hydroxymethylglutaryl-CoA reductase (NADPH)] kinase activity	1.859	1000	12.26	96.22	2	2	PRKAA1,PRKAA2
GO: Molecular Function	GO:0050405	[acetyl-CoA carboxylase] kinase activity	1.859	1000	12.26	96.22	2	2	PRKAA1,PRKAA2
GO: Molecular Function	GO:0031769	glucagon receptor binding	1.859	1000	12.26	96.22	2	2	GCG,GIP
GO: Molecular Function	GO:0031767	gastric inhibitory polypeptide receptor binding	1.859	1000	12.26	96.22	2	2	GCG,GIP
GO: Molecular Function	GO:0008520	L-ascorbate:sodium symporter activity	1.859	1000	12.26	96.22	2	2	SLC23A2,SLC23A1
GO: Molecular Function	GO:0047804	cysteine-S-conjugate beta-lyase activity	1.859	1000	12.26	96.22	2	2	KYAT1,KYAT3
GO: Molecular Function	GO:0016913	follicle-stimulating hormone activity	1.859	1000	12.26	96.22	2	2	FSHB,CGA
GO: Molecular Function	GO:0080019	fatty-acyl-CoA reductase (alcohol-forming) activity	1.859	1000	12.26	96.22	2	2	FAR1,FAR2
GO: Molecular Function	GO:0140338	sphingomyelin transfer activity	1.859	1000	12.26	96.22	2	2	PITPNB,PLTP
GO: Molecular Function	GO:0008022	protein C-terminus binding	1.8859999999999999	1000	12.38	97.18	21	247	YAP1,SDC1,PABPC1,SREBF2,VAMP2,TBL1X,TP53,PIK3R1,HSPG2,PPARG,YWHAB,PPP2CA,PPP2CB,MAPK14,PRKAA1,CCN2,CTNNB1,PSMD9,KCNJ11,MED12,EP300
GO: Molecular Function	GO:0035014	phosphatidylinositol 3-kinase regulator activity	1.9079999999999999	1000	12.47	97.88	5	22	PIK3R3,PIK3R5,PIK3R1,PIK3R2,PIK3R6
GO: Molecular Function	GO:0051721	protein phosphatase 2A binding	1.9790000000000001	1000	12.88	101.1	7	43	AKT1,SMG5,TP53,PPP2CA,PPP2R2A,SMG7,EIF4EBP1
GO: Molecular Function	GO:0015651	quaternary ammonium group transmembrane transporter activity	2.2410000000000001	1000	14.45	113.4	4	14	SLC22A1,SLC22A3,SLC22A2,SLC44A4
GO: Molecular Function	GO:0050656	3'-phosphoadenosine 5'-phosphosulfate binding	2.2410000000000001	1000	14.45	113.4	4	14	SULT1A2,SULT1A1,SULT1A3,SULT1A4
GO: Molecular Function	GO:0050693	LBD domain binding	2.3029999999999999	1000	14.72	115.5	3	7	RXRA,PPARG,MED1
GO: Molecular Function	GO:0042392	sphingosine-1-phosphate phosphatase activity	2.3029999999999999	1000	14.72	115.5	3	7	PLPP1,PLPP2,PLPP3
GO: Molecular Function	GO:0030159	signaling receptor complex adaptor activity	2.5640000000000001	1000	16.32	128.1	8	57	GNB5,GNB1,GNB2,GNB3,NUP62,PIK3R1,LDLRAP1,GNB4
GO: Molecular Function	GO:0050750	low-density lipoprotein particle receptor binding	2.7029999999999998	1000	17.13	134.4	6	34	APOB,APOE,HSPG2,LDLRAP1,APOA5,LRP2
GO: Molecular Function	GO:0004697	protein kinase C activity	2.8719999999999999	1000	18.03	141.5	5	24	SMG1,HSPB1,PRKCA,PRKCD,PRKD1
GO: Molecular Function	GO:0015216	purine nucleotide transmembrane transporter activity	2.8719999999999999	1000	18.03	141.5	5	24	SLC25A17,SLC25A4,SLC25A5,SLC25A6,ABCC5
GO: Molecular Function	GO:0034236	protein kinase A catalytic subunit binding	2.9550000000000001	1000	18.39	144.4	4	15	PRKAR1A,PRKAR1B,PRKAR2A,PRKAR2B
GO: Molecular Function	GO:0008035	high-density lipoprotein particle binding	2.9550000000000001	1000	18.39	144.4	4	15	APOA1,APOA2,PLTP,HSPD1
GO: Molecular Function	GO:0005355	glucose transmembrane transporter activity	3.4670000000000001	1000	21.3	167.2	5	25	SLC2A1,SLC2A3,SLC2A4,SLC2A5,SLC5A1
GO: Molecular Function	GO:0015149	hexose transmembrane transporter activity	3.4670000000000001	1000	21.3	167.2	5	25	SLC2A1,SLC2A3,SLC2A4,SLC2A5,SLC5A1
GO: Molecular Function	GO:0031690	adrenergic receptor binding	3.4670000000000001	1000	21.3	167.2	5	25	ADRA2A,GNAS,AKAP5,PPP2CA,PRKAR2A
GO: Molecular Function	GO:0090554	phosphatidylcholine floppase activity	3.57	1000	21.57	169.3	3	8	ABCB1,ABCB4,ABCG1
GO: Molecular Function	GO:0033300	dehydroascorbic acid transmembrane transporter activity	3.57	1000	21.57	169.3	3	8	SLC2A1,SLC2A3,SLC23A1
GO: Molecular Function	GO:0004571	mannosyl-oligosaccharide 1,2-alpha-mannosidase activity	3.57	1000	21.57	169.3	3	8	EDEM3,EDEM2,EDEM1
GO: Molecular Function	GO:0015205	nucleobase transmembrane transporter activity	3.57	1000	21.57	169.3	3	8	SLC25A4,SLC25A5,SLC23A1
GO: Molecular Function	GO:0140640	catalytic activity, acting on a nucleic acid	3.6339999999999999	1000	21.87	171.6	43	664	PLBD1,CES5A,RPS3,WARS2,CNOT6,XRN2,EDC3,DCPS,DIS3,PLD6,EXOSC7,METTL2B,TGS1,CNOT2,SMG6,EXOSC2,METTL6,PARN,DDX20,TRMT11,EXOSC8,CNOT8,CNOT7,XRN1,MED21,EXOSC4,DNMT3L,MED20,EXOSC9,WARS1,DCP2,BUD23,EIF4A3,EXOSC5,LCMT2,DDX6,EXOSC6,TRDMT1,EXOSC3,EXOSC1,SLC25A16,EIF4A1,EIF4A2
GO: Molecular Function	GO:0140328	floppase activity	3.8090000000000002	1000	22.82	179.1	4	16	ABCB1,ABCB4,ABCG1,RFT1
GO: Molecular Function	GO:0051219	phosphoprotein binding	3.8889999999999998	1000	23.21	182.1	12	117	ACP2,PIK3R3,MTOR,CACNB2,CD44,PIK3R1,PIK3R2,YWHAB,YWHAZ,PRKCSH,LDLRAP1,FBXW7
GO: Molecular Function	GO:0004857	enzyme inhibitor activity	3.9550000000000001	1000	23.5	184.4	31	441	A2M,RPL37,RPS7,RPS15,RPS20,AGT,PRKAG2,APOA1,APOA2,APOC2,APOC3,TRIB3,GCKR,IQGAP1,GPC3,FURIN,AGRN,RPL23,HSPB1,PSMF1,WARS1,YWHAB,PRKAR1A,PRKAR1B,PRKAR2A,PRKAR2B,PROS1,LPA,ANGPTL4,RPL5,RPL11
GO: Molecular Function	GO:0034237	protein kinase A regulatory subunit binding	4.1459999999999999	1000	24.43	191.8	5	26	ARFGEF2,AKAP5,PRKACA,PRKACB,PRKACG
GO: Molecular Function	GO:0016303	1-phosphatidylinositol-3-kinase activity	4.1459999999999999	1000	24.43	191.8	5	26	PIK3R3,PIK3R5,PIK3R1,PIK3R2,PIK3R6
GO: Molecular Function	GO:0005548	phospholipid transporter activity	4.2069999999999999	1000	24.69	193.8	9	75	FABP1,MTTP,CETP,ABCB1,ABCB4,PITPNB,PLTP,ABCG1,CERT1
GO: Molecular Function	GO:0030291	protein serine/threonine kinase inhibitor activity	4.8109999999999999	1000	27.93	219.2	6	38	PRKAG2,HSPB1,PRKAR1A,PRKAR1B,PRKAR2A,PRKAR2B
GO: Molecular Function	GO:0015355	secondary active monocarboxylate transmembrane transporter activity	4.8170000000000002	1000	27.93	219.2	4	17	SLC10A1,SLC10A2,SLC16A3,SLC16A8
GO: Molecular Function	GO:0005402	carbohydrate:cation symporter activity	4.8170000000000002	1000	27.93	219.2	4	17	SLC2A4,SLC5A1,SLC23A2,SLC23A1
GO: Molecular Function	GO:0015924	mannosyl-oligosaccharide mannosidase activity	4.9139999999999997	1000	28.38	222.7	5	27	PLBD1,CES5A,EDEM3,EDEM2,EDEM1
GO: Molecular Function	GO:0050839	cell adhesion molecule binding	5.1289999999999996	1000	28.7	225.2	39	600	RPL23A,RPL24,RPL29,RPL34,RPS2,RPS26,NOP56,PLPP3,CCT8,IQGAP1,BSG,CALR,RPL14,P4HB,VAPB,VAPA,HSPA8,HSPG2,AKAP5,EIF4H,YWHAB,YWHAZ,PRDX6,PRKCA,TNKS1BP1,CCN2,CTNNB1,EIF3E,PSMB6,DDX6,RPSA,EEF1D,EEF1G,EEF2,EIF2S3,EIF5,RPL6,RPL7A,RPL15
GO: Molecular Function	GO:1904121	phosphatidylethanolamine transfer activity	5.1849999999999996	1000	28.7	225.2	2	3	MTTP,PLTP
GO: Molecular Function	GO:0033149	FFAT motif binding	5.1849999999999996	1000	28.7	225.2	2	3	VAPB,VAPA
GO: Molecular Function	GO:0016519	gastric inhibitory peptide receptor activity	5.1849999999999996	1000	28.7	225.2	2	3	GCGR,GLP1R
GO: Molecular Function	GO:0015462	ABC-type protein transporter activity	5.1849999999999996	1000	28.7	225.2	2	3	ABCB1,ABCB4
GO: Molecular Function	GO:0015207	adenine transmembrane transporter activity	5.1849999999999996	1000	28.7	225.2	2	3	SLC25A4,SLC25A5
GO: Molecular Function	GO:0005220	inositol 1,4,5-trisphosphate-sensitive calcium-release channel activity	5.1849999999999996	1000	28.7	225.2	2	3	ITPR2,ITPR3
GO: Molecular Function	GO:0099038	ceramide floppase activity	5.1849999999999996	1000	28.7	225.2	2	3	ABCB1,ABCB4
GO: Molecular Function	GO:0003880	protein C-terminal carboxyl O-methyltransferase activity	5.1849999999999996	1000	28.7	225.2	2	3	LCMT1,LCMT2
GO: Molecular Function	GO:0004967	glucagon receptor activity	5.1849999999999996	1000	28.7	225.2	2	3	GCGR,GLP1R
GO: Molecular Function	GO:0120017	ceramide transfer activity	5.1879999999999997	1000	28.7	225.2	3	9	MTTP,PLTP,CERT1
GO: Molecular Function	GO:0072349	modified amino acid transmembrane transporter activity	5.7779999999999996	1000	31.71	248.9	5	28	SLC19A2,SLC6A8,SLC5A6,SLC19A3,ABCC5
GO: Molecular Function	GO:0008139	nuclear localization sequence binding	5.7779999999999996	1000	31.71	248.9	5	28	NUP58,POM121,NUP153,TNPO1,NUP214
GO: Molecular Function	GO:0005539	glycosaminoglycan binding	5.819	1000	31.82	249.7	21	272	RPL22,RPL29,F2,ACAN,STAB2,APOB,BCAN,APOE,BGN,LYVE1,FURIN,CD44,AGRN,HMMR,PRELP,VCAN,NCAN,CCN2,DCN,APOA5,LPA
GO: Molecular Function	GO:0016298	lipase activity	5.8419999999999996	1000	31.82	249.7	16	187	PLBD1,CES5A,APOA1,APOA2,APOC2,APOC3,ARF1,PLD6,GM2A,PDIA3,CHRM3,PRDX6,PNPLA8,APOA5,LIPE,ABHD5
GO: Molecular Function	GO:0017070	U6 snRNA binding	5.9889999999999999	1000	32.5	255.1	4	18	LSM2,LSM3,LSM4,EIF5A
GO: Molecular Function	GO:0031072	heat shock protein binding	6.7229999999999999	1000	36.32	285.10000000000002	14	157	RPS3,APOA1,APOA2,BMAL1,NPAS2,TPR,HIF1A,NUP62,HSPA1B,HSPA8,HSPA9,ZFP36,KCNJ11,EEF1D
GO: Molecular Function	GO:0003707	nuclear steroid receptor activity	6.7439999999999998	1000	36.32	285.10000000000002	5	29	ESRRA,RXRA,PPARA,NR1D1,NR2E3
GO: Molecular Function	GO:0045309	protein phosphorylated amino acid binding	7.0069999999999997	1000	37.6	295.10000000000002	8	67	ACP2,PIK3R3,PIK3R1,PIK3R2,YWHAB,YWHAZ,LDLRAP1,FBXW7
GO: Molecular Function	GO:0030551	cyclic nucleotide binding	7.0439999999999996	1000	37.65	295.5	6	41	RAPGEF3,RAPGEF4,PRKAR1A,PRKAR1B,PRKAR2A,PRKAR2B
GO: Molecular Function	GO:0034040	ATPase-coupled lipid transmembrane transporter activity	7.181	1000	37.69	295.8	3	10	ABCB11,ABCC3,ABCG1
GO: Molecular Function	GO:0070181	small ribosomal subunit rRNA binding	7.181	1000	37.69	295.8	3	10	RPS3,RPS13,RPS14
GO: Molecular Function	GO:0016427	tRNA (cytosine) methyltransferase activity	7.181	1000	37.69	295.8	3	10	METTL2B,METTL6,TRDMT1
GO: Molecular Function	GO:0008504	monoamine transmembrane transporter activity	7.181	1000	37.69	295.8	3	10	SLC22A1,SLC22A3,SLC22A2
GO: Molecular Function	GO:0017162	aryl hydrocarbon receptor binding	7.181	1000	37.69	295.8	3	10	NCOA2,BMAL1,NCOA1
GO: Molecular Function	GO:0015932	nucleobase-containing compound transmembrane transporter activity	7.298	1000	37.950000000000003	297.89999999999998	7	54	SLC25A17,SLC25A4,SLC25A5,SLC25A6,SLC22A1,SLC22A2,ABCC5
GO: Molecular Function	GO:0055102	lipase inhibitor activity	7.3369999999999997	1000	37.950000000000003	297.89999999999998	4	19	APOA1,APOA2,APOC2,APOC3
GO: Molecular Function	GO:0070628	proteasome binding	7.3369999999999997	1000	37.950000000000003	297.89999999999998	4	19	PSME4,PSMF1,PSMB9,PSMD14
GO: Molecular Function	GO:0030169	low-density lipoprotein particle binding	7.3369999999999997	1000	37.950000000000003	297.89999999999998	4	19	STAB2,PLTP,VCAN,LDLR
GO: Molecular Function	GO:0019210	kinase inhibitor activity	7.5709999999999997	1000	39.020000000000003	306.3	9	82	PRKAG2,TRIB3,HSPB1,WARS1,YWHAB,PRKAR1A,PRKAR1B,PRKAR2A,PRKAR2B
GO: Molecular Function	GO:0097718	disordered domain specific binding	7.931	1000	40.729999999999997	319.7	6	42	NCOA3,TEAD2,TP53,HSPA1B,CREBBP,CTNNB1
GO: Molecular Function	GO:0008324	cation transmembrane transporter activity	7.9710000000000001	1000	40.79	320.2	48	794	FABP1,SLC44A5,AGT,AKT1,TOMM40,SLC25A17,SLC25A4,SLC25A5,SLC19A2,SLC2A4,SLC5A1,SLC5A5,SLC6A8,SLC9A1,SLC10A1,SLC10A2,PHPT1,SLC22A1,SLC22A3,SLC22A2,SNAP25,STX1A,ABCC8,SLC5A6,GNB2,CACNA1A,CACNB2,CACNB3,SLC19A3,CAV1,SLC44A4,SLC44A1,SLC16A3,CLNS1A,SEC61A1,VDAC1,ITPR2,ITPR3,KCNG2,KCNB1,KCNC2,KCNJ11,KCNS3,SLC23A2,SLC23A1,SLC44A2,SLC25A2,SLC44A3
GO: Molecular Function	GO:0000295	adenine nucleotide transmembrane transporter activity	8.8699999999999992	1000	44.91	352.5	4	20	SLC25A17,SLC25A4,SLC25A5,SLC25A6
GO: Molecular Function	GO:0005346	purine ribonucleotide transmembrane transporter activity	8.8699999999999992	1000	44.91	352.5	4	20	SLC25A17,SLC25A4,SLC25A5,SLC25A6
GO: Molecular Function	GO:0034185	apolipoprotein binding	8.8699999999999992	1000	44.91	352.5	4	20	MTTP,CANX,HSPD1,LPA
GO: Molecular Function	GO:0140142	nucleocytoplasmic carrier activity	9.0030000000000001	1000	45.27	355.3	5	31	NUP42,XPO1,TNPO1,NUP214,SNUPN
GO: Molecular Function	GO:0015215	nucleotide transmembrane transporter activity	9.0030000000000001	1000	45.27	355.3	5	31	SLC25A17,SLC25A4,SLC25A5,SLC25A6,ABCC5
GO: Molecular Function	GO:1901474	azole transmembrane transporter activity	9.5679999999999996	1000	46.43	364.4	3	11	SLC19A2,SLC19A3,SLC44A4
GO: Molecular Function	GO:0015349	thyroid hormone transmembrane transporter activity	9.5679999999999996	1000	46.43	364.4	3	11	SLCO1B1,SLCO1A2,SLCO1B3
GO: Molecular Function	GO:0016670	oxidoreductase activity, acting on a sulfur group of donors, oxygen as acceptor	9.5679999999999996	1000	46.43	364.4	3	11	GFER,SUMF1,P4HB
GO: Molecular Function	GO:0008331	high voltage-gated calcium channel activity	9.5679999999999996	1000	46.43	364.4	3	11	CACNA1A,CACNB2,CACNB3
GO: Molecular Function	GO:0005049	nuclear export signal receptor activity	9.5679999999999996	1000	46.43	364.4	3	11	NUP42,XPO1,NUP214
GO: Molecular Function	GO:0034212	peptide N-acetyltransferase activity	9.7769999999999992	1000	46.43	364.4	7	57	NCOA3,NCOA1,CLOCK,CREBBP,NAA80,MED24,EP300
GO: Molecular Function	GO:0052735	tRNA (cytosine-3-)-methyltransferase activity	10.07	1000	46.43	364.4	2	4	METTL2B,METTL6
GO: Molecular Function	GO:0043812	phosphatidylinositol-4-phosphate phosphatase activity	10.07	1000	46.43	364.4	2	4	SACM1L,FIG4
GO: Molecular Function	GO:0051430	corticotropin-releasing hormone receptor 1 binding	10.07	1000	46.43	364.4	2	4	GNAO1,GNAS
GO: Molecular Function	GO:0071208	histone pre-mRNA DCP binding	10.07	1000	46.43	364.4	2	4	SNRPB,SNRPD3
GO: Molecular Function	GO:0016212	kynurenine-oxoglutarate transaminase activity	10.07	1000	46.43	364.4	2	4	KYAT1,KYAT3
GO: Molecular Function	GO:0005330	dopamine:sodium symporter activity	10.07	1000	46.43	364.4	2	4	SLC22A1,SLC22A3
GO: Molecular Function	GO:0046623	sphingolipid floppase activity	10.07	1000	46.43	364.4	2	4	ABCB1,ABCB4
GO: Molecular Function	GO:0060230	lipoprotein lipase activator activity	10.07	1000	46.43	364.4	2	4	APOC2,APOA5
GO: Molecular Function	GO:0015432	ABC-type bile acid transporter activity	10.07	1000	46.43	364.4	2	4	ABCB11,ABCC3
GO: Molecular Function	GO:0070053	thrombospondin receptor activity	10.07	1000	46.43	364.4	2	4	F2,SDC4
GO: Molecular Function	GO:0015229	L-ascorbic acid transmembrane transporter activity	10.07	1000	46.43	364.4	2	4	SLC23A2,SLC23A1
GO: Molecular Function	GO:0036137	kynurenine aminotransferase activity	10.07	1000	46.43	364.4	2	4	KYAT1,KYAT3
GO: Molecular Function	GO:0004366	glycerol-3-phosphate O-acyltransferase activity	10.07	1000	46.43	364.4	2	4	GPAT4,GPAT3
GO: Molecular Function	GO:0102420	sn-1-glycerol-3-phosphate C16:0-DCA-CoA acyl transferase activity	10.07	1000	46.43	364.4	2	4	GPAT4,GPAT3
GO: Molecular Function	GO:0019153	protein-disulfide reductase (glutathione) activity	10.07	1000	46.43	364.4	2	4	GLRX,PDIA3
GO: Molecular Function	GO:0030197	extracellular matrix constituent, lubricant activity	10.07	1000	46.43	364.4	2	4	MUC4,MUC17
GO: Molecular Function	GO:0070644	vitamin D response element binding	10.07	1000	46.43	364.4	2	4	RXRA,PPARG
GO: Molecular Function	GO:0033283	ATPase-coupled organic acid transmembrane transporter activity	10.07	1000	46.43	364.4	2	4	ABCB11,ABCC3
GO: Molecular Function	GO:0033285	ATPase-coupled monocarboxylic acid transmembrane transporter activity	10.07	1000	46.43	364.4	2	4	ABCB11,ABCC3
GO: Molecular Function	GO:0033284	ATPase-coupled carboxylic acid transmembrane transporter activity	10.07	1000	46.43	364.4	2	4	ABCB11,ABCC3
GO: Molecular Function	GO:0035004	phosphatidylinositol 3-kinase activity	10.31	1000	47.36	371.7	5	32	PIK3R3,PIK3R5,PIK3R1,PIK3R2,PIK3R6
GO: Molecular Function	GO:0051428	peptide hormone receptor binding	10.6	1000	48.22	378.5	4	21	GNAO1,GNAS,PSMC5,LEP
GO: Molecular Function	GO:0097001	ceramide binding	10.6	1000	48.22	378.5	4	21	PLTP,VDAC1,PSAP,CERT1
GO: Molecular Function	GO:0008373	sialyltransferase activity	10.6	1000	48.22	378.5	4	21	ST6GALNAC2,ST8SIA6,ST8SIA3,ST8SIA2
GO: Biological Process	GO:0002181	cytoplasmic translation	1.481E-110	1.086E-106	1.086E-106	1.029E-105	111	169	RPL21,RPL22,RPL23A,RPL24,RPL26,RPL27,RPL30,RPL27A,RPL28,RPL29,RPL31,RPL32,RPL34,RPL35A,RPL37,RPL37A,RPL38,RPL39,RPL41,RPL36A,RPLP0,RPLP1,RPLP2,RPS2,RPS3,RPS3A,RPS4X,RPS4Y1,RPS5,RPS6,RPS7,RPS8,ETF1,RPS9,RPS10,RPS11,RPS12,RPS13,RPS14,RPS15,RPS15A,RPS16,RPS17,RPS18,RPS19,RPS20,RPS21,RPS23,RPS24,RPS25,RPS26,RPS27,RPS27A,RPS28,RPS29,FAU,MCTS1,PABPC1,PAIP1,NCBP2,MTOR,EIF3A,EIF3B,EIF3C,EIF3D,EIF3F,EIF3G…
GO: Biological Process	GO:0006412	translation	4.9880000000000005E-72	3.657E-68	1.829E-68	1.733E-67	175	866	RPL21,RPL22,RPL23A,RPL24,RPL26,RPL27,RPL30,RPL27A,RPL28,RPL29,RPL31,RPL32,MAGOH,RPL34,RPL35A,RPL37,RPL37A,RPL38,RPL39,RPL41,RPL36A,RPLP0,RPLP1,RPLP2,RPS2,RPS3,RPS3A,RPS4X,RPS4Y1,RPS5,RPS6,RPS7,RPS8,ETF1,RPS9,RPS10,RPS11,RPS12,RPS13,RPS14,RPS15,RPS15A,RPS16,RPS17,RPS18,RPS19,RPS20,RPS21,RPS23,RPS24,RPS25,RPS26,RPS27,RPS27A,RPS28,RPS29,RXRA,WARS2,CNOT6,FAU,AKT1,CASC3,DCPS,MCTS1,PABPC1,PAIP1,DIS3,KH…
GO: Biological Process	GO:0043043	peptide biosynthetic process	6.946E-71	5.0919999999999997E-67	1.6970000000000001E-67	1.6090000000000001E-66	177	901	RPL21,RPL22,RPL23A,RPL24,RPL26,RPL27,RPL30,RPL27A,RPL28,RPL29,RPL31,RPL32,MAGOH,RPL34,RPL35A,RPL37,RPL37A,RPL38,RPL39,RPL41,RPL36A,RPLP0,RPLP1,RPLP2,RPS2,RPS3,RPS3A,RPS4X,RPS4Y1,RPS5,RPS6,RPS7,RPS8,ETF1,RPS9,RPS10,RPS11,RPS12,RPS13,RPS14,RPS15,RPS15A,RPS16,RPS17,RPS18,RPS19,RPS20,RPS21,RPS23,RPS24,RPS25,RPS26,RPS27,RPS27A,RPS28,RPS29,RXRA,WARS2,CNOT6,FAU,AKT1,CASC3,DCPS,MCTS1,PABPC1,PAIP1,DIS3,KH…
GO: Biological Process	GO:0043604	amide biosynthetic process	6.5750000000000002E-67	4.821E-63	1.205E-63	1.142E-62	185	1042	RPL21,RPL22,RPL23A,RPL24,RPL26,RPL27,RPL30,RPL27A,RPL28,RPL29,RPL31,RPL32,MAGOH,RPL34,RPL35A,RPL37,RPL37A,RPL38,RPL39,RPL41,RPL36A,RPLP0,RPLP1,RPLP2,RPS2,RPS3,RPS3A,RPS4X,RPS4Y1,RPS5,RPS6,RPS7,RPS8,ETF1,RPS9,RPS10,RPS11,RPS12,RPS13,RPS14,RPS15,RPS15A,RPS16,RPS17,RPS18,RPS19,RPS20,RPS21,RPS23,RPS24,RPS25,RPS26,RPS27,RPS27A,RPS28,RPS29,RXRA,WARS2,CNOT6,FAU,AKT1,CASC3,DCPS,MCTS1,PABPC1,PAIP1,DIS3,KH…
GO: Biological Process	GO:0006518	peptide metabolic process	6.7200000000000001E-64	4.927E-60	9.8539999999999997E-61	9.3390000000000004E-60	185	1086	RPL21,RPL22,RPL23A,RPL24,RPL26,RPL27,RPL30,RPL27A,RPL28,RPL29,RPL31,RPL32,MAGOH,RPL34,RPL35A,RPL37,RPL37A,RPL38,RPL39,RPL41,RPL36A,RPLP0,RPLP1,RPLP2,RPS2,RPS3,RPS3A,RPS4X,RPS4Y1,RPS5,RPS6,RPS7,RPS8,ETF1,RPS9,RPS10,RPS11,RPS12,RPS13,RPS14,RPS15,RPS15A,RPS16,RPS17,RPS18,RPS19,RPS20,RPS21,RPS23,RPS24,RPS25,RPS26,RPS27,RPS27A,RPS28,RPS29,RXRA,WARS2,CNOT6,FAU,AKT1,CASC3,DCPS,SPCS1,MCTS1,APOE,PABPC1,PA…
GO: Biological Process	GO:0034645	cellular macromolecule biosynthetic process	1.0240000000000001E-60	7.5109999999999996E-57	1.252E-57	1.1860000000000001E-56	205	1385	RPL21,RPL22,RPL23A,RPL24,RPL26,RPL27,RPL30,RPL27A,RPL28,RPL29,RPL31,RPL32,MAGOH,RPL34,RPL35A,RPL37,RPL37A,RPL38,RPL39,RPL41,RPL36A,RPLP0,RPLP1,RPLP2,RPS2,RPS3,RPS3A,RPS4X,RPS4Y1,RPS5,RPS6,RPS7,RPS8,ETF1,RPS9,RPS10,RPS11,RPS12,RPS13,RPS14,RPS15,RPS15A,RPS16,RPS17,RPS18,RPS19,RPS20,RPS21,RPS23,RPS24,RPS25,RPS26,RPS27,RPS27A,RPS28,RPS29,RXRA,WARS2,B3GNT8,CNOT6,FAU,ACAN,GPC4,AKT1,CASC3,DCPS,MCTS1,APO…
GO: Biological Process	GO:0043603	cellular amide metabolic process	6.8029999999999995E-60	4.9879999999999999E-56	7.1259999999999996E-57	6.7529999999999997E-56	205	1400	RPL21,RPL22,RPL23A,RPL24,RPL26,RPL27,RPL30,RPL27A,RPL28,RPL29,RPL31,RPL32,MAGOH,RPL34,RPL35A,RPL37,RPL37A,RPL38,RPL39,RPL41,RPL36A,RPLP0,RPLP1,RPLP2,RPS2,RPS3,RPS3A,RPS4X,RPS4Y1,RPS5,RPS6,RPS7,RPS8,ETF1,RPS9,RPS10,RPS11,RPS12,RPS13,RPS14,RPS15,RPS15A,RPS16,RPS17,RPS18,RPS19,RPS20,RPS21,RPS23,RPS24,RPS25,RPS26,RPS27,RPS27A,RPS28,RPS29,RXRA,WARS2,CNOT6,FAU,AKT1,FAR1,CASC3,DCPS,SPCS1,MCTS1,APOE,PABP…
GO: Biological Process	GO:0072594	establishment of protein localization to organelle	3.4880000000000002E-44	2.5569999999999998E-40	3.1970000000000001E-41	3.0299999999999999E-40	107	505	TIMM17B,NUP85,DNAJC19,TOMM5,NUP54,PIK3R4,AGT,TIMM17A,AKT1,TOMM40,TIMM44,SEC13,SPCS1,CCT7,CCT4,CCT2,AP3M1,NUP35,GRPEL1,CHCHD4,BMAL1,MTX2,CCT5,TIMM50,NUP133,CCT8,MTX1,NUP50,SREBF1,SREBF2,SRP9,SRP14,SRP19,SRP54,SRP68,SRP72,SRPRA,GCKR,SSR3,BCS1L,HDAC3,PMPCA,GLP1R,SEC61B,TCP1,TIMM23B,NUP88,CCT6A,TRAM1,SEC61G,NUP188,TP53,TPR,CCT3,NUP62,SRPRB,GRPEL2,RPL23,SPCS3,PIK3R1,PIK3R2,SAMM50,SEC61A1,TIMM22,HSPA8,…
GO: Biological Process	GO:0000956	nuclear-transcribed mRNA catabolic process	1.968E-38	1.4429999999999999E-34	1.6030000000000001E-35	1.519E-34	55	133	MAGOH,ETF1,CNOT6,CASC3,XRN2,EDC3,DCPS,PABPC1,PAIP1,DIS3,NCBP2,EXOSC7,DCP1A,SMG1,NCBP1,LSM1,LSM3,ZFP36L1,RNPS1,SMG9,CNOT2,CNOT3,CNOT4,SMG6,SMG5,PATL1,EXOSC2,CNOT9,PARN,EXOSC8,EDC4,HNRNPD,CNOT8,GSPT2,CNOT7,XRN1,LSM4,EXOSC4,EXOSC9,CNOT10,DCP2,ZFP36,UPF2,TNKS1BP1,EIF4A3,EIF3E,EXOSC5,UPF3B,UPF3A,SMG7,EXOSC6,RBM8A,EXOSC3,SMG8,DCP1B
GO: Biological Process	GO:0009057	macromolecule catabolic process	4.9780000000000002E-34	3.6500000000000003E-30	3.6500000000000001E-31	3.4589999999999998E-30	176	1569	LPCAT1,MAGOH,USP11,RPS7,ETF1,RPS27A,PSMA8,CNOT6,PIK3R4,ADRA2A,AKT1,CASC3,XRN2,STAB2,EDC3,DCPS,FBXW4,APOB,APOC2,APOE,PABPC1,PAIP1,DIS3,KHSRP,NCBP2,EDEM3,SLC9A1,BMAL1,TRIB3,MTOR,EDEM2,UGGT2,EIF3H,LSM2,EXOSC7,DCP1A,SMG1,NCBP1,PHAX,LSM1,LSM3,LYVE1,PSME4,GPC3,ZFP36L1,RNPS1,SMG9,SEC61B,CNOT2,CNOT3,CNOT4,TBL1X,SMG6,GPC1,CALR,CANX,SMG5,PATL1,CAV1,EXOSC2,LSM6,CNOT9,FURIN,CD44,PARN,MAPKAPK2,EXOSC8,HMMR,EDC…
GO: Biological Process	GO:0022613	ribonucleoprotein complex biogenesis	3.5720000000000002E-30	2.6190000000000002E-26	2.3810000000000001E-27	2.257E-26	91	520	RPL23A,RPL24,RPL26,RPL27,RPL35A,RPL38,RPLP0,RPS2,RPS5,RPS6,RPS7,RPS8,RPS10,RPS14,RPS15,RPS16,RPS17,RPS19,RPS21,RPS24,RPS25,RPS27,RPS28,FAU,XRN2,NOP56,GEMIN2,MCTS1,DIS3,SMN1,SMN2,EIF3A,EIF3B,EIF3C,EIF3D,EIF3F,EIF3G,EIF3H,LSM2,EIF3I,EIF3J,SNRPB,SNRPD1,EXOSC7,SNRPD2,SNRPD3,SNRPE,SNRPF,SNRPG,TGS1,NCBP1,RPL10A,EIF2S2,EIF3K,NUP88,RPL14,EXOSC2,LSM6,DDX20,RPL35,RPL13A,EXOSC8,CLNS1A,LSM4,WDR77,EXOSC4,EXOS…
GO: Biological Process	GO:0006402	mRNA catabolic process	4.3930000000000002E-30	3.2209999999999999E-26	2.684E-27	2.5440000000000001E-26	67	280	MAGOH,ETF1,CNOT6,AKT1,CASC3,XRN2,EDC3,DCPS,PABPC1,PAIP1,DIS3,KHSRP,NCBP2,MTOR,LSM2,EXOSC7,DCP1A,SMG1,NCBP1,LSM1,LSM3,ZFP36L1,RNPS1,SMG9,CNOT2,CNOT3,CNOT4,SMG6,SMG5,PATL1,EXOSC2,LSM6,CNOT9,PARN,MAPKAPK2,EXOSC8,EDC4,LSM5,HNRNPD,CNOT8,GSPT2,CNOT7,XRN1,LSM4,HSPA1B,EXOSC4,EXOSC9,CNOT10,DCP2,ZFP36,MAPK14,UPF2,PRKCA,PRKCD,TNKS1BP1,EIF4A3,EIF3E,EXOSC5,UPF3B,UPF3A,SMG7,EXOSC6,RBM8A,EXOSC3,SMG8,DCP1B,ELAVL1
GO: Biological Process	GO:0006886	intracellular protein transport	6.3759999999999999E-30	4.675E-26	3.5960000000000003E-27	3.4079999999999998E-26	130	1010	GPHN,TIMM17B,NUP85,DNAJC19,TOMM5,NUP54,PIK3R4,RAPGEF3,AGT,SEC24B,TIMM17A,AKT1,TOMM40,TIMM44,SEC23A,SEC13,SPCS1,SEC31A,AP3M1,ARF1,NUP35,ARF3,GRPEL1,CHCHD4,BMAL1,MTX2,EDEM2,TIMM50,NUP133,KIF13A,MTX1,NUP50,SREBF1,SREBF2,SRP9,SRP14,SRP19,SRP54,SRP68,SRP72,SRPRA,GCKR,SSR1,SSR2,SSR3,BCS1L,HDAC3,STX1A,STXBP1,PMPCA,GLP1R,VAMP2,SEC61B,CACNB3,CALR,TIMM23B,NUP88,NUP42,TRAM1,SEC61G,NUP188,TP53,TPR,NUP62,SRPR…
GO: Biological Process	GO:0044265	cellular macromolecule catabolic process	7.7900000000000004E-30	5.7110000000000004E-26	4.0800000000000001E-27	3.8659999999999998E-26	139	1137	MAGOH,USP11,RPS7,ETF1,RPS27A,PSMA8,CNOT6,AKT1,CASC3,XRN2,EDC3,DCPS,FBXW4,PABPC1,PAIP1,DIS3,KHSRP,NCBP2,EDEM3,BMAL1,TRIB3,MTOR,EDEM2,EIF3H,LSM2,EXOSC7,DCP1A,SMG1,NCBP1,PHAX,LSM1,LSM3,ZFP36L1,RNPS1,SMG9,SEC61B,CNOT2,CNOT3,CNOT4,TBL1X,SMG6,GPC1,CALR,CANX,SMG5,PATL1,CAV1,EXOSC2,LSM6,CNOT9,PARN,MAPKAPK2,EXOSC8,EDC4,LSM5,HNRNPD,CNOT8,RPL23,UBA52,GSPT2,CNOT7,FBXW5,XRN1,LSM4,HSPA1B,EXOSC4,EXOSC9,PSMF1,CN…
GO: Biological Process	GO:0046907	intracellular transport	1.5200000000000001E-29	1.1140000000000001E-25	7.4280000000000001E-27	7.0399999999999996E-26	183	1811	GPHN,TIMM17B,SEH1L,MAGOH,NUP85,DNAJC19,RPS15,TOMM5,NUP54,PIK3R4,TUBA1B,RAPGEF3,AGT,SEC24B,TIMM17A,AKT1,TOMM40,TIMM44,SEC23A,SEC13,CASC3,RAE1,SLC25A4,SLC25A5,SLC25A6,SPCS1,SEC31A,APOE,AP3M1,ARSG,ARF1,NUP35,ARF3,NCBP2,GRPEL1,CHCHD4,SLC9A1,BMAL1,MTX2,EDEM2,TIMM50,NUP133,SNAP25,KIF13A,MTX1,SMG1,NUP50,SREBF1,SREBF2,SRP9,SRP14,SRP19,SRP54,SRP68,SRP72,NCBP1,SRPRA,GCKR,SSR1,SSR2,SSR3,PHAX,BCS1L,NUP205,HD…
GO: Biological Process	GO:0006403	RNA localization	2.5869999999999999E-28	1.897E-24	1.1850000000000001E-25	1.1229999999999999E-24	58	219	SEH1L,MAGOH,NUP85,NUP54,SEC13,CASC3,RAE1,CCT7,CCT4,CCT2,NUP35,KHSRP,NCBP2,CCT5,NUP133,CCT8,SMG1,NUP50,NCBP1,PHAX,NUP205,ZFP36L1,NUP210,SMG6,TCP1,NUP88,NUP43,SMG5,NUP42,CCT6A,PARN,NUP188,TPR,CCT3,NUP62,NUP37,DCP2,EIF5A2,XPO1,ZFP36,NUP155,UPF2,NUP93,EIF4A3,TOMM20,UPF3B,UPF3A,NUP58,POM121,SMG7,RBM8A,NUP153,RANBP2,NUP107,NUP214,SNUPN,AAAS,EIF5A
GO: Biological Process	GO:0033365	protein localization to organelle	4.398E-28	3.2249999999999999E-24	1.8839999999999999E-25	1.7849999999999999E-24	129	1039	GPHN,TIMM17B,NUP85,DNAJC19,F2,TOMM5,NUP54,PIK3R4,YAP1,AGT,GPC4,TIMM17A,AKT1,TOMM40,TIMM44,SEC13,SPCS1,CCT7,CCT4,CCT2,AP3M1,NUP35,GRPEL1,CHCHD4,BMAL1,MTX2,CCT5,TIMM50,NUP133,CCT8,MTX1,DCP1A,NUP50,SREBF1,SREBF2,SRP9,SRP14,SRP19,SRP54,SRP68,SRP72,SRPRA,GCKR,SSR3,BCS1L,HDAC3,STK11,PMPCA,GLP1R,SEC61B,TCP1,CALR,TIMM23B,RAPGEF4,NUP88,CCT6A,TRAM1,SEC61G,NUP188,PAX6,TP53,VAPA,TPR,CCT3,NUP62,SRPRB,GRPEL2,T…
GO: Biological Process	GO:0006401	RNA catabolic process	4.6239999999999999E-28	3.3900000000000003E-24	1.8839999999999999E-25	1.7849999999999999E-24	71	339	MAGOH,ETF1,CNOT6,AKT1,CASC3,XRN2,EDC3,DCPS,PABPC1,PAIP1,DIS3,KHSRP,NCBP2,MTOR,LSM2,EXOSC7,DCP1A,SMG1,NCBP1,PHAX,LSM1,LSM3,ZFP36L1,RNPS1,SMG9,CNOT2,CNOT3,CNOT4,SMG6,SMG5,PATL1,EXOSC2,LSM6,CNOT9,PARN,MAPKAPK2,EXOSC8,EDC4,LSM5,HNRNPD,CNOT8,GSPT2,CNOT7,XRN1,LSM4,HSPA1B,EXOSC4,EXOSC9,CNOT10,DCP2,ZFP36,MAPK14,UPF2,PRKCA,PRKCD,TNKS1BP1,EIF4A3,EIF3E,EXOSC5,UPF3B,UPF3A,SMG7,EXOSC6,RBM8A,TRDMT1,EXOSC3,EXOS…
GO: Biological Process	GO:0045184	establishment of protein localization	5.5250000000000001E-27	4.0510000000000002E-23	2.1319999999999998E-24	2.02E-23	186	1946	GPHN,TIMM17B,SEH1L,NUP85,DNAJC19,TOMM5,NUP54,PIK3R4,ADRA2A,RAPGEF3,AGT,SEC24B,TIMM17A,AKT1,TOMM40,TIMM44,SEC23A,SEC13,MCFD2,SPCS1,ARFGEF2,CCT7,CCT4,CCT2,APOB,APOC2,SEC31A,APOC3,APOE,AP3M1,ARF1,NUP35,ARF3,GRPEL1,CHCHD4,BMAL1,MTX2,PHPT1,CCT5,SLC16A1,ANKRD1,EDEM2,TIMM50,NUP133,MTTP,CCT8,SNAP25,KIF13A,MTX1,GPR119,NUP50,NCOA6,SREBF1,SREBF2,SRP9,SRP14,SRP19,SRP54,SRP68,SRP72,SRPRA,GCG,GCKR,SSR1,SSR2,SS…
GO: Biological Process	GO:0006417	regulation of translation	6.258E-27	4.5879999999999998E-23	2.2940000000000001E-24	2.1739999999999999E-23	89	548	RPL22,RPL26,RPL30,MAGOH,RPL38,RPLP1,RPS3,RPS3A,RPS4X,RPS4Y1,ETF1,RPS9,RPS14,RPS23,RXRA,CNOT6,AKT1,CASC3,DCPS,PABPC1,PAIP1,DIS3,KHSRP,NCBP2,MTOR,EIF3B,EIF3C,EIF3D,EIF3H,EXOSC7,DCP1A,SRP9,NCBP1,LSM1,ZFP36L1,EIF2B4,EIF2B2,EIF2B5,EIF3K,CNOT2,CNOT3,CNOT4,CALR,PATL1,EXOSC2,CNOT9,PARN,RPL13A,TPR,EXOSC8,HNRNPD,CNOT8,CNOT7,XRN1,HSPB1,EXOSC9,EIF4H,CNOT10,DCP2,EIF5A2,GEMIN5,ZFP36,PRKAA1,EIF5B,PRKCA,TNKS1BP1…
GO: Biological Process	GO:0015031	protein transport	8.5779999999999998E-27	6.289E-23	2.9950000000000002E-24	2.8380000000000001E-23	178	1821	GPHN,TIMM17B,SEH1L,NUP85,DNAJC19,TOMM5,NUP54,PIK3R4,ADRA2A,RAPGEF3,AGT,SEC24B,TIMM17A,AKT1,TOMM40,TIMM44,SEC23A,SEC13,MCFD2,SPCS1,ARFGEF2,APOB,APOC2,SEC31A,APOC3,APOE,AP3M1,ARF1,NUP35,ARF3,GRPEL1,CHCHD4,BMAL1,MTX2,PHPT1,SLC16A1,ANKRD1,EDEM2,TIMM50,NUP133,MTTP,SNAP25,KIF13A,MTX1,GPR119,NUP50,NCOA6,SREBF1,SREBF2,SRP9,SRP14,SRP19,SRP54,SRP68,SRP72,SRPRA,GCG,GCKR,SSR1,SSR2,SSR3,PHAX,BCS1L,NUP205,GIP,…
GO: Biological Process	GO:0006413	translational initiation	2.7790000000000003E-26	2.0370000000000001E-22	9.2609999999999997E-24	8.7769999999999997E-23	46	142	RPS2,RPS3,RPS3A,RPS5,RPS17,RPS24,RXRA,MCTS1,PAIP1,NCBP2,MTOR,EIF3A,EIF3B,EIF3C,EIF3D,EIF3F,EIF3G,EIF3H,EIF3I,EIF3J,NCBP1,EIF2B4,EIF2B3,EIF2B2,EIF2B5,EIF2S2,EIF3K,RPL13A,TPR,HSPB1,EIF4H,EIF5A2,EIF5B,EIF3E,EIF1AX,EIF2S1,EIF2B1,EIF2S3,EIF4A1,EIF4A2,EIF4B,EIF4E,EIF4EBP1,EIF4G1,EIF5,EIF5A
GO: Biological Process	GO:0034248	regulation of cellular amide metabolic process	8.2570000000000005E-26	6.0540000000000004E-22	2.6319999999999999E-23	2.4939999999999999E-22	93	615	RPL22,RPL26,RPL30,MAGOH,RPL38,RPLP1,RPS3,RPS3A,RPS4X,RPS4Y1,ETF1,RPS9,RPS14,RPS23,RXRA,CNOT6,AKT1,CASC3,DCPS,APOE,PABPC1,PAIP1,DIS3,KHSRP,NCBP2,MTOR,EIF3B,EIF3C,EIF3D,EIF3H,EXOSC7,DCP1A,SRP9,NCBP1,LSM1,ZFP36L1,EIF2B4,EIF2B2,EIF2B5,EIF3K,CNOT2,CNOT3,CNOT4,CALR,PATL1,EXOSC2,CNOT9,PARN,RPL13A,TP53,TPR,EXOSC8,HNRNPD,CNOT8,CNOT7,XRN1,HSPB1,EXOSC9,EIF4H,CNOT10,DCP2,EIF5A2,GEMIN5,ZFP36,ABCG1,PRKAA1,EIF5…
GO: Biological Process	GO:0051028	mRNA transport	4.6439999999999997E-25	3.4050000000000003E-21	1.419E-22	1.3449999999999999E-21	45	143	SEH1L,MAGOH,NUP85,NUP54,SEC13,CASC3,RAE1,NUP35,KHSRP,NCBP2,NUP133,SMG1,NUP50,NCBP1,NUP205,ZFP36L1,NUP210,SMG6,NUP88,NUP43,SMG5,NUP42,NUP188,TPR,NUP62,NUP37,EIF5A2,XPO1,ZFP36,NUP155,UPF2,NUP93,EIF4A3,UPF3B,UPF3A,NUP58,POM121,SMG7,RBM8A,NUP153,RANBP2,NUP107,NUP214,AAAS,EIF5A
GO: Biological Process	GO:0006913	nucleocytoplasmic transport	4.9019999999999999E-25	3.5940000000000003E-21	1.438E-22	1.3629999999999999E-21	71	377	SEH1L,MAGOH,NUP85,RPS15,NUP54,RAPGEF3,AGT,AKT1,SEC13,CASC3,RAE1,NUP35,NCBP2,CHCHD4,BMAL1,NUP133,SMG1,NUP50,NCBP1,GCKR,PHAX,NUP205,HDAC3,NUP210,SMG6,MLX,CALR,NUP88,NUP43,SMG5,NUP42,NUP188,TP53,TPR,NUP62,HNRNPD,TXN,RPL23,NUP37,PIK3R1,PIK3R2,HSPA8,HSPA9,AKAP5,XPO1,MED1,PPP2CA,MAPK14,NUP155,UPF2,PRKACA,PRKCD,PRKD1,NUP93,EIF4A3,UPF3B,UPF3A,NUP58,POM121,SMG7,RBM8A,NUP153,TNPO1,RANBP2,NUP107,NUP214,SNUP…
GO: Biological Process	GO:0051169	nuclear transport	5.8130000000000001E-25	4.2619999999999997E-21	1.6390000000000001E-22	1.554E-21	71	378	SEH1L,MAGOH,NUP85,RPS15,NUP54,RAPGEF3,AGT,AKT1,SEC13,CASC3,RAE1,NUP35,NCBP2,CHCHD4,BMAL1,NUP133,SMG1,NUP50,NCBP1,GCKR,PHAX,NUP205,HDAC3,NUP210,SMG6,MLX,CALR,NUP88,NUP43,SMG5,NUP42,NUP188,TP53,TPR,NUP62,HNRNPD,TXN,RPL23,NUP37,PIK3R1,PIK3R2,HSPA8,HSPA9,AKAP5,XPO1,MED1,PPP2CA,MAPK14,NUP155,UPF2,PRKACA,PRKCD,PRKD1,NUP93,EIF4A3,UPF3B,UPF3A,NUP58,POM121,SMG7,RBM8A,NUP153,TNPO1,RANBP2,NUP107,NUP214,SNUP…
GO: Biological Process	GO:0022618	ribonucleoprotein complex assembly	8.3149999999999994E-25	6.0959999999999999E-21	2.1979999999999999E-22	2.0830000000000002E-21	58	252	RPL23A,RPL24,RPL38,RPLP0,RPS2,RPS5,RPS10,RPS14,RPS15,RPS19,RPS25,RPS27,RPS28,FAU,GEMIN2,MCTS1,SMN1,SMN2,EIF3A,EIF3B,EIF3C,EIF3D,EIF3F,EIF3G,EIF3H,LSM2,EIF3I,EIF3J,SNRPB,SNRPD1,SNRPD2,SNRPD3,SNRPE,SNRPF,SNRPG,TGS1,NCBP1,EIF2S2,EIF3K,DDX20,RPL13A,CLNS1A,LSM4,WDR77,EIF4H,GEMIN5,GEMIN4,EIF3E,RPSA,GEMIN7,EIF2S3,EIF4B,EIF5,GEMIN6,RPL5,RPL6,RPL10,RPL11
GO: Biological Process	GO:0002183	cytoplasmic translational initiation	8.3940000000000001E-25	6.1549999999999999E-21	2.1979999999999999E-22	2.0830000000000002E-21	27	42	RPS2,MCTS1,NCBP2,MTOR,EIF3A,EIF3B,EIF3C,EIF3D,EIF3F,EIF3G,EIF3H,EIF3I,EIF3J,NCBP1,EIF2B3,EIF2S2,EIF3K,RPL13A,EIF4H,EIF3E,EIF2S3,EIF4A1,EIF4A2,EIF4B,EIF4EBP1,EIF4G1,EIF5
GO: Biological Process	GO:0071826	ribonucleoprotein complex subunit organization	4.7710000000000003E-24	3.4980000000000002E-20	1.206E-21	1.143E-20	58	260	RPL23A,RPL24,RPL38,RPLP0,RPS2,RPS5,RPS10,RPS14,RPS15,RPS19,RPS25,RPS27,RPS28,FAU,GEMIN2,MCTS1,SMN1,SMN2,EIF3A,EIF3B,EIF3C,EIF3D,EIF3F,EIF3G,EIF3H,LSM2,EIF3I,EIF3J,SNRPB,SNRPD1,SNRPD2,SNRPD3,SNRPE,SNRPF,SNRPG,TGS1,NCBP1,EIF2S2,EIF3K,DDX20,RPL13A,CLNS1A,LSM4,WDR77,EIF4H,GEMIN5,GEMIN4,EIF3E,RPSA,GEMIN7,EIF2S3,EIF4B,EIF5,GEMIN6,RPL5,RPL6,RPL10,RPL11
GO: Biological Process	GO:0050658	RNA transport	1.3269999999999999E-23	9.7320000000000002E-20	3.1390000000000001E-21	2.9750000000000001E-20	48	177	SEH1L,MAGOH,NUP85,NUP54,SEC13,CASC3,RAE1,NUP35,KHSRP,NCBP2,NUP133,SMG1,NUP50,NCBP1,PHAX,NUP205,ZFP36L1,NUP210,SMG6,NUP88,NUP43,SMG5,NUP42,NUP188,TPR,NUP62,NUP37,EIF5A2,XPO1,ZFP36,NUP155,UPF2,NUP93,EIF4A3,TOMM20,UPF3B,UPF3A,NUP58,POM121,SMG7,RBM8A,NUP153,RANBP2,NUP107,NUP214,SNUPN,AAAS,EIF5A
GO: Biological Process	GO:0050657	nucleic acid transport	1.3269999999999999E-23	9.7320000000000002E-20	3.1390000000000001E-21	2.9750000000000001E-20	48	177	SEH1L,MAGOH,NUP85,NUP54,SEC13,CASC3,RAE1,NUP35,KHSRP,NCBP2,NUP133,SMG1,NUP50,NCBP1,PHAX,NUP205,ZFP36L1,NUP210,SMG6,NUP88,NUP43,SMG5,NUP42,NUP188,TPR,NUP62,NUP37,EIF5A2,XPO1,ZFP36,NUP155,UPF2,NUP93,EIF4A3,TOMM20,UPF3B,UPF3A,NUP58,POM121,SMG7,RBM8A,NUP153,RANBP2,NUP107,NUP214,SNUPN,AAAS,EIF5A
GO: Biological Process	GO:0051236	establishment of RNA localization	3.0200000000000001E-23	2.2139999999999998E-19	6.9189999999999993E-21	6.5569999999999996E-20	48	180	SEH1L,MAGOH,NUP85,NUP54,SEC13,CASC3,RAE1,NUP35,KHSRP,NCBP2,NUP133,SMG1,NUP50,NCBP1,PHAX,NUP205,ZFP36L1,NUP210,SMG6,NUP88,NUP43,SMG5,NUP42,NUP188,TPR,NUP62,NUP37,EIF5A2,XPO1,ZFP36,NUP155,UPF2,NUP93,EIF4A3,TOMM20,UPF3B,UPF3A,NUP58,POM121,SMG7,RBM8A,NUP153,RANBP2,NUP107,NUP214,SNUPN,AAAS,EIF5A
GO: Biological Process	GO:2000112	regulation of cellular macromolecule biosynthetic process	1.1160000000000001E-22	8.1860000000000002E-19	2.4810000000000001E-20	2.351E-19	92	663	RPL22,RPL26,RPL30,MAGOH,RPL38,RPLP1,RPS3,RPS3A,RPS4X,RPS4Y1,ETF1,RPS9,RPS14,RPS23,RXRA,CNOT6,AKT1,CASC3,DCPS,PABPC1,PAIP1,DIS3,KHSRP,NCBP2,MTOR,EIF3B,EIF3C,EIF3D,EIF3H,EXOSC7,DCP1A,SRP9,NCBP1,LSM1,ZFP36L1,EIF2B4,EIF2B2,EIF2B5,EIF3K,CNOT2,CNOT3,CNOT4,CALR,PATL1,EXOSC2,CNOT9,PARN,RPL13A,AGRN,TPR,EXOSC8,HNRNPD,CNOT8,CNOT7,XRN1,HSPB1,EXOSC9,EIF4H,CNOT10,DCP2,EIF5A2,GEMIN5,ZFP36,PRKAA1,EIF5B,PRKCA,TNK…
GO: Biological Process	GO:0006605	protein targeting	5.4840000000000001E-22	4.0209999999999996E-18	1.183E-19	1.121E-18	68	388	GPHN,TIMM17B,DNAJC19,TOMM5,NUP54,PIK3R4,TIMM17A,TOMM40,TIMM44,SEC23A,SPCS1,AP3M1,GRPEL1,CHCHD4,MTX2,TIMM50,MTX1,SREBF1,SREBF2,SRP9,SRP14,SRP19,SRP54,SRP68,SRP72,SRPRA,SSR1,SSR2,SSR3,PMPCA,GLP1R,SEC61B,CACNB3,TIMM23B,TRAM1,SEC61G,SRPRB,GRPEL2,SPCS3,SAMM50,SEC61A1,TIMM22,HSPA8,HSPD1,TOMM7,PMPCB,YWHAB,YWHAZ,PRKAA1,HACL1,EDEM1,SPCS2,TOMM20,TOMM70,TIMM8A,KCNB1,TOMM22,LONP2,PAM16,SEC61A2,TIMM10B,TIMM13…
GO: Biological Process	GO:0032968	positive regulation of transcription elongation by RNA polymerase II	8.0199999999999998E-22	5.8800000000000003E-18	1.6799999999999999E-19	1.5920000000000001E-18	28	55	MED10,MED30,MED29,MED8,MED15,NCBP2,MED19,MED4,NCBP1,MED22,MED14,MED11,MED21,MED23,MED17,MED26,MED27,MED7,MED20,MED1,CTNNB1,MED18,MED24,MED6,MED16,MED9,MED31,MED25
GO: Biological Process	GO:0065003	protein-containing complex assembly	1.313E-21	9.6249999999999992E-18	2.6740000000000002E-19	2.5340000000000002E-18	169	1859	RPL23A,RPL24,RPL37,RPL38,RPLP0,RPS2,RPS3,RPS5,RPS10,RPS14,RPS15,RPS19,RPS25,RPS27,RPS28,TUBB4A,FAU,YAP1,PFDN6,LCMT1,TEAD2,MED10,MED30,FMOD,MED29,GEMIN2,MED8,MCTS1,APOA1,APOA2,CCT2,APOB,APOC3,APOE,SLC2A1,ARF1,MED15,CHCHD4,SLC9A1,MED19,MED4,MTOR,MTTP,CCT8,SMN1,SMN2,EIF3A,EIF3B,EIF3C,SNAP25,EIF3D,EIF3F,EIF3G,EIF3H,LSM2,EIF3I,EIF3J,SNRPB,SNRPD1,SNRPD2,SNRPD3,SNRPE,SNRPF,SNRPG,TGS1,SRP19,SRP54,NCBP1,S…
GO: Biological Process	GO:0015931	nucleobase-containing compound transport	3.91E-21	2.8669999999999999E-17	7.7480000000000001E-19	7.3430000000000001E-18	53	245	SEH1L,MAGOH,NUP85,NUP54,SLC25A17,SEC13,CASC3,RAE1,SLC25A4,SLC25A5,SLC25A6,NUP35,KHSRP,NCBP2,NUP133,SMG1,NUP50,NCBP1,PHAX,NUP205,ZFP36L1,NUP210,SMG6,NUP88,NUP43,SMG5,NUP42,NUP188,TPR,NUP62,NUP37,EIF5A2,XPO1,ZFP36,NUP155,UPF2,NUP93,EIF4A3,TOMM20,UPF3B,UPF3A,NUP58,POM121,SMG7,RBM8A,NUP153,RANBP2,NUP107,ABCC5,NUP214,SNUPN,AAAS,EIF5A
GO: Biological Process	GO:0019439	aromatic compound catabolic process	4.8239999999999999E-21	3.5370000000000002E-17	9.3080000000000009E-19	8.8219999999999997E-18	82	569	MAGOH,ADAL,ETF1,CNOT6,AKT1,CASC3,XRN2,EDC3,DCPS,SLCO1B1,PABPC1,PAIP1,DIS3,KHSRP,NCBP2,MTOR,LSM2,EXOSC7,DCP1A,SMG1,NCBP1,PHAX,LSM1,LSM3,SULT1A3,ZFP36L1,RNPS1,SMG9,CNOT2,CNOT3,CNOT4,SMG6,SMG5,PATL1,EXOSC2,KYAT1,LSM6,SULT1A4,CNOT9,KYAT3,PARN,MAPKAPK2,EXOSC8,EDC4,LSM5,HNRNPD,CNOT8,GSPT2,CNOT7,XRN1,LSM4,HSPA1B,EXOSC4,EXOSC9,CNOT10,DCP2,ZFP36,MAPK14,UPF2,PRKCA,PRKCD,TNKS1BP1,EIF4A3,EIF3E,SLCO1B3,EXOSC5…
GO: Biological Process	GO:0000184	nuclear-transcribed mRNA catabolic process, nonsense-mediated decay	4.4590000000000001E-20	3.269E-16	8.3820000000000005E-18	7.9440000000000003E-17	24	42	MAGOH,ETF1,CASC3,PABPC1,NCBP2,DCP1A,SMG1,NCBP1,RNPS1,SMG9,SMG6,SMG5,PARN,GSPT2,DCP2,UPF2,EIF4A3,EIF3E,UPF3B,UPF3A,SMG7,RBM8A,SMG8,DCP1B
GO: Biological Process	GO:1901361	organic cyclic compound catabolic process	1.6350000000000001E-19	1.199E-15	2.9690000000000001E-17	2.814E-16	83	613	MAGOH,ADAL,ETF1,CNOT6,AKT1,CASC3,XRN2,EDC3,DCPS,APOE,SLCO1B1,PABPC1,PAIP1,DIS3,KHSRP,NCBP2,MTOR,LSM2,EXOSC7,DCP1A,SMG1,NCBP1,PHAX,LSM1,LSM3,SULT1A3,ZFP36L1,RNPS1,SMG9,CNOT2,CNOT3,CNOT4,SMG6,SMG5,PATL1,EXOSC2,KYAT1,LSM6,SULT1A4,CNOT9,KYAT3,PARN,MAPKAPK2,EXOSC8,EDC4,LSM5,HNRNPD,CNOT8,GSPT2,CNOT7,XRN1,LSM4,HSPA1B,EXOSC4,EXOSC9,CNOT10,DCP2,ZFP36,MAPK14,UPF2,PRKCA,PRKCD,TNKS1BP1,EIF4A3,EIF3E,SLCO1B3,E…
GO: Biological Process	GO:0032786	positive regulation of DNA-templated transcription, elongation	1.66E-19	1.2170000000000001E-15	2.9690000000000001E-17	2.814E-16	28	64	MED10,MED30,MED29,MED8,MED15,NCBP2,MED19,MED4,NCBP1,MED22,MED14,MED11,MED21,MED23,MED17,MED26,MED27,MED7,MED20,MED1,CTNNB1,MED18,MED24,MED6,MED16,MED9,MED31,MED25
GO: Biological Process	GO:0016071	mRNA metabolic process	2.5140000000000002E-19	1.844E-15	4.3890000000000003E-17	4.1600000000000001E-16	98	821	RPL22,MAGOH,ETF1,RXRA,CNOT6,AKT1,NCOA2,CASC3,XRN2,EDC3,DCPS,GEMIN2,PABPC1,PAIP1,DIS3,KHSRP,NCBP2,MTOR,NCOA1,SMN1,SMN2,LSM2,SNRPB,SNRPD1,EXOSC7,SNRPD2,SNRPD3,SNRPE,SNRPF,SNRPG,DCP1A,TGS1,SMG1,SREBF1,NCBP1,LSM1,LSM3,PPARGC1A,ZFP36L1,RNPS1,SMG9,CNOT2,CNOT3,CNOT4,SMG6,SMG5,PATL1,EXOSC2,LSM6,CNOT9,PARN,DDX20,TP53,MAPKAPK2,EXOSC8,EDC4,LSM5,HNRNPD,CNOT8,GSPT2,CLNS1A,CNOT7,XRN1,LSM4,HSPA1B,WDR77,HSPA8,EX…
GO: Biological Process	GO:0034655	nucleobase-containing compound catabolic process	2.6600000000000002E-19	1.9500000000000001E-15	4.535E-17	4.298E-16	73	491	MAGOH,ADAL,ETF1,CNOT6,AKT1,CASC3,XRN2,EDC3,DCPS,PABPC1,PAIP1,DIS3,KHSRP,NCBP2,MTOR,LSM2,EXOSC7,DCP1A,SMG1,NCBP1,PHAX,LSM1,LSM3,ZFP36L1,RNPS1,SMG9,CNOT2,CNOT3,CNOT4,SMG6,SMG5,PATL1,EXOSC2,LSM6,CNOT9,PARN,MAPKAPK2,EXOSC8,EDC4,LSM5,HNRNPD,CNOT8,GSPT2,CNOT7,XRN1,LSM4,HSPA1B,EXOSC4,EXOSC9,CNOT10,DCP2,ZFP36,MAPK14,UPF2,PRKCA,PRKCD,TNKS1BP1,EIF4A3,EIF3E,EXOSC5,UPF3B,UPF3A,SMG7,EXOSC6,RBM8A,TRDMT1,EXOSC3…
GO: Biological Process	GO:0009894	regulation of catabolic process	3.4609999999999998E-19	2.5379999999999998E-15	5.7679999999999995E-17	5.4669999999999999E-16	120	1150	LPCAT1,MAGOH,RPS7,FABP1,CNOT6,PIK3R4,ADRA2A,AKT1,PRKAG2,CASC3,DCPS,SLC25A4,SLC25A5,APOA1,APOA2,APOC2,APOC3,APOE,PABPC1,PAIP1,DIS3,ARSG,KHSRP,BMAL1,TRIB3,MTOR,ABCB11,EIF3H,EXOSC7,DCP1A,SMG1,SREBF1,SREBF2,GATA4,PHAX,LSM1,STK11,PPARGC1A,GPC3,ZFP36L1,CNOT2,CNOT3,CNOT4,PATL1,CAV1,EXOSC2,CNOT9,FURIN,PARN,TP53,HIF1A,MAPKAPK2,EXOSC8,HNRNPD,CNOT8,RPL23,PIK3R2,CNOT7,PLIN1,HSPA1B,HSPB1,VDAC1,EXOSC9,PSMF1,CN…
GO: Biological Process	GO:0051123	RNA polymerase II preinitiation complex assembly	6.4730000000000001E-19	4.7460000000000002E-15	1.055E-16	9.9949999999999997E-16	27	61	MED10,MED30,MED29,MED8,MED15,MED19,MED4,MED22,TP53,MED14,MED11,MED21,MED23,MED17,MED26,MED27,MED7,MED20,MED1,MED18,PSMC6,MED24,MED6,MED16,MED9,MED31,MED25
GO: Biological Process	GO:0060261	positive regulation of transcription initiation by RNA polymerase II	7.7540000000000003E-19	5.6849999999999999E-15	1.236E-16	1.1710000000000001E-15	28	67	MED10,MED30,MED29,MED8,MED15,MED19,MED4,MED22,TP53,MED14,MED11,MED21,MED23,MED17,MED26,MED27,MED7,MED20,MED1,MED18,PSMC6,MED24,MED12,MED6,MED16,MED9,MED31,MED25
GO: Biological Process	GO:0006626	protein targeting to mitochondrion	1.0589999999999999E-18	7.7629999999999993E-15	1.652E-16	1.565E-15	35	114	TIMM17B,DNAJC19,TOMM5,TIMM17A,TOMM40,TIMM44,GRPEL1,CHCHD4,MTX2,TIMM50,MTX1,SREBF1,SREBF2,PMPCA,TIMM23B,GRPEL2,SAMM50,TIMM22,HSPD1,TOMM7,PMPCB,YWHAZ,PRKAA1,TOMM20,TOMM70,TIMM8A,TOMM22,PAM16,TIMM10B,TIMM13,TIMM10,TIMM9,TIMM8B,LMAN1,FBXW7
GO: Biological Process	GO:0046700	heterocycle catabolic process	1.8589999999999999E-18	1.3629999999999999E-14	2.8399999999999998E-16	2.692E-15	76	545	MAGOH,ADAL,ETF1,CNOT6,AKT1,CASC3,XRN2,EDC3,DCPS,SLCO1B1,PABPC1,PAIP1,DIS3,KHSRP,NCBP2,MTOR,LSM2,EXOSC7,DCP1A,SMG1,NCBP1,PHAX,LSM1,LSM3,ZFP36L1,RNPS1,SMG9,CNOT2,CNOT3,CNOT4,SMG6,SMG5,PATL1,EXOSC2,LSM6,CNOT9,PARN,MAPKAPK2,EXOSC8,EDC4,LSM5,HNRNPD,CNOT8,GSPT2,CNOT7,XRN1,LSM4,HSPA1B,EXOSC4,EXOSC9,CNOT10,DCP2,ZFP36,MAPK14,UPF2,PRKCA,PRKCD,TNKS1BP1,EIF4A3,EIF3E,SLCO1B3,EXOSC5,UPF3B,UPF3A,SMG7,EXOSC6,RBM…
GO: Biological Process	GO:0009725	response to hormone	2.8270000000000001E-18	2.073E-14	4.2300000000000002E-16	4.0090000000000003E-15	132	1370	A2M,NCOA3,RPL27,RPL32,ESRRA,ACP5,F2,F7,RXRA,FABP4,ADRA2A,YAP1,AGT,AKT1,FHL2,SDC1,NCOA2,PIK3R3,APOA1,APOA2,APOB,APOC3,APOE,SLCO1B1,SLC2A1,SLC2A4,SLC5A5,PPARGC1B,SLC9A1,BMAL1,TRIB3,PLPP1,MTOR,ABCB11,NCOA1,MUC2,MUC4,NCOA6,SREBF1,SREBF2,GATA4,GC,GCGR,SSR1,SSR4,IQGAP1,GIP,HDAC3,STK11,PPARGC1A,SULT1A2,SULT1A1,SULT1A3,ZFP36L1,BSG,ABCC8,GLP1R,EIF2B4,EIF2B3,VAMP2,EIF2B2,EIF2B5,GNAI1,GNAI2,GNAS,GNB1,CNOT2,…
GO: Biological Process	GO:0044270	cellular nitrogen compound catabolic process	3.248E-18	2.382E-14	4.7629999999999997E-16	4.5140000000000004E-15	76	550	MAGOH,ADAL,ETF1,CNOT6,AKT1,CASC3,XRN2,EDC3,DCPS,SLCO1B1,PABPC1,PAIP1,DIS3,KHSRP,NCBP2,MTOR,LSM2,EXOSC7,DCP1A,SMG1,NCBP1,PHAX,LSM1,LSM3,ZFP36L1,RNPS1,SMG9,CNOT2,CNOT3,CNOT4,SMG6,SMG5,PATL1,EXOSC2,LSM6,CNOT9,PARN,MAPKAPK2,EXOSC8,EDC4,LSM5,HNRNPD,CNOT8,GSPT2,CNOT7,XRN1,LSM4,HSPA1B,EXOSC4,EXOSC9,CNOT10,DCP2,ZFP36,MAPK14,UPF2,PRKCA,PRKCD,TNKS1BP1,EIF4A3,EIF3E,SLCO1B3,EXOSC5,UPF3B,UPF3A,SMG7,EXOSC6,RBM…
GO: Biological Process	GO:0000288	nuclear-transcribed mRNA catabolic process, deadenylation-dependent decay	5.2350000000000003E-18	3.8390000000000001E-14	7.5260000000000004E-16	7.1329999999999997E-15	28	71	CNOT6,DCPS,PABPC1,PAIP1,DIS3,EXOSC7,DCP1A,LSM1,ZFP36L1,CNOT2,CNOT3,CNOT4,PATL1,EXOSC2,CNOT9,PARN,EXOSC8,HNRNPD,CNOT8,CNOT7,EXOSC9,CNOT10,DCP2,ZFP36,TNKS1BP1,EXOSC5,EXOSC3,DCP1B
GO: Biological Process	GO:0072655	establishment of protein localization to mitochondrion	1.323E-17	9.7030000000000004E-14	1.866E-15	1.768E-14	37	138	TIMM17B,DNAJC19,TOMM5,TIMM17A,AKT1,TOMM40,TIMM44,GRPEL1,CHCHD4,MTX2,TIMM50,MTX1,SREBF1,SREBF2,BCS1L,PMPCA,TIMM23B,GRPEL2,SAMM50,TIMM22,HSPD1,TOMM7,PMPCB,YWHAZ,PRKAA1,TOMM20,TOMM70,TIMM8A,TOMM22,PAM16,TIMM10B,TIMM13,TIMM10,TIMM9,TIMM8B,LMAN1,FBXW7
GO: Biological Process	GO:2000144	positive regulation of DNA-templated transcription initiation	1.9919999999999999E-17	1.461E-13	2.7559999999999998E-15	2.612E-14	28	74	MED10,MED30,MED29,MED8,MED15,MED19,MED4,MED22,TP53,MED14,MED11,MED21,MED23,MED17,MED26,MED27,MED7,MED20,MED1,MED18,PSMC6,MED24,MED12,MED6,MED16,MED9,MED31,MED25
GO: Biological Process	GO:0060260	regulation of transcription initiation by RNA polymerase II	3.0590000000000001E-17	2.2429999999999999E-13	4.1540000000000001E-15	3.937E-14	28	75	MED10,MED30,MED29,MED8,MED15,MED19,MED4,MED22,TP53,MED14,MED11,MED21,MED23,MED17,MED26,MED27,MED7,MED20,MED1,MED18,PSMC6,MED24,MED12,MED6,MED16,MED9,MED31,MED25
GO: Biological Process	GO:0070585	protein localization to mitochondrion	5.0040000000000002E-17	3.6689999999999998E-13	6.6709999999999997E-15	6.3219999999999995E-14	37	143	TIMM17B,DNAJC19,TOMM5,TIMM17A,AKT1,TOMM40,TIMM44,GRPEL1,CHCHD4,MTX2,TIMM50,MTX1,SREBF1,SREBF2,BCS1L,PMPCA,TIMM23B,GRPEL2,SAMM50,TIMM22,HSPD1,TOMM7,PMPCB,YWHAZ,PRKAA1,TOMM20,TOMM70,TIMM8A,TOMM22,PAM16,TIMM10B,TIMM13,TIMM10,TIMM9,TIMM8B,LMAN1,FBXW7
GO: Biological Process	GO:0034504	protein localization to nucleus	1.4570000000000001E-16	1.069E-12	1.9079999999999999E-14	1.808E-13	58	361	NUP85,F2,NUP54,YAP1,AGT,AKT1,SEC13,CCT7,CCT4,CCT2,NUP35,BMAL1,CCT5,NUP133,CCT8,NUP50,GCKR,HDAC3,STK11,TCP1,CALR,NUP88,CCT6A,NUP188,TP53,TPR,CCT3,NUP62,TXN,RPL23,PIK3R1,PIK3R2,HSPA8,AKAP5,WWTR1,SIN3A,XPO1,MED1,PPP2CA,MAPK14,NUP155,PRKCD,PRKD1,NUP93,INS,NUP58,POM121,FBXO4,NUP153,TNPO1,RANBP2,NUP107,NUP214,SNUPN,LEP,DCP1B,ELAVL1,RPL11
GO: Biological Process	GO:0071806	protein transmembrane transport	2.1649999999999999E-16	1.587E-12	2.7840000000000001E-14	2.6390000000000002E-13	26	67	TIMM17B,DNAJC19,TIMM17A,TOMM40,TIMM44,GRPEL1,CHCHD4,TIMM50,SRP54,GLP1R,SEC61B,TIMM23B,TRAM1,SEC61G,GRPEL2,SEC61A1,TIMM22,HSPA8,HSPD1,TOMM7,TOMM20,TOMM70,TOMM22,LONP2,PAM16,SEC61A2
GO: Biological Process	GO:0006839	mitochondrial transport	2.5089999999999999E-16	1.8399999999999998E-12	3.1720000000000003E-14	3.006E-13	44	214	TIMM17B,DNAJC19,TOMM5,TIMM17A,TOMM40,TIMM44,SLC25A4,SLC25A5,SLC25A6,GRPEL1,CHCHD4,SLC9A1,MTX2,TIMM50,MTX1,SREBF1,SREBF2,BCS1L,PMPCA,TIMM23B,TP53,GRPEL2,SAMM50,HSPA1B,TIMM22,HSPD1,TOMM7,PMPCB,YWHAZ,PRKAA1,SLC25A10,TOMM20,TOMM70,TIMM8A,TOMM22,PAM16,SLC25A16,TIMM10B,TIMM13,TIMM10,TIMM9,TIMM8B,LMAN1,FBXW7
GO: Biological Process	GO:0014070	response to organic cyclic compound	6.4040000000000001E-16	4.6949999999999997E-12	7.958E-14	7.5419999999999996E-13	142	1628	A2M,NCOA3,RPL27,RPL32,RPLP0,RPLP1,ESRRA,ACP5,ACTB,F2,F7,RXRA,FABP4,PLIN2,RAPGEF3,YAP1,ACAN,AGT,AKT1,TIMM44,SDC1,SDC2,NCOA2,RAE1,APOA2,APOB,APOE,SLCO1B1,SLC5A5,PPARGC1B,SLC9A1,BMAL1,SLC10A1,PLPP1,SLC16A1,MTOR,SLCO1A2,ANKRD1,GNB5,ABCB11,NCOA1,MUC4,ABCC3,SREBF1,GC,GIP,HDAC3,PPARGC1A,SULT1A2,STXBP1,SULT1A1,SULT1A3,ZFP36L1,BSG,GLRX,GNA11,GNA15,GNAI1,GNAO1,GNAQ,GNAS,GNB1,CNOT2,TBL1X,NRF1,CALR,TIMM23B,R…
GO: Biological Process	GO:0070897	transcription preinitiation complex assembly	6.5580000000000003E-16	4.8090000000000002E-12	8.014E-14	7.5950000000000005E-13	27	76	MED10,MED30,MED29,MED8,MED15,MED19,MED4,MED22,TP53,MED14,MED11,MED21,MED23,MED17,MED26,MED27,MED7,MED20,MED1,MED18,PSMC6,MED24,MED6,MED16,MED9,MED31,MED25
GO: Biological Process	GO:0010243	response to organonitrogen compound	1.2420000000000001E-15	9.1089999999999993E-12	1.4930000000000001E-13	1.4149999999999999E-12	141	1623	RPLP0,RPLP1,ESRRA,ACP5,ACTB,RPS12,F2,F7,RXRA,RAPGEF3,AGT,AKT1,TIMM44,SDC1,SDC2,NCOA2,PIK3R3,APOC3,APOE,SLCO1B1,SLC2A1,SLC2A4,SLC5A5,EDEM3,PPARGC1B,SLC9A1,TRIB3,MTOR,GNB5,EDEM2,NCOA1,UGGT2,MUC4,ABCC3,SREBF1,SREBF2,GCG,GCGR,GFER,IQGAP1,GIP,STK11,PPARGC1A,SULT1A3,ZFP36L1,BSG,ABCC8,GLP1R,EIF2B4,EIF2B3,VAMP2,EIF2B2,EIF2B5,SEC61B,GNA11,GNA15,GNAI1,GNAI2,GNAO1,GNAQ,GNAS,GNB1,CACNA1A,NRF1,CALR,TIMM23B,CA…
GO: Biological Process	GO:2000142	regulation of DNA-templated transcription initiation	2.1539999999999999E-15	1.5790000000000001E-11	2.5470000000000002E-13	2.414E-12	28	86	MED10,MED30,MED29,MED8,MED15,MED19,MED4,MED22,TP53,MED14,MED11,MED21,MED23,MED17,MED26,MED27,MED7,MED20,MED1,MED18,PSMC6,MED24,MED12,MED6,MED16,MED9,MED31,MED25
GO: Biological Process	GO:0065002	intracellular protein transmembrane transport	3.5029999999999999E-15	2.5679999999999999E-11	4.0770000000000002E-13	3.863E-12	23	55	TIMM17B,DNAJC19,TIMM17A,TOMM40,TIMM44,GRPEL1,CHCHD4,TIMM50,SRP54,GLP1R,SEC61B,TIMM23B,TRAM1,SEC61G,GRPEL2,SEC61A1,HSPD1,TOMM7,TOMM20,TOMM70,LONP2,PAM16,SEC61A2
GO: Biological Process	GO:0010498	proteasomal protein catabolic process	4.5569999999999997E-15	3.3409999999999998E-11	5.2209999999999997E-13	4.9480000000000003E-12	72	567	PSMA8,AKT1,FBXW4,APOE,EDEM3,BMAL1,TRIB3,EDEM2,UGGT2,EIF3H,PSME4,SEC61B,TBL1X,CALR,CANX,CAV1,FBXW5,HSPA1B,PSMF1,WWTR1,XPO1,NR1D1,CLOCK,PPP2CB,PRKACA,CTNNB1,EDEM1,PSMA1,PSMA2,PSMA3,PSMA4,PSMA5,UGGT1,PSMA6,PSMA7,PSMB1,PSMB2,PSMB3,PSMB4,PSMB5,PSMB6,PSMB7,PSMB8,PSMB9,PSMB10,PSMC1,PSMC2,PSMC3,PSMC4,PSMC5,PSMC6,PSMD1,PSMD2,PSMD3,PSMD4,PSMD7,PSMD8,PSMD10,PSMD11,PSMD12,PSMD13,PSME1,PSME2,FBXL3,FBXL5,PSMD6…
GO: Biological Process	GO:0031329	regulation of cellular catabolic process	5.6260000000000003E-15	4.125E-11	6.3460000000000004E-13	6.0149999999999997E-12	96	915	MAGOH,RPS7,FABP1,CNOT6,PIK3R4,ADRA2A,AKT1,CASC3,DCPS,SLC25A4,SLC25A5,APOA1,APOC2,APOC3,APOE,PABPC1,PAIP1,DIS3,ARSG,KHSRP,TRIB3,MTOR,ABCB11,EIF3H,EXOSC7,DCP1A,SMG1,SREBF1,SREBF2,GATA4,PHAX,LSM1,STK11,ZFP36L1,CNOT2,CNOT3,CNOT4,PATL1,CAV1,EXOSC2,CNOT9,FURIN,PARN,TP53,HIF1A,MAPKAPK2,EXOSC8,HNRNPD,CNOT8,RPL23,PIK3R2,CNOT7,HSPA1B,HSPB1,VDAC1,EXOSC9,CNOT10,DCP2,PPARA,XPO1,CTSA,ZFP36,MAPK14,PRKAA1,PRKAA2…
GO: Biological Process	GO:0042254	ribosome biogenesis	6.5749999999999998E-15	4.8199999999999999E-11	7.304E-13	6.9219999999999998E-12	53	331	RPL23A,RPL24,RPL26,RPL27,RPL35A,RPL38,RPLP0,RPS2,RPS5,RPS6,RPS7,RPS8,RPS10,RPS14,RPS15,RPS16,RPS17,RPS19,RPS21,RPS24,RPS25,RPS27,RPS28,FAU,XRN2,NOP56,DIS3,EXOSC7,RPL10A,NUP88,RPL14,EXOSC2,LSM6,RPL35,EXOSC8,EXOSC4,EXOSC9,XPO1,BUD23,GEMIN4,EIF4A3,EXOSC5,EXOSC6,EXOSC3,EXOSC1,RPSA,RPL26L1,RPL5,RPL6,RPL7,RPL7A,RPL10,RPL11
GO: Biological Process	GO:0034243	regulation of transcription elongation by RNA polymerase II	4.1889999999999999E-14	3.071E-10	4.5839999999999999E-12	4.3440000000000001E-11	28	95	MED10,MED30,MED29,MED8,MED15,NCBP2,MED19,MED4,NCBP1,MED22,MED14,MED11,MED21,MED23,MED17,MED26,MED27,MED7,MED20,MED1,CTNNB1,MED18,MED24,MED6,MED16,MED9,MED31,MED25
GO: Biological Process	GO:0000291	nuclear-transcribed mRNA catabolic process, exonucleolytic	4.6820000000000003E-14	3.4329999999999999E-10	5.0480000000000003E-12	4.784E-11	15	21	CNOT6,DCPS,DIS3,EXOSC7,EXOSC2,EXOSC8,HNRNPD,CNOT8,CNOT7,EXOSC4,EXOSC9,DCP2,EXOSC5,EXOSC6,EXOSC3
GO: Biological Process	GO:1901698	response to nitrogen compound	7.77E-14	5.6970000000000001E-10	8.2560000000000004E-12	7.8250000000000001E-11	143	1738	RPLP0,RPLP1,ESRRA,ACP5,ACTB,RPS12,F2,F7,RXRA,RAPGEF3,AGT,AKT1,TIMM44,SDC1,SDC2,NCOA2,PIK3R3,APOC3,APOE,SLCO1B1,SLC2A1,SLC2A4,SLC5A5,EDEM3,PPARGC1B,SLC9A1,TRIB3,MTOR,GNB5,EDEM2,NCOA1,UGGT2,MUC4,ABCC3,SREBF1,SREBF2,GCG,GCGR,GFER,IQGAP1,GIP,STK11,PPARGC1A,SULT1A3,ZFP36L1,BSG,ABCC8,GLP1R,EIF2B4,EIF2B3,VAMP2,EIF2B2,EIF2B5,SEC61B,GNA11,GNA15,GNAI1,GNAI2,GNAO1,GNAQ,GNAS,GNB1,CACNA1A,NRF1,CALR,TIMM23B,CA…
GO: Biological Process	GO:0061013	regulation of mRNA catabolic process	8.6129999999999995E-14	6.3150000000000004E-10	9.0219999999999993E-12	8.5500000000000002E-11	41	216	MAGOH,CNOT6,AKT1,CASC3,DCPS,PABPC1,PAIP1,DIS3,KHSRP,MTOR,EXOSC7,DCP1A,LSM1,ZFP36L1,CNOT2,CNOT3,CNOT4,PATL1,EXOSC2,CNOT9,PARN,MAPKAPK2,EXOSC8,HNRNPD,CNOT8,CNOT7,EXOSC9,CNOT10,DCP2,ZFP36,MAPK14,PRKCA,PRKCD,TNKS1BP1,EIF4A3,EXOSC5,UPF3A,RBM8A,EXOSC3,DCP1B,ELAVL1
GO: Biological Process	GO:1903313	positive regulation of mRNA metabolic process	9.6530000000000006E-14	7.0779999999999998E-10	9.969E-12	9.4480000000000006E-11	36	167	CNOT6,DCPS,PABPC1,PAIP1,DIS3,KHSRP,NCBP2,EXOSC7,DCP1A,NCBP1,LSM1,ZFP36L1,CNOT2,CNOT3,CNOT4,PATL1,EXOSC2,CNOT9,PARN,EXOSC8,HNRNPD,CNOT8,CLNS1A,CNOT7,WDR77,HSPA8,EXOSC9,CNOT10,DCP2,ZFP36,PRDX6,TNKS1BP1,EIF4A3,EXOSC5,EXOSC3,DCP1B
GO: Biological Process	GO:0006367	transcription initiation at RNA polymerase II promoter	1.07E-13	7.8469999999999999E-10	1.0899999999999999E-11	1.0329999999999999E-10	29	106	MED10,MED30,MED29,MED8,MED15,MED19,MED4,PPARGC1A,MED22,TP53,MED14,MED11,MED21,MED23,MED17,MED26,MED27,MED7,MED20,MED1,MED18,PSMC6,MED24,MED12,MED6,MED16,MED9,MED31,MED25
GO: Biological Process	GO:0006629	lipid metabolic process	1.2919999999999999E-13	9.4759999999999991E-10	1.298E-11	1.2299999999999999E-10	134	1590	ACP6,PLBD1,LPCAT1,DNAJC19,ACP3,RPS18,F2,FABP4,FABP1,FABP6,PIK3R4,ADRA2A,SLC44A5,AGT,PPM1L,AKT1,FAR1,PRKAG2,SLC25A17,NCOA2,PIK3R3,APOA1,APOA2,APOB,APOC2,APOC3,APOE,ARF1,SACM1L,VAC14,SLC10A2,FAR2,TRIB3,PLPP1,PLPP2,PLPP3,SLC16A1,MTOR,SLC25A1,SLCO1A2,FSHB,MTTP,ABCB11,PLD6,SMG1,SREBF1,SREBF2,GC,GCG,GIP,STK11,PPARGC1A,SULT1A2,ADHFE1,SULT1A1,ST8SIA6,SULT1A3,SUMF1,GM2A,GNB3,GPAT4,SLC27A2,GPAT3,CAV1,SLC44…
GO: Biological Process	GO:0043928	exonucleolytic catabolism of deadenylated mRNA	2.1599999999999999E-13	1.5839999999999999E-9	2.1399999999999998E-11	2.0279999999999999E-10	12	13	CNOT6,DCPS,DIS3,EXOSC7,EXOSC2,EXOSC8,CNOT8,CNOT7,EXOSC9,DCP2,EXOSC5,EXOSC3
GO: Biological Process	GO:0001732	formation of cytoplasmic translation initiation complex	3.4330000000000001E-13	2.5169999999999999E-9	3.357E-11	3.1810000000000002E-10	13	16	EIF3A,EIF3B,EIF3C,EIF3D,EIF3F,EIF3G,EIF3H,EIF3I,EIF3J,EIF2S2,EIF3K,EIF3E,EIF5
GO: Biological Process	GO:0006606	protein import into nucleus	4.7220000000000005E-13	3.4619999999999998E-9	4.5560000000000002E-11	4.318E-10	38	195	NUP85,NUP54,AGT,AKT1,SEC13,NUP35,BMAL1,NUP133,NUP50,GCKR,HDAC3,NUP88,NUP188,TP53,TPR,NUP62,RPL23,PIK3R1,PIK3R2,HSPA8,AKAP5,MED1,PPP2CA,MAPK14,NUP155,PRKCD,PRKD1,NUP93,NUP58,POM121,NUP153,TNPO1,RANBP2,NUP107,NUP214,SNUPN,LEP,ELAVL1
GO: Biological Process	GO:0009896	positive regulation of catabolic process	9.1539999999999992E-13	6.712E-9	8.7169999999999995E-11	8.2609999999999997E-10	70	597	LPCAT1,FABP1,CNOT6,ADRA2A,AKT1,DCPS,SLC25A4,SLC25A5,APOA1,APOA2,APOC2,APOE,PABPC1,PAIP1,DIS3,ARSG,KHSRP,TRIB3,MTOR,EXOSC7,DCP1A,LSM1,STK11,GPC3,ZFP36L1,CNOT2,CNOT3,CNOT4,PATL1,CAV1,EXOSC2,CNOT9,FURIN,PARN,HIF1A,EXOSC8,HNRNPD,CNOT8,CNOT7,HSPA1B,VDAC1,EXOSC9,CNOT10,DCP2,PPARA,ZFP36,PRKAA1,PRKAA2,PRKCD,TNKS1BP1,PRKD1,INS,PSMC1,PSMC2,PSMC3,PSMC4,PSMC5,PSMC6,EXOSC5,PSMD10,DCN,FBXL5,APOA5,EXOSC3,LDLR,M…
GO: Biological Process	GO:0051170	import into nucleus	1.3419999999999999E-12	9.8410000000000002E-9	1.2619999999999999E-10	1.196E-9	38	201	NUP85,NUP54,AGT,AKT1,SEC13,NUP35,BMAL1,NUP133,NUP50,GCKR,HDAC3,NUP88,NUP188,TP53,TPR,NUP62,RPL23,PIK3R1,PIK3R2,HSPA8,AKAP5,MED1,PPP2CA,MAPK14,NUP155,PRKCD,PRKD1,NUP93,NUP58,POM121,NUP153,TNPO1,RANBP2,NUP107,NUP214,SNUPN,LEP,ELAVL1
GO: Biological Process	GO:0051168	nuclear export	1.435E-12	1.0519999999999999E-8	1.3319999999999999E-10	1.262E-9	36	181	MAGOH,NUP85,RPS15,RAPGEF3,CASC3,RAE1,NCBP2,CHCHD4,NUP133,SMG1,NCBP1,PHAX,HDAC3,SMG6,CALR,NUP88,SMG5,NUP42,NUP188,TPR,NUP62,TXN,HSPA9,XPO1,NUP155,UPF2,PRKACA,NUP93,EIF4A3,POM121,SMG7,RBM8A,NUP153,RANBP2,NUP107,NUP214
GO: Biological Process	GO:0061157	mRNA destabilization	1.4859999999999999E-12	1.09E-8	1.3620000000000001E-10	1.291E-9	29	116	CNOT6,DCPS,PABPC1,PAIP1,DIS3,KHSRP,EXOSC7,DCP1A,LSM1,ZFP36L1,CNOT2,CNOT3,CNOT4,PATL1,EXOSC2,CNOT9,PARN,EXOSC8,HNRNPD,CNOT8,CNOT7,EXOSC9,CNOT10,DCP2,ZFP36,TNKS1BP1,EXOSC5,EXOSC3,DCP1B
GO: Biological Process	GO:0032784	regulation of DNA-templated transcription elongation	3.5739999999999999E-12	2.62E-8	3.2350000000000002E-10	3.066E-9	28	111	MED10,MED30,MED29,MED8,MED15,NCBP2,MED19,MED4,NCBP1,MED22,MED14,MED11,MED21,MED23,MED17,MED26,MED27,MED7,MED20,MED1,CTNNB1,MED18,MED24,MED6,MED16,MED9,MED31,MED25
GO: Biological Process	GO:0000387	spliceosomal snRNP assembly	3.8880000000000004E-12	2.8509999999999999E-8	3.4189999999999998E-10	3.24E-9	20	52	GEMIN2,SMN1,SMN2,LSM2,SNRPB,SNRPD1,SNRPD2,SNRPD3,SNRPE,SNRPF,SNRPG,TGS1,DDX20,CLNS1A,LSM4,WDR77,GEMIN5,GEMIN4,GEMIN7,GEMIN6
GO: Biological Process	GO:0050779	RNA destabilization	3.9170000000000004E-12	2.8719999999999998E-8	3.4189999999999998E-10	3.24E-9	29	120	CNOT6,DCPS,PABPC1,PAIP1,DIS3,KHSRP,EXOSC7,DCP1A,LSM1,ZFP36L1,CNOT2,CNOT3,CNOT4,PATL1,EXOSC2,CNOT9,PARN,EXOSC8,HNRNPD,CNOT8,CNOT7,EXOSC9,CNOT10,DCP2,ZFP36,TNKS1BP1,EXOSC5,EXOSC3,DCP1B
GO: Biological Process	GO:0061014	positive regulation of mRNA catabolic process	3.9170000000000004E-12	2.8719999999999998E-8	3.4189999999999998E-10	3.24E-9	29	120	CNOT6,DCPS,PABPC1,PAIP1,DIS3,KHSRP,EXOSC7,DCP1A,LSM1,ZFP36L1,CNOT2,CNOT3,CNOT4,PATL1,EXOSC2,CNOT9,PARN,EXOSC8,HNRNPD,CNOT8,CNOT7,EXOSC9,CNOT10,DCP2,ZFP36,TNKS1BP1,EXOSC5,EXOSC3,DCP1B
GO: Biological Process	GO:1904951	positive regulation of establishment of protein localization	8.2549999999999999E-12	6.053E-8	7.1209999999999995E-10	6.7480000000000003E-9	53	390	RAPGEF3,CCT7,CCT4,CCT2,ARF1,PHPT1,CCT5,ANKRD1,EDEM2,CCT8,SNAP25,NCOA6,SREBF2,GCG,GIP,HDAC3,BSG,GLP1R,GLRX,VAMP2,CACNB3,TCP1,FFAR1,RAPGEF4,CCT6A,OSBP,PCSK1,TPR,HIF1A,CCT3,PIK3R1,PIK3R2,TOMM7,AKAP5,PPARG,ABCG1,MAPK14,PRKAA1,PRKACA,PRKCD,PRKD1,EDEM1,INS,EIF3E,PSMD9,ISL1,TOMM70,KCNB1,LEP,SAR1B,LRP2,MARCKS,FBXW7
GO: Biological Process	GO:0006405	RNA export from nucleus	1.2539999999999999E-11	9.1959999999999998E-8	1.0689999999999999E-9	1.013E-8	25	91	MAGOH,NUP85,CASC3,RAE1,NCBP2,NUP133,SMG1,NCBP1,PHAX,SMG6,NUP88,SMG5,NUP188,TPR,NUP62,NUP155,UPF2,NUP93,EIF4A3,POM121,SMG7,RBM8A,NUP153,NUP107,NUP214
GO: Biological Process	GO:0043487	regulation of RNA stability	1.533E-11	1.124E-7	1.2920000000000001E-9	1.2240000000000001E-8	38	216	CNOT6,AKT1,DCPS,PABPC1,PAIP1,DIS3,KHSRP,MTOR,EXOSC7,DCP1A,PHAX,LSM1,ZFP36L1,CNOT2,CNOT3,CNOT4,PATL1,EXOSC2,CNOT9,PARN,MAPKAPK2,EXOSC8,HNRNPD,CNOT8,CNOT7,EXOSC9,CNOT10,DCP2,ZFP36,MAPK14,PRKCA,PRKCD,TNKS1BP1,EXOSC5,TRDMT1,EXOSC3,DCP1B,ELAVL1
GO: Biological Process	GO:0043161	proteasome-mediated ubiquitin-dependent protein catabolic process	1.6410000000000001E-11	1.2030000000000001E-7	1.3669999999999999E-9	1.296E-8	60	490	AKT1,FBXW4,EDEM3,BMAL1,TRIB3,EDEM2,EIF3H,SEC61B,TBL1X,CALR,CANX,CAV1,FBXW5,HSPA1B,PSMF1,WWTR1,XPO1,CLOCK,PPP2CB,CTNNB1,EDEM1,PSMA1,PSMA2,PSMA3,PSMA4,PSMA5,PSMA6,PSMA7,PSMB1,PSMB2,PSMB3,PSMB4,PSMB5,PSMB6,PSMB7,PSMC1,PSMC2,PSMC3,PSMC4,PSMC5,PSMC6,PSMD1,PSMD2,PSMD3,PSMD4,PSMD7,PSMD8,PSMD10,PSMD11,PSMD12,PSMD13,FBXL3,FBXL5,PSMD6,FBXO6,FBXO4,TBL1XR1,PSMD14,RPL11,FBXW7
GO: Biological Process	GO:0019216	regulation of lipid metabolic process	2.0329999999999999E-11	1.49E-7	1.674E-9	1.5869999999999999E-8	58	465	LPCAT1,DNAJC19,F2,FABP1,PIK3R4,ADRA2A,AGT,AKT1,PRKAG2,NCOA2,APOA1,APOA2,APOB,APOC2,APOC3,APOE,ARF1,TRIB3,PLPP1,MTOR,FSHB,ABCB11,SREBF1,SREBF2,GCG,GIP,STK11,PPARGC1A,GNB3,CAV1,CCNC,DDX20,CGA,PLIN1,STARD4,PPARA,PPARG,NR1D1,NCOR1,ABCG1,PRKAA1,PRKAA2,PRKCD,PRKD1,LDLRAP1,PSAP,INS,SLC27A1,APOA5,LONP2,TBL1XR1,LDLR,LEP,MLXIPL,ABHD5,ANGPTL4,RORA,FBXW7
GO: Biological Process	GO:0044743	protein transmembrane import into intracellular organelle	2.2019999999999999E-11	1.614E-7	1.7929999999999999E-9	1.7E-8	17	38	TIMM17B,DNAJC19,TIMM17A,TOMM40,TIMM44,GRPEL1,CHCHD4,TIMM50,TIMM23B,GRPEL2,HSPA8,HSPD1,TOMM7,TOMM20,TOMM70,LONP2,PAM16
GO: Biological Process	GO:0006368	transcription elongation by RNA polymerase II promoter	2.425E-11	1.7779999999999999E-7	1.9540000000000001E-9	1.852E-8	28	119	MED10,MED30,MED29,MED8,MED15,NCBP2,MED19,MED4,NCBP1,MED22,MED14,MED11,MED21,MED23,MED17,MED26,MED27,MED7,MED20,MED1,CTNNB1,MED18,MED24,MED6,MED16,MED9,MED31,MED25
GO: Biological Process	GO:0031331	positive regulation of cellular catabolic process	2.7820000000000001E-11	2.04E-7	2.2170000000000001E-9	2.1010000000000001E-8	59	482	FABP1,CNOT6,ADRA2A,AKT1,DCPS,SLC25A4,SLC25A5,APOA1,APOC2,APOE,PABPC1,PAIP1,DIS3,ARSG,KHSRP,TRIB3,MTOR,EXOSC7,DCP1A,LSM1,STK11,ZFP36L1,CNOT2,CNOT3,CNOT4,PATL1,CAV1,EXOSC2,CNOT9,FURIN,PARN,HIF1A,EXOSC8,HNRNPD,CNOT8,CNOT7,HSPA1B,VDAC1,EXOSC9,CNOT10,DCP2,PPARA,ZFP36,PRKAA1,PRKAA2,PRKCD,TNKS1BP1,PRKD1,INS,EXOSC5,PSMD10,DCN,APOA5,EXOSC3,LDLR,MLXIPL,ABHD5,DCP1B,FBXW7
GO: Biological Process	GO:0006869	lipid transport	2.84E-11	2.082E-7	2.2389999999999998E-9	2.1220000000000001E-8	60	496	RXRA,FABP4,FABP1,PLIN2,FABP6,AGT,AKT1,SLC25A17,APOA1,APOA2,APOB,APOC2,APOC3,APOE,SLCO1B1,SLC2A1,SLC10A1,SLC10A2,SLCO1A2,MTTP,ABCB11,ABCC3,SREBF2,GM2A,ABCG5,ABCG8,SLC27A2,CAV1,STARD5,OSBP,FURIN,TP53,VAPA,CETP,ABCB1,ABCB4,PITPNB,ABCG2,PLTP,STARD4,POMC,PPARA,PPARG,ABCG1,PRKAA1,PRKCD,PNPLA8,LDLRAP1,PSAP,INHBA,SLCO1B3,SLC27A1,RFT1,APOA5,CERT1,LDLR,LEP,STARD6,LPA,SAR1B
GO: Biological Process	GO:0017148	negative regulation of translation	3.2520000000000001E-11	2.3839999999999999E-7	2.5359999999999999E-9	2.4039999999999999E-8	44	290	RPS3,CNOT6,DCPS,PABPC1,PAIP1,DIS3,KHSRP,EXOSC7,DCP1A,SRP9,LSM1,ZFP36L1,CNOT2,CNOT3,CNOT4,CALR,PATL1,EXOSC2,CNOT9,PARN,RPL13A,TPR,EXOSC8,HNRNPD,CNOT8,CNOT7,XRN1,EXOSC9,CNOT10,DCP2,ZFP36,PRKAA1,PRKCA,TNKS1BP1,EIF4A3,EIF3E,EXOSC5,DDX6,EXOSC3,DCP1B,EIF2S1,EIF4E,EIF4EBP1,EIF4G1
GO: Biological Process	GO:0010876	lipid localization	3.3470000000000002E-11	2.4540000000000001E-7	2.5840000000000002E-9	2.4480000000000001E-8	64	554	RXRA,FABP4,FABP1,PLIN2,FABP6,AGT,AKT1,SLC25A17,APOA1,APOA2,APOB,APOC2,APOC3,APOE,SLCO1B1,SLC2A1,SLC10A1,SLC10A2,SLCO1A2,MTTP,ABCB11,ABCC3,SREBF1,SREBF2,GM2A,ABCG5,ABCG8,SLC27A2,CAV1,STARD5,OSBP,FURIN,TP53,VAPA,CETP,ABCB1,ABCB4,PITPNB,ABCG2,PLIN1,PLTP,STARD4,POMC,PPARA,PPARG,ABCG1,PRKAA1,PRKCD,PNPLA8,LDLRAP1,PSAP,INHBA,SLCO1B3,SLC27A1,RFT1,APOA5,CERT1,LDLR,LEP,STARD6,ABHD5,LPA,SAR1B,FBXW7
GO: Biological Process	GO:0043488	regulation of mRNA stability	3.67E-11	2.6909999999999999E-7	2.8029999999999999E-9	2.6569999999999999E-8	36	200	CNOT6,AKT1,DCPS,PABPC1,PAIP1,DIS3,KHSRP,MTOR,EXOSC7,DCP1A,LSM1,ZFP36L1,CNOT2,CNOT3,CNOT4,PATL1,EXOSC2,CNOT9,PARN,MAPKAPK2,EXOSC8,HNRNPD,CNOT8,CNOT7,EXOSC9,CNOT10,DCP2,ZFP36,MAPK14,PRKCA,PRKCD,TNKS1BP1,EXOSC5,EXOSC3,DCP1B,ELAVL1
GO: Biological Process	GO:0030150	protein import into mitochondrial matrix	4.0900000000000002E-11	2.9980000000000002E-7	3.0910000000000002E-9	2.9300000000000001E-8	13	20	TIMM17B,DNAJC19,TIMM17A,TOMM40,TIMM44,GRPEL1,TIMM50,TIMM23B,GRPEL2,TOMM7,TOMM20,TOMM70,PAM16
GO: Biological Process	GO:0031667	response to nutrient levels	4.369E-11	3.2029999999999998E-7	3.2690000000000002E-9	3.0979999999999997E-8	80	796	A2M,SEH1L,ACP5,RPS25,F7,RXRA,FABP4,PLIN2,PIK3R4,AKT1,ALB,PRKAG2,DCPS,APOA1,APOC3,APOE,SLC2A1,ARSG,SLC10A1,SLC16A1,MTOR,SLC22A3,NCOA1,MUC2,MUC4,SREBF1,SREBF2,GATA4,GC,GCG,GCGR,GIP,HDAC3,PPARGC1A,GLRX,GNAI2,ABCG5,ABCG8,CACNB3,NRF1,CAV1,PDIA3,CD44,TP53,PCSK1,TSHB,ABCB1,PIK3R1,CLPS,ABCG2,HSPA8,HSPA9,POMC,PPARA,PPARG,MED1,ZFP36,MAPK14,PRKAA1,PRKAA2,PRKAB1,PRKAB2,PRKCD,PRKD1,CTNNB1,INHBB,INS,KCNB1,CUBN…
GO: Biological Process	GO:0006364	rRNA processing	5.727E-11	4.1989999999999999E-7	4.242E-9	4.0200000000000003E-8	39	236	RPL26,RPL27,RPL35A,RPS6,RPS7,RPS8,RPS14,RPS15,RPS16,RPS17,RPS19,RPS21,RPS24,RPS25,RPS27,RPS28,XRN2,NOP56,DIS3,EXOSC7,RPL10A,RPL14,EXOSC2,LSM6,RPL35,EXOSC8,EXOSC4,EXOSC9,BUD23,GEMIN4,EIF4A3,EXOSC5,EXOSC6,EXOSC3,EXOSC1,RPL5,RPL7,RPL7A,RPL11
GO: Biological Process	GO:0070201	regulation of establishment of protein localization	6.2660000000000006E-11	4.594E-7	4.5939999999999996E-9	4.3539999999999998E-8	73	694	NUP54,ADRA2A,RAPGEF3,CCT7,CCT4,CCT2,APOE,ARF1,CHCHD4,BMAL1,PHPT1,CCT5,SLC16A1,ANKRD1,EDEM2,CCT8,SNAP25,NCOA6,SREBF1,SREBF2,GCG,GIP,HDAC3,STX1A,BSG,ABCC8,GLP1R,GLRX,VAMP2,CACNB3,TCP1,FFAR1,RAPGEF4,CCT6A,OSBP,PCSK1,TPR,HIF1A,CCT3,NUP62,TXN,PIK3R1,PIK3R2,HSPA8,TOMM7,AKAP5,XPO1,PPARG,NR1D1,CLOCK,PPP2CA,ABCG1,MAPK14,PRKAA1,PRKACA,PRKCD,PRKD1,EDEM1,INHBB,INS,EIF3E,PSMD9,ISL1,NUP58,TOMM70,KCNB1,KCNJ11,L…
GO: Biological Process	GO:0030163	protein catabolic process	7.442E-11	5.4560000000000002E-7	5.4020000000000002E-9	5.1200000000000002E-8	101	1145	LPCAT1,USP11,RPS7,RPS27A,PSMA8,ADRA2A,AKT1,FBXW4,APOB,APOC2,APOE,EDEM3,BMAL1,TRIB3,MTOR,EDEM2,UGGT2,EIF3H,PSME4,GPC3,SEC61B,CNOT4,TBL1X,GPC1,CALR,CANX,CAV1,FURIN,RPL23,UBA52,FBXW5,HSPA1B,HSPA8,PSMF1,WWTR1,XPO1,CTSA,NR1D1,CLOCK,PPP2CA,PPP2CB,PRKACA,CTNNB1,EDEM1,PROC,LGMN,PSAP,INS,PSMA1,PSMA2,PSMA3,PSMA4,PSMA5,UGGT1,PSMA6,PSMA7,PSMB1,PSMB2,PSMB3,PSMB4,PSMB5,PSMB6,PSMB7,PSMB8,PSMB9,PSMB10,PSMC1,PSMC…
GO: Biological Process	GO:0051603	proteolysis involved in protein catabolic process	7.9270000000000001E-11	5.8120000000000004E-7	5.698E-9	5.4E-8	83	852	USP11,RPS7,RPS27A,PSMA8,AKT1,FBXW4,APOE,EDEM3,BMAL1,TRIB3,EDEM2,UGGT2,EIF3H,PSME4,SEC61B,CNOT4,TBL1X,CALR,CANX,CAV1,RPL23,UBA52,FBXW5,HSPA1B,PSMF1,WWTR1,XPO1,NR1D1,CLOCK,PPP2CB,PRKACA,CTNNB1,EDEM1,LGMN,PSMA1,PSMA2,PSMA3,PSMA4,PSMA5,UGGT1,PSMA6,PSMA7,PSMB1,PSMB2,PSMB3,PSMB4,PSMB5,PSMB6,PSMB7,PSMB8,PSMB9,PSMB10,PSMC1,PSMC2,PSMC3,PSMC4,PSMC5,PSMC6,PSMD1,PSMD2,PSMD3,PSMD4,PSMD7,PSMD8,PSMD9,PSMD10,PSM…
GO: Biological Process	GO:1901565	organonitrogen compound catabolic process	8.1660000000000005E-11	5.9869999999999998E-7	5.8129999999999997E-9	5.5089999999999999E-8	124	1546	LPCAT1,ADAL,USP11,RPS7,RPS27A,PSMA8,ADRA2A,AKT1,STAB2,FBXW4,APOB,APOC2,APOE,SLCO1B1,EDEM3,SLC9A1,BMAL1,TRIB3,MTOR,EDEM2,UGGT2,EIF3H,LYVE1,ADHFE1,PSME4,GPC3,SULT1A3,GM2A,SEC61B,CNOT4,TBL1X,GPC1,CALR,CANX,CAV1,KYAT1,SLC44A1,SULT1A4,FURIN,CD44,KYAT3,HMMR,RPL23,UBA52,FBXW5,HSPA1B,HSPA8,PSMF1,HYAL1,WWTR1,XPO1,CTSA,NR1D1,CLOCK,PPP2CA,PPP2CB,PRKACA,PRKCD,PNPLA8,CTNNB1,EDEM1,PROC,LGMN,PSAP,INS,PSMA1,PSMA…
GO: Biological Process	GO:0045047	protein targeting to ER	8.6399999999999994E-11	6.3349999999999995E-7	6.0909999999999997E-9	5.7730000000000001E-8	19	53	SPCS1,SRP9,SRP14,SRP19,SRP54,SRP68,SRP72,SRPRA,SSR3,GLP1R,SEC61B,TRAM1,SEC61G,SRPRB,SPCS3,SEC61A1,EDEM1,SPCS2,SEC61A2
GO: Biological Process	GO:0006352	DNA-templated transcription initiation	9.6149999999999999E-11	7.0500000000000003E-7	6.7139999999999998E-9	6.3629999999999995E-8	31	154	MED10,MED30,MED29,MED8,MED15,MED19,MED4,NCOA6,PPARGC1A,MED22,TP53,MED14,MED11,MED21,MED23,MED17,MED26,MED27,MED7,MED20,MED1,MED18,PSMC6,MED24,MED12,MED6,MED16,MED9,MED31,LIPE,MED25
GO: Biological Process	GO:0055088	lipid homeostasis	1.087E-10	7.9690000000000005E-7	7.5179999999999999E-9	7.1250000000000006E-8	37	218	FABP4,APOA1,APOA2,APOB,APOC2,APOC3,APOE,SLCO1A2,MTTP,ABCB11,SREBF2,GCKR,GIP,ABCG5,ABCG8,CAV1,CETP,ABCB4,PPARG,NR1D1,NCOR1,ABCG1,PRKAA1,PRKAA2,PNPLA8,LDLRAP1,INS,PSMD10,APOA5,CERT1,LDLR,MLXIPL,ABHD5,SAR1B,ANGPTL4,RORA,FBXW7
GO: Biological Process	GO:0051204	protein insertion into mitochondrial membrane	1.469E-10	1.077E-6	1.006E-8	9.5389999999999996E-8	16	36	TOMM5,TOMM40,MTX2,MTX1,SAMM50,TIMM22,TOMM7,TOMM20,TOMM70,TIMM8A,TOMM22,TIMM10B,TIMM13,TIMM10,TIMM9,TIMM8B
GO: Biological Process	GO:0051248	negative regulation of protein metabolic process	1.6909999999999999E-10	1.24E-6	1.1479999999999999E-8	1.0879999999999999E-7	111	1332	A2M,RPL37,RPS3,RPS7,ACTB,RPS15,RPS20,F2,FABP4,FABP1,CNOT6,AGT,AKT1,PRKAG2,PFDN6,DCPS,APOE,PABPC1,PAIP1,DIS3,KHSRP,TRIB3,PLPP3,MTOR,EIF3H,EXOSC7,DCP1A,SRP9,LSM1,PPARGC1A,GPC3,ZFP36L1,GNAI2,GNAQ,CNOT2,CNOT3,CNOT4,CALR,PATL1,CAV1,EXOSC2,CNOT9,FURIN,CD44,PARN,PAX6,RPL13A,AGRN,TP53,TPR,EXOSC8,PFDN1,PFDN2,PFDN4,PFDN5,NUP62,HNRNPD,CNOT8,RPL23,PIK3R1,CNOT7,XRN1,PLAUR,HSPA1B,HSPB1,VBP1,HSPG2,EXOSC9,PSMF1,…
GO: Biological Process	GO:1903311	regulation of mRNA metabolic process	1.7289999999999999E-10	1.268E-6	1.1630000000000001E-8	1.1019999999999999E-7	49	367	RPL22,MAGOH,CNOT6,AKT1,CASC3,DCPS,PABPC1,PAIP1,DIS3,KHSRP,NCBP2,MTOR,EXOSC7,DCP1A,NCBP1,LSM1,ZFP36L1,RNPS1,CNOT2,CNOT3,CNOT4,PATL1,EXOSC2,CNOT9,PARN,MAPKAPK2,EXOSC8,HNRNPD,CNOT8,CLNS1A,CNOT7,WDR77,HSPA8,EXOSC9,CNOT10,DCP2,ZFP36,PRDX6,MAPK14,PRKCA,PRKCD,TNKS1BP1,EIF4A3,EXOSC5,UPF3A,RBM8A,EXOSC3,DCP1B,ELAVL1
GO: Biological Process	GO:0034249	negative regulation of cellular amide metabolic process	1.9140000000000001E-10	1.404E-6	1.276E-8	1.209E-7	45	317	RPS3,CNOT6,DCPS,APOE,PABPC1,PAIP1,DIS3,KHSRP,EXOSC7,DCP1A,SRP9,LSM1,ZFP36L1,CNOT2,CNOT3,CNOT4,CALR,PATL1,EXOSC2,CNOT9,PARN,RPL13A,TPR,EXOSC8,HNRNPD,CNOT8,CNOT7,XRN1,EXOSC9,CNOT10,DCP2,ZFP36,PRKAA1,PRKCA,TNKS1BP1,EIF4A3,EIF3E,EXOSC5,DDX6,EXOSC3,DCP1B,EIF2S1,EIF4E,EIF4EBP1,EIF4G1
GO: Biological Process	GO:0009991	response to extracellular stimulus	2.0339999999999999E-10	1.491E-6	1.343E-8	1.2730000000000001E-7	81	835	A2M,SEH1L,ACP5,RPS19,RPS25,F7,RXRA,FABP4,PLIN2,PIK3R4,AKT1,ALB,PRKAG2,DCPS,APOA1,APOC3,APOE,SLC2A1,ARSG,SLC10A1,SLC16A1,MTOR,SLC22A3,NCOA1,MUC2,MUC4,SREBF1,SREBF2,GATA4,GC,GCG,GCGR,GIP,HDAC3,PPARGC1A,GLRX,GNAI2,ABCG5,ABCG8,CACNB3,NRF1,CAV1,PDIA3,CD44,TP53,PCSK1,TSHB,ABCB1,PIK3R1,CLPS,ABCG2,HSPA8,HSPA9,POMC,PPARA,PPARG,MED1,ZFP36,MAPK14,PRKAA1,PRKAA2,PRKAB1,PRKAB2,PRKCD,PRKD1,CTNNB1,INHBB,INS,KCNB…
GO: Biological Process	GO:0090151	establishment of protein localization to mitochondrial membrane	2.6639999999999998E-10	1.9530000000000002E-6	1.7439999999999999E-8	1.653E-7	17	43	TOMM5,TOMM40,MTX2,MTX1,BCS1L,SAMM50,TIMM22,TOMM7,TOMM20,TOMM70,TIMM8A,TOMM22,TIMM10B,TIMM13,TIMM10,TIMM9,TIMM8B
GO: Biological Process	GO:1903829	positive regulation of protein localization	2.695E-10	1.9759999999999998E-6	1.7479999999999998E-8	1.6570000000000001E-7	63	565	F2,RAPGEF3,YAP1,AKT1,CCT7,CCT4,CCT2,ARF1,PHPT1,CCT5,ANKRD1,EDEM2,CCT8,SNAP25,NCOA6,SREBF2,GCG,IQGAP1,GIP,HDAC3,STK11,BSG,GLP1R,GLRX,VAMP2,GNAI1,CACNB3,TCP1,FFAR1,RAPGEF4,CCT6A,OSBP,PCSK1,TPR,HIF1A,CCT3,NUP62,PIK3R1,PIK3R2,TOMM7,AKAP5,WWTR1,PPARG,ABCG1,MAPK14,PRKAA1,PRKAA2,PRKACA,PRKCD,PRKD1,EDEM1,INS,EIF3E,PSMD9,ISL1,TOMM70,KCNB1,KCNJ11,LEP,SAR1B,LRP2,MARCKS,FBXW7
GO: Biological Process	GO:0015850	organic hydroxy compound transport	2.904E-10	2.1289999999999999E-6	1.8679999999999999E-8	1.7700000000000001E-7	49	372	ACTB,RXRA,ADRA2A,AGT,APOA1,APOA2,APOB,APOC2,APOC3,APOE,SLCO1B1,SLC5A1,SLC10A1,SLC10A2,SLC16A1,SLCO1A2,SLC22A1,SLC22A3,SLC22A2,MTTP,ABCB11,ABCC3,SREBF2,STX1A,SYT5,ABCG5,ABCG8,CAV1,STARD5,OSBP,SLC16A3,FURIN,SLC16A8,VAPA,CETP,ABCB4,PLTP,STARD4,POMC,PPARG,ABCG1,PRKAA1,LDLRAP1,SLCO1B3,KCNB1,APOA5,LDLR,LEP,SAR1B
GO: Biological Process	GO:0010608	post-transcriptional regulation of gene expression	2.9990000000000002E-10	2.199E-6	1.9119999999999998E-8	1.8120000000000001E-7	100	1154	RPL22,RPL26,RPL30,MAGOH,RPL38,RPLP1,RPS3,RPS3A,RPS4X,RPS4Y1,ETF1,RPS9,RPS14,RPS23,RXRA,CNOT6,AKT1,CASC3,DCPS,PABPC1,PAIP1,DIS3,KHSRP,NCBP2,MTOR,EIF3B,EIF3C,EIF3D,EIF3H,EXOSC7,DCP1A,SRP9,NCBP1,PHAX,LSM1,ZFP36L1,EIF2B4,EIF2B2,EIF2B5,EIF3K,CNOT2,CNOT3,CNOT4,CALR,PATL1,CAV1,EXOSC2,CNOT9,PARN,RPL13A,TP53,TPR,MAPKAPK2,EXOSC8,HNRNPD,CNOT8,CNOT7,XRN1,HSPB1,EXOSC9,EIF4H,CNOT10,DCP2,EIF5A2,GEMIN5,PPARG,ZFP…
GO: Biological Process	GO:0016072	rRNA metabolic process	3.4440000000000002E-10	2.525E-6	2.1769999999999999E-8	2.0629999999999999E-7	42	285	RPL26,RPL27,RPL35A,RPS6,RPS7,RPS8,RPS14,RPS15,RPS16,RPS17,RPS19,RPS21,RPS24,RPS25,RPS27,RPS28,XRN2,NOP56,DIS3,MTOR,EXOSC7,RPL10A,RPL14,EXOSC2,LSM6,RPL35,TP53,EXOSC8,XRN1,EXOSC4,EXOSC9,BUD23,GEMIN4,EIF4A3,EXOSC5,EXOSC6,EXOSC3,EXOSC1,RPL5,RPL7,RPL7A,RPL11
GO: Biological Process	GO:0072599	establishment of protein localization to endoplasmic reticulum	3.9700000000000002E-10	2.9100000000000001E-6	2.4879999999999998E-8	2.3580000000000001E-7	19	57	SPCS1,SRP9,SRP14,SRP19,SRP54,SRP68,SRP72,SRPRA,SSR3,GLP1R,SEC61B,TRAM1,SEC61G,SRPRB,SPCS3,SEC61A1,EDEM1,SPCS2,SEC61A2
GO: Biological Process	GO:1990542	mitochondrial transmembrane transport	4.1470000000000003E-10	3.0400000000000001E-6	2.5749999999999999E-8	2.4410000000000002E-7	24	96	TIMM17B,DNAJC19,TIMM17A,AKT1,TOMM40,TIMM44,SLC25A4,SLC25A5,SLC25A6,GRPEL1,CHCHD4,SLC25A1,TIMM50,TIMM23B,GRPEL2,VDAC1,HSPD1,TOMM7,PMPCB,TOMM20,TOMM70,SLC25A21,PAM16,SLC25A2
GO: Biological Process	GO:0090503	RNA phosphodiester bond hydrolysis, exonucleolytic	4.18E-10	3.0639999999999998E-6	2.5749999999999999E-8	2.4410000000000002E-7	17	44	CNOT6,XRN2,DCPS,DIS3,EXOSC7,CNOT2,EXOSC2,PARN,EXOSC8,CNOT8,CNOT7,XRN1,EXOSC4,EXOSC9,DCP2,EXOSC5,EXOSC3
GO: Biological Process	GO:0006613	cotranslational protein targeting to membrane	5.6829999999999999E-10	4.1670000000000001E-6	3.4720000000000003E-8	3.291E-7	15	33	SRP9,SRP14,SRP19,SRP54,SRP68,SRP72,SRPRA,SSR1,SSR2,SSR3,SEC61B,TRAM1,SRPRB,SEC61A1,SEC61A2
GO: Biological Process	GO:0042886	amide transport	8.07E-10	5.9170000000000003E-6	4.8900000000000001E-8	4.6349999999999999E-7	51	409	ADRA2A,AGT,SLC19A2,SLCO1B1,BMAL1,PHPT1,SLC16A1,MTTP,SNAP25,GPR119,NCOA6,SREBF1,GCG,FFAR4,GIP,STX1A,ABCC8,GLP1R,SLC5A6,GLRX,FFAR1,RAPGEF4,SLC19A3,GRP,OSBP,PAX6,TP53,VAPA,HIF1A,ABCB1,ABCB4,ABCG2,PLTP,PPARG,NR1D1,CLOCK,ABCG1,PSAP,INHBB,INS,SLCO1B3,PSMD9,ISL1,KCNB1,SLC27A1,KCNJ11,DIO2,ABCC5,CERT1,LEP,LRP2
GO: Biological Process	GO:0060341	regulation of cellular localization	1.02E-9	7.4780000000000002E-6	6.1290000000000002E-8	5.8090000000000002E-7	102	1212	ACTB,F2,NUP54,ADRA2A,RAPGEF3,YAP1,SEC24B,GPC4,AKT1,GPC5,CCT7,CCT4,CCT2,APOE,ARF1,NCBP2,CHCHD4,BMAL1,PHPT1,CCT5,SLC16A1,ANKRD1,EDEM2,CCT8,SNAP25,NCOA6,SREBF1,SREBF2,GCG,IQGAP1,GIP,HDAC3,STK11,STX1A,GPC3,ZFP36L1,BSG,ABCC8,GLP1R,GLRX,VAMP2,GNAI1,GPC2,GPC1,CACNB3,TCP1,FFAR1,RAPGEF4,CAV1,CCT6A,OSBP,PCSK1,TPR,HIF1A,CCT3,NUP62,TXN,PIK3R1,PIK3R2,HSPA8,TOMM7,AKAP5,WWTR1,SIN3A,XPO1,PPARG,NR1D1,CLOCK,ZFP36,…
GO: Biological Process	GO:0033993	response to lipid	1.0580000000000001E-9	7.7589999999999997E-6	6.3080000000000006E-8	5.9790000000000003E-7	122	1567	A2M,NCOA3,RPL27,RPL32,RPL36A,RPLP0,ESRRA,ACP5,F7,RXRA,FABP4,FABP1,YAP1,AGT,AKT1,SDC1,NCOA2,TEAD2,APOA2,APOB,APOC3,APOE,SLCO1B1,SLC5A5,PPARGC1B,BMAL1,SLC10A1,PLPP1,SLCO1A2,ANKRD1,ABCB11,NCOA1,MUC2,MUC4,ABCC3,CDK19,SREBF1,SREBF2,GATA4,GC,GFER,GIP,HDAC3,STK11,PPARGC1A,SULT1A2,STXBP1,SULT1A1,SULT1A3,GNG12,ZFP36L1,ABCC8,GLRX,GNAI1,GNAS,GNB1,CNOT2,TBL1X,NRF1,CALR,FFAR1,CAV1,TEAD1,PDIA3,SULT1A4,CNOT9,CD…
GO: Biological Process	GO:2000113	negative regulation of cellular macromolecule biosynthetic process	1.2219999999999999E-9	8.9619999999999999E-6	7.2279999999999996E-8	6.8500000000000001E-7	44	321	RPS3,CNOT6,DCPS,PABPC1,PAIP1,DIS3,KHSRP,EXOSC7,DCP1A,SRP9,LSM1,ZFP36L1,CNOT2,CNOT3,CNOT4,CALR,PATL1,EXOSC2,CNOT9,PARN,RPL13A,TPR,EXOSC8,HNRNPD,CNOT8,CNOT7,XRN1,EXOSC9,CNOT10,DCP2,ZFP36,PRKAA1,PRKCA,TNKS1BP1,EIF4A3,EIF3E,EXOSC5,DDX6,EXOSC3,DCP1B,EIF2S1,EIF4E,EIF4EBP1,EIF4G1
GO: Biological Process	GO:0006457	protein folding	1.368E-9	1.0030000000000001E-5	8.0039999999999994E-8	7.5860000000000003E-7	38	248	DNAJC19,PFDN6,CCT7,CCT4,CCT2,KHSRP,GRPEL1,CHCHD4,CCT5,CCT8,TBCA,TBCC,TBCD,TBCE,TCP1,CALR,CANX,PDIA3,CCT6A,P4HB,VAPA,CCT3,FKBP9,PFDN1,PFDN2,PFDN4,PFDN5,GRPEL2,HSPA1B,HSPA8,HSPA9,HSPB1,VBP1,HSPD1,UGGT1,PSMB3,RANBP2,LMAN1
GO: Biological Process	GO:0006406	mRNA export from nucleus	1.376E-9	1.009E-5	8.0039999999999994E-8	7.5860000000000003E-7	20	68	MAGOH,NUP85,CASC3,RAE1,NCBP2,NUP133,SMG1,NCBP1,SMG6,NUP88,SMG5,TPR,NUP155,UPF2,NUP93,EIF4A3,SMG7,RBM8A,NUP107,NUP214
GO: Biological Process	GO:0031647	regulation of protein stability	1.678E-9	1.2300000000000001E-5	9.6859999999999995E-8	9.1790000000000003E-7	47	363	RPS7,PFDN6,CCT7,APOA1,CCT4,APOA2,CCT2,CCT5,PLPP3,CCT8,SREBF1,HDAC3,PPARGC1A,STXBP1,GNAQ,TBL1X,TCP1,CALR,CCT6A,TP53,TPR,CCT3,PFDN1,PFDN2,PFDN4,PFDN5,RPL23,PIK3R1,HSPA1B,HSPA8,VBP1,HSPD1,TOMM7,CTSA,NR1D1,CREBBP,NCOR1,NCOR2,MAPK14,PRKCD,PRKD1,FBXL3,FBXO4,RPL5,EP300,RPL11,FBXW7
GO: Biological Process	GO:0055085	transmembrane transport	1.724E-9	1.2639999999999999E-5	9.8749999999999994E-8	9.358E-7	132	1762	TIMM17B,DNAJC19,ACTB,F2,ADRA2A,SLC44A5,RAPGEF3,AGT,TIMM17A,AKT1,TOMM40,PRKAG2,TIMM44,SLC25A17,SLC25A4,SLC25A5,SLC25A6,SLC19A2,SLCO1B1,SLC2A1,SLC2A3,SLC2A4,SLC2A5,ARF1,SLC5A1,SLC5A5,SLC6A8,GRPEL1,CHCHD4,SLC9A1,SLC10A1,SLC10A2,TRIB3,SLC16A1,MTOR,SLC25A1,SLCO1A2,SLC22A1,SLC22A3,SLC22A2,GNB5,TIMM50,ABCB11,SNAP25,ABCC3,SRP54,GC,FFAR4,GIP,PPARGC1A,GPC3,ABCC8,GLP1R,SLC5A6,GLRX,VAMP2,SEC61B,GNB2,ABCG5,AB…
GO: Biological Process	GO:0043632	modification-dependent macromolecule catabolic process	1.7619999999999999E-9	1.292E-5	1.001E-7	9.4890000000000003E-7	74	758	USP11,RPS7,RPS27A,PSMA8,AKT1,FBXW4,EDEM3,BMAL1,TRIB3,EDEM2,EIF3H,EXOSC7,SEC61B,CNOT4,TBL1X,CALR,CANX,CAV1,EXOSC2,EXOSC8,RPL23,UBA52,FBXW5,HSPA1B,EXOSC9,PSMF1,WWTR1,XPO1,CLOCK,PPP2CB,CTNNB1,EDEM1,PSMA1,PSMA2,PSMA3,PSMA4,PSMA5,PSMA6,PSMA7,PSMB1,PSMB2,PSMB3,PSMB4,PSMB5,PSMB6,PSMB7,PSMC1,PSMC2,PSMC3,PSMC4,PSMC5,PSMC6,PSMD1,PSMD2,PSMD3,PSMD4,PSMD7,PSMD8,PSMD9,PSMD10,PSMD11,PSMD12,PSMD13,FBXL3,FBXL5,PS…
GO: Biological Process	GO:0032880	regulation of protein localization	3.0199999999999999E-9	2.215E-5	1.7030000000000001E-7	1.6139999999999999E-6	93	1079	ACTB,F2,NUP54,ADRA2A,RAPGEF3,YAP1,GPC4,AKT1,GPC5,CCT7,CCT4,CCT2,APOE,ARF1,CHCHD4,BMAL1,PHPT1,CCT5,SLC16A1,ANKRD1,EDEM2,CCT8,SNAP25,NCOA6,SREBF1,SREBF2,GCG,IQGAP1,GIP,HDAC3,STK11,STX1A,GPC3,BSG,ABCC8,GLP1R,GLRX,VAMP2,GNAI1,GPC2,GPC1,CACNB3,TCP1,FFAR1,RAPGEF4,CCT6A,OSBP,PCSK1,TPR,HIF1A,CCT3,NUP62,TXN,PIK3R1,PIK3R2,HSPA8,TOMM7,AKAP5,WWTR1,SIN3A,XPO1,PPARG,NR1D1,CLOCK,PPP2CA,ABCG1,MAPK14,PRKAA1,PRKAA…
GO: Biological Process	GO:0044255	cellular lipid metabolic process	4.258E-9	3.1220000000000003E-5	2.3830000000000001E-7	2.2589999999999999E-6	96	1137	ACP6,PLBD1,LPCAT1,DNAJC19,RPS18,FABP4,FABP1,PIK3R4,SLC44A5,AGT,PPM1L,AKT1,FAR1,PRKAG2,SLC25A17,PIK3R3,APOA1,APOA2,APOB,APOC2,APOC3,APOE,ARF1,SACM1L,VAC14,TRIB3,PLPP1,PLPP2,PLPP3,MTOR,MTTP,ABCB11,SMG1,SREBF1,GIP,PPARGC1A,ST8SIA6,SUMF1,GM2A,GNB3,GPAT4,SLC27A2,GPAT3,CAV1,SLC44A4,CCNC,OSBP,SLC44A1,VAPA,CETP,PHYH,PIK3R1,PIK3R2,STARD4,TPTE2,PPARA,PPARG,PRDX6,PPP2CA,NCOR1,PPP2R1A,ABCG1,MAPK14,PIK3R6,CSN…
GO: Biological Process	GO:0036261	7-methylguanosine cap hypermethylation	7.0960000000000003E-9	5.2030000000000002E-5	3.9120000000000001E-7	3.7069999999999998E-6	8	8	SNRPB,SNRPD1,SNRPD2,SNRPD3,SNRPE,SNRPF,SNRPG,TGS1
GO: Biological Process	GO:0034475	U4 snRNA 3'-end processing	7.0960000000000003E-9	5.2030000000000002E-5	3.9120000000000001E-7	3.7069999999999998E-6	8	8	EXOSC7,EXOSC2,EXOSC8,EXOSC4,EXOSC9,EXOSC5,EXOSC6,EXOSC3
GO: Biological Process	GO:0072657	protein localization to membrane	7.2710000000000002E-9	5.3310000000000003E-5	3.9779999999999998E-7	3.7699999999999999E-6	70	717	GPHN,ACTB,TOMM5,NUP54,GPC4,AKT1,TOMM40,GPC5,SEC23A,SEC13,APOE,MTX2,SNAP25,KIF13A,MTX1,SRP9,SRP14,SRP19,SRP54,SRP68,SRP72,SRPRA,SSR1,SSR2,SSR3,BCS1L,STX1A,STXBP1,GPC3,BSG,GLP1R,VAMP2,SEC61B,GPC2,GPC1,CACNA1A,CACNB2,CACNB3,RAPGEF4,CAV1,TRAM1,SEC61G,AGRN,SRPRB,PIK3R1,PIK3R2,SAMM50,SEC61A1,TIMM22,TOMM7,AKAP5,PPARG,NUP155,LDLRAP1,INS,TOMM20,TOMM70,TIMM8A,KCNB1,TOMM22,KCNJ11,RAP1A,AMN,GPC6,SEC61A2,TIMM…
GO: Biological Process	GO:0006446	regulation of translational initiation	1.0309999999999999E-8	7.5560000000000002E-5	5.5970000000000002E-7	5.3040000000000004E-6	22	92	RXRA,PAIP1,NCBP2,MTOR,EIF3B,EIF3H,NCBP1,EIF2B2,EIF2B5,EIF3K,RPL13A,TPR,HSPB1,EIF4H,EIF5B,EIF3E,EIF2S1,EIF4A2,EIF4B,EIF4EBP1,EIF4G1,EIF5
GO: Biological Process	GO:0034470	ncRNA processing	1.172E-8	8.5909999999999996E-5	6.3170000000000003E-7	5.9869999999999996E-6	52	453	RPL26,RPL27,RPL35A,RPS6,RPS7,RPS8,RPS14,RPS15,RPS16,RPS17,RPS19,RPS21,RPS24,RPS25,RPS27,RPS28,XRN2,NOP56,DIS3,NCBP2,EXOSC7,METTL2B,NCBP1,RPL10A,MOCS3,RPL14,EXOSC2,METTL6,LSM6,PARN,RPL35,TP53,TRMT11,EXOSC8,EXOSC4,EXOSC9,BUD23,NCOR1,NCOR2,NUP155,GEMIN4,EIF4A3,EXOSC5,LCMT2,EXOSC6,TRDMT1,EXOSC3,EXOSC1,RPL5,RPL7,RPL7A,RPL11
GO: Biological Process	GO:0006614	SRP-dependent cotranslational protein targeting to membrane	1.4629999999999999E-8	1.0730000000000001E-4	7.8289999999999995E-7	7.4189999999999996E-6	13	28	SRP9,SRP14,SRP19,SRP54,SRP68,SRP72,SRPRA,SSR3,SEC61B,TRAM1,SRPRB,SEC61A1,SEC61A2
GO: Biological Process	GO:0008610	lipid biosynthetic process	1.6000000000000001E-8	1.1730000000000001E-4	8.5000000000000001E-7	8.0560000000000005E-6	76	826	ACP6,LPCAT1,RPS18,PIK3R4,SLC44A5,AGT,PPM1L,AKT1,FAR1,PRKAG2,PIK3R3,APOA1,APOA2,APOB,APOC2,APOC3,APOE,SACM1L,VAC14,FAR2,TRIB3,PLPP1,PLPP2,PLPP3,MTOR,SLC25A1,FSHB,ABCB11,SMG1,SREBF1,SREBF2,GIP,STK11,PPARGC1A,ST8SIA6,GPAT4,SLC27A2,GPAT3,SLC44A4,OSBP,SLC44A1,DDX20,VAPA,CGA,PIK3R1,PIK3R2,STARD4,TPTE2,PPARA,PPARG,MED1,NR1D1,ABCG1,PIK3R6,CSNK1G2,PRKAA1,PRKAA2,PRKAB1,PRKAB2,PRKCD,PNPLA8,PRKD1,INS,FIG4,SL…
GO: Biological Process	GO:0050821	protein stabilization	1.8790000000000001E-8	1.3770000000000001E-4	9.9089999999999991E-7	9.3910000000000004E-6	35	233	RPS7,PFDN6,CCT7,APOA1,CCT4,APOA2,CCT2,CCT5,PLPP3,CCT8,PPARGC1A,STXBP1,GNAQ,TBL1X,TCP1,CALR,CCT6A,TP53,CCT3,PFDN1,PFDN2,PFDN4,PFDN5,RPL23,PIK3R1,HSPA1B,VBP1,HSPD1,NCOR1,NCOR2,PRKCD,RPL5,EP300,RPL11,FBXW7
GO: Biological Process	GO:0051180	vitamin transport	1.9639999999999999E-8	1.44E-4	1.029E-6	9.7489999999999993E-6	17	54	ALB,SLC19A2,APOA1,SLC2A1,SLC2A3,GC,SLC5A6,SLC19A3,SLC44A4,ABCG2,SLC27A1,SLC23A2,SLC23A1,AMN,ABCC5,CUBN,LRP2
GO: Biological Process	GO:0043009	chordate embryonic development	2.0529999999999999E-8	1.505E-4	1.0669999999999999E-6	1.012E-5	101	1257	RPL24,NCOA3,RPL28,RPL35A,RPL38,RPL36A,RPLP0,RPLP2,RPS3,RPS3A,RPS4X,RPS4Y1,RPS7,RPS8,RPS14,RPS15,RPS15A,RPS19,RPS29,RXRA,YAP1,SEC24B,GPC4,AKT1,SDC4,SEC23A,NCOA2,TEAD2,APOB,NUP133,NCOA1,NUP50,NCOA6,GATA4,SSR2,HDAC3,ST8SIA6,ZFP36L1,EIF2S2,SMG9,GNAS,CNOT2,CNOT3,SMG6,SMG5,CAV1,TEAD4,FURIN,PAX6,RPL35,HAS2,TP53,HIF1A,CDX2,MED14,MED21,HS3ST6,PITPNB,DNMT3L,HSPG2,HYAL1,SIN3A,MED1,NCOR1,NCOR2,MAPK14,SEC24C,…
GO: Biological Process	GO:0006354	DNA-templated transcription elongation	2.4E-8	1.76E-4	1.238E-6	1.173E-5	38	272	FHL2,MED10,MED30,MED29,MED8,MED15,NCBP2,PPARGC1B,MED19,MED4,SMARCD3,NCBP1,PPARGC1A,MED22,CNOT2,MED13L,MED14,MED11,MED21,MED23,MED17,MED26,MED27,MED7,MED20,MED1,CREBBP,CTNNB1,MED18,MED24,MED12,MED6,MED16,MED9,MED31,TBL1XR1,MED25,EP300
GO: Biological Process	GO:0032870	cellular response to hormone stimulus	2.4150000000000001E-8	1.771E-4	1.238E-6	1.173E-5	78	866	NCOA3,RPL32,ESRRA,RXRA,ADRA2A,YAP1,AGT,AKT1,NCOA2,PIK3R3,APOB,SLC2A4,SLC5A5,PPARGC1B,SLC9A1,BMAL1,TRIB3,PLPP1,NCOA1,MUC4,SREBF1,GATA4,GCGR,SSR1,SSR4,HDAC3,PPARGC1A,ZFP36L1,GLP1R,VAMP2,GNAI2,GNAS,GNB1,CNOT2,CALR,CAV1,CNOT9,PAX6,HIF1A,CGA,CGB3,GNG2,ABCB1,PIK3R1,PIK3R2,ABCG2,HSPA1B,HSPA8,PPARA,PPARG,MED1,NR1D1,CLOCK,ZFP36,PPP2CA,NCOR1,NCOR2,PRKAA1,PRKAA2,PRKACA,PRKCA,PRKCD,CTNNB1,INHBA,INHBB,INS,ISL…
GO: Biological Process	GO:0009792	embryo development ending in birth or egg hatching	2.7290000000000002E-8	2.0010000000000001E-4	1.389E-6	1.3169999999999999E-5	102	1281	RPL24,NCOA3,RPL28,RPL35A,RPL38,RPL36A,RPLP0,RPLP2,RPS3,RPS3A,RPS4X,RPS4Y1,RPS7,RPS8,RPS14,RPS15,RPS15A,RPS19,RPS29,RXRA,YAP1,SEC24B,GPC4,AKT1,SDC4,SEC23A,NCOA2,TEAD2,APOB,NUP133,NCOA1,NUP50,NCOA6,GATA4,SSR2,HDAC3,ST8SIA6,ZFP36L1,EIF2S2,SMG9,GNAS,CNOT2,CNOT3,SMG6,SMG5,CAV1,TEAD4,FURIN,PAX6,RPL35,HAS2,TP53,HIF1A,CDX2,MED14,MED21,HS3ST6,PITPNB,ABCG2,DNMT3L,HSPG2,HYAL1,SIN3A,MED1,NCOR1,NCOR2,MAPK14,S…
GO: Biological Process	GO:0009743	response to carbohydrate	3.1130000000000001E-8	2.2829999999999999E-4	1.5740000000000001E-6	1.4919999999999999E-5	48	408	ACP5,ADRA2A,ACAN,APOA2,APOB,APOC3,SLC2A5,PHPT1,NCOA6,SREBF1,GATA4,GCG,GCKR,GIP,PPARGC1A,ZFP36L1,GLP1R,GLRX,EIF2B4,EIF2B3,VAMP2,EIF2B2,EIF2B5,OSBP,PAX6,PCSK1,HIF1A,TXN,PIK3R1,SIN3A,NR1D1,PPP2CA,ABCG1,MAPK14,PRKAA1,PRKAA2,PRKACA,PRKCA,PRKCD,CCN2,INS,KCNB1,KCNJ11,RAP1A,RAP1B,LEP,MLXIPL,EIF2B1
GO: Biological Process	GO:0042255	ribosome assembly	3.1680000000000003E-8	2.3230000000000001E-4	1.5859999999999999E-6	1.503E-5	19	71	RPL23A,RPL24,RPL38,RPLP0,RPS2,RPS5,RPS10,RPS14,RPS15,RPS19,RPS25,RPS27,RPS28,FAU,RPSA,RPL5,RPL6,RPL10,RPL11
GO: Biological Process	GO:0043434	response to peptide hormone	3.1790000000000002E-8	2.331E-4	1.5859999999999999E-6	1.503E-5	66	677	ESRRA,ACP5,F2,F7,RXRA,AGT,AKT1,NCOA2,PIK3R3,APOC3,APOE,SLCO1B1,SLC2A1,SLC2A4,SLC9A1,TRIB3,MTOR,NCOA1,MUC4,SREBF1,GCGR,IQGAP1,GIP,STK11,ZFP36L1,BSG,ABCC8,GLP1R,EIF2B4,EIF2B3,VAMP2,EIF2B2,EIF2B5,GNAI1,GNAI2,CAV1,PAX6,PCSK1,HIF1A,ABCB1,PIK3R1,PIK3R2,ABCG2,HSPB1,POMC,PPARA,PPARG,PPP2CA,MAPK14,PRKAA1,PRKCA,PRKCD,CCN2,CTNNB1,INHBA,INHBB,INS,SLCO1B3,SLC27A1,RAP1B,ABCC5,LDLR,LEP,EIF2B1,EIF4EBP1,MARCKS
GO: Biological Process	GO:0051223	regulation of protein transport	3.5479999999999997E-8	2.6009999999999998E-4	1.7579999999999999E-6	1.666E-5	65	663	NUP54,ADRA2A,RAPGEF3,APOE,ARF1,CHCHD4,BMAL1,PHPT1,SLC16A1,ANKRD1,EDEM2,SNAP25,NCOA6,SREBF1,SREBF2,GCG,GIP,HDAC3,STX1A,BSG,ABCC8,GLP1R,GLRX,VAMP2,CACNB3,FFAR1,RAPGEF4,OSBP,PCSK1,TPR,HIF1A,NUP62,TXN,PIK3R1,PIK3R2,HSPA8,TOMM7,AKAP5,XPO1,PPARG,NR1D1,CLOCK,PPP2CA,ABCG1,MAPK14,PRKAA1,PRKACA,PRKCD,PRKD1,EDEM1,INHBB,INS,EIF3E,PSMD9,ISL1,NUP58,TOMM70,KCNB1,KCNJ11,LEP,LMAN1,SAR1B,LRP2,MARCKS,FBXW7
GO: Biological Process	GO:0045834	positive regulation of lipid metabolic process	3.8059999999999998E-8	2.7900000000000001E-4	1.8729999999999999E-6	1.7750000000000001E-5	32	203	F2,FABP1,PIK3R4,AGT,AKT1,APOA1,APOA2,APOC2,APOC3,APOE,MTOR,FSHB,SREBF1,SREBF2,PPARGC1A,CGA,STARD4,PPARA,PPARG,NR1D1,ABCG1,PRKAA1,PRKCD,PRKD1,LDLRAP1,INS,SLC27A1,APOA5,LDLR,MLXIPL,ABHD5,ANGPTL4
GO: Biological Process	GO:0051205	protein insertion into membrane	4.1430000000000001E-8	3.0380000000000001E-4	2.0250000000000001E-6	1.9190000000000001E-5	19	72	TOMM5,TOMM40,MTX2,MTX1,BCS1L,TRAM1,SAMM50,SEC61A1,TIMM22,TOMM7,TOMM20,TOMM70,TIMM8A,TOMM22,TIMM10B,TIMM13,TIMM10,TIMM9,TIMM8B
GO: Biological Process	GO:1900182	positive regulation of protein localization to nucleus	4.482E-8	3.2860000000000002E-4	2.176E-6	2.0630000000000001E-5	23	108	F2,YAP1,AKT1,CCT7,CCT4,CCT2,CCT5,CCT8,HDAC3,STK11,TCP1,CCT6A,TPR,CCT3,PIK3R1,PIK3R2,AKAP5,WWTR1,MAPK14,PRKCD,PRKD1,INS,LEP
GO: Biological Process	GO:1900180	regulation of protein localization to nucleus	5.1389999999999999E-8	3.768E-4	2.4789999999999999E-6	2.349E-5	29	171	F2,NUP54,YAP1,AKT1,CCT7,CCT4,CCT2,CCT5,CCT8,HDAC3,STK11,TCP1,CCT6A,TPR,CCT3,NUP62,PIK3R1,PIK3R2,AKAP5,WWTR1,SIN3A,PPP2CA,MAPK14,PRKCD,PRKD1,INS,NUP58,FBXO4,LEP
GO: Biological Process	GO:0000028	ribosomal small subunit assembly	5.5169999999999997E-8	4.0450000000000002E-4	2.644E-6	2.5060000000000001E-5	12	25	RPL38,RPS2,RPS5,RPS10,RPS14,RPS15,RPS19,RPS25,RPS27,RPS28,FAU,RPSA
GO: Biological Process	GO:0051222	positive regulation of protein transport	6.1550000000000005E-8	4.5130000000000002E-4	2.931E-6	2.777E-5	45	374	RAPGEF3,ARF1,PHPT1,ANKRD1,EDEM2,SNAP25,NCOA6,SREBF2,GCG,GIP,HDAC3,BSG,GLP1R,GLRX,VAMP2,CACNB3,FFAR1,RAPGEF4,OSBP,PCSK1,TPR,HIF1A,PIK3R1,PIK3R2,TOMM7,AKAP5,PPARG,ABCG1,MAPK14,PRKAA1,PRKACA,PRKCD,PRKD1,EDEM1,INS,EIF3E,PSMD9,ISL1,TOMM70,KCNB1,LEP,SAR1B,LRP2,MARCKS,FBXW7
GO: Biological Process	GO:0110156	methylguanosine-cap decapping	6.9660000000000003E-8	5.1079999999999995E-4	3.2949999999999998E-6	3.1229999999999997E-5	10	16	EDC3,DCPS,DCP1A,LSM1,PATL1,EDC4,CNOT7,DCP2,ZFP36,DCP1B
GO: Biological Process	GO:0034284	response to monosaccharide	7.2219999999999994E-8	5.2950000000000002E-4	3.394E-6	3.2169999999999999E-5	44	362	ACP5,ADRA2A,ACAN,APOA2,APOC3,SLC2A5,PHPT1,NCOA6,SREBF1,GATA4,GCG,GCKR,GIP,PPARGC1A,GLP1R,GLRX,EIF2B4,EIF2B3,VAMP2,EIF2B2,EIF2B5,OSBP,PAX6,PCSK1,HIF1A,TXN,PIK3R1,SIN3A,NR1D1,PPP2CA,ABCG1,MAPK14,PRKAA1,PRKAA2,PRKACA,PRKCD,CCN2,INS,KCNB1,KCNJ11,RAP1A,LEP,MLXIPL,EIF2B1
GO: Biological Process	GO:0042274	ribosomal small subunit biogenesis	7.7309999999999995E-8	5.6680000000000001E-4	3.6100000000000002E-6	3.4220000000000001E-5	20	83	RPL38,RPS2,RPS5,RPS6,RPS7,RPS8,RPS10,RPS14,RPS15,RPS16,RPS17,RPS19,RPS21,RPS24,RPS25,RPS27,RPS28,FAU,LSM6,RPSA
GO: Biological Process	GO:0015918	sterol transport	7.9650000000000002E-8	5.8399999999999999E-4	3.6959999999999998E-6	3.5030000000000002E-5	27	152	RXRA,APOA1,APOA2,APOB,APOC2,APOC3,APOE,MTTP,SREBF2,ABCG5,ABCG8,CAV1,STARD5,OSBP,FURIN,VAPA,CETP,ABCB4,PLTP,STARD4,PPARG,ABCG1,LDLRAP1,APOA5,LDLR,LEP,SAR1B
GO: Biological Process	GO:0071827	plasma lipoprotein particle organization	8.1689999999999999E-8	5.9889999999999997E-4	3.7670000000000001E-6	3.57E-5	16	51	AGT,APOA1,APOA2,APOB,APOC2,APOC3,APOE,ARF1,MTTP,CETP,PLTP,ABCG1,PRKACA,PRKACB,PRKACG,APOA5
GO: Biological Process	GO:0046889	positive regulation of lipid biosynthetic process	8.2679999999999997E-8	6.0619999999999999E-4	3.7890000000000001E-6	3.591E-5	24	121	AGT,AKT1,APOA1,APOC2,APOC3,APOE,MTOR,FSHB,SREBF1,SREBF2,PPARGC1A,CGA,STARD4,PPARA,PPARG,NR1D1,ABCG1,PRKAA1,PRKCD,INS,SLC27A1,APOA5,LDLR,MLXIPL
GO: Biological Process	GO:0010817	regulation of hormone levels	9.8539999999999994E-8	7.2250000000000005E-4	4.4880000000000001E-6	4.2530000000000001E-5	66	695	ADRA2A,AGT,IYD,SLCO1B1,SLC5A5,BMAL1,PHPT1,SLC16A1,SLCO1A2,FSHB,SNAP25,GPR119,NCOA6,SREBF1,GCG,FFAR4,GIP,PPARGC1A,SULT1A2,STX1A,SULT1A1,SULT1A3,ABCC8,GLP1R,GLRX,VAMP2,GNAS,GNB3,CACNA1A,FFAR1,RAPGEF4,GRP,OSBP,SULT1A4,FURIN,PAX6,TP53,PCSK1,HIF1A,CGA,ABCB1,POMC,SIN3A,PPARG,MED1,NR1D1,CLOCK,YWHAZ,ABCG1,INHA,INHBA,INHBB,INS,CHST9,PSMD9,ISL1,KCNB1,KCNJ11,DIO1,DIO2,DIO3,DPP4,LEP,LHB,LIPE,LRP2
GO: Biological Process	GO:0051668	localization within membrane	1.011E-7	7.4149999999999997E-4	4.5770000000000004E-6	4.3380000000000001E-5	73	809	GPHN,ACTB,TOMM5,NUP54,GPC4,AKT1,TOMM40,GPC5,SEC23A,SEC13,ARFGEF2,APOE,ARF1,MTX2,SNAP25,KIF13A,MTX1,SRP9,SRP14,SRP19,SRP54,SRP68,SRP72,SRPRA,SSR1,SSR2,SSR3,BCS1L,STX1A,STXBP1,GPC3,BSG,GLP1R,VAMP2,SEC61B,GPC2,GPC1,CACNA1A,CACNB2,CACNB3,RAPGEF4,CAV1,TRAM1,SEC61G,AGRN,SRPRB,PIK3R1,PIK3R2,SAMM50,SEC61A1,TIMM22,TOMM7,AKAP5,PPARG,NUP155,LDLRAP1,PSAP,INS,TOMM20,TOMM70,TIMM8A,KCNB1,TOMM22,KCNJ11,RAP1A,AMN…
GO: Biological Process	GO:0019941	modification-dependent protein catabolic process	1.1600000000000001E-7	8.5050000000000002E-4	5.2179999999999998E-6	4.9450000000000003E-5	69	746	USP11,RPS7,RPS27A,PSMA8,AKT1,FBXW4,EDEM3,BMAL1,TRIB3,EDEM2,EIF3H,SEC61B,CNOT4,TBL1X,CALR,CANX,CAV1,RPL23,UBA52,FBXW5,HSPA1B,PSMF1,WWTR1,XPO1,CLOCK,PPP2CB,CTNNB1,EDEM1,PSMA1,PSMA2,PSMA3,PSMA4,PSMA5,PSMA6,PSMA7,PSMB1,PSMB2,PSMB3,PSMB4,PSMB5,PSMB6,PSMB7,PSMC1,PSMC2,PSMC3,PSMC4,PSMC5,PSMC6,PSMD1,PSMD2,PSMD3,PSMD4,PSMD7,PSMD8,PSMD9,PSMD10,PSMD11,PSMD12,PSMD13,FBXL3,FBXL5,PSMD6,FBXO6,FBXO4,TBL1XR1,PSMD…
GO: Biological Process	GO:0034660	ncRNA metabolic process	1.3300000000000001E-7	9.7499999999999996E-4	5.9449999999999998E-6	5.6339999999999999E-5	64	668	RPL26,RPL27,RPL35A,RPS6,RPS7,RPS8,RPS14,RPS15,RPS16,RPS17,RPS19,RPS21,RPS24,RPS25,RPS27,RPS28,WARS2,XRN2,NOP56,DIS3,KHSRP,NCBP2,MTOR,PLD6,EXOSC7,METTL2B,SREBF1,SREBF2,NCBP1,RPL10A,MOCS3,RPL14,TEAD1,EXOSC2,METTL6,LSM6,PARN,RPL35,TP53,HIF1A,TRMT11,EXOSC8,XRN1,EXOSC4,EXOSC9,WARS1,PPARA,PPARG,BUD23,NCOR1,NCOR2,NUP155,GEMIN4,EIF4A3,EXOSC5,LCMT2,EXOSC6,TRDMT1,EXOSC3,EXOSC1,RPL5,RPL7,RPL7A,RPL11
GO: Biological Process	GO:0006999	nuclear pore organization	1.631E-7	1.196E-3	7.2459999999999997E-6	6.8670000000000005E-5	10	17	SEH1L,NUP54,NUP35,NUP133,NUP205,TPR,NUP93,POM121,NUP153,NUP107
GO: Biological Process	GO:1901652	response to peptide	1.6719999999999999E-7	1.2260000000000001E-3	7.3719999999999999E-6	6.9869999999999993E-5	71	785	ESRRA,ACP5,F2,F7,RXRA,AGT,AKT1,NCOA2,PIK3R3,APOC3,APOE,SLCO1B1,SLC2A1,SLC2A4,SLC9A1,TRIB3,MTOR,NCOA1,MUC4,SREBF1,GCGR,GFER,IQGAP1,GIP,STK11,ZFP36L1,BSG,ABCC8,GLP1R,EIF2B4,EIF2B3,VAMP2,EIF2B2,EIF2B5,GNAI1,GNAI2,CACNA1A,CAV1,PAX6,TP53,PCSK1,HIF1A,ABCB1,RPL23,PIK3R1,PIK3R2,ABCG2,HSPB1,POMC,PPARA,PPARG,PPP2CA,MAPK14,PRKAA1,PRKCA,PRKCD,CCN2,CTNNB1,LGMN,INHBA,INHBB,INS,SLCO1B3,SLC27A1,RAP1B,ABCC5,LDLR,…
GO: Biological Process	GO:0045040	protein insertion into mitochondrial outer membrane	1.6789999999999999E-7	1.2310000000000001E-3	7.3719999999999999E-6	6.9869999999999993E-5	9	13	TOMM5,TOMM40,MTX2,MTX1,SAMM50,TOMM7,TOMM20,TOMM70,TOMM22
GO: Biological Process	GO:0009746	response to hexose	1.7039999999999999E-7	1.25E-3	7.4379999999999998E-6	7.0489999999999998E-5	42	344	ADRA2A,ACAN,APOA2,APOC3,SLC2A5,PHPT1,NCOA6,SREBF1,GATA4,GCG,GCKR,GIP,PPARGC1A,GLP1R,GLRX,EIF2B4,EIF2B3,VAMP2,EIF2B2,EIF2B5,OSBP,PAX6,PCSK1,HIF1A,TXN,PIK3R1,SIN3A,NR1D1,PPP2CA,ABCG1,MAPK14,PRKAA1,PRKAA2,PRKACA,PRKCD,CCN2,INS,KCNB1,KCNJ11,RAP1A,MLXIPL,EIF2B1
GO: Biological Process	GO:0007005	mitochondrion organization	1.8690000000000001E-7	1.3699999999999999E-3	8.1070000000000005E-6	7.6840000000000003E-5	61	626	TIMM17B,RPL37,DNAJC19,TOMM5,TIMM17A,AKT1,TOMM40,TIMM44,SLC25A4,SLC25A5,SLC25A6,GRPEL1,CHCHD4,SLC9A1,MTX2,SLC25A1,TIMM50,PLD6,MTX1,SREBF1,SREBF2,BCS1L,PPARGC1A,PMPCA,NRF1,TIMM23B,TP53,HIF1A,GRPEL2,PLAUR,SAMM50,HSPA1B,TIMM22,HSPA9,VDAC1,HSPD1,TOMM7,PMPCB,PPARG,YWHAZ,PPP2CB,PRKAA1,TOMM20,PSMD10,DCN,TOMM70,TIMM8A,TOMM22,SCO2,PAM16,SLC25A16,CERT1,TIMM10B,TIMM13,TIMM10,TIMM9,TIMM8B,LMAN1,EP300,MARCKS,F…
GO: Biological Process	GO:0015849	organic acid transport	1.9140000000000001E-7	1.403E-3	8.2560000000000002E-6	7.8239999999999996E-5	45	387	FABP4,FABP1,PLIN2,FABP6,AGT,AKT1,SLC25A17,SLC19A2,APOE,SLCO1B1,SLC2A1,SLC10A1,SLC10A2,SLC16A1,SLC25A1,SLCO1A2,SLC22A2,MTTP,ABCB11,ABCC3,STXBP1,SLC5A6,SLC27A2,CACNA1A,SLC19A3,SLC16A3,SLC16A8,TP53,ABCB1,ABCG2,PPARA,PPARG,PRKAA1,SLC25A10,PRKCD,PNPLA8,SLCO1B3,SLC27A1,SLC23A2,SLC23A1,SLC25A21,ABCC5,LEP,SLC25A2,LRP2
GO: Biological Process	GO:0030301	cholesterol transport	2.5829999999999998E-7	1.8940000000000001E-3	1.1080000000000001E-5	1.05E-4	25	138	RXRA,APOA1,APOA2,APOB,APOC2,APOC3,APOE,SREBF2,ABCG5,ABCG8,CAV1,STARD5,OSBP,FURIN,CETP,ABCB4,PLTP,STARD4,PPARG,ABCG1,LDLRAP1,APOA5,LDLR,LEP,SAR1B
GO: Biological Process	GO:0090150	establishment of protein localization to membrane	2.6160000000000001E-7	1.918E-3	1.115E-5	1.0569999999999999E-4	41	335	TOMM5,TOMM40,MTX2,SNAP25,KIF13A,MTX1,SRP9,SRP14,SRP19,SRP54,SRP68,SRP72,SRPRA,SSR1,SSR2,SSR3,BCS1L,GLP1R,VAMP2,SEC61B,CACNB3,TRAM1,SEC61G,SRPRB,SAMM50,SEC61A1,TIMM22,TOMM7,AKAP5,TOMM20,TOMM70,TIMM8A,KCNB1,TOMM22,AMN,SEC61A2,TIMM10B,TIMM13,TIMM10,TIMM9,TIMM8B
GO: Biological Process	GO:1904851	positive regulation of establishment of protein localization to telomere	2.847E-7	2.0869999999999999E-3	1.206E-5	1.143E-4	8	10	CCT7,CCT4,CCT2,CCT5,CCT8,TCP1,CCT6A,CCT3
GO: Biological Process	GO:0070328	triglyceride homeostasis	2.9110000000000001E-7	2.1350000000000002E-3	1.2130000000000001E-5	1.149E-4	16	55	APOA1,APOC2,APOC3,APOE,SLCO1A2,GCKR,GIP,ABCG5,ABCG8,CETP,PPARG,PNPLA8,APOA5,MLXIPL,ANGPTL4,RORA
GO: Biological Process	GO:0071825	protein-lipid complex subunit organization	2.9110000000000001E-7	2.1350000000000002E-3	1.2130000000000001E-5	1.149E-4	16	55	AGT,APOA1,APOA2,APOB,APOC2,APOC3,APOE,ARF1,MTTP,CETP,PLTP,ABCG1,PRKACA,PRKACB,PRKACG,APOA5
GO: Biological Process	GO:0055090	acylglycerol homeostasis	2.9110000000000001E-7	2.1350000000000002E-3	1.2130000000000001E-5	1.149E-4	16	55	APOA1,APOC2,APOC3,APOE,SLCO1A2,GCKR,GIP,ABCG5,ABCG8,CETP,PPARG,PNPLA8,APOA5,MLXIPL,ANGPTL4,RORA
GO: Biological Process	GO:0015695	organic cation transport	3.0069999999999999E-7	2.2049999999999999E-3	1.2459999999999999E-5	1.181E-4	19	80	ACTB,ADRA2A,SLC44A5,AGT,SLC25A17,SLC19A2,SLC6A8,SLC22A1,SLC22A3,SLC22A2,STX1A,CACNA1A,SLC19A3,SLC44A4,SLC44A1,ABCB1,KCNB1,SLC44A2,SLC44A3
GO: Biological Process	GO:0007006	mitochondrial membrane organization	3.0310000000000001E-7	2.222E-3	1.2490000000000001E-5	1.183E-4	25	139	TOMM5,TOMM40,SLC25A4,SLC25A5,SLC25A6,SLC9A1,MTX2,TIMM50,MTX1,BCS1L,TP53,SAMM50,HSPA1B,TIMM22,HSPA9,TOMM7,TOMM20,TOMM70,TIMM8A,TOMM22,TIMM10B,TIMM13,TIMM10,TIMM9,TIMM8B
GO: Biological Process	GO:0071495	cellular response to endogenous stimulus	3.3640000000000002E-7	2.4659999999999999E-3	1.378E-5	1.306E-4	132	1903	NCOA3,RPL32,RPLP0,RPLP1,RPS3,ESRRA,ACTB,RXRA,ADRA2A,RAPGEF3,YAP1,AGT,AKT1,NCOA2,FMOD,PIK3R3,APOA1,APOB,SLC2A4,SLC5A5,PPARGC1B,SLC9A1,BMAL1,TRIB3,PLPP1,MTOR,ANKRD1,FSHB,GNB5,NCOA1,MUC4,DCP1A,SREBF1,GATA4,GCGR,SSR1,SSR4,GFER,IQGAP1,HDAC3,STK11,PPARGC1A,GPC3,SULT1A3,ZFP36L1,GLP1R,VAMP2,GNA11,GNA15,GNAI2,GNAO1,GNAQ,GNAS,GNB1,CNOT2,GPC1,CACNA1A,CALR,RAPGEF4,CAV1,PDIA3,SULT1A4,CNOT9,FURIN,CD44,PAX6,HAS…
GO: Biological Process	GO:1904872	regulation of telomerase RNA localization to Cajal body	3.5359999999999999E-7	2.5929999999999998E-3	1.4399999999999999E-5	1.3650000000000001E-4	10	18	CCT7,CCT4,CCT2,CCT5,CCT8,TCP1,CCT6A,PARN,CCT3,DCP2
GO: Biological Process	GO:0050892	intestinal absorption	3.925E-7	2.8770000000000002E-3	1.59E-5	1.507E-4	16	56	FABP1,ADRA2A,APOA1,APOA2,SLC2A5,SLC5A1,SLCO1A2,ABCG5,ABCG8,CAV1,ABCB1,ABCG2,APOA5,LDLR,LEP,SAR1B
GO: Biological Process	GO:0071027	nuclear RNA surveillance	4.5330000000000002E-7	3.3240000000000001E-3	1.7940000000000001E-5	1.7009999999999999E-4	9	14	EXOSC7,EXOSC2,EXOSC8,XRN1,EXOSC4,EXOSC9,EXOSC5,EXOSC6,EXOSC3
GO: Biological Process	GO:0007008	outer mitochondrial membrane organization	4.5330000000000002E-7	3.3240000000000001E-3	1.7940000000000001E-5	1.7009999999999999E-4	9	14	TOMM5,TOMM40,MTX2,MTX1,SAMM50,TOMM7,TOMM20,TOMM70,TOMM22
GO: Biological Process	GO:1905907	negative regulation of amyloid fibril formation	4.5330000000000002E-7	3.3240000000000001E-3	1.7940000000000001E-5	1.7009999999999999E-4	9	14	PFDN6,APOE,PFDN1,PFDN2,PFDN4,PFDN5,VBP1,HSPG2,LDLR
GO: Biological Process	GO:1904587	response to glycoprotein	4.5330000000000002E-7	3.3240000000000001E-3	1.7940000000000001E-5	1.7009999999999999E-4	9	14	RPLP0,RPLP1,F7,SLC5A5,EDEM3,EDEM2,EDEM1,FBXO6,RPL7A
GO: Biological Process	GO:0070972	protein localization to endoplasmic reticulum	4.552E-7	3.3379999999999998E-3	1.7940000000000001E-5	1.7009999999999999E-4	20	91	SPCS1,SRP9,SRP14,SRP19,SRP54,SRP68,SRP72,SRPRA,SSR3,GLP1R,SEC61B,TRAM1,SEC61G,VAPA,SRPRB,SPCS3,SEC61A1,EDEM1,SPCS2,SEC61A2
GO: Biological Process	GO:0006511	ubiquitin-dependent protein catabolic process	4.8090000000000002E-7	3.5260000000000001E-3	1.8859999999999999E-5	1.7870000000000001E-4	67	738	USP11,RPS7,PSMA8,AKT1,FBXW4,EDEM3,BMAL1,TRIB3,EDEM2,EIF3H,SEC61B,CNOT4,TBL1X,CALR,CANX,CAV1,RPL23,FBXW5,HSPA1B,PSMF1,WWTR1,XPO1,CLOCK,PPP2CB,CTNNB1,EDEM1,PSMA1,PSMA2,PSMA3,PSMA4,PSMA5,PSMA6,PSMA7,PSMB1,PSMB2,PSMB3,PSMB4,PSMB5,PSMB6,PSMB7,PSMC1,PSMC2,PSMC3,PSMC4,PSMC5,PSMC6,PSMD1,PSMD2,PSMD3,PSMD4,PSMD7,PSMD8,PSMD9,PSMD10,PSMD11,PSMD12,PSMD13,FBXL3,FBXL5,PSMD6,FBXO6,FBXO4,TBL1XR1,PSMD14,RPL5,RPL11…
GO: Biological Process	GO:0009749	response to glucose	6.3300000000000002E-7	4.6410000000000002E-3	2.4689999999999999E-5	2.34E-4	40	331	ADRA2A,ACAN,APOA2,APOC3,PHPT1,NCOA6,SREBF1,GATA4,GCG,GCKR,GIP,PPARGC1A,GLP1R,GLRX,EIF2B4,EIF2B3,VAMP2,EIF2B2,EIF2B5,OSBP,PAX6,PCSK1,HIF1A,TXN,SIN3A,NR1D1,PPP2CA,ABCG1,MAPK14,PRKAA1,PRKAA2,PRKACA,PRKCD,CCN2,INS,KCNB1,KCNJ11,RAP1A,MLXIPL,EIF2B1
GO: Biological Process	GO:0110154	RNA decapping	7.1949999999999995E-7	5.2750000000000002E-3	2.7330000000000001E-5	2.5900000000000001E-4	10	19	EDC3,DCPS,DCP1A,LSM1,PATL1,EDC4,CNOT7,DCP2,ZFP36,DCP1B
GO: Biological Process	GO:0090685	RNA localization to nucleus	7.1949999999999995E-7	5.2750000000000002E-3	2.7330000000000001E-5	2.5900000000000001E-4	10	19	CCT7,CCT4,CCT2,CCT5,CCT8,TCP1,CCT6A,PARN,CCT3,DCP2
GO: Biological Process	GO:0090672	telomerase RNA localization	7.1949999999999995E-7	5.2750000000000002E-3	2.7330000000000001E-5	2.5900000000000001E-4	10	19	CCT7,CCT4,CCT2,CCT5,CCT8,TCP1,CCT6A,PARN,CCT3,DCP2
GO: Biological Process	GO:0090670	RNA localization to Cajal body	7.1949999999999995E-7	5.2750000000000002E-3	2.7330000000000001E-5	2.5900000000000001E-4	10	19	CCT7,CCT4,CCT2,CCT5,CCT8,TCP1,CCT6A,PARN,CCT3,DCP2
GO: Biological Process	GO:0090671	telomerase RNA localization to Cajal body	7.1949999999999995E-7	5.2750000000000002E-3	2.7330000000000001E-5	2.5900000000000001E-4	10	19	CCT7,CCT4,CCT2,CCT5,CCT8,TCP1,CCT6A,PARN,CCT3,DCP2
GO: Biological Process	GO:0034377	plasma lipoprotein particle assembly	7.6150000000000004E-7	5.5830000000000003E-3	2.8779999999999999E-5	2.7270000000000001E-4	12	30	APOA1,APOA2,APOB,APOC3,APOE,ARF1,MTTP,PLTP,PRKACA,PRKACB,PRKACG,APOA5
GO: Biological Process	GO:0071407	cellular response to organic cyclic compound	8.7629999999999998E-7	6.4250000000000002E-3	3.2950000000000001E-5	3.123E-4	75	883	NCOA3,RPL32,RPLP0,RPLP1,ESRRA,ACTB,RXRA,RAPGEF3,YAP1,AKT1,NCOA2,RAE1,APOE,SLC5A5,PPARGC1B,SLC9A1,BMAL1,PLPP1,SLC16A1,ANKRD1,GNB5,PPARGC1A,SULT1A3,ZFP36L1,GLRX,GNA11,GNA15,GNAI1,GNAO1,GNAQ,GNAS,GNB1,CNOT2,CALR,CAV1,PDIA3,SULT1A4,CNOT9,RPL13A,HIF1A,GNG2,CHRM3,HNRNPD,ABCB1,ABCB4,XRN1,ABCG2,HSPA1B,HSPA8,SIN3A,PPARA,PPARG,MED1,NR1D1,CLOCK,ZFP36,PPP2CA,NCOR1,NCOR2,GNA14,PRKACA,CTNNB1,INHBA,INHBB,ISL1,I…
GO: Biological Process	GO:0120009	intermembrane lipid transfer	8.8540000000000003E-7	6.4910000000000002E-3	3.2950000000000001E-5	3.123E-4	15	51	APOA1,APOA2,APOB,APOE,MTTP,ABCG5,ABCG8,STARD5,OSBP,CETP,PITPNB,PLTP,STARD4,ABCG1,CERT1
GO: Biological Process	GO:0045940	positive regulation of steroid metabolic process	8.8540000000000003E-7	6.4910000000000002E-3	3.2950000000000001E-5	3.123E-4	15	51	AGT,APOA1,APOA2,APOE,FSHB,SREBF1,SREBF2,PPARGC1A,CGA,STARD4,NR1D1,ABCG1,PRKAA1,LDLRAP1,APOA5
GO: Biological Process	GO:0048732	gland development	9.6980000000000002E-7	7.1110000000000001E-3	3.591E-5	3.4039999999999998E-4	73	851	NCOA3,RPL30,RPL32,RPLP0,RPS15,RPS16,RPS24,RXRA,NUP54,RAPGEF3,YAP1,AKT1,SEC13,SLC25A4,APOA1,SEC31A,SLCO1B1,NCOA1,EIF3I,MTX1,MUC4,SREBF1,SREBF2,GATA4,SRP54,GC,GFER,HDAC3,STK11,GPAT4,GPC1,MUC19,CAV1,CD44,DDX20,PAX6,PCSK1,HIF1A,CDX2,CGA,NUP62,HNRNPD,ABCB1,PLAUR,SAMM50,WDR77,MED1,NCOR1,NCOR2,UPF2,PRKCSH,CTNNB1,PROC,PROS1,PSAP,INHBB,PSMB9,SLCO1B3,ISL1,MED24,TOMM22,DHPS,DIO3,MED12,RAP1A,NR2E3,RPL3,RPL7,…
GO: Biological Process	GO:1904869	regulation of protein localization to Cajal body	1.0070000000000001E-6	7.3810000000000004E-3	3.6539999999999999E-5	3.4630000000000001E-4	8	11	CCT7,CCT4,CCT2,CCT5,CCT8,TCP1,CCT6A,CCT3
GO: Biological Process	GO:1904871	positive regulation of protein localization to Cajal body	1.0070000000000001E-6	7.3810000000000004E-3	3.6539999999999999E-5	3.4630000000000001E-4	8	11	CCT7,CCT4,CCT2,CCT5,CCT8,TCP1,CCT6A,CCT3
GO: Biological Process	GO:0034427	nuclear-transcribed mRNA catabolic process, exonucleolytic, 3'-5'	1.0070000000000001E-6	7.3810000000000004E-3	3.6539999999999999E-5	3.4630000000000001E-4	8	11	EXOSC7,EXOSC2,EXOSC8,EXOSC4,EXOSC9,EXOSC5,EXOSC6,EXOSC3
GO: Biological Process	GO:0070203	regulation of establishment of protein localization to telomere	1.0070000000000001E-6	7.3810000000000004E-3	3.6539999999999999E-5	3.4630000000000001E-4	8	11	CCT7,CCT4,CCT2,CCT5,CCT8,TCP1,CCT6A,CCT3
GO: Biological Process	GO:0015711	organic anion transport	1.116E-6	8.1810000000000008E-3	4.0299999999999997E-5	3.8190000000000001E-4	47	438	AGT,SLC25A17,SLC25A4,SLC25A5,SLC25A6,SLC19A2,SLCO1B1,SLC2A1,SLC2A3,SLC6A8,SLC10A1,SLC10A2,SLC16A1,SLC25A1,SLCO1A2,SLC22A3,SLC22A2,MTTP,ABCB11,ABCC3,STXBP1,SLC5A6,SLC27A2,CACNA1A,SLC19A3,SLC44A4,SLC16A4,SLC16A3,SLC16A8,TP53,ABCB4,ABCG2,PRKAA1,SLC25A10,PRKCD,PNPLA8,PSAP,SLCO1B3,SLC27A1,SLC23A2,SLC23A1,SLC25A21,ABCC5,CERT1,LEP,SLC25A2,LRP2
GO: Biological Process	GO:0015748	organophosphate ester transport	1.325E-6	9.7129999999999994E-3	4.761E-5	4.5120000000000002E-4	26	160	FABP1,SLC25A17,SLC25A4,SLC25A5,SLC25A6,APOA1,APOA2,APOC2,APOC3,APOE,MTTP,ABCG8,SLC44A4,OSBP,VAPA,CETP,ABCB1,ABCB4,PITPNB,PLTP,ABCG1,PRKCD,APOA5,ABCC5,CERT1,LDLR
GO: Biological Process	GO:0043628	small regulatory ncRNA 3'-end processing	1.387E-6	1.017E-2	4.9599999999999999E-5	4.7009999999999999E-4	10	20	RPS21,EXOSC7,EXOSC2,PARN,EXOSC8,EXOSC4,EXOSC9,EXOSC5,EXOSC6,EXOSC3
GO: Biological Process	GO:0097006	regulation of plasma lipoprotein particle levels	1.5090000000000001E-6	1.107E-2	5.3720000000000001E-5	5.0920000000000002E-4	20	97	AGT,APOA1,APOA2,APOB,APOC2,APOC3,APOE,ARF1,KHSRP,MTTP,ABCC8,CETP,PLTP,ABCG1,PRKACA,PRKACB,PRKACG,LDLRAP1,APOA5,LDLR
GO: Biological Process	GO:0009914	hormone transport	1.7230000000000001E-6	1.2630000000000001E-2	6.101E-5	5.7819999999999996E-4	46	429	ADRA2A,AGT,SLCO1B1,BMAL1,PHPT1,SLC16A1,SLCO1A2,SNAP25,GPR119,NCOA6,SREBF1,GCG,FFAR4,GIP,STX1A,ABCC8,GLP1R,GLRX,VAMP2,GNAS,FFAR1,RAPGEF4,GRP,OSBP,PAX6,TP53,HIF1A,CGA,ABCB1,POMC,PPARG,NR1D1,CLOCK,YWHAZ,ABCG1,INHA,INHBA,INHBB,INS,PSMD9,ISL1,KCNB1,KCNJ11,DIO2,LEP,LRP2
GO: Biological Process	GO:0008202	steroid metabolic process	2.1619999999999998E-6	1.585E-2	7.6219999999999999E-5	7.224E-4	43	388	FABP6,AGT,PRKAG2,APOA1,APOA2,APOB,APOC3,APOE,SLC10A2,SLCO1A2,FSHB,MTTP,ABCB11,SREBF1,SREBF2,GC,PPARGC1A,SULT1A2,SULT1A1,SULT1A3,GNB3,SLC27A2,OSBP,SULT1A4,DDX20,CETP,CGA,STARD4,MED1,NR1D1,ABCG1,PRKAA1,PRKAA2,LDLRAP1,LGMN,APOA5,CUBN,LDLR,LEP,LHB,LIPE,LRP2,RORA
GO: Biological Process	GO:0048545	response to steroid hormone	2.176E-6	1.5949999999999999E-2	7.6329999999999996E-5	7.2340000000000002E-4	56	586	A2M,NCOA3,RPL27,RPL32,ESRRA,RXRA,FABP4,YAP1,SDC1,NCOA2,APOA2,SLCO1B1,PPARGC1B,BMAL1,PLPP1,NCOA1,MUC4,SREBF1,GC,HDAC3,SULT1A2,SULT1A1,SULT1A3,ZFP36L1,CNOT2,TBL1X,CALR,CAV1,SULT1A4,CNOT9,PCSK1,HIF1A,ABCB1,ABCB4,TXN,PIK3R1,ABCG2,HSPA1B,HSPA8,HSPD1,PPARA,MED1,NR1D1,CLOCK,ZFP36,PPP2CA,NCOR1,NCOR2,PRKCA,CCN2,SLCO1B3,ISL1,NR2E3,EIF4E,EIF4EBP1,EP300
GO: Biological Process	GO:0031669	cellular response to nutrient levels	2.3360000000000002E-6	1.712E-2	8.1550000000000004E-5	7.7280000000000003E-4	38	318	SEH1L,ACP5,RPS25,RXRA,PLIN2,PIK3R4,ALB,PRKAG2,DCPS,SLC2A1,ARSG,MTOR,NCOA1,SREBF1,SREBF2,GCGR,CACNB3,CAV1,PDIA3,TP53,HSPA8,PPARA,PPARG,MED1,PRKAA1,PRKAA2,PRKAB1,PRKAB2,PRKCD,PRKD1,CTNNB1,INHBB,KCNB1,LEP,EIF2S1,ANGPTL4,EIF4G1,RPL17
GO: Biological Process	GO:0071025	RNA surveillance	2.4080000000000001E-6	1.7649999999999999E-2	8.3670000000000004E-5	7.9290000000000003E-4	9	16	EXOSC7,EXOSC2,EXOSC8,XRN1,EXOSC4,EXOSC9,EXOSC5,EXOSC6,EXOSC3
GO: Biological Process	GO:0062012	regulation of small molecule metabolic process	2.503E-6	1.8350000000000002E-2	8.6570000000000006E-5	8.2050000000000005E-4	47	449	FABP1,AGT,AKT1,PRKAG2,LCMT1,NCOA2,APOA1,APOB,APOC2,APOC3,APOE,TRIB3,MTOR,ABCB11,SREBF1,SREBF2,GCG,GCGR,GCKR,GIP,STK11,PPARGC1A,GLP1R,GNB3,CACNA1A,CAV1,TP53,HIF1A,STARD4,PPARA,PPARG,NR1D1,NCOR1,NCOR2,ABCG1,PRKAA1,PRKAA2,LDLRAP1,INS,RANBP2,APOA5,LONP2,LDLR,LEP,MLXIPL,RORA,EP300
GO: Biological Process	GO:0042593	glucose homeostasis	2.7350000000000001E-6	2.0060000000000001E-2	9.4160000000000006E-5	8.9240000000000001E-4	43	391	RPS6,ADRA2A,YAP1,AKT1,APOC3,SLC2A4,PHPT1,SLC16A1,NCOA6,GATA4,GCG,GCGR,GCKR,STK11,PPARGC1A,ABCC8,GLRX,CACNA1A,FFAR1,OSBP,PAX6,HIF1A,TXN,PIK3R1,PIK3R2,POMC,SIN3A,PPARG,NR1D1,PPP2CA,NCOR2,ABCG1,PRKAA1,PRKAA2,PRKACA,INS,KCNB1,KCNJ11,DHPS,RAP1A,LEP,MLXIPL,RPL11
GO: Biological Process	GO:0034369	plasma lipoprotein particle remodeling	2.7930000000000002E-6	2.0480000000000002E-2	9.5260000000000006E-5	9.0280000000000004E-4	12	33	AGT,APOA1,APOA2,APOB,APOC2,APOC3,APOE,MTTP,CETP,PLTP,ABCG1,APOA5
GO: Biological Process	GO:0034368	protein-lipid complex remodeling	2.7930000000000002E-6	2.0480000000000002E-2	9.5260000000000006E-5	9.0280000000000004E-4	12	33	AGT,APOA1,APOA2,APOB,APOC2,APOC3,APOE,MTTP,CETP,PLTP,ABCG1,APOA5
GO: Biological Process	GO:0070202	regulation of establishment of protein localization to chromosome	2.9129999999999999E-6	2.1360000000000001E-2	9.8880000000000002E-5	9.3709999999999996E-4	8	12	CCT7,CCT4,CCT2,CCT5,CCT8,TCP1,CCT6A,CCT3
GO: Biological Process	GO:0034250	positive regulation of cellular amide metabolic process	2.9440000000000001E-6	2.1590000000000002E-2	9.9439999999999997E-5	9.4240000000000003E-4	29	202	RPL26,RPL30,RPLP1,RPS3A,RPS4X,RPS4Y1,RPS9,RXRA,APOE,PABPC1,PAIP1,MTOR,EIF3C,EIF3D,EIF2B5,HNRNPD,EIF5A2,ABCG1,PRKCD,EIF4A3,EIF3E,UPF3B,UPF3A,EEF2,EIF2S3,EIF4G1,EIF5A,ELAVL1,RPL5
GO: Biological Process	GO:0033500	carbohydrate homeostasis	2.9569999999999998E-6	2.1680000000000001E-2	9.9439999999999997E-5	9.4240000000000003E-4	43	392	RPS6,ADRA2A,YAP1,AKT1,APOC3,SLC2A4,PHPT1,SLC16A1,NCOA6,GATA4,GCG,GCGR,GCKR,STK11,PPARGC1A,ABCC8,GLRX,CACNA1A,FFAR1,OSBP,PAX6,HIF1A,TXN,PIK3R1,PIK3R2,POMC,SIN3A,PPARG,NR1D1,PPP2CA,NCOR2,ABCG1,PRKAA1,PRKAA2,PRKACA,INS,KCNB1,KCNJ11,DHPS,RAP1A,LEP,MLXIPL,RPL11
GO: Biological Process	GO:0032374	regulation of cholesterol transport	3.0989999999999999E-6	2.2720000000000001E-2	1.033E-4	9.787000000000001E-4	19	91	RXRA,APOA1,APOA2,APOC2,APOC3,APOE,SREBF2,ABCG5,ABCG8,CAV1,FURIN,CETP,ABCB4,PLTP,PPARG,ABCG1,LDLRAP1,APOA5,LEP
GO: Biological Process	GO:0032371	regulation of sterol transport	3.0989999999999999E-6	2.2720000000000001E-2	1.033E-4	9.787000000000001E-4	19	91	RXRA,APOA1,APOA2,APOC2,APOC3,APOE,SREBF2,ABCG5,ABCG8,CAV1,FURIN,CETP,ABCB4,PLTP,PPARG,ABCG1,LDLRAP1,APOA5,LEP
GO: Biological Process	GO:0097305	response to alcohol	3.8460000000000001E-6	2.8199999999999999E-2	1.2760000000000001E-4	1.209E-3	52	532	A2M,RPL27,RPLP0,RPS2,RPS3A,RPS4X,RPS4Y1,ACP5,F7,RXRA,AKT1,APOE,SLC2A4,SLC5A5,SLC10A1,ABCB11,SREBF1,RPL10A,GNAI1,GNAS,GNB1,PDIA3,PAX6,TP53,GNG2,HNRNPD,PIK3R1,XRN1,HSPA1B,HSPA8,DNMT3L,PPARA,PPARG,PPP2CA,PRKAA1,PRKAA2,PRKCA,PRKCD,CTNNB1,INHBA,INHBB,ITPR2,KCNC2,SLC23A2,LDLR,LEP,EEF1B2,EEF2,EIF4EBP1,EIF4G1,PSMD14,RPL15
GO: Biological Process	GO:0042632	cholesterol homeostasis	3.912E-6	2.8680000000000001E-2	1.292E-4	1.224E-3	22	123	FABP4,APOA1,APOA2,APOB,APOC2,APOC3,APOE,SLCO1A2,MTTP,ABCB11,SREBF2,ABCG5,ABCG8,CAV1,CETP,NR1D1,NCOR1,ABCG1,LDLRAP1,APOA5,LDLR,RORA
GO: Biological Process	GO:0065005	protein-lipid complex assembly	4.1590000000000003E-6	3.049E-2	1.3669999999999999E-4	1.2960000000000001E-3	12	34	APOA1,APOA2,APOB,APOC3,APOE,ARF1,MTTP,PLTP,PRKACA,PRKACB,PRKACG,APOA5
GO: Biological Process	GO:0055092	sterol homeostasis	4.5770000000000004E-6	3.356E-2	1.4980000000000001E-4	1.42E-3	22	124	FABP4,APOA1,APOA2,APOB,APOC2,APOC3,APOE,SLCO1A2,MTTP,ABCB11,SREBF2,ABCG5,ABCG8,CAV1,CETP,NR1D1,NCOR1,ABCG1,LDLRAP1,APOA5,LDLR,RORA
GO: Biological Process	GO:0050994	regulation of lipid catabolic process	5.1889999999999998E-6	3.8039999999999997E-2	1.6909999999999999E-4	1.6019999999999999E-3	18	84	FABP1,ADRA2A,AKT1,APOA1,APOA2,APOC2,APOC3,MTOR,ABCB11,PLIN1,PPARA,PRKAA1,PRKCD,INS,APOA5,LONP2,LDLR,ABHD5
GO: Biological Process	GO:0045727	positive regulation of translation	5.6659999999999996E-6	4.1540000000000001E-2	1.838E-4	1.7420000000000001E-3	26	171	RPL26,RPL30,RPLP1,RPS3A,RPS4X,RPS4Y1,RPS9,RXRA,PABPC1,PAIP1,MTOR,EIF3C,EIF3D,EIF2B5,HNRNPD,EIF5A2,EIF4A3,EIF3E,UPF3B,UPF3A,EEF2,EIF2S3,EIF4G1,EIF5A,ELAVL1,RPL5
GO: Biological Process	GO:0034367	protein-containing complex remodeling	6.0970000000000002E-6	4.471E-2	1.9689999999999999E-4	1.866E-3	12	35	AGT,APOA1,APOA2,APOB,APOC2,APOC3,APOE,MTTP,CETP,PLTP,ABCG1,APOA5
GO: Biological Process	GO:0032210	regulation of telomere maintenance via telomerase	6.3450000000000002E-6	4.6519999999999999E-2	2.04E-4	1.934E-3	15	58	CCT7,CCT4,CCT2,CCT5,CCT8,SMG6,TCP1,SMG5,CCT6A,PARN,CCT3,XRN1,DCP2,CTNNB1,FBXO4
GO: Biological Process	GO:0001731	formation of translation preinitiation complex	7.3050000000000004E-6	5.3560000000000003E-2	2.309E-4	2.1879999999999998E-3	8	13	RPS2,MCTS1,EIF2S2,RPL13A,EIF4H,EIF2S3,EIF4B,EIF5
GO: Biological Process	GO:1904867	protein localization to Cajal body	7.3050000000000004E-6	5.3560000000000003E-2	2.309E-4	2.1879999999999998E-3	8	13	CCT7,CCT4,CCT2,CCT5,CCT8,TCP1,CCT6A,CCT3
GO: Biological Process	GO:1904816	positive regulation of protein localization to chromosome, telomeric region	7.3050000000000004E-6	5.3560000000000003E-2	2.309E-4	2.1879999999999998E-3	8	13	CCT7,CCT4,CCT2,CCT5,CCT8,TCP1,CCT6A,CCT3
GO: Biological Process	GO:1903405	protein localization to nuclear body	7.3050000000000004E-6	5.3560000000000003E-2	2.309E-4	2.1879999999999998E-3	8	13	CCT7,CCT4,CCT2,CCT5,CCT8,TCP1,CCT6A,CCT3
GO: Biological Process	GO:1905952	regulation of lipid localization	7.4599999999999997E-6	5.4699999999999999E-2	2.3470000000000001E-4	2.225E-3	30	223	RXRA,PLIN2,AGT,AKT1,APOA1,APOA2,APOB,APOC2,APOC3,APOE,SREBF2,ABCG5,ABCG8,CAV1,FURIN,TP53,CETP,ABCB4,PLIN1,PLTP,POMC,PPARA,PPARG,ABCG1,PRKCD,LDLRAP1,APOA5,LEP,ABHD5,SAR1B
GO: Biological Process	GO:0000289	nuclear-transcribed mRNA poly(A) tail shortening	8.8109999999999992E-6	6.4610000000000001E-2	2.7609999999999999E-4	2.617E-3	12	36	CNOT6,PABPC1,CNOT2,CNOT3,CNOT4,CNOT9,PARN,CNOT8,CNOT7,CNOT10,ZFP36,TNKS1BP1
GO: Biological Process	GO:0015914	phospholipid transport	9.0580000000000004E-6	6.6409999999999997E-2	2.8259999999999998E-4	2.6779999999999998E-3	20	107	FABP1,APOA1,APOA2,APOC2,APOC3,APOE,MTTP,ABCG8,OSBP,VAPA,CETP,ABCB1,ABCB4,PITPNB,PLTP,ABCG1,PRKCD,APOA5,CERT1,LDLR
GO: Biological Process	GO:0150104	transport across blood-brain barrier	9.3670000000000003E-6	6.8680000000000005E-2	2.9100000000000003E-4	2.758E-3	18	87	APOE,SLC2A1,SLC2A3,SLC2A4,SLC5A1,SLC5A5,SLC16A1,SLC22A1,SLC22A3,SLC22A2,ABCC3,SLC5A6,SLC44A1,ABCB1,ABCG2,SLC27A1,ABCC5,LRP2
GO: Biological Process	GO:1905906	regulation of amyloid fibril formation	9.5130000000000002E-6	6.9750000000000006E-2	2.943E-4	2.7889999999999998E-3	9	18	PFDN6,APOE,PFDN1,PFDN2,PFDN4,PFDN5,VBP1,HSPG2,LDLR
GO: Biological Process	GO:0046942	carboxylic acid transport	1.131E-5	8.2919999999999994E-2	3.478E-4	3.2959999999999999E-3	39	351	AGT,SLC19A2,SLCO1B1,SLC6A8,SLC10A1,SLC10A2,SLC16A1,SLC25A1,SLCO1A2,SLC22A3,SLC22A2,MTTP,ABCB11,ABCC3,STXBP1,SLC5A6,SLC27A2,CACNA1A,SLC19A3,SLC16A4,SLC16A3,SLC16A8,TP53,ABCB4,ABCG2,PRKAA1,SLC25A10,PRKCD,PNPLA8,PSAP,SLCO1B3,SLC27A1,SLC23A2,SLC23A1,SLC25A21,ABCC5,LEP,SLC25A2,LRP2
GO: Biological Process	GO:0010232	vascular transport	1.134E-5	8.3129999999999996E-2	3.478E-4	3.2959999999999999E-3	18	88	APOE,SLC2A1,SLC2A3,SLC2A4,SLC5A1,SLC5A5,SLC16A1,SLC22A1,SLC22A3,SLC22A2,ABCC3,SLC5A6,SLC44A1,ABCB1,ABCG2,SLC27A1,ABCC5,LRP2
GO: Biological Process	GO:0035461	vitamin transmembrane transport	1.271E-5	9.3170000000000003E-2	3.882E-4	3.679E-3	10	24	SLC19A2,GC,SLC5A6,SLC19A3,SLC44A4,SLC27A1,SLC23A2,SLC23A1,ABCC5,LRP2
GO: Biological Process	GO:0048511	rhythmic process	1.288E-5	9.4409999999999994E-2	3.9169999999999998E-4	3.712E-3	45	442	A2M,ACTB,F7,AGT,ALB,NCOA2,BMAL1,MTOR,FSHB,MTTP,NCOA1,MUC4,SREBF1,HDAC3,PPARGC1A,GLRX,NFYA,GNA11,GNAQ,NPAS2,PDIA3,HAS1,HAS2,TP53,CGA,HNRNPD,ABCB1,HSPA8,SIN3A,PPARA,PPARG,NR1D1,CLOCK,CREBBP,NCOR1,NCOR2,PRKAA1,PRKAA2,PRKACA,INHBA,FBXL3,LEP,RORA,EP300,FBXW7
GO: Biological Process	GO:0045471	response to ethanol	1.3149999999999999E-5	9.6449999999999994E-2	3.9849999999999998E-4	3.777E-3	35	296	RPS2,RPS3A,RPS4X,RPS4Y1,ACP5,RXRA,APOE,SLC2A4,SLC10A1,ABCB11,SREBF1,RPL10A,PDIA3,PAX6,TP53,PIK3R1,HSPA1B,HSPA8,DNMT3L,PPARA,PPP2CA,PRKAA1,PRKCA,PRKCD,ITPR2,KCNC2,SLC23A2,LDLR,LEP,EEF1B2,EEF2,EIF4EBP1,EIF4G1,PSMD14,RPL15
GO: Biological Process	GO:0042594	response to starvation	1.419E-5	0.1041	4.283E-4	4.0590000000000001E-3	34	283	SEH1L,ACP5,RPS25,PLIN2,PIK3R4,ALB,PRKAG2,SLC2A1,ARSG,MTOR,SREBF1,SREBF2,GCG,GCGR,GIP,PPARGC1A,CAV1,TP53,HSPA8,PPARA,PPARG,ZFP36,PRKAA1,PRKAA2,PRKCD,PRKD1,CTNNB1,INHBB,LEP,EIF2S1,EIF2B1,ANGPTL4,EIF4EBP1,RPL17
GO: Biological Process	GO:0031100	animal organ regeneration	1.4419999999999999E-5	0.1057	4.3330000000000002E-4	4.1060000000000003E-3	27	191	RPL30,RPL32,RPS15,RPS16,RPS24,F7,RAPGEF3,APOA1,APOA2,SLCO1A2,SREBF1,GCKR,GFER,NRF1,CAV1,DDX20,PPARG,MED1,UPF2,RAP1A,APOA5,LRP2,RPL7,RPL10,RPL13,RPL18,RPL19
GO: Biological Process	GO:0046890	regulation of lipid biosynthetic process	1.454E-5	0.1066	4.35E-4	4.1229999999999999E-3	32	256	LPCAT1,AGT,AKT1,APOA1,APOB,APOC2,APOC3,APOE,TRIB3,MTOR,FSHB,SREBF1,SREBF2,GIP,STK11,PPARGC1A,DDX20,CGA,STARD4,PPARA,PPARG,NR1D1,ABCG1,PRKAA1,PRKCD,INS,SLC27A1,APOA5,LDLR,LEP,MLXIPL,FBXW7
GO: Biological Process	GO:0019217	regulation of fatty acid metabolic process	1.5160000000000001E-5	0.1111	4.5179999999999998E-4	4.2820000000000002E-3	22	132	FABP1,AGT,AKT1,PRKAG2,APOA1,APOC2,APOC3,TRIB3,MTOR,ABCB11,SREBF1,GIP,PPARGC1A,CAV1,PPARA,PPARG,NCOR1,PRKAA1,INS,APOA5,LONP2,MLXIPL
GO: Biological Process	GO:0046879	hormone secretion	1.626E-5	0.1192	4.8270000000000002E-4	4.5739999999999999E-3	43	415	ADRA2A,AGT,BMAL1,PHPT1,SLC16A1,SNAP25,GPR119,NCOA6,SREBF1,GCG,FFAR4,GIP,STX1A,ABCC8,GLP1R,GLRX,VAMP2,GNAS,FFAR1,RAPGEF4,GRP,OSBP,PAX6,TP53,HIF1A,CGA,POMC,PPARG,NR1D1,CLOCK,YWHAZ,ABCG1,INHA,INHBA,INHBB,INS,PSMD9,ISL1,KCNB1,KCNJ11,DIO2,LEP,LRP2
GO: Biological Process	GO:0045039	protein insertion into mitochondrial inner membrane	1.6439999999999998E-5	0.1205	4.86E-4	4.6059999999999999E-3	8	14	TIMM22,TOMM70,TIMM8A,TIMM10B,TIMM13,TIMM10,TIMM9,TIMM8B
GO: Biological Process	GO:0006820	anion transport	1.7750000000000001E-5	0.13009999999999999	5.2130000000000004E-4	4.9399999999999999E-3	54	589	AGT,SLC25A17,SLC25A4,SLC25A5,SLC25A6,SLC19A2,SLCO1B1,SLC2A1,SLC2A3,SLC5A1,SLC5A5,SLC6A8,SLC10A1,SLC10A2,SLC16A1,MTOR,SLC25A1,SLCO1A2,SLC22A3,SLC22A2,MTTP,ABCB11,ABCC3,STXBP1,SLC5A6,SLC27A2,CACNA1A,SLC19A3,SLC44A4,SLC16A4,SLC16A3,SLC16A8,TP53,ABCB1,ABCB4,CLNS1A,ABCG2,VDAC1,PRKAA1,SLC25A10,PRKCA,PRKCD,PNPLA8,PSAP,SLCO1B3,SLC27A1,SLC23A2,SLC23A1,SLC25A21,ABCC5,CERT1,LEP,SLC25A2,LRP2
GO: Biological Process	GO:0010629	negative regulation of gene expression	1.7770000000000001E-5	0.1303	5.2130000000000004E-4	4.9399999999999999E-3	120	1790	MAGOH,RPS3,ACP5,ETF1,RPS13,RPS26,F2,RXRA,CNOT6,YAP1,AGT,AKT1,CASC3,XRN2,EDC3,DCPS,APOA1,APOA2,APOE,PABPC1,PAIP1,DIS3,KHSRP,NCBP2,MTOR,LSM2,EXOSC7,DCP1A,SMG1,GATA4,SRP9,NCBP1,TNFRSF21,FFAR4,LSM1,LSM3,HDAC3,ZFP36L1,RNPS1,SMG9,GNAS,CNOT2,CNOT3,CNOT4,SMG6,CALR,FFAR1,SMG5,PATL1,EXOSC2,LSM6,CNOT9,FURIN,PARN,RPL13A,TP53,TPR,HIF1A,MAPKAPK2,EXOSC8,EDC4,LSM5,HNRNPD,CNOT8,GSPT2,CNOT7,XRN1,LSM4,HSPA1B,EXOSC4…
GO: Biological Process	GO:0051050	positive regulation of transport	1.821E-5	0.13350000000000001	5.3200000000000003E-4	5.0419999999999996E-3	88	1182	ACTB,F2,RXRA,ADRA2A,RAPGEF3,AGT,AKT1,SDC1,SDC4,SLC25A4,APOA1,APOA2,APOE,ARF1,NCBP2,SLC9A1,PHPT1,ANKRD1,EDEM2,ABCB11,SNAP25,NCOA6,SREBF2,GCG,FFAR4,GIP,HDAC3,STK11,STX1A,STXBP1,GPC3,BSG,ABCC8,GLP1R,GLRX,VAMP2,GNAI2,GNAS,CACNB2,CACNB3,CALR,FFAR1,RAPGEF4,CAV1,GRP,OSBP,PAX6,PCSK1,TPR,HIF1A,CETP,ABCB1,ABCB4,PIK3R1,PIK3R2,HSPA8,PLTP,TOMM7,AKAP5,PPARG,ABCG1,MAPK14,PRKAA1,PRKACA,PRKCA,PRKCD,PRKD1,EDEM1,PR…
GO: Biological Process	GO:0071028	nuclear mRNA surveillance	1.8320000000000001E-5	0.1343	5.331E-4	5.0520000000000001E-3	7	10	EXOSC7,EXOSC8,XRN1,EXOSC4,EXOSC9,EXOSC5,EXOSC6
GO: Biological Process	GO:0034101	erythrocyte homeostasis	2.1149999999999999E-5	0.15509999999999999	6.1289999999999999E-4	5.8089999999999999E-3	32	260	RPL27,RPL35A,RPLP1,RPS3,RPS6,RPS9,RPS14,RPS15A,RPS17,RPS19,RPS24,RPS27,RPS29,SLC25A5,ZFP36L1,HSCB,RPL35,TP53,HIF1A,HSPA1B,HSPA9,MED1,ZFP36,NCOR1,MAPK14,MAPK11,INHA,INHBA,ABCC5,ELAVL1,RPL11,RPL18
GO: Biological Process	GO:0061024	membrane organization	2.198E-5	0.16109999999999999	6.3440000000000002E-4	6.012E-3	78	1005	GPHN,TOMM5,SEC24B,AKT1,TOMM40,SEC23A,SEC13,SLC25A4,SLC25A5,SLC25A6,APOA1,APOA2,APOB,SEC31A,APOE,SLC2A4,ARF1,SLC9A1,MTX2,TIMM50,MTTP,SNAP25,MTX1,BCS1L,HDAC3,STX1A,STXBP1,VAMP2,GM2A,ABCG5,ABCG8,CAV1,STARD5,OSBP,TRAM1,AGRN,TP53,VAPB,VAPA,CETP,ABCB1,ABCB4,PITPNB,SAMM50,SEC61A1,HSPA1B,TIMM22,HSPA8,PLTP,HSPA9,TOMM7,AKAP5,STARD4,PPARG,YWHAB,ABCG1,NUP155,SEC24C,PRKCA,PRKCD,NUP93,PSAP,TOMM20,TOMM70,TIMM8A…
GO: Biological Process	GO:0071051	polyadenylation-dependent snoRNA 3'-end processing	2.8670000000000002E-5	0.2102	8.2109999999999995E-4	7.7819999999999999E-3	6	7	EXOSC2,PARN,EXOSC4,EXOSC5,EXOSC6,EXOSC3
GO: Biological Process	GO:0031086	nuclear-transcribed mRNA catabolic process, deadenylation-independent decay	2.8670000000000002E-5	0.2102	8.2109999999999995E-4	7.7819999999999999E-3	6	7	EDC3,DCP1A,ZFP36L1,EDC4,ZFP36,DCP1B
GO: Biological Process	GO:0048878	chemical homeostasis	3.2169999999999999E-5	0.23580000000000001	9.1770000000000003E-4	8.6969999999999999E-3	97	1365	LPCAT1,RPS6,F2,FABP4,ADRA2A,YAP1,AGT,AKT1,APOA1,APOA2,APOB,APOC2,APOC3,APOE,SLC2A4,ARF1,SLC9A1,PHPT1,SLC16A1,SLCO1A2,FTH1,MTTP,ABCB11,NCOA6,SREBF2,GATA4,GCG,GCGR,GCKR,GIP,HDAC3,STK11,PPARGC1A,ABCC8,GLP1R,GLRX,GNAI2,GNAS,ABCG5,ABCG8,CACNA1A,CALR,FFAR1,CAV1,OSBP,PAX6,HAS2,TP53,VAPB,HIF1A,CETP,ABCB4,TXN,GRHL1,PIK3R1,PIK3R2,POMC,EIF5A2,SIN3A,PPARG,NR1D1,PPP2CA,NCOR1,NCOR2,ABCG1,PRKAA1,PRKAA2,PRKACA,P…
GO: Biological Process	GO:0009410	response to xenobiotic stimulus	3.2639999999999999E-5	0.23930000000000001	9.2770000000000005E-4	8.7919999999999995E-3	65	785	FABP4,PLIN2,RAPGEF3,ACAN,APOA1,APOA2,APOB,APOC2,APOC3,SLCO1B1,SLC10A1,SLCO1A2,ANKRD1,ABCB11,MUC4,ABCC3,SREBF1,SREBF2,GATA4,SRP68,GIP,HDAC3,PPARGC1A,SULT1A2,SULT1A1,SULT1A3,ABCC8,GNAO1,GNAS,ABCG5,ABCG8,NPAS2,CALR,CAV1,SULT1A4,PAX6,TP53,PCSK1,HIF1A,HNRNPD,ABCB1,ABCB4,TXN,PIK3R1,HSPA8,HSPD1,XPO1,PPARG,YWHAZ,PRKAA1,PRKAA2,PRKCD,CTNNB1,INHBA,PSMB9,SLCO1B3,KCNJ11,RAP1A,RAP1B,ABCC5,EEF1A1,EEF2,LIPE,LRP2…
GO: Biological Process	GO:1904874	positive regulation of telomerase RNA localization to Cajal body	3.3980000000000003E-5	0.24909999999999999	9.546E-4	9.0469999999999995E-3	8	15	CCT7,CCT4,CCT2,CCT5,CCT8,TCP1,CCT6A,CCT3
GO: Biological Process	GO:1904814	regulation of protein localization to chromosome, telomeric region	3.3980000000000003E-5	0.24909999999999999	9.546E-4	9.0469999999999995E-3	8	15	CCT7,CCT4,CCT2,CCT5,CCT8,TCP1,CCT6A,CCT3
GO: Biological Process	GO:1990173	protein localization to nucleoplasm	3.3980000000000003E-5	0.24909999999999999	9.546E-4	9.0469999999999995E-3	8	15	CCT7,CCT4,CCT2,CCT5,CCT8,TCP1,CCT6A,CCT3
GO: Biological Process	GO:0006641	triglyceride metabolic process	3.7030000000000003E-5	0.27150000000000002	1.036E-3	9.8219999999999991E-3	21	127	APOA1,APOA2,APOB,APOC2,APOC3,APOE,MTTP,SREBF1,GNB3,GPAT4,GPAT3,CAV1,CCNC,CETP,SLC27A1,APOA5,TBL1XR1,LDLR,LIPE,ABHD5,FBXW7
GO: Biological Process	GO:0001889	liver development	3.8019999999999999E-5	0.27879999999999999	1.06E-3	1.005E-2	42	412	RPL30,RPL32,RPS15,RPS16,RPS24,RXRA,NUP54,RAPGEF3,YAP1,SEC13,SLC25A4,SEC31A,SLCO1B1,EIF3I,SREBF1,SREBF2,GATA4,GFER,HDAC3,GPC1,DDX20,CDX2,NUP62,HNRNPD,SAMM50,MED1,UPF2,PRKCSH,CTNNB1,PROC,PROS1,PSMB9,SLCO1B3,TOMM22,DIO3,RAP1A,RPL7,RPL10,RPL13,RPL18,FBXW7,RPL19
GO: Biological Process	GO:0033344	cholesterol efflux	3.9289999999999998E-5	0.28810000000000002	1.091E-3	1.034E-2	16	75	RXRA,APOA1,APOA2,APOB,APOC2,APOC3,APOE,SREBF2,ABCG5,ABCG8,CAV1,CETP,PLTP,PPARG,ABCG1,APOA5
GO: Biological Process	GO:0046903	secretion	4.1489999999999997E-5	0.30420000000000003	1.1479999999999999E-3	1.0880000000000001E-2	92	1278	RPLP0,ADRA2A,AGT,SDC1,SDC4,SEC13,ARFGEF2,APOE,ARF1,BMAL1,SLC10A1,PHPT1,SLC16A1,SLCO1A2,SLC22A2,ANKRD1,MTTP,ABCB11,NCOA1,SNAP25,MTX1,MUC4,GPR119,ABCC3,NCOA6,SREBF1,GC,GCG,GCGR,FFAR4,GIP,STX1A,STXBP1,BSG,ABCC8,GLP1R,GLRX,VAMP2,SYT5,GNAI2,GNAS,GPAT4,CACNA1A,CACNB2,FFAR1,CANX,RAPGEF4,CAV1,SLC44A4,GRP,OSBP,FURIN,PAX6,TP53,PCSK1,HIF1A,CGA,CHRM3,ABCB1,ABCB4,AKAP5,POMC,PPARG,MED1,NR1D1,CLOCK,YWHAZ,NCOR1,…
GO: Biological Process	GO:0007004	telomere maintenance via telomerase	4.7929999999999997E-5	0.35139999999999999	1.3209999999999999E-3	1.252E-2	16	76	CCT7,CCT4,CCT2,CCT5,CCT8,SMG6,TCP1,SMG5,CCT6A,PARN,CCT3,XRN1,DCP2,TNKS1BP1,CTNNB1,FBXO4
GO: Biological Process	GO:0000290	deadenylation-dependent decapping of nuclear-transcribed mRNA	4.8619999999999999E-5	0.35649999999999998	1.3290000000000001E-3	1.259E-2	7	11	DCPS,DCP1A,LSM1,PATL1,CNOT7,DCP2,DCP1B
GO: Biological Process	GO:0015871	choline transport	4.8619999999999999E-5	0.35649999999999998	1.3290000000000001E-3	1.259E-2	7	11	SLC44A5,SLC6A8,SLC22A2,SLC44A4,SLC44A1,SLC44A2,SLC44A3
GO: Biological Process	GO:0046486	glycerolipid metabolic process	4.8749999999999999E-5	0.3574	1.3290000000000001E-3	1.259E-2	43	431	ACP6,LPCAT1,DNAJC19,PIK3R4,SLC44A5,FAR1,PIK3R3,APOA1,APOA2,APOB,APOC2,APOC3,APOE,SACM1L,VAC14,PLPP1,MTTP,SMG1,SREBF1,GNB3,GPAT4,GPAT3,CAV1,SLC44A4,CCNC,SLC44A1,CETP,PIK3R1,PIK3R2,TPTE2,PRDX6,PIK3R6,PNPLA8,FIG4,SLC27A1,APOA5,SLC44A2,TBL1XR1,LDLR,LIPE,ABHD5,SLC44A3,FBXW7
GO: Biological Process	GO:0016075	rRNA catabolic process	4.8949999999999997E-5	0.3589	1.3290000000000001E-3	1.26E-2	10	27	DIS3,EXOSC7,EXOSC2,EXOSC8,XRN1,EXOSC4,EXOSC9,EXOSC5,EXOSC6,EXOSC3
GO: Biological Process	GO:0036260	RNA capping	5.1549999999999999E-5	0.37790000000000001	1.3940000000000001E-3	1.321E-2	9	21	SNRPB,SNRPD1,SNRPD2,SNRPD3,SNRPE,SNRPF,SNRPG,TGS1,NCBP1
GO: Biological Process	GO:0019218	regulation of steroid metabolic process	5.2009999999999998E-5	0.38129999999999997	1.3940000000000001E-3	1.321E-2	22	141	AGT,APOA1,APOA2,APOB,APOE,FSHB,ABCB11,SREBF1,SREBF2,PPARGC1A,GNB3,DDX20,CGA,STARD4,NR1D1,ABCG1,PRKAA1,LDLRAP1,APOA5,LDLR,LEP,RORA
GO: Biological Process	GO:0046822	regulation of nucleocytoplasmic transport	5.2009999999999998E-5	0.38129999999999997	1.3940000000000001E-3	1.321E-2	22	141	NUP54,RAPGEF3,NCBP2,CHCHD4,HDAC3,TPR,NUP62,TXN,PIK3R1,PIK3R2,AKAP5,XPO1,PPP2CA,MAPK14,PRKACA,PRKCD,PRKD1,NUP58,NUP153,NUP214,LEP,AAAS
GO: Biological Process	GO:0014823	response to activity	5.2160000000000002E-5	0.38240000000000002	1.3940000000000001E-3	1.321E-2	24	165	AGT,MTOR,GCG,STK11,PPARGC1A,SULT1A2,SULT1A1,SULT1A3,ABCG5,ABCG8,NRF1,SULT1A4,HIF1A,TXN,HSPA8,HSPD1,AKAP5,PPARA,PRKAA1,PRKAA2,CTNNB1,TOMM20,SCO2,LEP
GO: Biological Process	GO:0032368	regulation of lipid transport	5.2269999999999999E-5	0.38319999999999999	1.3940000000000001E-3	1.321E-2	26	190	RXRA,AGT,AKT1,APOA1,APOA2,APOC2,APOC3,APOE,SREBF2,ABCG5,ABCG8,CAV1,FURIN,TP53,CETP,ABCB4,PLTP,POMC,PPARA,PPARG,ABCG1,PRKCD,LDLRAP1,APOA5,LEP,SAR1B
GO: Biological Process	GO:1904356	regulation of telomere maintenance via telomere lengthening	5.2540000000000002E-5	0.38519999999999999	1.3960000000000001E-3	1.323E-2	15	67	CCT7,CCT4,CCT2,CCT5,CCT8,SMG6,TCP1,SMG5,CCT6A,PARN,CCT3,XRN1,DCP2,CTNNB1,FBXO4
GO: Biological Process	GO:0006508	proteolysis	5.6759999999999999E-5	0.41620000000000001	1.5020000000000001E-3	1.4239999999999999E-2	128	1987	A2M,RPS3,USP11,RPS7,RPS27A,F2,F7,PSMA8,F9,F10,FABP1,ADRA2A,ACAN,AGT,TIMM17A,AKT1,SPCS1,FBXW4,APOE,EDEM3,BMAL1,TRIB3,SLC22A2,EDEM2,UGGT2,EIF3F,EIF3H,SEC11C,BMP1,PROZ,PSME4,GPC3,PMPCA,SEC61B,CNOT4,TBL1X,CALR,TIMM23B,CANX,CAV1,FURIN,SEC11A,CD44,AGRN,TP53,PCSK1,RPL23,UBA52,SPCS3,PIK3R1,FBXW5,PLAUR,HSPA1B,HSPA8,HSPD1,PSMF1,PMPCB,WWTR1,XPO1,PPARG,CTSA,NR1D1,CLOCK,PPP2CA,PPP2CB,PRKACA,PRKACB,CCN2,ACP4,C…
GO: Biological Process	GO:0061008	hepaticobiliary system development	5.7219999999999998E-5	0.41949999999999998	1.5089999999999999E-3	1.43E-2	42	418	RPL30,RPL32,RPS15,RPS16,RPS24,RXRA,NUP54,RAPGEF3,YAP1,SEC13,SLC25A4,SEC31A,SLCO1B1,EIF3I,SREBF1,SREBF2,GATA4,GFER,HDAC3,GPC1,DDX20,CDX2,NUP62,HNRNPD,SAMM50,MED1,UPF2,PRKCSH,CTNNB1,PROC,PROS1,PSMB9,SLCO1B3,TOMM22,DIO3,RAP1A,RPL7,RPL10,RPL13,RPL18,FBXW7,RPL19
GO: Biological Process	GO:0030258	lipid modification	5.9570000000000001E-5	0.43680000000000002	1.5659999999999999E-3	1.4840000000000001E-2	30	244	FABP1,AGT,AKT1,PRKAG2,SLC25A17,APOA1,APOA2,APOE,SACM1L,PLPP1,PLPP2,PLPP3,MTOR,ABCB11,PPARGC1A,SLC27A2,PHYH,STARD4,TPTE2,PPARA,PPARG,ABCG1,MAPK14,PRKAA1,HACL1,DECR1,FIG4,APOA5,LONP2,LEP
GO: Biological Process	GO:0015718	monocarboxylic acid transport	5.9920000000000002E-5	0.43930000000000002	1.5690000000000001E-3	1.487E-2	23	154	SLCO1B1,SLC6A8,SLC10A1,SLC10A2,SLC16A1,SLCO1A2,SLC22A3,MTTP,ABCB11,ABCC3,SLC5A6,SLC27A2,SLC16A4,SLC16A3,SLC16A8,TP53,ABCB4,ABCG2,PRKAA1,PNPLA8,SLCO1B3,SLC27A1,LEP
GO: Biological Process	GO:0034380	high-density lipoprotein particle assembly	6.5549999999999994E-5	0.48060000000000003	1.7099999999999999E-3	1.6209999999999999E-2	8	16	APOA1,APOA2,APOE,PLTP,PRKACA,PRKACB,PRKACG,APOA5
GO: Biological Process	GO:0015749	monosaccharide transmembrane transport	6.7719999999999995E-5	0.4965	1.761E-3	1.669E-2	23	155	AKT1,PRKAG2,SLC2A1,SLC2A3,SLC2A4,SLC2A5,SLC5A1,TRIB3,FFAR4,GIP,GPC3,GLP1R,PIK3R1,MAPK14,PRKAA1,PRKCA,PRKCD,INS,SLC27A1,SLC23A2,SLC23A1,RAP1A,LEP
GO: Biological Process	GO:0015833	peptide transport	7.3629999999999998E-5	0.53990000000000005	1.908E-3	1.8079999999999999E-2	38	361	ADRA2A,AGT,SLCO1B1,BMAL1,PHPT1,SLC16A1,SNAP25,GPR119,NCOA6,SREBF1,GCG,FFAR4,GIP,STX1A,ABCC8,GLP1R,GLRX,FFAR1,RAPGEF4,GRP,OSBP,PAX6,TP53,HIF1A,PPARG,NR1D1,CLOCK,ABCG1,INHBB,INS,SLCO1B3,PSMD9,ISL1,KCNB1,KCNJ11,DIO2,ABCC5,LEP
GO: Biological Process	GO:0032212	positive regulation of telomere maintenance via telomerase	7.415E-5	0.54369999999999996	1.9139999999999999E-3	1.814E-2	11	35	CCT7,CCT4,CCT2,CCT5,CCT8,TCP1,CCT6A,PARN,CCT3,CTNNB1,FBXO4
GO: Biological Process	GO:0030218	erythrocyte differentiation	7.8440000000000001E-5	0.57509999999999994	2.013E-3	1.908E-2	30	247	RPL27,RPL35A,RPLP1,RPS3,RPS6,RPS9,RPS14,RPS15A,RPS19,RPS27,RPS29,SLC25A5,ZFP36L1,HSCB,RPL35,TP53,HIF1A,HSPA1B,HSPA9,MED1,ZFP36,NCOR1,MAPK14,MAPK11,INHA,INHBA,ABCC5,ELAVL1,RPL11,RPL18
GO: Biological Process	GO:0046883	regulation of hormone secretion	7.8529999999999995E-5	0.57579999999999998	2.013E-3	1.908E-2	37	347	ADRA2A,AGT,BMAL1,PHPT1,SLC16A1,SNAP25,NCOA6,SREBF1,GCG,FFAR4,GIP,STX1A,ABCC8,GLP1R,GLRX,VAMP2,GNAS,FFAR1,GRP,OSBP,PAX6,TP53,HIF1A,POMC,PPARG,NR1D1,CLOCK,ABCG1,INHA,INHBA,INHBB,INS,PSMD9,ISL1,KCNB1,KCNJ11,LEP
GO: Biological Process	GO:0042273	ribosomal large subunit biogenesis	8.5220000000000001E-5	0.62490000000000001	2.1770000000000001E-3	2.0629999999999999E-2	16	79	RPL23A,RPL24,RPL26,RPL35A,RPL38,RPLP0,RPL10A,RPL14,RPL35,RPL26L1,RPL5,RPL6,RPL7,RPL7A,RPL10,RPL11
GO: Biological Process	GO:0031668	cellular response to extracellular stimulus	9.1420000000000002E-5	0.67030000000000001	2.3280000000000002E-3	2.206E-2	38	364	SEH1L,ACP5,RPS25,RXRA,PLIN2,PIK3R4,ALB,PRKAG2,DCPS,SLC2A1,ARSG,MTOR,NCOA1,SREBF1,SREBF2,GCGR,CACNB3,CAV1,PDIA3,TP53,HSPA8,PPARA,PPARG,MED1,PRKAA1,PRKAA2,PRKAB1,PRKAB2,PRKCD,PRKD1,CTNNB1,INHBB,KCNB1,LEP,EIF2S1,ANGPTL4,EIF4G1,RPL17
GO: Biological Process	GO:0071496	cellular response to external stimulus	1.0950000000000001E-4	0.80269999999999997	2.777E-3	2.632E-2	46	491	SEH1L,ACP5,RPS25,F2,RXRA,PLIN2,PIK3R4,AGT,AKT1,ALB,PRKAG2,DCPS,SLC2A1,ARSG,SLC9A1,MTOR,ANKRD1,NCOA1,SREBF1,SREBF2,GCGR,HDAC3,CACNB3,CAV1,PDIA3,TP53,HIF1A,ABCB1,HSPA8,PPARA,PPARG,MED1,PRKAA1,PRKAA2,PRKAB1,PRKAB2,PRKCD,PRKD1,CTNNB1,INHBB,KCNB1,LEP,EIF2S1,ANGPTL4,EIF4G1,RPL17
GO: Biological Process	GO:0007007	inner mitochondrial membrane organization	1.102E-4	0.80830000000000002	2.7789999999999998E-3	2.6339999999999999E-2	12	44	MTX2,MTX1,SAMM50,TIMM22,HSPA9,TOMM70,TIMM8A,TIMM10B,TIMM13,TIMM10,TIMM9,TIMM8B
GO: Biological Process	GO:1904400	response to Thyroid stimulating hormone	1.103E-4	0.80879999999999996	2.7789999999999998E-3	2.6339999999999999E-2	5	5	RPLP0,RPLP1,F7,SLC5A5,RPL7A
GO: Biological Process	GO:0034372	very-low-density lipoprotein particle remodeling	1.126E-4	0.82569999999999999	2.8279999999999998E-3	2.6800000000000001E-2	7	12	APOA1,APOA2,APOC2,APOC3,APOE,CETP,APOA5
GO: Biological Process	GO:0034219	carbohydrate transmembrane transport	1.167E-4	0.85529999999999995	2.9190000000000002E-3	2.7660000000000001E-2	24	172	AKT1,PRKAG2,SLC2A1,SLC2A3,SLC2A4,SLC2A5,SLC5A1,TRIB3,ABCB11,FFAR4,GIP,GPC3,GLP1R,PIK3R1,MAPK14,PRKAA1,PRKCA,PRKCD,INS,SLC27A1,SLC23A2,SLC23A1,RAP1A,LEP
GO: Biological Process	GO:0070200	establishment of protein localization to telomere	1.194E-4	0.87570000000000003	2.9789999999999999E-3	2.8230000000000002E-2	8	17	CCT7,CCT4,CCT2,CCT5,CCT8,TCP1,CCT6A,CCT3
GO: Biological Process	GO:0006278	RNA-templated DNA biosynthetic process	1.2310000000000001E-4	0.90259999999999996	3.0599999999999998E-3	2.9000000000000001E-2	16	81	CCT7,CCT4,CCT2,CCT5,CCT8,SMG6,TCP1,SMG5,CCT6A,PARN,CCT3,XRN1,DCP2,TNKS1BP1,CTNNB1,FBXO4
GO: Biological Process	GO:0022600	digestive system process	1.26E-4	0.92410000000000003	3.1220000000000002E-3	2.9590000000000002E-2	22	148	FABP1,ADRA2A,APOA1,APOA2,SLC2A5,SLC5A1,SLCO1A2,MUC2,MUC4,MUC6,ABCG5,ABCG8,CAV1,TP53,CHRM3,ABCB1,ABCG2,MUC13,APOA5,LDLR,LEP,SAR1B
GO: Biological Process	GO:0030072	peptide hormone secretion	1.381E-4	1.012	3.408E-3	3.2300000000000002E-2	35	325	ADRA2A,AGT,BMAL1,PHPT1,SLC16A1,SNAP25,GPR119,NCOA6,SREBF1,GCG,FFAR4,GIP,STX1A,ABCC8,GLP1R,GLRX,FFAR1,RAPGEF4,GRP,OSBP,PAX6,TP53,HIF1A,PPARG,NR1D1,CLOCK,ABCG1,INHBB,INS,PSMD9,ISL1,KCNB1,KCNJ11,DIO2,LEP
GO: Biological Process	GO:0090276	regulation of peptide hormone secretion	1.5880000000000001E-4	1.1639999999999999	3.9069999999999999E-3	3.7019999999999997E-2	31	269	ADRA2A,BMAL1,PHPT1,SLC16A1,SNAP25,NCOA6,SREBF1,GCG,FFAR4,GIP,STX1A,ABCC8,GLP1R,GLRX,FFAR1,GRP,OSBP,PAX6,TP53,HIF1A,PPARG,NR1D1,CLOCK,ABCG1,INHBB,INS,PSMD9,ISL1,KCNB1,KCNJ11,LEP
GO: Biological Process	GO:0007586	digestion	1.6530000000000001E-4	1.212	4.0540000000000003E-3	3.8420000000000003E-2	25	188	FABP1,ADRA2A,APOA1,APOA2,SLC2A5,SLC5A1,SLCO1A2,MTTP,MUC2,MUC4,MUC6,PPARGC1A,ABCG5,ABCG8,CAV1,TP53,CHRM3,ABCB1,CLPS,ABCG2,MUC13,APOA5,LDLR,LEP,SAR1B
GO: Biological Process	GO:0010565	regulation of cellular ketone metabolic process	1.8340000000000001E-4	1.345	4.4819999999999999E-3	4.2479999999999997E-2	25	189	FABP1,AGT,AKT1,PRKAG2,APOA1,APOC2,APOC3,TRIB3,MTOR,ABCB11,SREBF1,GIP,PPARGC1A,CAV1,STARD4,PPARA,PPARG,NR1D1,NCOR1,NCOR2,PRKAA1,INS,APOA5,LONP2,MLXIPL
GO: Biological Process	GO:0007584	response to nutrient	1.873E-4	1.373	4.5630000000000002E-3	4.3240000000000001E-2	36	344	A2M,ACP5,F7,RXRA,FABP4,ALB,DCPS,APOA1,APOC3,SLC16A1,MTOR,NCOA1,MUC2,MUC4,GATA4,GCGR,GLRX,GNAI2,ABCG5,ABCG8,NRF1,CAV1,PDIA3,CD44,TP53,TSHB,ABCB1,PIK3R1,ABCG2,HSPA9,PPARG,MED1,CUBN,LEP,EEF2,LRP2
GO: Biological Process	GO:0042403	thyroid hormone metabolic process	1.9139999999999999E-4	1.403	4.6319999999999998E-3	4.3889999999999998E-2	11	38	IYD,SLC5A5,SULT1A2,SULT1A1,SULT1A3,SULT1A4,CGA,MED1,DIO1,DIO2,DIO3
GO: Biological Process	GO:1904358	positive regulation of telomere maintenance via telomere lengthening	1.9139999999999999E-4	1.403	4.6319999999999998E-3	4.3889999999999998E-2	11	38	CCT7,CCT4,CCT2,CCT5,CCT8,TCP1,CCT6A,PARN,CCT3,CTNNB1,FBXO4
GO: Biological Process	GO:0071417	cellular response to organonitrogen compound	1.9799999999999999E-4	1.452	4.7759999999999999E-3	4.5260000000000002E-2	73	968	RPLP0,RPLP1,ESRRA,ACTB,RXRA,RAPGEF3,AGT,AKT1,NCOA2,PIK3R3,SLC2A4,SLC5A5,SLC9A1,TRIB3,MTOR,GNB5,NCOA1,MUC4,SREBF1,GCGR,GFER,PPARGC1A,SULT1A3,ZFP36L1,GLP1R,VAMP2,GNA11,GNA15,GNAI2,GNAO1,GNAQ,GNAS,GNB1,CACNA1A,CAV1,SULT1A4,PAX6,RPL13A,TP53,HIF1A,GNG2,CHRM3,HNRNPD,ABCB1,RPL23,PIK3R1,PIK3R2,XRN1,AKAP5,SIN3A,PPARG,PPP2CA,GNA14,PRKAA1,PRKAA2,PRKACA,PRKCA,PRKCD,CTNNB1,LGMN,INHBA,INHBB,INS,ITPR2,ITPR3,SLC…
GO: Biological Process	GO:0032386	regulation of intracellular transport	2.052E-4	1.504	4.9249999999999997E-3	4.6679999999999999E-2	41	422	NUP54,RAPGEF3,SEC24B,ARF1,NCBP2,CHCHD4,EDEM2,SREBF1,SREBF2,HDAC3,STK11,VAMP2,CACNB3,TPR,NUP62,TXN,PIK3R1,PIK3R2,TOMM7,AKAP5,XPO1,PPARG,PPP2CA,MAPK14,PRKAA1,PRKACA,PRKCD,PRKD1,EDEM1,LDLRAP1,EIF3E,NUP58,KCNB1,NUP153,NUP214,LEP,PREB,AAAS,LMAN1,SAR1B,FBXW7
GO: Biological Process	GO:0030299	intestinal cholesterol absorption	2.0560000000000001E-4	1.5069999999999999	4.9249999999999997E-3	4.6679999999999999E-2	9	24	APOA1,APOA2,ABCG5,ABCG8,CAV1,APOA5,LDLR,LEP,SAR1B
GO: Biological Process	GO:0035627	ceramide transport	2.074E-4	1.52	4.9529999999999999E-3	4.6940000000000003E-2	8	18	MTTP,OSBP,VAPA,ABCB1,ABCB4,PLTP,PSAP,CERT1
GO: Biological Process	GO:0051247	positive regulation of protein metabolic process	2.1120000000000001E-4	1.548	5.0270000000000002E-3	4.7649999999999998E-2	115	1773	RPL26,RPL30,LPCAT1,RPLP1,RPS2,RPS3,RPS3A,RPS4X,RPS4Y1,RPS9,F2,RXRA,ADRA2A,RAPGEF3,AGT,TIMM17A,AKT1,PRKAG2,SDC4,PIK3R3,APOE,PABPC1,PAIP1,NCBP2,BMAL1,TRIB3,PLPP3,MTOR,SLC22A2,EIF3C,EIF3D,SREBF1,GATA4,NCBP1,GCG,IQGAP1,HDAC3,STK11,PPARGC1A,PSME4,GPC3,EIF2B5,GNAS,TIMM23B,CAV1,TEAD1,OSBP,CNOT9,FURIN,CD44,AGRN,PIK3R5,TP53,HNRNPD,TXN,PIK3R1,PLAUR,HSPA1B,HSPA8,HSPD1,AKAP5,EIF5A2,PPARG,PPP2CA,NCOR1,NCOR2,A…
GO: Biological Process	GO:0090501	RNA phosphodiester bond hydrolysis	2.1719999999999999E-4	1.593	5.1549999999999999E-3	4.8849999999999998E-2	23	165	RPS21,CNOT6,XRN2,EDC3,DCPS,DIS3,NCBP2,PLD6,EXOSC7,NCBP1,CNOT2,SMG6,EXOSC2,PARN,EXOSC8,CNOT8,CNOT7,XRN1,EXOSC4,EXOSC9,DCP2,EXOSC5,EXOSC3
GO: Biological Process	GO:0006656	phosphatidylcholine biosynthetic process	2.2220000000000001E-4	1.629	5.2550000000000001E-3	4.9799999999999997E-2	10	31	LPCAT1,SLC44A5,APOA1,APOA2,GPAT4,SLC44A4,SLC44A1,SLC27A1,SLC44A2,SLC44A3
GO: Biological Process	GO:1901701	cellular response to oxygen-containing compound	2.2469999999999999E-4	1.647	5.2969999999999996E-3	5.0200000000000002E-2	117	1815	NCOA3,RPL32,RPLP0,RPLP1,RPS3,ESRRA,ACTB,RXRA,FABP1,ADRA2A,RAPGEF3,YAP1,AGT,AKT1,NCOA2,TEAD2,DCPS,PIK3R3,APOC3,APOE,SLC2A4,SLC2A5,SLC5A5,PPARGC1B,SLC9A1,PHPT1,TRIB3,MTOR,ANKRD1,GNB5,NCOA1,MUC4,NCOA6,CDK19,SREBF1,GATA4,GCG,GCGR,GFER,PPARGC1A,SULT1A3,ZFP36L1,GLP1R,GLRX,VAMP2,GNA11,GNA15,GNAI1,GNAI2,GNAO1,GNAQ,GNAS,GNB1,CACNA1A,CAV1,TEAD1,PDIA3,OSBP,SULT1A4,PAX6,RPL13A,AGRN,TP53,HIF1A,GNG2,CHRM3,HNRN…
GO: Biological Process	GO:0034370	triglyceride-rich lipoprotein particle remodeling	2.3550000000000001E-4	1.7270000000000001	5.5160000000000001E-3	5.228E-2	7	13	APOA1,APOA2,APOC2,APOC3,APOE,CETP,APOA5
GO: Biological Process	GO:1904667	negative regulation of ubiquitin protein ligase activity	2.3550000000000001E-4	1.7270000000000001	5.5160000000000001E-3	5.228E-2	7	13	RPL37,RPS7,RPS15,RPS20,RPL23,RPL5,RPL11
GO: Biological Process	GO:0002791	regulation of peptide secretion	2.4000000000000001E-4	1.76	5.6049999999999997E-3	5.3120000000000001E-2	31	274	ADRA2A,BMAL1,PHPT1,SLC16A1,SNAP25,NCOA6,SREBF1,GCG,FFAR4,GIP,STX1A,ABCC8,GLP1R,GLRX,FFAR1,GRP,OSBP,PAX6,TP53,HIF1A,PPARG,NR1D1,CLOCK,ABCG1,INHBB,INS,PSMD9,ISL1,KCNB1,KCNJ11,LEP
GO: Biological Process	GO:0002790	peptide secretion	2.4929999999999999E-4	1.8280000000000001	5.803E-3	5.5E-2	35	333	ADRA2A,AGT,BMAL1,PHPT1,SLC16A1,SNAP25,GPR119,NCOA6,SREBF1,GCG,FFAR4,GIP,STX1A,ABCC8,GLP1R,GLRX,FFAR1,RAPGEF4,GRP,OSBP,PAX6,TP53,HIF1A,PPARG,NR1D1,CLOCK,ABCG1,INHBB,INS,PSMD9,ISL1,KCNB1,KCNJ11,DIO2,LEP
GO: Biological Process	GO:0009266	response to temperature stimulus	2.521E-4	1.8480000000000001	5.849E-3	5.543E-2	32	289	AGT,AKT1,SLC9A1,MTOR,PPARGC1A,EIF2B4,EIF2B3,EIF2B2,EIF2B5,NRF1,TP53,TPR,MAPKAPK2,PLIN1,HSPA1B,HSPA8,HSPB1,HSPD1,PPARA,PPARG,CLOCK,CREBBP,PRKAA1,PRKACA,PRKCD,DDX6,SLC27A1,DIO2,LIPE,EIF2S1,EIF2B1,EP300
GO: Biological Process	GO:0009755	hormone-mediated signaling pathway	2.565E-4	1.881	5.9280000000000001E-3	5.6180000000000001E-2	27	219	NCOA3,ESRRA,RXRA,YAP1,NCOA2,PPARGC1B,BMAL1,PLPP1,NCOA1,GCGR,CNOT2,CALR,CNOT9,CGA,CGB3,PPARA,PPARG,MED1,NR1D1,CLOCK,NCOR1,NCOR2,ISL1,SLC27A1,NR2E3,LHB,EP300
GO: Biological Process	GO:0006639	acylglycerol metabolic process	2.5710000000000002E-4	1.885	5.9280000000000001E-3	5.6180000000000001E-2	22	154	APOA1,APOA2,APOB,APOC2,APOC3,APOE,PLPP1,MTTP,SREBF1,GNB3,GPAT4,GPAT3,CAV1,CCNC,CETP,SLC27A1,APOA5,TBL1XR1,LDLR,LIPE,ABHD5,FBXW7
GO: Biological Process	GO:0045944	positive regulation of transcription by RNA polymerase II	2.6289999999999999E-4	1.927	6.0419999999999996E-3	5.7259999999999998E-2	97	1427	NCOA3,ESRRA,RXRA,RAPGEF3,YAP1,AKT1,NCOA2,TEAD2,MED10,MED30,MED29,MED8,MED15,NCBP2,PPARGC1B,SLC9A1,BMAL1,MED19,MED4,FSHB,NCOA1,NCOA6,SREBF1,SREBF2,GATA4,NCBP1,HDAC3,PPARGC1A,GLP1R,MED22,NFYA,NFYB,TBL1X,NPAS2,MLX,NRF1,TEAD1,TEAD4,TEAD3,CCNC,PAX6,AGRN,TP53,HIF1A,CDX2,CGA,MED14,HNRNPD,GRHL1,PIK3R1,PIK3R2,CNOT7,MED11,MED21,MED23,MED17,MED26,MED27,MED7,MED20,EXOSC9,POMC,WWTR1,SIN3A,PPARA,PPARG,MED1,NR1…
GO: Biological Process	GO:0000375	RNA splicing, via transesterification reactions	2.6410000000000002E-4	1.9359999999999999	6.0499999999999998E-3	5.7340000000000002E-2	37	364	RPL22,MAGOH,CASC3,DCPS,GEMIN2,PABPC1,KHSRP,NCBP2,SMN1,SMN2,LSM2,SNRPB,SNRPD1,SNRPD2,SNRPD3,SNRPE,SNRPF,SNRPG,TGS1,NCBP1,LSM1,LSM3,RNPS1,LSM6,DDX20,LSM5,CLNS1A,LSM4,WDR77,HSPA8,GEMIN5,PRDX6,GEMIN4,EIF4A3,RBM8A,GEMIN7,GEMIN6
GO: Biological Process	GO:0031099	regeneration	2.6570000000000001E-4	1.948	6.0679999999999996E-3	5.7509999999999999E-2	48	539	RPL30,RPL32,RPS15,RPS16,RPS24,F7,RXRA,RAPGEF3,YAP1,ACAN,APOA1,APOA2,APOE,SLCO1A2,SMN1,SMN2,SREBF1,GATA4,GCKR,GFER,NRF1,CAV1,DDX20,HAS2,HMMR,PLAUR,HSPA8,HSPA9,HSPD1,GEMIN5,PPARG,MED1,MAPK14,UPF2,VCAN,CCN2,LGMN,INHBA,ISL1,RAP1A,APOA5,LPA,LRP2,RPL7,RPL10,RPL13,RPL18,RPL19
GO: Biological Process	GO:0090087	regulation of peptide transport	2.8219999999999997E-4	2.069	6.4270000000000004E-3	6.0909999999999999E-2	31	276	ADRA2A,BMAL1,PHPT1,SLC16A1,SNAP25,NCOA6,SREBF1,GCG,FFAR4,GIP,STX1A,ABCC8,GLP1R,GLRX,FFAR1,GRP,OSBP,PAX6,TP53,HIF1A,PPARG,NR1D1,CLOCK,ABCG1,INHBB,INS,PSMD9,ISL1,KCNB1,KCNJ11,LEP
GO: Biological Process	GO:0007021	tubulin complex assembly	3.2079999999999999E-4	2.3519999999999999	7.2810000000000001E-3	6.9010000000000002E-2	6	9	TBCA,TBCC,TBCD,TBCE,TCP1,VBP1
GO: Biological Process	GO:0090207	regulation of triglyceride metabolic process	3.232E-4	2.3690000000000002	7.2919999999999999E-3	6.9110000000000005E-2	13	57	APOA1,APOC2,APOC3,APOE,SREBF1,GNB3,CCNC,SLC27A1,APOA5,TBL1XR1,LDLR,ABHD5,FBXW7
GO: Biological Process	GO:0006638	neutral lipid metabolic process	3.232E-4	2.37	7.2919999999999999E-3	6.9110000000000005E-2	22	156	APOA1,APOA2,APOB,APOC2,APOC3,APOE,PLPP1,MTTP,SREBF1,GNB3,GPAT4,GPAT3,CAV1,CCNC,CETP,SLC27A1,APOA5,TBL1XR1,LDLR,LIPE,ABHD5,FBXW7
GO: Biological Process	GO:0005975	carbohydrate metabolic process	3.2640000000000002E-4	2.3929999999999998	7.3419999999999996E-3	6.9580000000000003E-2	56	678	B3GNT8,AKT1,PRKAG2,LCMT1,NCOA2,SLC2A1,SLC2A3,SLC2A4,SLC2A5,EDEM3,MTOR,SLC25A1,EDEM2,GALK2,GCG,GCGR,GCKR,STK11,PPARGC1A,ST8SIA6,GLP1R,GM2A,GNB3,B3GNT9,HAS1,HAS2,HAS3,TP53,CHST5,HIF1A,PIK3R1,ABCG2,HYAL1,POMC,PPARA,NR1D1,NCOR1,TKFC,MAPK14,PRKAA1,PRKAA2,SLC25A10,EDEM1,MLEC,INS,CHST9,KCNJ11,SLC23A2,SLC23A1,RANBP2,ST8SIA3,LEP,MLXIPL,ST8SIA2,RORA,EP300
GO: Biological Process	GO:0019827	stem cell population maintenance	3.4469999999999998E-4	2.5270000000000001	7.7289999999999998E-3	7.3249999999999996E-2	28	236	NCOA3,ACTB,YAP1,MED10,MED30,MED15,LSM1,NFYA,CNOT2,CNOT3,TEAD1,TEAD4,TEAD3,CDX2,MED14,MED21,MED17,MED27,MED7,SIN3A,CREBBP,CTNNB1,DDX6,MED24,MED12,MED6,EIF4E,ELAVL1
GO: Biological Process	GO:0008643	carbohydrate transport	4.0860000000000001E-4	2.996	9.1339999999999998E-3	8.6559999999999998E-2	25	197	AKT1,PRKAG2,SLC2A1,SLC2A3,SLC2A4,SLC2A5,SLC5A1,TRIB3,ABCB11,FFAR4,GIP,GPC3,GLP1R,PIK3R1,MAPK14,PRKAA1,PRKCA,PRKCD,INS,SLC27A1,RFT1,SLC23A2,SLC23A1,RAP1A,LEP
GO: Biological Process	GO:0010872	regulation of cholesterol esterification	4.5449999999999999E-4	3.3330000000000002	1.0070000000000001E-2	9.5420000000000005E-2	7	14	AGT,APOA1,APOA2,APOE,STARD4,ABCG1,APOA5
GO: Biological Process	GO:0033700	phospholipid efflux	4.5449999999999999E-4	3.3330000000000002	1.0070000000000001E-2	9.5420000000000005E-2	7	14	APOA1,APOA2,APOC2,APOC3,APOE,ABCG1,APOA5
GO: Biological Process	GO:1904386	response to L-phenylalanine derivative	4.5449999999999999E-4	3.3330000000000002	1.0070000000000001E-2	9.5420000000000005E-2	7	14	F2,F7,RAPGEF3,ABCB1,TXN,HSPA9,TOMM70
GO: Biological Process	GO:0006644	phospholipid metabolic process	4.5600000000000003E-4	3.343	1.0070000000000001E-2	9.5430000000000001E-2	40	419	ACP6,PLBD1,LPCAT1,DNAJC19,PIK3R4,SLC44A5,FAR1,PIK3R3,APOA1,APOA2,APOC2,ARF1,SACM1L,VAC14,PLPP1,PLPP2,PLPP3,SMG1,GNB3,GPAT4,GPAT3,SLC44A4,OSBP,SLC44A1,VAPA,CETP,PIK3R1,PIK3R2,TPTE2,PRDX6,PIK3R6,PRKCD,PNPLA8,FIG4,SLC27A1,APOA5,SLC44A2,LDLR,ABHD5,SLC44A3
GO: Biological Process	GO:0010833	telomere maintenance via telomere lengthening	4.7839999999999997E-4	3.508	1.0529999999999999E-2	9.9830000000000002E-2	16	89	CCT7,CCT4,CCT2,CCT5,CCT8,SMG6,TCP1,SMG5,CCT6A,PARN,CCT3,XRN1,DCP2,TNKS1BP1,CTNNB1,FBXO4
GO: Biological Process	GO:1901998	toxin transport	5.0779999999999998E-4	3.7229999999999999	1.115E-2	0.1056	12	50	CCT7,CCT4,CCT2,CCT5,SLC22A1,SLC22A3,SLC22A2,CCT8,TCP1,CCT6A,CCT3,ABCG1
GO: Biological Process	GO:0010628	positive regulation of gene expression	5.354E-4	3.9260000000000002	1.172E-2	0.1111	98	1469	RPL26,NCOA3,RPL30,RPLP1,RPS3,RPS3A,RPS4X,RPS4Y1,RPS7,RPS9,RXRA,ADRA2A,YAP1,AGT,TIMM17A,AKT1,PIK3R3,ARFGEF2,APOA2,APOB,PABPC1,PAIP1,BMAL1,MTOR,SLC22A2,FSHB,SMN1,SMN2,EIF3C,EIF3D,TNFSF13,GATA4,NCBP1,GCGR,PPARGC1A,BSG,ABCC8,EIF2B5,CALR,TIMM23B,CAV1,FURIN,CD44,PAX6,TP53,HIF1A,MAPKAPK2,HNRNPD,RPL23,PIK3R1,CLNS1A,MED23,MED26,HSPA1B,WDR77,HSPA8,HSPB1,HSPD1,WARS1,POMC,EIF5A2,PPARG,MED1,CLOCK,CREBBP,ZFP36…
GO: Biological Process	GO:1904659	glucose transmembrane transport	5.375E-4	3.9409999999999998	1.1730000000000001E-2	0.11119999999999999	21	148	AKT1,PRKAG2,SLC2A1,SLC2A3,SLC2A4,SLC2A5,SLC5A1,TRIB3,FFAR4,GIP,GPC3,GLP1R,PIK3R1,MAPK14,PRKAA1,PRKCA,PRKCD,INS,SLC27A1,RAP1A,LEP
GO: Biological Process	GO:0032868	response to insulin	5.421E-4	3.9750000000000001	1.179E-2	0.1118	39	406	ESRRA,ACP5,RXRA,AGT,AKT1,NCOA2,PIK3R3,APOE,SLC2A1,SLC2A4,SLC9A1,TRIB3,MTOR,NCOA1,MUC4,SREBF1,ZFP36L1,ABCC8,VAMP2,GNAI2,PAX6,HIF1A,PIK3R1,PIK3R2,ABCG2,PPARA,PPARG,PPP2CA,MAPK14,PRKAA1,PRKCA,PRKCD,INHBB,INS,SLC27A1,ABCC5,LEP,EIF4EBP1,MARCKS
GO: Biological Process	GO:0071380	cellular response to prostaglandin E stimulus	5.555E-4	4.0730000000000004	1.1979999999999999E-2	0.1135	8	20	AKT1,GNAS,GNB1,PAX6,GNG2,PPARG,PRKAA1,PRKAA2
GO: Biological Process	GO:0090205	positive regulation of cholesterol metabolic process	5.555E-4	4.0730000000000004	1.1979999999999999E-2	0.1135	8	20	APOA1,APOE,SREBF1,SREBF2,STARD4,ABCG1,PRKAA1,LDLRAP1
GO: Biological Process	GO:1904478	regulation of intestinal absorption	5.555E-4	4.0730000000000004	1.1979999999999999E-2	0.1135	8	20	APOA1,APOA2,ABCG5,ABCG8,ABCB1,ABCG2,APOA5,LEP
GO: Biological Process	GO:0010901	regulation of very-low-density lipoprotein particle remodeling	6.1320000000000005E-4	4.4960000000000004	1.315E-2	0.1246	5	6	APOA1,APOA2,APOC2,APOC3,APOA5
GO: Biological Process	GO:0031087	deadenylation-independent decapping of nuclear-transcribed mRNA	6.1320000000000005E-4	4.4960000000000004	1.315E-2	0.1246	5	6	EDC3,DCP1A,EDC4,ZFP36,DCP1B
GO: Biological Process	GO:0098727	maintenance of cell number	6.2830000000000004E-4	4.6070000000000002	1.3429999999999999E-2	0.1273	28	243	NCOA3,ACTB,YAP1,MED10,MED30,MED15,LSM1,NFYA,CNOT2,CNOT3,TEAD1,TEAD4,TEAD3,CDX2,MED14,MED21,MED17,MED27,MED7,SIN3A,CREBBP,CTNNB1,DDX6,MED24,MED12,MED6,EIF4E,ELAVL1
GO: Biological Process	GO:0044093	positive regulation of molecular function	6.4880000000000005E-4	4.7569999999999997	1.383E-2	0.13109999999999999	117	1853	NCOA3,RPLP1,RPS2,RPS3,F2,RXRA,FABP1,PIK3R4,ADRA2A,RAPGEF3,YAP1,AGT,AKT1,PRKAG2,SDC4,SLC25A4,APOA1,CCT4,APOA2,CCT2,APOC2,APOE,PPARGC1B,VAC14,SLC9A1,TRIB3,PLPP3,MTOR,SLC22A2,GNB5,EIF3C,EIF3D,DCP1A,NCBP1,GCG,GCKR,IQGAP1,STK11,PPARGC1A,PSME4,ABCC8,GLP1R,GLRX,EIF2B4,GM2A,GNA15,GNAI2,GNAO1,GNAQ,GNAS,CACNB2,CACNB3,TCP1,RAPGEF4,CAV1,TEAD1,CD44,PARN,PAX6,AGRN,PIK3R5,TP53,HIF1A,HNRNPD,ABCB1,TXN,CLPS,PLAUR,…
GO: Biological Process	GO:0008645	hexose transmembrane transport	7.54E-4	5.5279999999999996	1.602E-2	0.15190000000000001	21	151	AKT1,PRKAG2,SLC2A1,SLC2A3,SLC2A4,SLC2A5,SLC5A1,TRIB3,FFAR4,GIP,GPC3,GLP1R,PIK3R1,MAPK14,PRKAA1,PRKCA,PRKCD,INS,SLC27A1,RAP1A,LEP
GO: Biological Process	GO:0009267	cellular response to starvation	8.1209999999999995E-4	5.9539999999999997	1.721E-2	0.16309999999999999	26	218	SEH1L,ACP5,RPS25,PLIN2,PIK3R4,ALB,PRKAG2,SLC2A1,ARSG,MTOR,SREBF1,SREBF2,GCGR,CAV1,TP53,HSPA8,PPARA,PRKAA1,PRKAA2,PRKCD,PRKD1,CTNNB1,INHBB,EIF2S1,ANGPTL4,RPL17
GO: Biological Process	GO:1905214	regulation of RNA binding	8.2249999999999999E-4	6.0309999999999997	1.738E-2	0.16470000000000001	7	15	GEMIN2,EIF3C,EIF3D,NCBP1,EIF4A3,EIF3E,EIF4G1
GO: Biological Process	GO:0051338	regulation of transferase activity	8.2549999999999995E-4	6.0529999999999999	1.7389999999999999E-2	0.1648	76	1061	RPL37,RPLP1,RPS2,RPS3,RPS7,ACTB,RPS15,RPS20,F2,FABP4,PIK3R4,ADRA2A,AGT,AKT1,PRKAG2,SDC4,PIK3R3,APOA1,CCT4,APOA2,CCT2,APOE,VAC14,PHPT1,TRIB3,MTOR,GCG,GCKR,IQGAP1,STK11,GNAQ,SMG6,TCP1,CAV1,TEAD1,CD44,PARN,AGRN,PIK3R5,TP53,NUP62,HNRNPD,TXN,RPL23,PIK3R1,PIK3R2,HSPB1,WARS1,WWTR1,PPARG,ZFP36,PPP2CA,PIK3R6,PRKAA1,PRKAR1A,PRKAR1B,PRKAR2A,PRKAR2B,PRKCA,PRKCD,PRKD1,ACP4,CTNNB1,INS,PSMD10,SLC27A1,RANBP2,RAP…
GO: Biological Process	GO:0062013	positive regulation of small molecule metabolic process	8.317E-4	6.0979999999999999	1.7469999999999999E-2	0.1656	24	191	FABP1,AGT,AKT1,APOA1,APOC2,APOE,MTOR,SREBF1,SREBF2,GCG,STK11,PPARGC1A,HIF1A,STARD4,PPARA,PPARG,NR1D1,ABCG1,PRKAA1,PRKAA2,LDLRAP1,INS,APOA5,MLXIPL
GO: Biological Process	GO:0033962	P-body assembly	8.6560000000000001E-4	6.3470000000000004	1.813E-2	0.1719	8	21	CNOT6,EDC3,LSM3,CNOT2,PATL1,CNOT7,LSM4,DDX6
GO: Biological Process	GO:0032388	positive regulation of intracellular transport	8.8820000000000001E-4	6.5129999999999999	1.8550000000000001E-2	0.17580000000000001	27	233	RAPGEF3,ARF1,NCBP2,EDEM2,SREBF2,HDAC3,STK11,VAMP2,CACNB3,TPR,PIK3R1,PIK3R2,TOMM7,AKAP5,PPARG,MAPK14,PRKAA1,PRKACA,PRKCD,PRKD1,EDEM1,LDLRAP1,EIF3E,KCNB1,LEP,SAR1B,FBXW7
GO: Biological Process	GO:1901699	cellular response to nitrogen compound	9.4309999999999999E-4	6.915	1.9640000000000001E-2	0.1862	75	1046	RPLP0,RPLP1,ESRRA,ACTB,RXRA,RAPGEF3,AGT,AKT1,NCOA2,PIK3R3,SLC2A4,SLC5A5,SLC9A1,TRIB3,MTOR,GNB5,NCOA1,MUC4,SREBF1,GCGR,GFER,PPARGC1A,SULT1A3,ZFP36L1,GLP1R,VAMP2,GNA11,GNA15,GNAI2,GNAO1,GNAQ,GNAS,GNB1,CACNA1A,CAV1,SULT1A4,PAX6,RPL13A,AGRN,TP53,HIF1A,GNG2,CHRM3,HNRNPD,ABCB1,RPL23,PIK3R1,PIK3R2,XRN1,AKAP5,SIN3A,PPARG,PPP2CA,GNA14,PRKAA1,PRKAA2,PRKACA,PRKCA,PRKCD,CTNNB1,LGMN,INHBA,INHBB,INS,ITPR2,ITPR…
GO: Biological Process	GO:0002262	myeloid cell homeostasis	9.6790000000000005E-4	7.0960000000000001	2.0060000000000001E-2	0.19009999999999999	33	322	RPL27,RPL35A,RPLP1,RPS3,RPS6,RPS9,RPS14,RPS15A,RPS17,RPS19,RPS24,RPS27,RPS29,SLC25A5,ZFP36L1,HSCB,CD44,RPL35,TP53,HIF1A,HSPA1B,HSPA9,MED1,ZFP36,NCOR1,MAPK14,MAPK11,INHA,INHBA,ABCC5,ELAVL1,RPL11,RPL18
GO: Biological Process	GO:0033157	regulation of intracellular protein transport	9.6840000000000001E-4	7.1	2.0060000000000001E-2	0.19009999999999999	31	292	NUP54,RAPGEF3,CHCHD4,EDEM2,SREBF1,SREBF2,HDAC3,VAMP2,CACNB3,TPR,NUP62,TXN,PIK3R1,PIK3R2,TOMM7,AKAP5,XPO1,PPP2CA,MAPK14,PRKAA1,PRKACA,PRKCD,PRKD1,EDEM1,EIF3E,NUP58,KCNB1,LEP,LMAN1,SAR1B,FBXW7
GO: Biological Process	GO:0045923	positive regulation of fatty acid metabolic process	9.9820000000000009E-4	7.319	2.0619999999999999E-2	0.19539999999999999	12	53	FABP1,AGT,APOA1,APOC2,SREBF1,PPARGC1A,PPARA,PPARG,PRKAA1,INS,APOA5,MLXIPL
GO: Biological Process	GO:0098656	anion transmembrane transport	1.042E-3	7.6420000000000003	2.146E-2	0.2034	31	293	AGT,SLC25A17,SLC25A4,SLC25A5,SLC25A6,SLC5A1,SLC5A5,SLC6A8,SLC16A1,MTOR,SLC25A1,SLCO1A2,SLC22A2,ABCC3,SLC5A6,SLC44A4,SLC16A3,SLC16A8,ABCB1,CLNS1A,VDAC1,SLC25A10,PRKCA,PRKCD,SLC27A1,SLC23A2,SLC23A1,SLC25A21,ABCC5,SLC25A2,LRP2
GO: Biological Process	GO:0014074	response to purine-containing compound	1.142E-3	8.3740000000000006	2.3460000000000002E-2	0.2223	27	236	RPLP0,RPLP1,RAPGEF3,SDC1,SDC2,SLC5A5,PPARGC1B,SREBF1,PPARGC1A,ZFP36L1,BSG,RPL13A,TP53,HIF1A,PIK3R1,XRN1,HSPD1,PPARG,PRKAA1,PRKAA2,INHBB,INS,ITPR2,ITPR3,KCNJ11,RAP1A,RAP1B
GO: Biological Process	GO:0072359	circulatory system development	1.175E-3	8.6180000000000003	2.4070000000000001E-2	0.2281	122	1977	RPS29,RXRA,WARS2,NUP54,RAPGEF3,YAP1,ACAN,AGT,SEC24B,AKT1,FHL2,TIMM44,SDC2,SDC4,TEAD2,MED10,STAB2,NOP56,SLC25A4,PIK3R3,ARFGEF2,APOB,APOE,PABPC1,SLC2A1,SLC9A1,BMAL1,TRIB3,PLPP3,MTOR,SLC22A1,SLC22A2,ANKRD1,MTTP,SMARCD3,EIF3B,EIF3H,EIF3I,SNRPD1,NCOA6,GATA4,TNFRSF21,GFER,HDAC3,STK11,LYVE1,GPC3,ZFP36L1,BSG,ABCC8,SMG9,GNA11,GNAQ,GNG5,SIN3B,CACNB2,CALR,RAPGEF4,NUP43,CAV1,TEAD1,TEAD3,TRAM1,FURIN,CD44,PAX6…
GO: Biological Process	GO:0034375	high-density lipoprotein particle remodeling	1.4109999999999999E-3	10.35	2.8819999999999998E-2	0.2732	7	16	APOA1,APOA2,APOC3,APOE,CETP,PLTP,ABCG1
GO: Biological Process	GO:0044242	cellular lipid catabolic process	1.4159999999999999E-3	10.39	2.8850000000000001E-2	0.27339999999999998	28	253	PLBD1,FABP1,AKT1,SLC25A17,APOA1,APOA2,APOB,APOC2,APOC3,PLPP1,MTOR,ABCB11,GM2A,SLC27A2,PHYH,PPARA,PRDX6,PRKCD,HACL1,PNPLA8,PSAP,DECR1,APOA5,LONP2,LDLR,LEP,LIPE,ABHD5
GO: Biological Process	GO:0007623	circadian rhythm	1.4959999999999999E-3	10.97	3.039E-2	0.28799999999999998	31	298	ACTB,F7,ALB,NCOA2,BMAL1,MTOR,MTTP,SREBF1,HDAC3,PPARGC1A,GNA11,GNAQ,NPAS2,PDIA3,TP53,HNRNPD,ABCB1,SIN3A,PPARA,PPARG,NR1D1,CLOCK,NCOR1,PRKAA1,PRKAA2,PRKACA,FBXL3,LEP,RORA,EP300,FBXW7
GO: Biological Process	GO:0051348	negative regulation of transferase activity	1.562E-3	11.45	3.1480000000000001E-2	0.29830000000000001	33	329	RPL37,RPS7,ACTB,RPS15,RPS20,FABP4,AGT,AKT1,PRKAG2,APOE,PHPT1,TRIB3,GCKR,GNAQ,CAV1,TP53,NUP62,RPL23,HSPB1,WARS1,WWTR1,PPARG,ZFP36,PRKAR1A,PRKAR1B,PRKAR2A,PRKAR2B,PRKCA,PRKCD,ACP4,EIF4A2,RPL5,RPL11
GO: Biological Process	GO:0000398	mRNA splicing, via spliceosome	1.5629999999999999E-3	11.46	3.1480000000000001E-2	0.29830000000000001	35	360	RPL22,MAGOH,CASC3,DCPS,GEMIN2,PABPC1,NCBP2,SMN1,SMN2,LSM2,SNRPB,SNRPD1,SNRPD2,SNRPD3,SNRPE,SNRPF,SNRPG,TGS1,NCBP1,LSM3,RNPS1,LSM6,DDX20,LSM5,CLNS1A,LSM4,WDR77,HSPA8,GEMIN5,PRDX6,GEMIN4,EIF4A3,RBM8A,GEMIN7,GEMIN6
GO: Biological Process	GO:0000377	RNA splicing, via transesterification reactions with bulged adenosine as nucleophile	1.5629999999999999E-3	11.46	3.1480000000000001E-2	0.29830000000000001	35	360	RPL22,MAGOH,CASC3,DCPS,GEMIN2,PABPC1,NCBP2,SMN1,SMN2,LSM2,SNRPB,SNRPD1,SNRPD2,SNRPD3,SNRPE,SNRPF,SNRPG,TGS1,NCBP1,LSM3,RNPS1,LSM6,DDX20,LSM5,CLNS1A,LSM4,WDR77,HSPA8,GEMIN5,PRDX6,GEMIN4,EIF4A3,RBM8A,GEMIN7,GEMIN6
GO: Biological Process	GO:2000278	regulation of DNA biosynthetic process	1.57E-3	11.51	3.1530000000000002E-2	0.29880000000000001	20	145	CCT7,CCT4,CCT2,CCT5,ANKRD1,CCT8,GFER,SMG6,TCP1,SMG5,CCT6A,PARN,TP53,CCT3,HNRNPD,XRN1,DCP2,PPARG,CTNNB1,FBXO4
GO: Biological Process	GO:0008380	RNA splicing	1.586E-3	11.63	3.1780000000000003E-2	0.30120000000000002	44	506	RPL22,MAGOH,RPS13,RPS26,CASC3,DCPS,GEMIN2,PABPC1,KHSRP,NCBP2,SMN1,SMN2,LSM2,SNRPB,SNRPD1,SNRPD2,SNRPD3,SNRPE,SNRPF,SNRPG,TGS1,NCBP1,LSM1,LSM3,PPARGC1A,RNPS1,LSM6,DDX20,LSM5,PIK3R1,CLNS1A,LSM4,HSPA1B,WDR77,HSPA8,GEMIN5,PRDX6,PPP2CA,PPP2R1A,GEMIN4,EIF4A3,RBM8A,GEMIN7,GEMIN6
GO: Biological Process	GO:0030300	regulation of intestinal cholesterol absorption	1.645E-3	12.06	3.261E-2	0.309	6	11	APOA1,APOA2,ABCG5,ABCG8,APOA5,LEP
GO: Biological Process	GO:1904016	response to Thyroglobulin triiodothyronine	1.645E-3	12.06	3.261E-2	0.309	6	11	F2,NCOA2,SLC2A1,NCOA1,NCOR1,INHBB
GO: Biological Process	GO:0031125	rRNA 3'-end processing	1.645E-3	12.06	3.261E-2	0.309	6	11	RPS21,EXOSC7,EXOSC2,EXOSC8,EXOSC9,EXOSC3
GO: Biological Process	GO:0010873	positive regulation of cholesterol esterification	1.645E-3	12.06	3.261E-2	0.309	6	11	AGT,APOA1,APOA2,APOE,STARD4,APOA5
GO: Biological Process	GO:0045017	glycerolipid biosynthetic process	1.702E-3	12.48	3.3640000000000003E-2	0.31890000000000002	29	270	ACP6,LPCAT1,PIK3R4,SLC44A5,FAR1,PIK3R3,APOA1,APOA2,APOC3,SACM1L,VAC14,PLPP1,SMG1,SREBF1,GPAT4,GPAT3,SLC44A4,SLC44A1,PIK3R1,PIK3R2,TPTE2,PIK3R6,FIG4,SLC27A1,SLC44A2,LDLR,ABHD5,SLC44A3,FBXW7
GO: Biological Process	GO:0023061	signal release	1.738E-3	12.74	3.4259999999999999E-2	0.32469999999999999	53	662	ADRA2A,AGT,BMAL1,PHPT1,SLC16A1,SNAP25,GPR119,NCOA6,SREBF1,GCG,FFAR4,GIP,STX1A,STXBP1,ABCC8,GLP1R,GLRX,VAMP2,SYT5,GNAS,CACNA1A,CACNB2,FFAR1,RAPGEF4,SLC44A4,GRP,OSBP,PAX6,TP53,HIF1A,CGA,POMC,PPARG,NR1D1,CLOCK,YWHAZ,ABCG1,PRKACA,PRKCA,INHA,INHBA,INHBB,INS,PSMD9,ISL1,KCNB1,KCNJ11,DIO2,RAP1A,RAP1B,LEP,LRP2,MARCKS
GO: Biological Process	GO:0071322	cellular response to carbohydrate stimulus	1.7899999999999999E-3	13.13	3.5189999999999999E-2	0.33350000000000002	28	256	ADRA2A,APOC3,SLC2A5,PHPT1,NCOA6,GATA4,GCG,PPARGC1A,ZFP36L1,GLRX,OSBP,PAX6,HIF1A,TXN,SIN3A,NR1D1,PPP2CA,ABCG1,PRKAA1,PRKAA2,PRKACA,PRKCA,INS,KCNB1,KCNJ11,RAP1A,LEP,MLXIPL
GO: Biological Process	GO:0071379	cellular response to prostaglandin stimulus	1.8079999999999999E-3	13.26	3.5360000000000003E-2	0.33510000000000001	9	30	AKT1,APOB,GNAS,GNB1,PAX6,GNG2,PPARG,PRKAA1,PRKAA2
GO: Biological Process	GO:0044241	lipid digestion	1.8079999999999999E-3	13.26	3.5360000000000003E-2	0.33510000000000001	9	30	APOA1,APOA2,ABCG5,ABCG8,CAV1,APOA5,LDLR,LEP,SAR1B
GO: Biological Process	GO:0050708	regulation of protein secretion	1.8469999999999999E-3	13.54	3.601E-2	0.3412	34	347	ADRA2A,APOE,ARF1,BMAL1,PHPT1,SLC16A1,ANKRD1,SNAP25,NCOA6,SREBF1,GCG,GIP,STX1A,BSG,ABCC8,GLP1R,GLRX,FFAR1,RAPGEF4,OSBP,PCSK1,HIF1A,PPARG,NR1D1,CLOCK,ABCG1,INHBB,INS,PSMD9,ISL1,KCNB1,KCNJ11,LEP,MARCKS
GO: Biological Process	GO:0050796	regulation of insulin secretion	1.928E-3	14.14	3.7499999999999999E-2	0.35539999999999999	25	214	ADRA2A,BMAL1,PHPT1,SLC16A1,SNAP25,NCOA6,SREBF1,GCG,GIP,STX1A,ABCC8,GLP1R,GLRX,FFAR1,OSBP,HIF1A,NR1D1,CLOCK,ABCG1,INHBB,PSMD9,ISL1,KCNB1,KCNJ11,LEP
GO: Biological Process	GO:0002067	glandular epithelial cell differentiation	1.9369999999999999E-3	14.2	3.7569999999999999E-2	0.35610000000000003	18	122	RXRA,YAP1,AKT1,BMAL1,MUC2,SREBF1,GCG,GPAT4,CAV1,PAX6,HIF1A,WDR77,CLOCK,CTNNB1,INS,ISL1,KCNJ11,DHPS
GO: Biological Process	GO:1901615	organic hydroxy compound metabolic process	1.9449999999999999E-3	14.26	3.7629999999999997E-2	0.35670000000000002	52	647	ACP3,FABP6,PRKAG2,IYD,APOA1,APOA2,APOB,APOC3,APOE,SLC5A5,SLC10A2,PLPP1,PLPP2,PLPP3,SLCO1A2,MTTP,ABCB11,SREBF1,SREBF2,GC,SULT1A2,SULT1A1,SULT1A3,GNB3,SLC27A2,OSBP,SULT1A4,PCBD1,TP53,HIF1A,CETP,CGA,PLTP,STARD4,MED1,NR1D1,ABCG1,TKFC,PRKAA1,PRKAA2,LDLRAP1,LGMN,INS,DIO1,DIO2,DIO3,APOA5,CUBN,LDLR,LEP,LIPE,LRP2
GO: Biological Process	GO:0106354	tRNA surveillance	2.0739999999999999E-3	15.21	3.9600000000000003E-2	0.37530000000000002	5	7	EXOSC7,EXOSC2,EXOSC8,EXOSC9,EXOSC3
GO: Biological Process	GO:0071029	nuclear ncRNA surveillance	2.0739999999999999E-3	15.21	3.9600000000000003E-2	0.37530000000000002	5	7	EXOSC7,EXOSC2,EXOSC8,EXOSC9,EXOSC3
GO: Biological Process	GO:0071035	nuclear polyadenylation-dependent rRNA catabolic process	2.0739999999999999E-3	15.21	3.9600000000000003E-2	0.37530000000000002	5	7	EXOSC7,EXOSC2,EXOSC8,EXOSC9,EXOSC3
GO: Biological Process	GO:0071038	nuclear polyadenylation-dependent tRNA catabolic process	2.0739999999999999E-3	15.21	3.9600000000000003E-2	0.37530000000000002	5	7	EXOSC7,EXOSC2,EXOSC8,EXOSC9,EXOSC3
GO: Biological Process	GO:0071046	nuclear polyadenylation-dependent ncRNA catabolic process	2.0739999999999999E-3	15.21	3.9600000000000003E-2	0.37530000000000002	5	7	EXOSC7,EXOSC2,EXOSC8,EXOSC9,EXOSC3
GO: Biological Process	GO:0001678	cellular glucose homeostasis	2.088E-3	15.31	3.9759999999999997E-2	0.37680000000000002	28	258	ADRA2A,APOC3,PHPT1,NCOA6,GATA4,GCG,GCKR,PPARGC1A,ABCC8,GLRX,OSBP,PAX6,HIF1A,TXN,PIK3R1,PIK3R2,SIN3A,NR1D1,PPP2CA,ABCG1,PRKAA1,PRKAA2,PRKACA,INS,KCNB1,KCNJ11,RAP1A,MLXIPL
GO: Biological Process	GO:0019915	lipid storage	2.1029999999999998E-3	15.42	3.9940000000000003E-2	0.3785	16	99	PLIN2,APOA1,APOB,APOE,SREBF1,SREBF2,GM2A,CAV1,PLIN1,STARD4,PPARA,PPARG,ABCG1,LEP,ABHD5,FBXW7
GO: Biological Process	GO:0032204	regulation of telomere maintenance	2.196E-3	16.100000000000001	4.1599999999999998E-2	0.39429999999999998	17	111	CCT7,CCT4,CCT2,CCT5,CCT8,SMG1,SMG6,TCP1,SMG5,CCT6A,PARN,CCT3,HNRNPD,XRN1,DCP2,CTNNB1,FBXO4
GO: Biological Process	GO:0034661	ncRNA catabolic process	2.2820000000000002E-3	16.73	4.3119999999999999E-2	0.40860000000000002	12	57	DIS3,EXOSC7,EXOSC2,PARN,EXOSC8,XRN1,EXOSC4,EXOSC9,EXOSC5,EXOSC6,TRDMT1,EXOSC3
GO: Biological Process	GO:0034374	low-density lipoprotein particle remodeling	2.3159999999999999E-3	16.98	4.3310000000000001E-2	0.41049999999999998	7	17	AGT,APOA2,APOB,APOE,MTTP,CETP,ABCG1
GO: Biological Process	GO:0034435	cholesterol esterification	2.3159999999999999E-3	16.98	4.3310000000000001E-2	0.41049999999999998	7	17	AGT,APOA1,APOA2,APOE,STARD4,ABCG1,APOA5
GO: Biological Process	GO:0034434	sterol esterification	2.3159999999999999E-3	16.98	4.3310000000000001E-2	0.41049999999999998	7	17	AGT,APOA1,APOA2,APOE,STARD4,ABCG1,APOA5
GO: Biological Process	GO:0034433	steroid esterification	2.3159999999999999E-3	16.98	4.3310000000000001E-2	0.41049999999999998	7	17	AGT,APOA1,APOA2,APOE,STARD4,ABCG1,APOA5
GO: Biological Process	GO:0051130	positive regulation of cellular component organization	2.3800000000000002E-3	17.45	4.4409999999999998E-2	0.4209	87	1303	RPS3,CNOT6,RAPGEF3,AGT,SDC1,SDC4,SLC25A4,SLC25A5,CCT7,APOA1,CCT4,CCT2,APOC2,APOE,ARSG,ARF1,CCT5,MTOR,ANKRD1,CCT8,PLD6,GCG,IQGAP1,STK11,PPARGC1A,GPC3,ABCC8,EIF2B2,GPC2,CNOT2,TCP1,CAV1,CCT6A,OSBP,PARN,HAS3,AGRN,TP53,TPR,HIF1A,CCT3,PFDN2,NUP62,HNRNPD,ABCB4,PIK3R1,PLAUR,HSPA1B,HSPA8,PLTP,HSPB1,VDAC1,AKAP5,WARS1,HYAL1,EIF5A2,SIN3A,PPARG,ABCG1,MAPK14,PPP2R5D,PRKCA,CCN2,PRKD1,CTNNB1,LDLRAP1,INS,PSMC5,PS…
GO: Biological Process	GO:0032355	response to estradiol	2.4650000000000002E-3	18.07	4.5870000000000001E-2	0.43469999999999998	29	275	NCOA3,ESRRA,F7,AGT,NCOA2,APOB,NCOA1,MUC4,ABCC3,GC,PPARGC1A,STXBP1,GLRX,NRF1,CALR,HIF1A,HNRNPD,ABCB1,PIK3R1,ABCG2,HSPA8,NCOR2,PRKCA,CCN2,CTNNB1,KCNJ11,LDLR,LEP,EEF2
GO: Biological Process	GO:1905953	negative regulation of lipid localization	2.5200000000000001E-3	18.48	4.6780000000000002E-2	0.44330000000000003	14	78	AKT1,APOA2,APOC2,APOC3,APOE,SREBF2,ABCG5,ABCG8,TP53,PPARA,PPARG,ABCG1,LEP,ABHD5
GO: Biological Process	GO:0009895	negative regulation of catabolic process	2.588E-3	18.97	4.7910000000000001E-2	0.4541	37	400	RPS7,ADRA2A,AKT1,APOA2,APOC3,PABPC1,PAIP1,MTOR,EIF3H,SMG1,GATA4,PHAX,PPARGC1A,FURIN,PARN,TP53,MAPKAPK2,HNRNPD,RPL23,PLIN1,PSMF1,PPARA,CTSA,ZFP36,NCOR1,MAPK14,PRKAA1,INS,UPF3A,TRDMT1,PAM16,LEP,EIF4E,EIF4G1,ELAVL1,RPL5,RPL11
GO: Biological Process	GO:0140352	export from cell	2.7330000000000002E-3	20.04	5.0479999999999997E-2	0.47839999999999999	80	1172	ADRA2A,AGT,SDC1,SDC4,SEC13,ARFGEF2,APOE,ARF1,SLC9A1,BMAL1,PHPT1,SLC16A1,SLC22A2,ANKRD1,MTTP,ABCB11,SNAP25,GPR119,NCOA6,SREBF1,GCG,GCGR,FFAR4,GIP,STX1A,STXBP1,BSG,ABCC8,GLP1R,GLRX,VAMP2,SYT5,GNAI2,GNAS,CACNA1A,CACNB2,FFAR1,CANX,RAPGEF4,SLC44A4,GRP,OSBP,FURIN,PAX6,AGRN,TP53,PCSK1,HIF1A,CGA,ABCB1,ABCG2,AKAP5,POMC,PPARG,NR1D1,CLOCK,YWHAZ,ABCG1,PRKACA,PRKCA,CCN2,PSAP,INHA,INHBA,INHBB,INS,PSMD9,ISL1,SE…
GO: Biological Process	GO:1904401	cellular response to Thyroid stimulating hormone	2.7469999999999999E-3	20.14	5.0599999999999999E-2	0.47960000000000003	4	4	RPLP0,RPLP1,SLC5A5,RPL7A
GO: Biological Process	GO:0051004	regulation of lipoprotein lipase activity	2.8089999999999999E-3	20.59	5.1610000000000003E-2	0.48909999999999998	8	24	APOA1,APOC2,APOC3,FURIN,INS,APOA5,ABHD5,ANGPTL4
GO: Biological Process	GO:0003013	circulatory system process	2.905E-3	21.3	5.3249999999999999E-2	0.50470000000000004	63	854	ADRA2A,YAP1,AGT,AKT1,ALB,APOE,SLC2A1,SLC2A3,SLC2A4,SLC2A5,SLC5A1,SLC5A5,SLC9A1,SLC16A1,MTOR,SLC22A1,SLC22A3,SLC22A2,GNB5,ABCC3,SREBF1,GATA4,GCGR,SULT1A2,SULT1A1,SULT1A3,ABCC8,GLP1R,SLC5A6,GNA11,GNAI2,GNAO1,GNAQ,GNAS,GNB3,CACNB2,CAV1,SLC44A1,SULT1A4,AGRN,VAPB,VAPA,HIF1A,CHRM3,ABCB1,PIK3R1,ABCG2,POMC,WWTR1,PPARA,PPARG,NUP155,PRKACA,PRKCA,CCN2,INS,ISL1,KCNG2,SLC27A1,ABCC5,LEP,LPA,LRP2
GO: Biological Process	GO:0065004	protein-DNA complex assembly	2.977E-3	21.83	5.4429999999999999E-2	0.51580000000000004	27	248	MED10,MED30,MED29,MED8,MED15,MED19,MED4,MED22,TP53,MED14,MED11,MED21,MED23,MED17,MED26,MED27,MED7,MED20,MED1,MED18,PSMC6,MED24,MED6,MED16,MED9,MED31,MED25
GO: Biological Process	GO:0007212	dopamine receptor signaling pathway	3.088E-3	22.64	5.6320000000000002E-2	0.53380000000000005	11	49	GNB5,SULT1A3,GNA11,GNA15,GNAO1,GNAQ,GNAS,GNB1,SULT1A4,GNG2,GNA14
GO: Biological Process	GO:0016042	lipid catabolic process	3.0999999999999999E-3	22.73	5.6399999999999999E-2	0.53449999999999998	36	387	PLBD1,FABP1,ADRA2A,AKT1,SLC25A17,APOA1,APOA2,APOB,APOC2,APOC3,APOE,PLPP1,MTOR,ABCB11,PLD6,GM2A,SLC27A2,PHYH,CLPS,PLIN1,PPARA,PRDX6,PRKAA1,PRKCD,HACL1,PNPLA8,PSAP,INS,DECR1,APOA5,LONP2,TBL1XR1,LDLR,LEP,LIPE,ABHD5
GO: Biological Process	GO:0031126	sno(s)RNA 3'-end processing	3.1779999999999998E-3	23.3	5.7540000000000001E-2	0.54530000000000001	6	12	EXOSC2,PARN,EXOSC4,EXOSC5,EXOSC6,EXOSC3
GO: Biological Process	GO:0097068	response to thyroxine	3.1779999999999998E-3	23.3	5.7540000000000001E-2	0.54530000000000001	6	12	F2,F7,ABCB1,TXN,HSPA9,TOMM70
GO: Biological Process	GO:0051099	positive regulation of binding	3.1909999999999998E-3	23.4	5.7619999999999998E-2	0.54610000000000003	25	220	RAPGEF3,APOE,TRIB3,EIF3C,EIF3D,NCBP1,GCG,EIF2B4,CAV1,PAX6,AGRN,TXN,PLAUR,PPARG,PPP2CA,PPP2CB,CTNNB1,EIF3E,ISL1,EIF2S1,EIF2B1,EIF4G1,MED25,EP300,RPL11
GO: Biological Process	GO:0098856	intestinal lipid absorption	3.297E-3	24.17	5.919E-2	0.56089999999999995	9	32	APOA1,APOA2,ABCG5,ABCG8,CAV1,APOA5,LDLR,LEP,SAR1B
GO: Biological Process	GO:0034695	response to prostaglandin E	3.297E-3	24.17	5.919E-2	0.56089999999999995	9	32	A2M,AKT1,GNAS,GNB1,PAX6,GNG2,PPARG,PRKAA1,PRKAA2
GO: Biological Process	GO:0042752	regulation of circadian rhythm	3.3019999999999998E-3	24.21	5.919E-2	0.56089999999999995	20	152	ALB,BMAL1,MTOR,HDAC3,PPARGC1A,GNA11,GNAQ,NPAS2,TP53,HNRNPD,SIN3A,PPARA,PPARG,NR1D1,CLOCK,PRKAA1,PRKAA2,FBXL3,RORA,FBXW7
GO: Biological Process	GO:0090305	nucleic acid phosphodiester bond hydrolysis	3.5239999999999998E-3	25.83	6.3009999999999997E-2	0.59719999999999995	28	265	RPS21,CNOT6,XRN2,EDC3,DCPS,DIS3,NCBP2,PLD6,EXOSC7,DCP1A,NCBP1,CNOT2,SMG6,EXOSC2,PARN,EXOSC8,EDC4,CNOT8,CNOT7,XRN1,EXOSC4,EXOSC9,DCP2,ZFP36,EXOSC5,EXOSC3,SLC25A16,DCP1B
GO: Biological Process	GO:0030212	hyaluronan metabolic process	3.8930000000000002E-3	28.54	6.9440000000000002E-2	0.65810000000000002	10	41	STAB2,SLC9A1,LYVE1,CD44,HAS1,HAS2,HAS3,HMMR,HYAL1,ABCC5
GO: Biological Process	GO:1901796	regulation of signal transduction by p53 class mediator	3.9100000000000003E-3	28.66	6.9580000000000003E-2	0.65939999999999999	18	128	RPL26,RPL37,RPS7,RPS15,RPS20,AKT1,MTOR,ANKRD1,STK11,CD44,TP53,NUP62,RPL23,PSMD10,EIF5A,RPL5,EP300,RPL11
GO: Biological Process	GO:0006109	regulation of carbohydrate metabolic process	3.9269999999999999E-3	28.79	6.9720000000000004E-2	0.66080000000000005	26	237	AKT1,PRKAG2,LCMT1,NCOA2,MTOR,GCG,GCGR,GCKR,STK11,PPARGC1A,GLP1R,GNB3,HAS2,TP53,HIF1A,POMC,PPARA,NCOR1,PRKAA1,PRKAA2,INS,RANBP2,LEP,MLXIPL,RORA,EP300
GO: Biological Process	GO:0097421	liver regeneration	4.0119999999999999E-3	29.42	7.1059999999999998E-2	0.6734	14	81	RPL30,RPL32,RPS15,RPS16,RPS24,RAPGEF3,GFER,DDX20,RAP1A,RPL7,RPL10,RPL13,RPL18,RPL19
GO: Biological Process	GO:0045444	fat cell differentiation	4.2900000000000004E-3	31.46	7.5800000000000006E-2	0.71840000000000004	30	298	FABP4,YAP1,AKT1,SLC2A4,BMAL1,TRIB3,MTOR,SREBF1,PEX11A,FFAR4,PPARGC1A,ZFP36L1,GNB3,TBL1X,SPCS3,WWTR1,PPARG,MED1,NR1D1,ZFP36,NCOR2,MAPK14,INHBB,INS,PSMB8,DIO2,TBL1XR1,LEP,RORA,EP300
GO: Biological Process	GO:0010906	regulation of glucose metabolic process	4.4980000000000003E-3	32.979999999999997	7.9269999999999993E-2	0.75129999999999997	19	142	AKT1,LCMT1,NCOA2,GCG,GCGR,GCKR,STK11,PPARGC1A,GLP1R,GNB3,TP53,HIF1A,PPARA,PRKAA1,INS,RANBP2,LEP,RORA,EP300
GO: Biological Process	GO:0007507	heart development	4.5750000000000001E-3	33.549999999999997	8.0390000000000003E-2	0.76190000000000002	75	1092	RXRA,NUP54,YAP1,ACAN,AGT,SEC24B,FHL2,TIMM44,SDC2,TEAD2,MED10,NOP56,SLC25A4,PABPC1,SLC9A1,TRIB3,MTOR,SLC22A1,SLC22A2,ANKRD1,SMARCD3,EIF3B,EIF3H,SNRPD1,NCOA6,GATA4,GFER,HDAC3,GPC3,ZFP36L1,SMG9,GNA11,GNAQ,GNG5,SIN3B,CACNB2,CALR,RAPGEF4,NUP43,CAV1,TEAD1,TEAD3,TRAM1,FURIN,HAS2,TP53,HIF1A,NUP62,CHRM3,NUP37,DNMT3L,HSPG2,WWTR1,PPARA,MUC13,PPARG,MED1,PPP2CA,NCOR2,MAPK14,VCAN,PRKAR1A,CTNNB1,MAPK11,INHBA,IS…
GO: Biological Process	GO:0071326	cellular response to monosaccharide stimulus	4.5830000000000003E-3	33.6	8.0390000000000003E-2	0.76190000000000002	26	239	ADRA2A,APOC3,SLC2A5,PHPT1,NCOA6,GATA4,GCG,PPARGC1A,GLRX,OSBP,PAX6,HIF1A,TXN,SIN3A,NR1D1,PPP2CA,ABCG1,PRKAA1,PRKAA2,PRKACA,INS,KCNB1,KCNJ11,RAP1A,LEP,MLXIPL
GO: Biological Process	GO:0046323	glucose import	4.6470000000000001E-3	34.07	8.1320000000000003E-2	0.77070000000000005	16	105	AKT1,PRKAG2,SLC2A1,SLC2A3,SLC2A4,GPC3,GLP1R,PIK3R1,MAPK14,PRKAA1,PRKCA,PRKCD,INS,SLC27A1,RAP1A,LEP
GO: Biological Process	GO:0046470	phosphatidylcholine metabolic process	4.6610000000000002E-3	34.17	8.1369999999999998E-2	0.77110000000000001	14	82	LPCAT1,SLC44A5,APOA1,APOA2,GPAT4,SLC44A4,SLC44A1,CETP,PNPLA8,SLC27A1,APOA5,SLC44A2,LDLR,SLC44A3
GO: Biological Process	GO:0090181	regulation of cholesterol metabolic process	4.6889999999999996E-3	34.380000000000003	8.1670000000000006E-2	0.77400000000000002	11	51	APOA1,APOB,APOE,SREBF1,SREBF2,GNB3,STARD4,ABCG1,PRKAA1,LDLRAP1,LDLR
GO: Biological Process	GO:1901654	response to ketone	5.228E-3	38.33	9.0840000000000004E-2	0.8609	40	462	A2M,RPL27,RPL32,RPLP0,F7,YAP1,AKT1,NCOA2,DCPS,SLC5A5,SLCO1A2,NCOA1,MUC4,SREBF1,HDAC3,GNAI1,GNAS,GNB1,CALR,CAV1,PDIA3,PAX6,HIF1A,GNG2,HNRNPD,ABCB1,ABCB4,TXN,PIK3R1,XRN1,ABCG2,HSPA8,SIN3A,PPARG,PRKAA1,PRKAA2,PRKCA,KCNJ11,EIF4E,EIF4EBP1
GO: Biological Process	GO:0043634	polyadenylation-dependent ncRNA catabolic process	5.3460000000000001E-3	39.200000000000003	9.2439999999999994E-2	0.87609999999999999	5	8	EXOSC7,EXOSC2,EXOSC8,EXOSC9,EXOSC3
GO: Biological Process	GO:0031204	post-translational protein targeting to membrane, translocation	5.3460000000000001E-3	39.200000000000003	9.2439999999999994E-2	0.87609999999999999	5	8	GLP1R,SEC61B,SEC61G,SEC61A1,SEC61A2
GO: Biological Process	GO:0030073	insulin secretion	5.4190000000000002E-3	39.729999999999997	9.3490000000000004E-2	0.88600000000000001	27	256	ADRA2A,BMAL1,PHPT1,SLC16A1,SNAP25,GPR119,NCOA6,SREBF1,GCG,GIP,STX1A,ABCC8,GLP1R,GLRX,FFAR1,RAPGEF4,OSBP,HIF1A,NR1D1,CLOCK,ABCG1,INHBB,PSMD9,ISL1,KCNB1,KCNJ11,LEP
GO: Biological Process	GO:0007213	G protein-coupled acetylcholine receptor signaling pathway	5.5890000000000002E-3	40.98	9.6189999999999998E-2	0.91169999999999995	7	19	GNA11,GNA15,GNAI2,GNAQ,GNB1,AGRN,CHRM3
GO: Biological Process	GO:0034694	response to prostaglandin	5.7320000000000001E-3	42.03	9.8360000000000003E-2	0.93220000000000003	11	52	A2M,FABP4,AKT1,APOB,GNAS,GNB1,PAX6,GNG2,PPARG,PRKAA1,PRKAA2
GO: Biological Process	GO:0042180	cellular ketone metabolic process	5.7419999999999997E-3	42.1	9.8360000000000003E-2	0.93220000000000003	29	287	FABP1,AGT,AKT1,PRKAG2,APOA1,APOC2,APOC3,TRIB3,MTOR,FSHB,ABCB11,SREBF1,GIP,PPARGC1A,CAV1,KYAT1,KYAT3,STARD4,PPARA,PPARG,NR1D1,NCOR1,NCOR2,PRKAA1,INS,APOA5,LONP2,LHB,MLXIPL
GO: Biological Process	GO:0090114	COPII-coated vesicle budding	6.1879999999999999E-3	45.37	0.10580000000000001	1.002	10	43	SEC24B,SEC23A,SEC13,SEC31A,VAPB,VAPA,SEC24C,SEC24D,PREB,SAR1B
GO: Biological Process	GO:0032869	cellular response to insulin stimulus	6.3949999999999996E-3	46.89	0.109	1.0329999999999999	30	304	ESRRA,RXRA,AGT,AKT1,NCOA2,PIK3R3,SLC2A4,SLC9A1,TRIB3,NCOA1,MUC4,SREBF1,ZFP36L1,VAMP2,GNAI2,PAX6,HIF1A,PIK3R1,PIK3R2,PPARG,PPP2CA,PRKAA1,PRKCA,PRKCD,INHBB,INS,SLC27A1,LEP,EIF4EBP1,MARCKS
GO: Biological Process	GO:0090316	positive regulation of intracellular protein transport	6.4219999999999998E-3	47.09	0.109	1.0329999999999999	22	186	RAPGEF3,EDEM2,SREBF2,HDAC3,VAMP2,CACNB3,TPR,PIK3R1,PIK3R2,TOMM7,AKAP5,MAPK14,PRKAA1,PRKACA,PRKCD,PRKD1,EDEM1,EIF3E,KCNB1,LEP,SAR1B,FBXW7
GO: Biological Process	GO:0046887	positive regulation of hormone secretion	6.4219999999999998E-3	47.09	0.109	1.0329999999999999	22	186	PHPT1,SNAP25,NCOA6,GCG,FFAR4,GIP,GLP1R,GLRX,FFAR1,GRP,OSBP,PAX6,HIF1A,PPARG,ABCG1,INHA,INHBA,INHBB,INS,PSMD9,ISL1,LEP
GO: Biological Process	GO:0043401	steroid hormone mediated signaling pathway	6.6169999999999996E-3	48.52	0.112	1.0620000000000001	20	159	NCOA3,ESRRA,RXRA,YAP1,NCOA2,PPARGC1B,BMAL1,PLPP1,CNOT2,CALR,CNOT9,PPARA,MED1,NR1D1,CLOCK,NCOR1,NCOR2,ISL1,NR2E3,EP300
GO: Biological Process	GO:0009306	protein secretion	6.7650000000000002E-3	49.6	0.1143	1.083	40	467	ADRA2A,APOE,ARF1,BMAL1,PHPT1,SLC16A1,ANKRD1,MTTP,SNAP25,GPR119,NCOA6,SREBF1,GCG,GIP,STX1A,BSG,ABCC8,GLP1R,GLRX,FFAR1,CANX,RAPGEF4,OSBP,PCSK1,HIF1A,AKAP5,PPARG,NR1D1,CLOCK,ABCG1,PSAP,INHBB,INS,PSMD9,ISL1,KCNB1,KCNJ11,LEP,PREB,MARCKS
GO: Biological Process	GO:0071383	cellular response to steroid hormone stimulus	6.8259999999999996E-3	50.05	0.1148	1.0880000000000001	30	305	NCOA3,RPL32,ESRRA,RXRA,YAP1,NCOA2,PPARGC1B,BMAL1,PLPP1,ZFP36L1,CNOT2,CALR,CNOT9,ABCB1,ABCG2,HSPA1B,HSPA8,PPARA,MED1,NR1D1,CLOCK,ZFP36,PPP2CA,NCOR1,NCOR2,ISL1,NR2E3,EIF4E,EIF4EBP1,EP300
GO: Biological Process	GO:0071396	cellular response to lipid	6.8279999999999999E-3	50.06	0.1148	1.0880000000000001	67	952	NCOA3,RPL32,RPLP0,ESRRA,RXRA,YAP1,AKT1,NCOA2,TEAD2,APOB,APOE,SLC5A5,PPARGC1B,BMAL1,PLPP1,ANKRD1,CDK19,SREBF1,GFER,PPARGC1A,ZFP36L1,GLRX,GNAI1,GNAS,GNB1,CNOT2,CALR,TEAD1,PDIA3,CNOT9,PAX6,TP53,HIF1A,GNG2,HNRNPD,ABCB1,ABCB4,PIK3R1,ABCG2,HSPA1B,HSPA8,HSPB1,PPARA,XPO1,PPARG,MED1,NR1D1,CLOCK,ZFP36,PPP2CA,NCOR1,NCOR2,MAPK14,PRKAA1,PRKAA2,PRKCA,INHBA,INHBB,PSMB9,ISL1,NR2E3,LDLR,LEP,EIF4E,EIF4EBP1,RORA,EP…
GO: Biological Process	GO:0007568	aging	6.9150000000000001E-3	50.7	0.11600000000000001	1.1000000000000001	36	401	RPL29,RXRA,ACAN,AGT,AKT1,SLC25A4,APOE,SREBF1,SREBF2,PPARGC1A,GLRX,EIF2B5,GNA11,GNAO1,GNAQ,CANX,FURIN,TP53,PIK3R1,ABCG2,HSPA8,HSPB1,SIN3A,PRKCA,PRKCD,CCN2,INHBA,INHBB,DCN,FBXO4,LDLR,EEF1A1,EEF2,EIF2S1,EIF5A,LRP2
GO: Biological Process	GO:1903532	positive regulation of secretion by cell	7.3099999999999997E-3	53.59	0.12239999999999999	1.1599999999999999	36	402	AGT,SDC1,SDC4,ARF1,PHPT1,ANKRD1,SNAP25,NCOA6,GCG,FFAR4,GIP,STX1A,STXBP1,BSG,GLP1R,GLRX,CACNB2,FFAR1,RAPGEF4,GRP,OSBP,PAX6,PCSK1,HIF1A,PPARG,ABCG1,PRKCA,INHA,INHBA,INHBB,INS,PSMD9,ISL1,KCNB1,LEP,MARCKS
GO: Biological Process	GO:1901798	positive regulation of signal transduction by p53 class mediator	7.443E-3	54.57	0.12429999999999999	1.1779999999999999	9	35	RPL26,RPL37,RPS7,RPS15,RPS20,ANKRD1,RPL23,EIF5A,RPL11
GO: Biological Process	GO:0035592	establishment of protein localization to extracellular region	7.4879999999999999E-3	54.9	0.12479999999999999	1.1830000000000001	40	469	ADRA2A,APOE,ARF1,BMAL1,PHPT1,SLC16A1,ANKRD1,MTTP,SNAP25,GPR119,NCOA6,SREBF1,GCG,GIP,STX1A,BSG,ABCC8,GLP1R,GLRX,FFAR1,CANX,RAPGEF4,OSBP,PCSK1,HIF1A,AKAP5,PPARG,NR1D1,CLOCK,ABCG1,PSAP,INHBB,INS,PSMD9,ISL1,KCNB1,KCNJ11,LEP,PREB,MARCKS
GO: Biological Process	GO:0140694	non-membrane-bounded organelle assembly	7.5100000000000002E-3	55.06	0.1249	1.1830000000000001	42	503	RPL23A,RPL24,RPL38,RPLP0,RPS2,RPS3,RPS5,RPS10,RPS14,RPS15,RPS19,RPS23,RPS25,RPS27,RPS28,CNOT6,FAU,EDC3,CCT5,ANKRD1,LSM3,HDAC3,CNOT2,PATL1,TPR,NUP62,TUBB1,CNOT7,LSM4,HSPA1B,NCOR1,PRKAA1,PRKAA2,PRKAR1A,DDX6,RPSA,AAAS,EIF2S1,RPL5,RPL6,RPL10,RPL11
GO: Biological Process	GO:0071824	protein-DNA complex subunit organization	8.0309999999999999E-3	58.88	0.13320000000000001	1.2629999999999999	29	292	MED10,MED30,MED29,MED8,MED15,MED19,MED4,SMARCD3,MED22,TP53,MED14,RPL23,MED11,MED21,MED23,MED17,MED26,MED27,MED7,MED20,MED1,MED18,PSMC6,MED24,MED6,MED16,MED9,MED31,MED25
GO: Biological Process	GO:0005996	monosaccharide metabolic process	8.2850000000000007E-3	60.75	0.1371	1.3	30	308	AKT1,LCMT1,NCOA2,SLC2A1,SLC2A3,SLC25A1,GALK2,GCG,GCGR,GCKR,STK11,PPARGC1A,GLP1R,GNB3,TP53,HIF1A,PIK3R1,PPARA,TKFC,MAPK14,PRKAA1,SLC25A10,INS,KCNJ11,SLC23A2,SLC23A1,RANBP2,LEP,RORA,EP300
GO: Biological Process	GO:1903201	regulation of oxidative stress-induced cell death	8.6689999999999996E-3	63.56	0.14319999999999999	1.357	15	98	NME5,AKT1,GATA4,GFER,GLRX,P4HB,TP53,HIF1A,TXN,HSPA8,HSPB1,CTNNB1,PSAP,INS,FBXW7
GO: Biological Process	GO:0051047	positive regulation of secretion	9.0010000000000003E-3	66	0.14829999999999999	1.4059999999999999	38	439	AGT,SDC1,SDC4,ARF1,PHPT1,ANKRD1,ABCB11,SNAP25,NCOA6,GCG,FFAR4,GIP,STX1A,STXBP1,BSG,GLP1R,GLRX,GNAI2,CACNB2,FFAR1,RAPGEF4,GRP,OSBP,PAX6,PCSK1,HIF1A,PPARG,ABCG1,PRKCA,INHA,INHBA,INHBB,INS,PSMD9,ISL1,KCNB1,LEP,MARCKS
GO: Biological Process	GO:0030099	myeloid cell differentiation	9.1050000000000002E-3	66.760000000000005	0.1497	1.419	51	665	RPL27,RPL35A,RPLP1,RPS3,RPS6,ESRRA,ACP5,RPS9,RPS14,RPS15A,RPS19,RPS27,RPS29,NCOA2,SLC25A5,PPARGC1B,MTOR,FSHB,NCOA6,GATA4,SRP54,GPC3,ZFP36L1,GNAS,CNOT4,HSCB,RPL35,TP53,HIF1A,PIK3R1,HSPA1B,HSPA9,PPARG,MED1,ZFP36,NCOR1,NCOR2,MAPK14,PRKCA,CTNNB1,MAPK11,INHA,INHBA,MED12,ABCC5,LEP,ELAVL1,EP300,RPL11,RPL18,FBXW7
GO: Biological Process	GO:1990000	amyloid fibril formation	9.5700000000000004E-3	70.16	0.15629999999999999	1.4810000000000001	10	45	PFDN6,APOE,FURIN,PFDN1,PFDN2,PFDN4,PFDN5,VBP1,HSPG2,LDLR
GO: Biological Process	GO:0032373	positive regulation of sterol transport	9.5700000000000004E-3	70.16	0.15629999999999999	1.4810000000000001	10	45	RXRA,APOA1,APOE,CAV1,CETP,ABCB4,PLTP,PPARG,ABCG1,LDLRAP1
GO: Biological Process	GO:0032376	positive regulation of cholesterol transport	9.5700000000000004E-3	70.16	0.15629999999999999	1.4810000000000001	10	45	RXRA,APOA1,APOE,CAV1,CETP,ABCB4,PLTP,PPARG,ABCG1,LDLRAP1
GO: Biological Process	GO:0006465	signal peptide processing	9.6349999999999995E-3	70.64	0.15659999999999999	1.484	6	14	SPCS1,SEC11C,FURIN,SEC11A,SPCS3,SPCS2
GO: Biological Process	GO:0043144	sno(s)RNA processing	9.6349999999999995E-3	70.64	0.15659999999999999	1.484	6	14	EXOSC2,PARN,EXOSC4,EXOSC5,EXOSC6,EXOSC3
GO: Biological Process	GO:0042176	regulation of protein catabolic process	1.014E-2	74.37	0.16450000000000001	1.5589999999999999	36	408	LPCAT1,ADRA2A,AKT1,APOE,BMAL1,TRIB3,EIF3H,GPC3,CAV1,FURIN,HSPA1B,PSMF1,XPO1,CTSA,PPP2CA,PRKACA,INS,PSMC1,PSMC2,PSMC3,PSMC4,PSMC5,PSMC6,PSMD1,PSMD2,PSMD3,PSMD10,PSME1,PSME2,FBXL5,LDLR,EEF1A1,LRP2,PSMD14,RPL11,FBXW7
GO: Biological Process	GO:0048871	multicellular organismal homeostasis	1.0200000000000001E-2	74.77	0.16500000000000001	1.5640000000000001	54	722	LPCAT1,ACP5,ACTB,FABP4,YAP1,ALB,SLC2A1,PPARGC1B,BMAL1,FSHB,MUC2,MUC4,MUC5AC,MUC6,FFAR4,HDAC3,STK11,PPARGC1A,BSG,ABCC8,GNAS,CNOT3,NRF1,CAV1,HAS2,TP53,ABCB1,GRHL1,HSPB1,G0S2,WWTR1,MUC13,PPARG,NR1D1,NCOR1,NCOR2,PRKAA1,PRKAA2,PRKAB1,PRKAB2,PRKACA,PRKACB,PRKACG,PRKCA,CCN2,CTNNB1,DECR1,SLC27A1,DIO2,NR2E3,CUBN,LEP,MLXIPL,EIF4G1
GO: Biological Process	GO:0042953	lipoprotein transport	1.0279999999999999E-2	75.39	0.1653	1.5669999999999999	8	28	APOB,APOC2,APOC3,MTTP,PPARG,CUBN,SAR1B,LRP2
GO: Biological Process	GO:0070199	establishment of protein localization to chromosome	1.0279999999999999E-2	75.39	0.1653	1.5669999999999999	8	28	CCT7,CCT4,CCT2,CCT5,CCT8,TCP1,CCT6A,CCT3
GO: Biological Process	GO:0000027	ribosomal large subunit assembly	1.0279999999999999E-2	75.39	0.1653	1.5669999999999999	8	28	RPL23A,RPL24,RPL38,RPLP0,RPL5,RPL6,RPL10,RPL11
GO: Biological Process	GO:0071692	protein localization to extracellular region	1.0619999999999999E-2	77.88	0.1704	1.615	40	476	ADRA2A,APOE,ARF1,BMAL1,PHPT1,SLC16A1,ANKRD1,MTTP,SNAP25,GPR119,NCOA6,SREBF1,GCG,GIP,STX1A,BSG,ABCC8,GLP1R,GLRX,FFAR1,CANX,RAPGEF4,OSBP,PCSK1,HIF1A,AKAP5,PPARG,NR1D1,CLOCK,ABCG1,PSAP,INHBB,INS,PSMD9,ISL1,KCNB1,KCNJ11,LEP,PREB,MARCKS
GO: Biological Process	GO:0050714	positive regulation of protein secretion	1.077E-2	79	0.17249999999999999	1.635	21	178	ARF1,PHPT1,ANKRD1,SNAP25,NCOA6,GCG,GIP,BSG,GLP1R,GLRX,FFAR1,RAPGEF4,OSBP,PCSK1,HIF1A,PPARG,ABCG1,INS,PSMD9,ISL1,MARCKS
GO: Biological Process	GO:0071331	cellular response to hexose stimulus	1.108E-2	81.22	0.1769	1.677	25	236	ADRA2A,APOC3,SLC2A5,PHPT1,NCOA6,GATA4,GCG,PPARGC1A,GLRX,OSBP,PAX6,HIF1A,TXN,SIN3A,NR1D1,PPP2CA,ABCG1,PRKAA1,PRKAA2,PRKACA,INS,KCNB1,KCNJ11,RAP1A,MLXIPL
GO: Biological Process	GO:0006616	SRP-dependent cotranslational protein targeting to membrane, translocation	1.163E-2	85.25	0.18490000000000001	1.752	5	9	SRP54,SEC61B,TRAM1,SEC61A1,SEC61A2
GO: Biological Process	GO:0043633	polyadenylation-dependent RNA catabolic process	1.163E-2	85.25	0.18490000000000001	1.752	5	9	EXOSC7,EXOSC2,EXOSC8,EXOSC9,EXOSC3
GO: Biological Process	GO:0002065	columnar/cuboidal epithelial cell differentiation	1.1650000000000001E-2	85.42	0.18490000000000001	1.752	22	193	RXRA,YAP1,AKT1,BMAL1,MUC2,SREBF1,GATA4,GCG,STK11,GPAT4,CAV1,PAX6,HIF1A,CDX2,WDR77,CLOCK,CTNNB1,INS,ISL1,MED24,KCNJ11,DHPS
GO: Biological Process	GO:0043691	reverse cholesterol transport	1.2019999999999999E-2	88.1	0.1903	1.8029999999999999	7	21	APOA1,APOA2,APOC2,APOC3,APOE,CETP,ABCG1
GO: Biological Process	GO:0006396	RNA processing	1.2149999999999999E-2	89.09	0.192	1.82	95	1519	RPL22,RPL26,RPL27,MAGOH,RPL35A,RPS6,RPS7,RPS8,RPS13,RPS14,RPS15,RPS16,RPS17,RPS19,RPS21,RPS24,RPS25,RPS26,RPS27,RPS28,CASC3,XRN2,NOP56,DCPS,GEMIN2,PABPC1,DIS3,KHSRP,NCBP2,SMN1,SMN2,LSM2,SNRPB,SNRPD1,EXOSC7,SNRPD2,SNRPD3,SNRPE,SNRPF,SNRPG,METTL2B,TGS1,NCBP1,LSM1,LSM3,RPL10A,PPARGC1A,ZFP36L1,MOCS3,RNPS1,RPL14,EXOSC2,METTL6,LSM6,PARN,DDX20,RPL35,TP53,TRMT11,EXOSC8,LSM5,HNRNPD,PIK3R1,CLNS1A,XRN1,LSM4…
GO: Biological Process	GO:0046474	glycerophospholipid biosynthetic process	1.2659999999999999E-2	92.79	0.1983	1.88	24	223	ACP6,LPCAT1,PIK3R4,SLC44A5,FAR1,PIK3R3,APOA1,APOA2,SACM1L,VAC14,SMG1,GPAT4,GPAT3,SLC44A4,SLC44A1,PIK3R1,PIK3R2,TPTE2,PIK3R6,FIG4,SLC27A1,SLC44A2,ABHD5,SLC44A3
GO: Biological Process	GO:0050878	regulation of body fluid levels	1.269E-2	93.04	0.1983	1.88	42	514	RPLP0,ACTB,F2,F7,F9,F10,ADRA2A,APOE,SLC22A2,NCOA1,MTX1,MUC4,GC,HDAC3,PROZ,STXBP1,VAMP2,GNAI2,GNAQ,GNAS,GPAT4,CAV1,HAS2,HIF1A,CHRM3,ABCB1,GRHL1,PLAUR,HSPB1,MED1,NCOR1,NCOR2,MAPK14,PRKACA,PRKACB,PRKACG,PRKCA,PRKCD,PROC,PROS1,LMAN1,LPA
GO: Biological Process	GO:0008203	cholesterol metabolic process	1.269E-2	93.06	0.1983	1.88	20	166	APOA1,APOA2,APOB,APOC3,APOE,MTTP,SREBF1,SREBF2,GNB3,CETP,STARD4,ABCG1,PRKAA1,PRKAA2,LDLRAP1,APOA5,CUBN,LDLR,LEP,LIPE
GO: Biological Process	GO:0018960	4-nitrophenol metabolic process	1.274E-2	93.42	0.1983	1.88	4	5	SULT1A2,SULT1A1,SULT1A3,SULT1A4
GO: Biological Process	GO:0075525	viral translational termination-reinitiation	1.274E-2	93.42	0.1983	1.88	4	5	EIF3A,EIF3B,EIF3D,EIF3G
GO: Biological Process	GO:0070655	mechanosensory epithelium regeneration	1.274E-2	93.42	0.1983	1.88	4	5	SMN1,SMN2,DDX20,GEMIN5
GO: Biological Process	GO:0070657	neuromast regeneration	1.274E-2	93.42	0.1983	1.88	4	5	SMN1,SMN2,DDX20,GEMIN5
GO: Biological Process	GO:0016125	sterol metabolic process	1.281E-2	93.92	0.19900000000000001	1.8859999999999999	21	180	PRKAG2,APOA1,APOA2,APOB,APOC3,APOE,MTTP,SREBF1,SREBF2,GNB3,CETP,STARD4,ABCG1,PRKAA1,PRKAA2,LDLRAP1,APOA5,CUBN,LDLR,LEP,LIPE
GO: Biological Process	GO:0019220	regulation of phosphate metabolic process	1.298E-2	95.15	0.20119999999999999	1.907	103	1684	LPCAT1,RPLP1,RPS3,DNAJC19,ACTB,F2,FABP4,PIK3R4,ADRA2A,RAPGEF3,AGT,AKT1,PRKAG2,SDC4,PIK3R3,APOA1,APOC2,APOE,ARF1,NCBP2,PPARGC1B,VAC14,TRIB3,PLPP3,MTOR,GATA4,NCBP1,GCG,GCKR,IQGAP1,HDAC3,STK11,PPARGC1A,GNAI2,GNAQ,GNAS,GNB3,SMG6,SMG5,CAV1,TEAD1,OSBP,CNOT9,CD44,PAX6,AGRN,PIK3R5,TP53,HIF1A,NUP62,TXN,PIK3R1,PIK3R2,CNOT7,PLAUR,HSPB1,AKAP5,WARS1,WWTR1,PPARA,PPARG,YWHAB,PPP2CA,NCOR1,PPP2R1A,PPP2R5D,PIK3R6,…
GO: Biological Process	GO:0051174	regulation of phosphorus metabolic process	1.3299999999999999E-2	97.54	0.20580000000000001	1.95	103	1685	LPCAT1,RPLP1,RPS3,DNAJC19,ACTB,F2,FABP4,PIK3R4,ADRA2A,RAPGEF3,AGT,AKT1,PRKAG2,SDC4,PIK3R3,APOA1,APOC2,APOE,ARF1,NCBP2,PPARGC1B,VAC14,TRIB3,PLPP3,MTOR,GATA4,NCBP1,GCG,GCKR,IQGAP1,HDAC3,STK11,PPARGC1A,GNAI2,GNAQ,GNAS,GNB3,SMG6,SMG5,CAV1,TEAD1,OSBP,CNOT9,CD44,PAX6,AGRN,PIK3R5,TP53,HIF1A,NUP62,TXN,PIK3R1,PIK3R2,CNOT7,PLAUR,HSPB1,AKAP5,WARS1,WWTR1,PPARA,PPARG,YWHAB,PPP2CA,NCOR1,PPP2R1A,PPP2R5D,PIK3R6,…
GO: Biological Process	GO:0044872	lipoprotein localization	1.37E-2	100.4	0.21149999999999999	2.004	8	29	APOB,APOC2,APOC3,MTTP,PPARG,CUBN,SAR1B,LRP2
GO: Biological Process	GO:1990845	adaptive thermogenesis	1.388E-2	101.8	0.21340000000000001	2.0219999999999998	20	167	FABP4,SLC25A4,SLC25A5,PPARGC1B,BMAL1,FFAR4,HDAC3,STK11,PPARGC1A,GNAS,CNOT3,CAV1,G0S2,PPARG,NR1D1,PRKAB1,PRKAB2,DECR1,DIO2,LEP
GO: Biological Process	GO:0010821	regulation of mitochondrion organization	1.388E-2	101.8	0.21340000000000001	2.0219999999999998	20	167	AKT1,SLC25A4,SLC25A5,SLC25A6,SLC25A1,PLD6,SREBF1,SREBF2,PPARGC1A,TP53,HIF1A,PLAUR,HSPA1B,VDAC1,PPARG,PSMD10,DCN,PAM16,EP300,FBXW7
GO: Biological Process	GO:0019395	fatty acid oxidation	1.406E-2	103.1	0.2157	2.044	17	127	FABP1,AKT1,PRKAG2,SLC25A17,MTOR,ABCB11,PPARGC1A,SLC27A2,PHYH,PPARA,PPARG,MAPK14,PRKAA1,HACL1,DECR1,LONP2,LEP
GO: Biological Process	GO:0031330	negative regulation of cellular catabolic process	1.435E-2	105.2	0.21970000000000001	2.0819999999999999	29	301	RPS7,AKT1,APOC3,PABPC1,PAIP1,MTOR,EIF3H,SMG1,GATA4,PHAX,FURIN,PARN,TP53,MAPKAPK2,HNRNPD,RPL23,CTSA,ZFP36,MAPK14,INS,UPF3A,TRDMT1,PAM16,LEP,EIF4E,EIF4G1,ELAVL1,RPL5,RPL11
GO: Biological Process	GO:0009299	mRNA transcription	1.457E-2	106.8	0.22209999999999999	2.105	11	57	RXRA,NCOA2,NCBP2,NCOA1,SREBF1,NCBP1,TP53,HNRNPD,PPARG,MED1,EEF1D
GO: Biological Process	GO:0097066	response to thyroid hormone	1.457E-2	106.8	0.22209999999999999	2.105	11	57	F2,F7,STK11,PPARGC1A,ABCB1,TXN,HSPA9,MED1,INHBB,TOMM70,EIF5A
GO: Biological Process	GO:1900407	regulation of cellular response to oxidative stress	1.5270000000000001E-2	112	0.23230000000000001	2.202	16	115	NME5,AKT1,GATA4,GFER,GLRX,P4HB,TP53,HIF1A,TXN,HSPA8,HSPB1,PNPLA8,CTNNB1,PSAP,INS,FBXW7
GO: Biological Process	GO:0034384	high-density lipoprotein particle clearance	1.5509999999999999E-2	113.7	0.23400000000000001	2.218	6	15	APOA1,APOA2,APOC2,APOC3,APOE,LDLR
GO: Biological Process	GO:0090110	COPII-coated vesicle cargo loading	1.5509999999999999E-2	113.7	0.23400000000000001	2.218	6	15	SEC24B,SEC23A,SEC13,SEC31A,SEC24C,SEC24D
GO: Biological Process	GO:1904729	regulation of intestinal lipid absorption	1.5509999999999999E-2	113.7	0.23400000000000001	2.218	6	15	APOA1,APOA2,ABCG5,ABCG8,APOA5,LEP
GO: Biological Process	GO:2000622	regulation of nuclear-transcribed mRNA catabolic process, nonsense-mediated decay	1.5509999999999999E-2	113.7	0.23400000000000001	2.218	6	15	MAGOH,CASC3,PABPC1,EIF4A3,UPF3A,RBM8A
GO: Biological Process	GO:0002068	glandular epithelial cell development	1.5630000000000002E-2	114.6	0.2349	2.226	12	68	AKT1,BMAL1,MUC2,SREBF1,GCG,GPAT4,PAX6,HIF1A,CLOCK,ISL1,KCNJ11,DHPS
GO: Biological Process	GO:0007595	lactation	1.5630000000000002E-2	114.6	0.2349	2.226	12	68	RPLP0,NCOA1,MTX1,MUC4,GC,GPAT4,CAV1,HIF1A,ABCB1,MED1,NCOR1,NCOR2
GO: Biological Process	GO:0033273	response to vitamin	1.6129999999999999E-2	118.3	0.2419	2.2930000000000001	22	197	ACP5,F7,RXRA,FABP4,DCPS,APOC3,MUC2,MUC4,GATA4,NRF1,PDIA3,CD44,TP53,TSHB,ABCB1,ABCG2,HSPA9,PPARG,MED1,LEP,EEF2,LRP2
GO: Biological Process	GO:0001510	RNA methylation	1.618E-2	118.7	0.2422	2.2949999999999999	14	91	SNRPB,SNRPD1,SNRPD2,SNRPD3,SNRPE,SNRPF,SNRPG,METTL2B,TGS1,METTL6,TRMT11,BUD23,LCMT2,TRDMT1
GO: Biological Process	GO:1903508	positive regulation of nucleic acid-templated transcription	1.6480000000000002E-2	120.8	0.24560000000000001	2.3279999999999998	113	1900	NCOA3,NUP85,ESRRA,ACTB,RXRA,CNOT6,RAPGEF3,YAP1,AGT,AKT1,NCOA2,TEAD2,MED10,MED30,MED29,MED8,APOE,MED15,NCBP2,PPARGC1B,SLC9A1,BMAL1,MED19,MED4,MTOR,ANKRD1,FSHB,NCOA1,SMARCD3,DCP1A,NCOA6,SREBF1,SREBF2,GATA4,NCBP1,HDAC3,PPARGC1A,GLP1R,MED22,NFYA,NFYB,TBL1X,NPAS2,MLX,NRF1,TEAD1,TEAD4,TEAD3,CCNC,CNOT9,PAX6,HAS3,PCBD1,AGRN,TP53,HIF1A,CDX2,CGA,MED14,NUP62,HNRNPD,GRHL1,PIK3R1,PIK3R2,CNOT7,MED11,MED21,MED2…
GO: Biological Process	GO:0045893	positive regulation of DNA-templated transcription	1.6480000000000002E-2	120.8	0.24560000000000001	2.3279999999999998	113	1900	NCOA3,NUP85,ESRRA,ACTB,RXRA,CNOT6,RAPGEF3,YAP1,AGT,AKT1,NCOA2,TEAD2,MED10,MED30,MED29,MED8,APOE,MED15,NCBP2,PPARGC1B,SLC9A1,BMAL1,MED19,MED4,MTOR,ANKRD1,FSHB,NCOA1,SMARCD3,DCP1A,NCOA6,SREBF1,SREBF2,GATA4,NCBP1,HDAC3,PPARGC1A,GLP1R,MED22,NFYA,NFYB,TBL1X,NPAS2,MLX,NRF1,TEAD1,TEAD4,TEAD3,CCNC,CNOT9,PAX6,HAS3,PCBD1,AGRN,TP53,HIF1A,CDX2,CGA,MED14,NUP62,HNRNPD,GRHL1,PIK3R1,PIK3R2,CNOT7,MED11,MED21,MED2…
GO: Biological Process	GO:0006631	fatty acid metabolic process	1.7350000000000001E-2	127.2	0.25800000000000001	2.4449999999999998	39	469	FABP4,FABP1,AGT,AKT1,PRKAG2,SLC25A17,APOA1,APOC2,APOC3,TRIB3,MTOR,ABCB11,SREBF1,GIP,PPARGC1A,GPAT4,SLC27A2,CAV1,PHYH,PPARA,PPARG,NCOR1,MAPK14,PRKAA1,PRKAA2,PRKAB1,PRKAB2,PRKAR2B,HACL1,PNPLA8,INS,DECR1,SLC27A1,APOA5,LONP2,LEP,MLXIPL,LIPE,ABHD5
GO: Biological Process	GO:1905039	carboxylic acid transmembrane transport	1.8079999999999999E-2	132.6	0.26840000000000003	2.544	20	170	AGT,AKT1,SLC2A1,SLC16A1,SLC25A1,SLC22A2,SLC5A6,SLC27A2,SLC16A3,SLC16A8,ABCB1,SLC25A10,PRKCD,SLC27A1,SLC23A2,SLC23A1,SLC25A21,ABCC5,SLC25A2,LRP2
GO: Biological Process	GO:1903202	negative regulation of oxidative stress-induced cell death	1.8239999999999999E-2	133.69999999999999	0.2702	2.56	12	69	NME5,AKT1,GATA4,GFER,GLRX,HIF1A,TXN,HSPA8,HSPB1,CTNNB1,PSAP,INS
GO: Biological Process	GO:0034976	response to endoplasmic reticulum stress	1.8409999999999999E-2	135	0.27210000000000001	2.5790000000000002	29	305	EDEM3,TRIB3,EDEM2,UGGT2,EIF2B5,SEC61B,CALR,CANX,CAV1,PDIA3,P4HB,TP53,VAPB,PIK3R1,PIK3R2,HSPA1B,PPP2CB,EDEM1,INS,UGGT1,PSMB3,PSMC6,FBXO6,CERT1,EEF2,EIF2S1,EIF4G1,EP300,MARCKS
GO: Biological Process	GO:1902680	positive regulation of RNA biosynthetic process	1.8919999999999999E-2	138.69999999999999	0.27910000000000001	2.645	113	1906	NCOA3,NUP85,ESRRA,ACTB,RXRA,CNOT6,RAPGEF3,YAP1,AGT,AKT1,NCOA2,TEAD2,MED10,MED30,MED29,MED8,APOE,MED15,NCBP2,PPARGC1B,SLC9A1,BMAL1,MED19,MED4,MTOR,ANKRD1,FSHB,NCOA1,SMARCD3,DCP1A,NCOA6,SREBF1,SREBF2,GATA4,NCBP1,HDAC3,PPARGC1A,GLP1R,MED22,NFYA,NFYB,TBL1X,NPAS2,MLX,NRF1,TEAD1,TEAD4,TEAD3,CCNC,CNOT9,PAX6,HAS3,PCBD1,AGRN,TP53,HIF1A,CDX2,CGA,MED14,NUP62,HNRNPD,GRHL1,PIK3R1,PIK3R2,CNOT7,MED11,MED21,MED2…
GO: Biological Process	GO:0010893	positive regulation of steroid biosynthetic process	1.933E-2	141.69999999999999	0.28449999999999998	2.6970000000000001	9	39	FSHB,SREBF1,SREBF2,PPARGC1A,CGA,STARD4,NR1D1,ABCG1,PRKAA1
GO: Biological Process	GO:1903825	organic acid transmembrane transport	1.9720000000000001E-2	144.6	0.28910000000000002	2.74	20	171	AGT,AKT1,SLC2A1,SLC16A1,SLC25A1,SLC22A2,SLC5A6,SLC27A2,SLC16A3,SLC16A8,ABCB1,SLC25A10,PRKCD,SLC27A1,SLC23A2,SLC23A1,SLC25A21,ABCC5,SLC25A2,LRP2
GO: Biological Process	GO:0043467	regulation of generation of precursor metabolites and energy	1.9720000000000001E-2	144.6	0.28910000000000002	2.74	20	171	AKT1,PRKAG2,APOC3,CHCHD4,MTOR,SMN1,SMN2,GCGR,PPARGC1A,TP53,HIF1A,POMC,PPARA,NCOR1,PRKAA1,PRKAA2,PRKACA,INS,MLXIPL,EP300
GO: Biological Process	GO:0042306	regulation of protein import into nucleus	2.0279999999999999E-2	148.69999999999999	0.29680000000000001	2.8130000000000002	13	81	NUP54,HDAC3,TPR,NUP62,PIK3R1,PIK3R2,AKAP5,PPP2CA,MAPK14,PRKCD,PRKD1,NUP58,LEP
GO: Biological Process	GO:0010675	regulation of cellular carbohydrate metabolic process	2.0459999999999999E-2	150	0.29880000000000001	2.8319999999999999	22	200	AKT1,LCMT1,NCOA2,MTOR,GCG,GCGR,GCKR,STK11,PPARGC1A,GLP1R,GNB3,TP53,HIF1A,POMC,PPARA,NCOR1,PRKAA1,INS,RANBP2,LEP,RORA,EP300
GO: Biological Process	GO:0006110	regulation of glycolytic process	2.053E-2	150.5	0.29930000000000001	2.8359999999999999	11	59	PRKAG2,MTOR,PPARGC1A,HIF1A,PPARA,NCOR1,PRKAA1,PRKAA2,INS,MLXIPL,EP300
GO: Biological Process	GO:0046320	regulation of fatty acid oxidation	2.1299999999999999E-2	156.19999999999999	0.30990000000000001	2.9369999999999998	10	49	FABP1,AKT1,PRKAG2,MTOR,ABCB11,PPARGC1A,PPARA,PPARG,PRKAA1,LONP2
GO: Biological Process	GO:0009408	response to heat	2.1479999999999999E-2	157.5	0.31190000000000001	2.956	20	172	AKT1,MTOR,EIF2B4,EIF2B3,EIF2B2,EIF2B5,TP53,TPR,MAPKAPK2,HSPA1B,HSPA8,HSPB1,HSPD1,CREBBP,PRKACA,PRKCD,DDX6,EIF2S1,EIF2B1,EP300
GO: Biological Process	GO:0000467	exonucleolytic trimming to generate mature 3'-end of 5.8S rRNA from tricistronic rRNA transcript (SSU-rRNA, 5.8S rRNA, LSU-rRNA)	2.248E-2	164.8	0.32450000000000001	3.0750000000000002	5	10	EXOSC7,EXOSC2,EXOSC8,EXOSC9,EXOSC3
GO: Biological Process	GO:0000459	exonucleolytic trimming involved in rRNA processing	2.248E-2	164.8	0.32450000000000001	3.0750000000000002	5	10	EXOSC7,EXOSC2,EXOSC8,EXOSC9,EXOSC3
GO: Biological Process	GO:0051292	nuclear pore complex assembly	2.248E-2	164.8	0.32450000000000001	3.0750000000000002	5	10	NUP205,TPR,NUP93,NUP153,NUP107
GO: Biological Process	GO:0044262	cellular carbohydrate metabolic process	2.281E-2	167.2	0.3286	3.1139999999999999	32	357	B3GNT8,AKT1,PRKAG2,LCMT1,NCOA2,MTOR,GALK2,GCG,GCGR,GCKR,STK11,PPARGC1A,GLP1R,GNB3,B3GNT9,HAS1,HAS2,HAS3,TP53,HIF1A,ABCG2,POMC,PPARA,NR1D1,NCOR1,TKFC,PRKAA1,INS,RANBP2,LEP,RORA,EP300
GO: Biological Process	GO:0006665	sphingolipid metabolic process	2.3390000000000001E-2	171.5	0.3357	3.1819999999999999	20	173	RPS18,PPM1L,PLPP1,PLPP2,PLPP3,ST8SIA6,SUMF1,GM2A,OSBP,VAPA,PPP2CA,PPP2R1A,CSNK1G2,PRKAA1,PRKCD,PRKD1,PSAP,ST8SIA3,CERT1,ST8SIA2
GO: Biological Process	GO:0045723	positive regulation of fatty acid biosynthetic process	2.3439999999999999E-2	171.8	0.3357	3.1819999999999999	8	31	AGT,APOA1,APOC2,SREBF1,PPARG,INS,APOA5,MLXIPL
GO: Biological Process	GO:0006650	glycerophospholipid metabolic process	2.3439999999999999E-2	171.9	0.3357	3.1819999999999999	30	325	ACP6,LPCAT1,DNAJC19,PIK3R4,SLC44A5,FAR1,PIK3R3,APOA1,APOA2,SACM1L,VAC14,SMG1,GPAT4,GPAT3,SLC44A4,SLC44A1,CETP,PIK3R1,PIK3R2,TPTE2,PRDX6,PIK3R6,PNPLA8,FIG4,SLC27A1,APOA5,SLC44A2,LDLR,ABHD5,SLC44A3
GO: Biological Process	GO:0070417	cellular response to cold	2.3599999999999999E-2	173.1	0.33739999999999998	3.1970000000000001	7	23	SLC9A1,NRF1,PLIN1,PPARA,PPARG,PRKACA,LIPE
GO: Biological Process	GO:0016078	tRNA catabolic process	2.3970000000000002E-2	175.7	0.3412	3.234	6	16	EXOSC7,EXOSC2,EXOSC8,EXOSC9,TRDMT1,EXOSC3
GO: Biological Process	GO:0070508	cholesterol import	2.3970000000000002E-2	175.7	0.3412	3.234	6	16	APOA1,APOA2,APOC3,STARD5,STARD4,LDLR
GO: Biological Process	GO:0050996	positive regulation of lipid catabolic process	2.4049999999999998E-2	176.3	0.3417	3.2389999999999999	9	40	FABP1,APOA1,APOA2,APOC2,PPARA,PRKCD,APOA5,LDLR,ABHD5
GO: Biological Process	GO:0016311	dephosphorylation	2.666E-2	195.5	0.37809999999999999	3.5830000000000002	34	393	ACP6,ACP1,ACP2,ACP5,ACP3,PPM1L,SACM1L,PPARGC1B,PHPT1,PLPP1,PLPP2,PLPP3,MTOR,TIMM50,IQGAP1,STK11,GNAI2,SMG6,SMG5,TPTE2,YWHAB,PPP2CA,PPP2CB,PPP2R1A,PPP2R1B,PPP2R2A,PPP2R5D,VCAN,PRKCD,ACP4,SMG7,FIG4,PDPR,RPL5
GO: Biological Process	GO:0071333	cellular response to glucose stimulus	2.8150000000000001E-2	206.4	0.39850000000000002	3.7759999999999998	24	234	ADRA2A,APOC3,PHPT1,NCOA6,GATA4,GCG,PPARGC1A,GLRX,OSBP,PAX6,HIF1A,TXN,SIN3A,NR1D1,PPP2CA,ABCG1,PRKAA1,PRKAA2,PRKACA,INS,KCNB1,KCNJ11,RAP1A,MLXIPL
GO: Biological Process	GO:0032206	positive regulation of telomere maintenance	2.845E-2	208.6	0.40189999999999998	3.8090000000000002	12	72	CCT7,CCT4,CCT2,CCT5,CCT8,TCP1,CCT6A,PARN,CCT3,HNRNPD,CTNNB1,FBXO4
GO: Biological Process	GO:0034440	lipid oxidation	2.86E-2	209.7	0.4032	3.8220000000000001	17	134	FABP1,AKT1,PRKAG2,SLC25A17,MTOR,ABCB11,PPARGC1A,SLC27A2,PHYH,PPARA,PPARG,MAPK14,PRKAA1,HACL1,DECR1,LONP2,LEP
GO: Biological Process	GO:0070198	protein localization to chromosome, telomeric region	3.015E-2	221.1	0.42349999999999999	4.0140000000000002	8	32	CCT7,CCT4,CCT2,CCT5,CCT8,TCP1,CCT6A,CCT3
GO: Biological Process	GO:0034472	snRNA 3'-end processing	3.015E-2	221.1	0.42349999999999999	4.0140000000000002	8	32	EXOSC7,EXOSC2,EXOSC8,EXOSC4,EXOSC9,EXOSC5,EXOSC6,EXOSC3
GO: Biological Process	GO:1903241	U2-type prespliceosome assembly	3.2169999999999997E-2	235.9	0.44919999999999999	4.258	7	24	SNRPB,SNRPD1,SNRPD2,SNRPD3,SNRPE,SNRPF,SNRPG
GO: Biological Process	GO:0051444	negative regulation of ubiquitin-protein transferase activity	3.2169999999999997E-2	235.9	0.44919999999999999	4.258	7	24	RPL37,RPS7,RPS15,RPS20,RPL23,RPL5,RPL11
GO: Biological Process	GO:0046931	pore complex assembly	3.2169999999999997E-2	235.9	0.44919999999999999	4.258	7	24	CCT8,NUP205,TPR,CCT3,NUP93,NUP153,NUP107
GO: Biological Process	GO:0032940	secretion by cell	3.2390000000000002E-2	237.5	0.4516	4.2789999999999999	72	1097	ADRA2A,AGT,SDC1,SDC4,SEC13,ARFGEF2,APOE,ARF1,BMAL1,PHPT1,SLC16A1,ANKRD1,MTTP,SNAP25,GPR119,NCOA6,SREBF1,GCG,GCGR,FFAR4,GIP,STX1A,STXBP1,BSG,ABCC8,GLP1R,GLRX,VAMP2,SYT5,GNAI2,GNAS,CACNA1A,CACNB2,FFAR1,CANX,RAPGEF4,SLC44A4,GRP,OSBP,FURIN,PAX6,TP53,PCSK1,HIF1A,CGA,AKAP5,POMC,PPARG,NR1D1,CLOCK,YWHAZ,ABCG1,PRKACA,PRKCA,CCN2,PSAP,INHA,INHBA,INHBB,INS,PSMD9,ISL1,SEC24D,KCNB1,KCNJ11,DIO2,RAP1A,RAP1B,LEP,…
GO: Biological Process	GO:0010883	regulation of lipid storage	3.3399999999999999E-2	244.9	0.46460000000000001	4.4029999999999996	11	62	PLIN2,APOB,SREBF1,SREBF2,PLIN1,PPARA,PPARG,ABCG1,LEP,ABHD5,FBXW7
GO: Biological Process	GO:0006694	steroid biosynthetic process	3.4869999999999998E-2	255.7	0.48430000000000001	4.59	22	207	PRKAG2,APOA1,APOB,APOE,FSHB,ABCB11,SREBF1,SREBF2,PPARGC1A,SLC27A2,OSBP,DDX20,CGA,STARD4,MED1,NR1D1,ABCG1,PRKAA1,PRKAA2,APOA5,LEP,LHB
GO: Biological Process	GO:0032787	monocarboxylic acid metabolic process	3.5229999999999997E-2	258.3	0.48830000000000001	4.6280000000000001	52	718	FABP4,FABP1,FABP6,AGT,AKT1,PRKAG2,SLC25A17,APOA1,APOC2,APOC3,SLC6A8,SLC10A2,TRIB3,MTOR,SLCO1A2,ABCB11,SREBF1,GIP,PPARGC1A,GPAT4,SLC27A2,CAV1,KYAT1,OSBP,TP53,HIF1A,PHYH,VDAC1,STARD4,PPARA,PPARG,NR1D1,NCOR1,TKFC,MAPK14,PRKAA1,PRKAA2,PRKAB1,PRKAB2,PRKAR2B,HACL1,PNPLA8,INS,DECR1,SLC27A1,APOA5,LONP2,LEP,MLXIPL,LIPE,ABHD5,EP300
GO: Biological Process	GO:0006082	organic acid metabolic process	3.5369999999999999E-2	259.3	0.48930000000000001	4.6369999999999996	72	1100	WARS2,FABP4,FABP1,FABP6,AGT,AKT1,PRKAG2,SLC25A17,MCFD2,IYD,APOA1,APOC2,APOC3,SLC2A1,SLC2A3,SLC6A8,SLC10A2,TRIB3,MTOR,SLCO1A2,ABCB11,SREBF1,GIP,PPARGC1A,SULT1A2,ADHFE1,SULT1A1,SULT1A3,GPAT4,SLC27A2,CACNA1A,CAV1,KYAT1,OSBP,SULT1A4,KYAT3,PCBD1,TP53,HIF1A,MAPKAPK2,PHYH,D2HGDH,VDAC1,WARS1,STARD4,PPARA,PPARG,NR1D1,NCOR1,TKFC,MAPK14,PRKAA1,PRKAA2,PRKAB1,PRKAB2,PRKAR2B,HACL1,PNPLA8,INS,DECR1,SLC27A1,DIO1…
GO: Biological Process	GO:0010827	regulation of glucose transmembrane transport	3.5610000000000003E-2	261.10000000000002	0.49170000000000003	4.66	15	110	AKT1,PRKAG2,TRIB3,FFAR4,GIP,GPC3,GLP1R,PIK3R1,MAPK14,PRKAA1,PRKCA,PRKCD,INS,RAP1A,LEP
GO: Biological Process	GO:0036473	cell death in response to oxidative stress	3.5749999999999997E-2	262.10000000000002	0.49270000000000003	4.6689999999999996	16	123	NME5,AKT1,GATA4,GFER,GLRX,P4HB,TP53,HIF1A,TXN,HSPA8,HSPB1,PRKCD,CTNNB1,PSAP,INS,FBXW7
GO: Biological Process	GO:0106106	cold-induced thermogenesis	3.5880000000000002E-2	263.10000000000002	0.49349999999999999	4.6769999999999996	18	150	FABP4,PPARGC1B,BMAL1,FFAR4,HDAC3,STK11,PPARGC1A,GNAS,CNOT3,CAV1,G0S2,PPARG,NR1D1,PRKAB1,PRKAB2,DECR1,DIO2,LEP
GO: Biological Process	GO:0033189	response to vitamin A	3.6479999999999999E-2	267.5	0.49940000000000001	4.7329999999999997	9	42	RXRA,APOC3,MUC2,MUC4,GATA4,CD44,TSHB,ABCB1,PPARG
GO: Biological Process	GO:0098704	carbohydrate import across plasma membrane	3.6979999999999999E-2	271.2	0.49940000000000001	4.7329999999999997	4	6	SLC2A1,SLC2A3,SLC2A5,SLC5A1
GO: Biological Process	GO:1990962	xenobiotic transport across blood-brain barrier	3.6979999999999999E-2	271.2	0.49940000000000001	4.7329999999999997	4	6	SLC22A1,SLC22A2,ABCB1,ABCG2
GO: Biological Process	GO:0000972	transcription-dependent tethering of RNA polymerase II gene DNA at nuclear periphery	3.6979999999999999E-2	271.2	0.49940000000000001	4.7329999999999997	4	6	RAE1,NUP133,NUP155,NUP107
GO: Biological Process	GO:0007023	post-chaperonin tubulin folding pathway	3.6979999999999999E-2	271.2	0.49940000000000001	4.7329999999999997	4	6	TBCA,TBCC,TBCD,TBCE
GO: Biological Process	GO:0051030	snRNA transport	3.6979999999999999E-2	271.2	0.49940000000000001	4.7329999999999997	4	6	NCBP2,NCBP1,PHAX,SNUPN
GO: Biological Process	GO:1904017	cellular response to Thyroglobulin triiodothyronine	3.6979999999999999E-2	271.2	0.49940000000000001	4.7329999999999997	4	6	NCOA2,NCOA1,NCOR1,INHBB
GO: Biological Process	GO:0140271	hexose import across plasma membrane	3.6979999999999999E-2	271.2	0.49940000000000001	4.7329999999999997	4	6	SLC2A1,SLC2A3,SLC2A5,SLC5A1
GO: Biological Process	GO:1904588	cellular response to glycoprotein	3.6979999999999999E-2	271.2	0.49940000000000001	4.7329999999999997	4	6	RPLP0,RPLP1,SLC5A5,RPL7A
GO: Biological Process	GO:1904486	response to 17alpha-ethynylestradiol	3.6979999999999999E-2	271.2	0.49940000000000001	4.7329999999999997	4	6	SLC10A1,SLCO1A2,ABCB11,PRKAA1
GO: Biological Process	GO:0006811	ion transport	3.739E-2	274.10000000000002	0.50390000000000001	4.7759999999999998	108	1832	ACTB,F2,ADRA2A,SLC44A5,RAPGEF3,AGT,AKT1,TOMM40,SLC25A17,SLC25A4,SLC25A5,SLC25A6,SLC19A2,SLCO1B1,SLC2A1,SLC2A3,ARF1,SLC5A1,SLC5A5,SLC6A8,SLC9A1,SLC10A1,SLC10A2,SLC16A1,MTOR,SLC25A1,SLCO1A2,SLC22A1,SLC22A3,SLC22A2,GNB5,FTH1,MTTP,ABCB11,SNAP25,ABCC3,GCG,PPARGC1A,STX1A,STXBP1,ABCC8,GLP1R,SLC5A6,GLRX,VAMP2,SYT5,GNAI2,GNAO1,GNAQ,GNAS,GNB2,SLC27A2,CACNA1A,CACNB2,CACNB3,FFAR1,SLC19A3,CAV1,SLC44A4,GRP,SLC…
GO: Biological Process	GO:0051384	response to glucocorticoid	3.7600000000000001E-2	275.7	0.50580000000000003	4.7939999999999996	29	317	A2M,RPL32,RXRA,FABP4,SDC1,APOA2,SLCO1B1,PPARGC1B,HDAC3,SULT1A2,SULT1A1,SULT1A3,ZFP36L1,CAV1,SULT1A4,PCSK1,HIF1A,ABCB1,ABCB4,TXN,PIK3R1,ABCG2,HSPD1,ZFP36,PRKCA,SLCO1B3,ISL1,EIF4E,EIF4EBP1
GO: Biological Process	GO:0090208	positive regulation of triglyceride metabolic process	3.8399999999999997E-2	281.5	0.51559999999999995	4.8869999999999996	8	33	APOA1,APOC2,APOC3,SREBF1,SLC27A1,APOA5,LDLR,ABHD5
GO: Biological Process	GO:0009409	response to cold	3.9059999999999997E-2	286.39999999999998	0.52349999999999997	4.9619999999999997	13	86	AGT,SLC9A1,PPARGC1A,NRF1,PLIN1,HSPD1,PPARA,PPARG,PRKAA1,PRKACA,SLC27A1,DIO2,LIPE
GO: Biological Process	GO:1905216	positive regulation of RNA binding	3.984E-2	292.10000000000002	0.53210000000000002	5.0430000000000001	5	11	EIF3C,EIF3D,NCBP1,EIF3E,EIF4G1
GO: Biological Process	GO:2000480	negative regulation of cAMP-dependent protein kinase activity	3.984E-2	292.10000000000002	0.53210000000000002	5.0430000000000001	5	11	PRKAG2,PRKAR1A,PRKAR1B,PRKAR2A,PRKAR2B
GO: Biological Process	GO:0040007	growth	4.2639999999999997E-2	312.7	0.56850000000000001	5.3879999999999999	93	1528	RPL22,NCOA3,RPL29,F2,RXRA,SEMA6D,YAP1,ACAN,AGT,GPC4,AKT1,SLC25A4,GEMIN2,MCTS1,BCAN,APOE,SLC9A1,MTOR,SLCO1A2,SMN1,SMN2,GATA4,NCBP1,IQGAP1,HDAC3,STK11,GPC3,ZFP36L1,EIF2B2,GNAS,GNG4,GPAT4,TBCE,CAV1,TEAD1,SLC44A4,EXOSC2,CD44,DDX20,HAS2,AGRN,TP53,HIF1A,CGA,HMMR,CLNS1A,PLAUR,SEC61A1,HSPA1B,HSPA8,EXOSC4,HSPA9,HSPD1,EXOSC9,EIF4H,HYAL1,GEMIN5,WWTR1,SIN3A,PPARA,PPARG,MED1,PPP2CA,NCOR1,PPP2R1A,MAPK14,PRKAR1…
GO: Biological Process	GO:0120162	positive regulation of cold-induced thermogenesis	4.274E-2	313.3	0.56869999999999998	5.39	14	99	FABP4,PPARGC1B,FFAR4,HDAC3,PPARGC1A,GNAS,CNOT3,CAV1,G0S2,PRKAB1,PRKAB2,DECR1,DIO2,LEP
GO: Biological Process	GO:0071897	DNA biosynthetic process	4.3249999999999997E-2	317.10000000000002	0.57420000000000004	5.4420000000000002	23	225	CCT7,CCT4,CCT2,CCT5,ANKRD1,CCT8,GFER,SMG6,TCP1,SMG5,CCT6A,PARN,TP53,CCT3,HNRNPD,XRN1,DCP2,PPARG,TNKS1BP1,CCN2,CTNNB1,FBXO4,PAM16
GO: Biological Process	GO:0043470	regulation of carbohydrate catabolic process	4.3310000000000001E-2	317.5	0.57420000000000004	5.4420000000000002	12	75	PRKAG2,MTOR,PPARGC1A,TP53,HIF1A,PPARA,NCOR1,PRKAA1,PRKAA2,INS,MLXIPL,EP300
GO: Biological Process	GO:0006414	translational elongation	4.4249999999999998E-2	324.39999999999998	0.58560000000000001	5.55	13	87	RPL30,RPLP1,RPLP2,SRP9,EIF5A2,EIF4A3,DIO2,EEF1A1,EEF1B2,EEF1D,EEF1G,EEF2,EIF5A
GO: Biological Process	GO:0031960	response to corticosteroid	4.5010000000000001E-2	330	0.59470000000000001	5.6360000000000001	31	353	A2M,RPL27,RPL32,RXRA,FABP4,SDC1,APOA2,SLCO1B1,PPARGC1B,HDAC3,SULT1A2,SULT1A1,SULT1A3,ZFP36L1,CAV1,SULT1A4,PCSK1,HIF1A,ABCB1,ABCB4,TXN,PIK3R1,ABCG2,HSPD1,ZFP36,PRKCA,CCN2,SLCO1B3,ISL1,EIF4E,EIF4EBP1
GO: Biological Process	GO:0050873	brown fat cell differentiation	4.5400000000000003E-2	332.9	0.59870000000000001	5.6740000000000004	11	64	FABP4,SLC2A4,MTOR,PEX11A,FFAR4,PPARGC1A,PPARG,MAPK14,INS,DIO2,LEP
GO: Biological Process	GO:0090277	positive regulation of peptide hormone secretion	4.5969999999999997E-2	337	0.60509999999999997	5.7350000000000003	17	139	PHPT1,SNAP25,NCOA6,GCG,FFAR4,GIP,GLP1R,GLRX,FFAR1,GRP,OSBP,PAX6,HIF1A,ABCG1,INS,PSMD9,ISL1
GO: Biological Process	GO:0000723	telomere maintenance	4.6350000000000002E-2	339.8	0.60829999999999995	5.7649999999999997	19	167	CCT7,CCT4,CCT2,CCT5,CCT8,SMG1,SMG6,TCP1,SMG5,CCT6A,PARN,CCT3,HNRNPD,XRN1,HSPA1B,DCP2,TNKS1BP1,CTNNB1,FBXO4
GO: Biological Process	GO:0043085	positive regulation of catalytic activity	4.6379999999999998E-2	340	0.60829999999999995	5.7649999999999997	86	1389	RPLP1,RPS2,RPS3,F2,FABP1,PIK3R4,ADRA2A,RAPGEF3,YAP1,AGT,AKT1,PRKAG2,SDC4,APOA1,CCT4,APOA2,CCT2,APOC2,APOE,PPARGC1B,VAC14,TRIB3,MTOR,SLC22A2,GNB5,DCP1A,GCG,GCKR,IQGAP1,STK11,PSME4,GLP1R,GM2A,GNA15,GNAI2,GNAO1,GNAQ,GNAS,TCP1,RAPGEF4,CAV1,TEAD1,CD44,PARN,AGRN,PIK3R5,TP53,HIF1A,HNRNPD,TXN,CLPS,HSPA1B,HSPA8,HSPD1,AKAP5,PPARG,YWHAB,PPP2CA,MAPK14,PIK3R6,PRKAA1,PRKCD,CCN2,PRKD1,CTNNB1,LGMN,PSAP,INS,PSMD1…
GO: Biological Process	GO:0043436	oxoacid metabolic process	4.6769999999999999E-2	343	0.61240000000000006	5.8040000000000003	71	1090	WARS2,FABP4,FABP1,FABP6,AGT,AKT1,PRKAG2,SLC25A17,MCFD2,IYD,APOA1,APOC2,APOC3,SLC2A1,SLC2A3,SLC6A8,SLC10A2,TRIB3,MTOR,SLCO1A2,ABCB11,SREBF1,GIP,PPARGC1A,SULT1A2,ADHFE1,SULT1A1,SULT1A3,GPAT4,SLC27A2,CAV1,KYAT1,OSBP,SULT1A4,KYAT3,PCBD1,TP53,HIF1A,MAPKAPK2,PHYH,D2HGDH,VDAC1,WARS1,STARD4,PPARA,PPARG,NR1D1,NCOR1,TKFC,MAPK14,PRKAA1,PRKAA2,PRKAB1,PRKAB2,PRKAR2B,HACL1,PNPLA8,INS,DECR1,SLC27A1,DIO1,SLC23A2…
GO: Biological Process	GO:0051098	regulation of binding	4.6929999999999999E-2	344.1	0.61339999999999995	5.8140000000000001	38	473	ACTB,RAPGEF3,AKT1,GEMIN2,APOE,TRIB3,SMARCD3,EIF3C,EIF3D,NCBP1,GCG,EIF2B4,CAV1,PAX6,PCBD1,AGRN,TXN,PLAUR,SIN3A,PPARA,PPARG,PPP2CA,PPP2CB,PRKACA,PRKCD,CTNNB1,LDLRAP1,INS,EIF4A3,EIF3E,ISL1,EIF2S1,EIF2B1,EIF4G1,MED25,EP300,RPL11,FBXW7
GO: Biological Process	GO:0035459	vesicle cargo loading	4.845E-2	355.2	0.62990000000000002	5.9690000000000003	8	34	SEC24B,SEC23A,SEC13,SEC31A,AP3M1,KIF13A,SEC24C,SEC24D
GO: Biological Process	GO:0019433	triglyceride catabolic process	4.845E-2	355.2	0.62990000000000002	5.9690000000000003	8	34	APOA1,APOB,APOC2,APOC3,APOA5,LDLR,LIPE,ABHD5
GO: Biological Process	GO:0015874	norepinephrine transport	4.845E-2	355.2	0.62990000000000002	5.9690000000000003	8	34	ACTB,ADRA2A,AGT,SLC22A1,SLC22A3,SLC22A2,STX1A,KCNB1
GO: Biological Process	GO:1902652	secondary alcohol metabolic process	4.8660000000000002E-2	356.8	0.63149999999999995	5.9850000000000003	20	182	APOA1,APOA2,APOB,APOC3,APOE,MTTP,SREBF1,SREBF2,GNB3,CETP,STARD4,ABCG1,PRKAA1,PRKAA2,LDLRAP1,APOA5,CUBN,LDLR,LEP,LIPE
GO: Biological Process	GO:0071466	cellular response to xenobiotic stimulus	5.076E-2	372.1	0.65749999999999997	6.2309999999999999	26	274	RAPGEF3,APOB,SLCO1B1,SLC10A1,SLCO1A2,ANKRD1,ABCB11,ABCC3,SULT1A2,SULT1A1,SULT1A3,SULT1A4,PAX6,TP53,HIF1A,ABCB1,TXN,PRKAA1,PRKAA2,SLCO1B3,RAP1A,RAP1B,ABCC5,EEF1A1,EEF2,RORA
GO: Biological Process	GO:0030214	hyaluronan catabolic process	5.1839999999999997E-2	380.1	0.66800000000000004	6.3310000000000004	6	18	STAB2,SLC9A1,LYVE1,CD44,HMMR,HYAL1
GO: Biological Process	GO:0038183	bile acid signaling pathway	5.1839999999999997E-2	380.1	0.66800000000000004	6.3310000000000004	6	18	SLC10A1,SLCO1A2,ABCB11,ABCG5,ABCG8,PRKAA1
GO: Biological Process	GO:0010896	regulation of triglyceride catabolic process	5.1839999999999997E-2	380.1	0.66800000000000004	6.3310000000000004	6	18	APOA1,APOC2,APOC3,APOA5,LDLR,ABHD5
GO: Biological Process	GO:1902882	regulation of response to oxidative stress	5.3100000000000001E-2	389.3	0.68310000000000004	6.4740000000000002	16	127	NME5,AKT1,GATA4,GFER,GLRX,P4HB,TP53,HIF1A,TXN,HSPA8,HSPB1,PNPLA8,CTNNB1,PSAP,INS,FBXW7
GO: Biological Process	GO:0061077	chaperone-mediated protein folding	5.6590000000000001E-2	414.9	0.72670000000000001	6.8869999999999996	12	77	CCT7,CCT4,CCT2,CCT5,CCT8,TCP1,CCT6A,CCT3,HSPA1B,HSPA8,HSPA9,HSPB1
GO: Biological Process	GO:0008654	phospholipid biosynthetic process	5.7349999999999998E-2	420.5	0.73509999999999998	6.9669999999999996	26	276	ACP6,LPCAT1,PIK3R4,SLC44A5,FAR1,PIK3R3,APOA1,APOA2,SACM1L,VAC14,SMG1,GPAT4,GPAT3,SLC44A4,OSBP,SLC44A1,VAPA,PIK3R1,PIK3R2,TPTE2,PIK3R6,FIG4,SLC27A1,SLC44A2,ABHD5,SLC44A3
GO: Biological Process	GO:0019080	viral gene expression	6.0229999999999999E-2	441.6	0.77070000000000005	7.3040000000000003	15	115	SPCS1,MCTS1,ST6GALNAC2,EDEM2,EIF3A,EIF3B,EIF3D,EIF3F,EIF3G,CANX,FURIN,SPCS3,ZFP36,PSMC3,EP300
GO: Biological Process	GO:0060548	negative regulation of cell death	6.0519999999999997E-2	443.7	0.77310000000000001	7.327	84	1359	NCOA3,RPS3A,RPS6,FABP1,RAPGEF3,YAP1,AGT,NME5,AKT1,ALB,FHL2,TEAD2,DCPS,SLC25A4,SLC25A5,SLC25A6,MCFD2,PIK3R3,APOE,SLC2A1,SLC9A1,MTOR,FTH1,MUC4,GATA4,GCG,GFER,FFAR4,HDAC3,PPARGC1A,STXBP1,SULT1A3,GLP1R,GLRX,GNAI2,GNAQ,NPAS2,CACNA1A,CAV1,SULT1A4,CD44,TP53,HIF1A,CCT3,NUP62,ABCB1,TXN,PIK3R1,PLAUR,HSPA1B,HSPA8,HSPA9,HSPB1,VDAC1,HSPD1,HSPG2,SIN3A,PPARA,MED1,YWHAZ,PRKAA1,PRKAA2,PRKCA,PRKCD,CCN2,PRKD1,CTNNB…
GO: Biological Process	GO:0017158	regulation of calcium ion-dependent exocytosis	6.0920000000000002E-2	446.7	0.77680000000000005	7.3620000000000001	10	55	ADRA2A,ARF1,STX1A,STXBP1,VAMP2,SYT5,GNAI2,CACNA1A,KCNB1,RAP1B
GO: Biological Process	GO:0006006	glucose metabolic process	6.3E-2	461.9	0.80200000000000005	7.6	24	246	AKT1,LCMT1,NCOA2,SLC25A1,GCG,GCGR,GCKR,STK11,PPARGC1A,GLP1R,GNB3,TP53,HIF1A,PIK3R1,PPARA,MAPK14,PRKAA1,SLC25A10,INS,KCNJ11,RANBP2,LEP,RORA,EP300
GO: Biological Process	GO:0044057	regulation of system process	6.3700000000000007E-2	467.1	0.8095	7.6719999999999997	56	810	ACP3,ADRA2A,AGT,AKT1,SLC25A4,APOA1,APOA2,APOE,SLC9A1,MTOR,SREBF1,GATA4,TNFRSF21,PPARGC1A,STX1A,ABCC8,GLP1R,GNAI2,GNAO1,GNAS,ABCG5,ABCG8,CACNB2,CACNB3,RAPGEF4,CAV1,TEAD1,AGRN,TP53,VAPB,VAPA,HIF1A,CHRM3,ABCB1,PIK3R1,ABCG2,HSPB1,POMC,PPARA,PPARG,NUP155,PRKACA,PRKAR1B,PRKCA,CCN2,INHA,INHBA,INHBB,EIF4A3,ISL1,KCNG2,TOMM70,FIG4,APOA5,LEP,FBXW7
GO: Biological Process	GO:0046824	positive regulation of nucleocytoplasmic transport	6.4460000000000003E-2	472.6	0.81769999999999998	7.7489999999999997	12	78	RAPGEF3,NCBP2,HDAC3,TPR,PIK3R1,PIK3R2,AKAP5,MAPK14,PRKACA,PRKCD,PRKD1,LEP
GO: Biological Process	GO:0046461	neutral lipid catabolic process	6.5060000000000007E-2	477	0.82240000000000002	7.7939999999999996	9	45	APOA1,APOA2,APOB,APOC2,APOC3,APOA5,LDLR,LIPE,ABHD5
GO: Biological Process	GO:0046464	acylglycerol catabolic process	6.5060000000000007E-2	477	0.82240000000000002	7.7939999999999996	9	45	APOA1,APOA2,APOB,APOC2,APOC3,APOA5,LDLR,LIPE,ABHD5
GO: Biological Process	GO:0002793	positive regulation of peptide secretion	6.6009999999999999E-2	484	0.8276	7.843	17	143	PHPT1,SNAP25,NCOA6,GCG,FFAR4,GIP,GLP1R,GLRX,FFAR1,GRP,OSBP,PAX6,HIF1A,ABCG1,INS,PSMD9,ISL1
GO: Biological Process	GO:1902415	regulation of mRNA binding	6.6030000000000005E-2	484.1	0.8276	7.843	5	12	EIF3C,EIF3D,EIF4A3,EIF3E,EIF4G1
GO: Biological Process	GO:0046884	follicle-stimulating hormone secretion	6.6030000000000005E-2	484.1	0.8276	7.843	5	12	CGA,INHA,INHBA,INHBB,LEP
GO: Biological Process	GO:0075522	IRES-dependent viral translational initiation	6.6030000000000005E-2	484.1	0.8276	7.843	5	12	MCTS1,EIF3A,EIF3B,EIF3D,EIF3F
GO: Biological Process	GO:0034975	protein folding in endoplasmic reticulum	6.6030000000000005E-2	484.1	0.8276	7.843	5	12	CALR,CANX,PDIA3,P4HB,VAPA
GO: Biological Process	GO:0046379	extracellular polysaccharide metabolic process	6.8320000000000006E-2	500.9	0.84470000000000001	8.0050000000000008	3	3	HAS1,HAS2,HAS3
GO: Biological Process	GO:1904200	iodide transmembrane transport	6.8320000000000006E-2	500.9	0.84470000000000001	8.0050000000000008	3	3	SLC5A5,MTOR,SLC5A6
GO: Biological Process	GO:0034473	U1 snRNA 3'-end processing	6.8320000000000006E-2	500.9	0.84470000000000001	8.0050000000000008	3	3	EXOSC7,EXOSC8,EXOSC9
GO: Biological Process	GO:0034476	U5 snRNA 3'-end processing	6.8320000000000006E-2	500.9	0.84470000000000001	8.0050000000000008	3	3	EXOSC7,EXOSC8,EXOSC9
GO: Biological Process	GO:0045226	extracellular polysaccharide biosynthetic process	6.8320000000000006E-2	500.9	0.84470000000000001	8.0050000000000008	3	3	HAS1,HAS2,HAS3
GO: Biological Process	GO:0097010	eukaryotic translation initiation factor 4F complex assembly	6.8320000000000006E-2	500.9	0.84470000000000001	8.0050000000000008	3	3	EIF4H,EIF4B,EIF4G1
GO: Biological Process	GO:0070682	proteasome regulatory particle assembly	6.8320000000000006E-2	500.9	0.84470000000000001	8.0050000000000008	3	3	PSMD5,PSMD9,PSMD10
GO: Biological Process	GO:0015878	biotin transport	6.8320000000000006E-2	500.9	0.84470000000000001	8.0050000000000008	3	3	SLC5A6,ABCG2,SLC27A1
GO: Biological Process	GO:0006611	protein export from nucleus	7.0290000000000005E-2	515.29999999999995	0.86760000000000004	8.2219999999999995	11	67	RAPGEF3,CHCHD4,HDAC3,CALR,NUP42,TPR,TXN,HSPA9,XPO1,PRKACA,NUP214
GO: Biological Process	GO:1901653	cellular response to peptide	7.2090000000000001E-2	528.6	0.88829999999999998	8.4190000000000005	41	536	ESRRA,RXRA,AGT,AKT1,NCOA2,PIK3R3,SLC2A4,SLC9A1,TRIB3,NCOA1,MUC4,SREBF1,GCGR,GFER,ZFP36L1,GLP1R,VAMP2,GNAI2,CACNA1A,CAV1,PAX6,TP53,HIF1A,RPL23,PIK3R1,PIK3R2,PPARG,PPP2CA,PRKAA1,PRKCA,PRKCD,CTNNB1,LGMN,INHBA,INHBB,INS,SLC27A1,RAP1B,LEP,EIF4EBP1,MARCKS
GO: Biological Process	GO:0016074	sno(s)RNA metabolic process	7.3190000000000005E-2	536.6	0.8982	8.5120000000000005	6	19	EXOSC2,PARN,EXOSC4,EXOSC5,EXOSC6,EXOSC3
GO: Biological Process	GO:0019081	viral translation	7.3190000000000005E-2	536.6	0.8982	8.5120000000000005	6	19	MCTS1,EIF3A,EIF3B,EIF3D,EIF3F,EIF3G
GO: Biological Process	GO:0002931	response to ischemia	7.3249999999999996E-2	537.1	0.8982	8.5120000000000005	12	79	AKT1,PPARGC1A,GLRX,CAV1,PDIA3,TP53,HSPA1B,HSPB1,HSPD1,KCNJ11,EEF2,EIF4EBP1
GO: Biological Process	GO:0010875	positive regulation of cholesterol efflux	7.4249999999999997E-2	544.4	0.90880000000000005	8.6129999999999995	7	27	RXRA,APOA1,APOE,CAV1,PLTP,PPARG,ABCG1
GO: Biological Process	GO:1901264	carbohydrate derivative transport	8.0229999999999996E-2	588.20000000000005	0.97870000000000001	9.2759999999999998	13	92	FABP1,SLC25A17,SLC25A4,SLC25A5,SLC25A6,SLC5A1,ABCC3,ABCB1,PLTP,ABCG1,PSAP,RFT1,ABCC5
GO: Biological Process	GO:0033143	regulation of intracellular steroid hormone receptor signaling pathway	8.0229999999999996E-2	588.20000000000005	0.97870000000000001	9.2759999999999998	13	92	NCOA3,YAP1,NCOA2,BMAL1,CNOT2,CALR,CNOT9,MED1,CLOCK,NCOR1,NCOR2,ISL1,EP300
GO: Biological Process	GO:0015908	fatty acid transport	8.1269999999999995E-2	595.9	0.98980000000000001	9.3810000000000002	15	118	FABP4,FABP1,PLIN2,FABP6,AKT1,SLC25A17,APOE,SLC2A1,MTTP,SLC27A2,TP53,PPARA,PPARG,PNPLA8,SLC27A1
GO: Biological Process	GO:0097466	ubiquitin-dependent glycoprotein ERAD pathway	8.3529999999999993E-2	612.5	1.0069999999999999	9.5419999999999998	4	7	EDEM3,EDEM2,EDEM1,FBXO6
GO: Biological Process	GO:0001561	fatty acid alpha-oxidation	8.3529999999999993E-2	612.5	1.0069999999999999	9.5419999999999998	4	7	SLC25A17,SLC27A2,PHYH,HACL1
GO: Biological Process	GO:0002191	cap-dependent translational initiation	8.3529999999999993E-2	612.5	1.0069999999999999	9.5419999999999998	4	7	NCBP2,EIF3D,NCBP1,EIF4G1
GO: Biological Process	GO:0140243	regulation of translation at synapse	8.3529999999999993E-2	612.5	1.0069999999999999	9.5419999999999998	4	7	RPL22,MTOR,EIF4A3,EIF4E
GO: Biological Process	GO:0046881	positive regulation of follicle-stimulating hormone secretion	8.3529999999999993E-2	612.5	1.0069999999999999	9.5419999999999998	4	7	INHA,INHBA,INHBB,LEP
GO: Biological Process	GO:0099547	regulation of translation at synapse, modulating synaptic transmission	8.3529999999999993E-2	612.5	1.0069999999999999	9.5419999999999998	4	7	RPL22,MTOR,EIF4A3,EIF4E
GO: Biological Process	GO:0033120	positive regulation of RNA splicing	8.3629999999999996E-2	613.20000000000005	1.0069999999999999	9.5419999999999998	10	57	SMN1,SMN2,NCBP1,PIK3R1,CLNS1A,HSPA1B,WDR77,HSPA8,PRDX6,EIF4A3
GO: Biological Process	GO:0042325	regulation of phosphorylation	8.4489999999999996E-2	619.5	1.016	9.625	90	1495	RPLP1,RPS3,ACTB,F2,FABP4,PIK3R4,ADRA2A,RAPGEF3,AGT,AKT1,PRKAG2,SDC4,PIK3R3,APOA1,APOE,NCBP2,PPARGC1B,VAC14,TRIB3,PLPP3,MTOR,GATA4,NCBP1,GCG,GCKR,IQGAP1,HDAC3,STK11,PPARGC1A,GNAQ,GNAS,CAV1,TEAD1,OSBP,CNOT9,CD44,PAX6,AGRN,PIK3R5,TP53,HIF1A,NUP62,TXN,PIK3R1,PIK3R2,CNOT7,PLAUR,HSPB1,AKAP5,WARS1,WWTR1,PPARA,PPARG,PPP2CA,NCOR1,PPP2R1A,PPP2R5D,PIK3R6,CSPG4,PRKAA1,PRKAA2,PRKAR1A,PRKAR1B,PRKAR2A,PRKAR2B,P…
GO: Biological Process	GO:0006022	aminoglycan metabolic process	8.5739999999999997E-2	628.70000000000005	1.0289999999999999	9.7509999999999994	17	146	B3GNT8,STAB2,SLC9A1,BGN,LYVE1,B3GNT9,CD44,HAS1,HAS2,HAS3,CHST5,HMMR,HS3ST6,HYAL1,CHST9,DCN,ABCC5
GO: Biological Process	GO:1903050	regulation of proteolysis involved in protein catabolic process	8.6489999999999997E-2	634.1	1.036	9.82	24	251	RPS7,AKT1,APOE,TRIB3,EIF3H,CAV1,RPL23,HSPA1B,PSMF1,XPO1,PRKACA,PSMC1,PSMC2,PSMC3,PSMC4,PSMC5,PSMC6,PSMD10,PSME1,PSME2,PSMD14,RPL5,RPL11,FBXW7
GO: Biological Process	GO:0071375	cellular response to peptide hormone stimulus	8.7830000000000005E-2	644	1.0509999999999999	9.9570000000000007	36	452	ESRRA,RXRA,AGT,AKT1,NCOA2,PIK3R3,SLC2A4,SLC9A1,TRIB3,NCOA1,MUC4,SREBF1,GCGR,ZFP36L1,GLP1R,VAMP2,GNAI2,CAV1,PAX6,HIF1A,PIK3R1,PIK3R2,PPARG,PPP2CA,PRKAA1,PRKCA,PRKCD,CTNNB1,INHBA,INHBB,INS,SLC27A1,RAP1B,LEP,EIF4EBP1,MARCKS
GO: Biological Process	GO:1903510	mucopolysaccharide metabolic process	9.1630000000000003E-2	671.9	1.0940000000000001	10.37	14	106	STAB2,SLC9A1,BGN,LYVE1,CD44,HAS1,HAS2,HAS3,CHST5,HMMR,HYAL1,CHST9,DCN,ABCC5
GO: Biological Process	GO:0016180	snRNA processing	9.2549999999999993E-2	678.6	1.1020000000000001	10.44	8	37	EXOSC7,EXOSC2,EXOSC8,EXOSC4,EXOSC9,EXOSC5,EXOSC6,EXOSC3
GO: Biological Process	GO:1903146	regulation of autophagy of mitochondrion	9.2549999999999993E-2	678.6	1.1020000000000001	10.44	8	37	SLC25A4,SLC25A5,SREBF1,SREBF2,TP53,HIF1A,VDAC1,FBXW7
GO: Biological Process	GO:0006612	protein targeting to membrane	9.4689999999999996E-2	694.3	1.125	10.66	19	176	SRP9,SRP14,SRP19,SRP54,SRP68,SRP72,SRPRA,SSR1,SSR2,SSR3,GLP1R,SEC61B,CACNB3,TRAM1,SEC61G,SRPRB,SEC61A1,KCNB1,SEC61A2
GO: Biological Process	GO:0033043	regulation of organelle organization	9.7100000000000006E-2	711.9	1.1519999999999999	10.92	84	1378	RPS3,ACTB,PSMA8,CNOT6,TUBB4A,RAPGEF3,YAP1,AKT1,SDC1,SDC4,LCMT1,RAE1,SLC25A4,SLC25A5,SLC25A6,CCT7,APOA1,CCT4,CCT2,SLC2A4,ARSG,ARF1,SLC9A1,PHPT1,CCT5,MTOR,SLC25A1,CCT8,SMARCD3,PLD6,SMG1,SREBF1,SREBF2,IQGAP1,PPARGC1A,STXBP1,GNAI1,CNOT2,TBCD,SMG6,TCP1,CALR,SMG5,CAV1,CCT6A,OSBP,PARN,AGRN,TP53,TPR,HIF1A,CCT3,PFDN2,NUP62,HNRNPD,PRUNE1,PIK3R1,PIK3R2,FBXW5,XRN1,PLAUR,HSPA1B,VDAC1,DCP2,SIN3A,PPARG,ABCG1,PR…
GO: Biological Process	GO:0045936	negative regulation of phosphate metabolic process	9.9669999999999995E-2	730.8	1.181	11.19	41	544	LPCAT1,ACTB,FABP4,AGT,AKT1,PRKAG2,APOE,TRIB3,PLPP3,MTOR,GCKR,IQGAP1,PPARGC1A,GNAI2,GNAQ,CAV1,PAX6,TP53,NUP62,HSPB1,WARS1,WWTR1,PPARA,PPARG,YWHAB,PPP2CA,NCOR1,PPP2R1A,PPP2R5D,PRKAR1A,PRKAR1B,PRKAR2A,PRKAR2B,PRKCA,PRKCD,ACP4,INHA,INHBA,SLC27A1,MLXIPL,EIF4G1
GO: Biological Process	GO:0002066	columnar/cuboidal epithelial cell development	0.10050000000000001	736.9	1.1890000000000001	11.26	13	94	YAP1,AKT1,BMAL1,MUC2,SREBF1,GCG,GPAT4,PAX6,HIF1A,CLOCK,ISL1,KCNJ11,DHPS
GO: Biological Process	GO:0120161	regulation of cold-induced thermogenesis	0.1016	745.1	1.2	11.37	17	148	FABP4,PPARGC1B,BMAL1,FFAR4,HDAC3,STK11,PPARGC1A,GNAS,CNOT3,CAV1,G0S2,NR1D1,PRKAB1,PRKAB2,DECR1,DIO2,LEP
GO: Biological Process	GO:0010563	negative regulation of phosphorus metabolic process	0.1037	760.5	1.2190000000000001	11.55	41	545	LPCAT1,ACTB,FABP4,AGT,AKT1,PRKAG2,APOE,TRIB3,PLPP3,MTOR,GCKR,IQGAP1,PPARGC1A,GNAI2,GNAQ,CAV1,PAX6,TP53,NUP62,HSPB1,WARS1,WWTR1,PPARA,PPARG,YWHAB,PPP2CA,NCOR1,PPP2R1A,PPP2R5D,PRKAR1A,PRKAR1B,PRKAR2A,PRKAR2B,PRKCA,PRKCD,ACP4,INHA,INHBA,SLC27A1,MLXIPL,EIF4G1
GO: Biological Process	GO:0051006	positive regulation of lipoprotein lipase activity	0.1037	760.6	1.2190000000000001	11.55	5	13	APOA1,APOC2,INS,APOA5,ABHD5
GO: Biological Process	GO:0010898	positive regulation of triglyceride catabolic process	0.1037	760.6	1.2190000000000001	11.55	5	13	APOA1,APOC2,APOA5,LDLR,ABHD5
GO: Biological Process	GO:0042908	xenobiotic transport	0.11310000000000001	829.5	1.327	12.58	10	59	SLC2A1,SLC22A1,SLC22A3,SLC22A2,ABCB11,ABCC3,ABCB1,ABCB4,ABCG2,ABCC5
GO: Biological Process	GO:0042327	positive regulation of phosphorylation	0.1159	849.6	1.357	12.86	64	984	RPLP1,RPS3,F2,PIK3R4,ADRA2A,RAPGEF3,AGT,AKT1,PRKAG2,SDC4,PIK3R3,NCBP2,PPARGC1B,VAC14,PLPP3,MTOR,GATA4,NCBP1,GCG,GCKR,IQGAP1,HDAC3,STK11,GNAS,CAV1,TEAD1,OSBP,CNOT9,CD44,AGRN,PIK3R5,TP53,HIF1A,TXN,PIK3R1,PLAUR,AKAP5,PPARG,PPP2CA,PIK3R6,CSPG4,PRKAA1,PRKAA2,PRKCA,PRKCD,TNKS1BP1,CCN2,PRKD1,INHA,INHBA,INHBB,INHBC,INS,PSMD10,ISL1,SLC27A1,RANBP2,INHBE,RAP1A,LEP,MLXIPL,EIF4G1,MARCKS,FBXW7
GO: Biological Process	GO:0006397	mRNA processing	0.1168	856.2	1.3660000000000001	12.94	41	548	RPL22,MAGOH,CASC3,XRN2,DCPS,GEMIN2,PABPC1,KHSRP,NCBP2,SMN1,SMN2,LSM2,SNRPB,SNRPD1,SNRPD2,SNRPD3,SNRPE,SNRPF,SNRPG,TGS1,NCBP1,LSM1,LSM3,PPARGC1A,ZFP36L1,RNPS1,LSM6,DDX20,LSM5,CLNS1A,LSM4,WDR77,HSPA8,GEMIN5,PRDX6,PRKACA,GEMIN4,EIF4A3,RBM8A,GEMIN7,GEMIN6
GO: Biological Process	GO:0009890	negative regulation of biosynthetic process	0.1196	876.8	1.3959999999999999	13.23	113	1992	LPCAT1,RPS3,ESRRA,ACP5,RPS14,RXRA,FABP4,CNOT6,RAPGEF3,YAP1,FHL2,NCOA2,DCPS,APOC3,APOE,PABPC1,PAIP1,DIS3,KHSRP,PPARGC1B,BMAL1,TRIB3,ANKRD1,EXOSC7,DCP1A,SREBF1,SREBF2,GATA4,SRP9,LSM1,HDAC3,STK11,ZFP36L1,CNOT2,CNOT3,CNOT4,TBL1X,CACNA1A,SIN3B,MLX,CALR,PATL1,CAV1,EXOSC2,CNOT9,PARN,DDX20,PAX6,RPL13A,TP53,TPR,HIF1A,CDX2,EXOSC8,PFDN5,HNRNPD,CNOT8,TXN,RPL23,CNOT7,XRN1,HSPA1B,HSPA8,DNMT3L,HSPD1,EXOSC9,CNOT…
GO: Biological Process	GO:0042304	regulation of fatty acid biosynthetic process	0.121	886.9	1.41	13.36	11	71	AGT,APOA1,APOC2,APOC3,TRIB3,SREBF1,GIP,PPARG,INS,APOA5,MLXIPL
GO: Biological Process	GO:0072530	purine-containing compound transmembrane transport	0.1216	891.7	1.413	13.39	7	29	SLC25A17,SLC25A4,SLC25A5,SLC25A6,SLC22A1,SLC22A3,SLC22A2
GO: Biological Process	GO:1904666	regulation of ubiquitin protein ligase activity	0.1216	891.7	1.413	13.39	7	29	RPL37,RPS7,RPS15,RPS20,RPL23,RPL5,RPL11
GO: Biological Process	GO:0019318	hexose metabolic process	0.12239999999999999	897.4	1.42	13.46	26	289	AKT1,LCMT1,NCOA2,SLC25A1,GALK2,GCG,GCGR,GCKR,STK11,PPARGC1A,GLP1R,GNB3,TP53,HIF1A,PIK3R1,PPARA,TKFC,MAPK14,PRKAA1,SLC25A10,INS,KCNJ11,RANBP2,LEP,RORA,EP300
GO: Biological Process	GO:2001233	regulation of apoptotic signaling pathway	0.12470000000000001	914.5	1.4450000000000001	13.69	36	460	RPL26,RPS3,RPS7,YAP1,AGT,NME5,AKT1,SLC25A4,SLC25A5,SLC25A6,GATA4,GCG,GNAI2,CAV1,PDIA3,P4HB,CD44,TP53,HIF1A,NUP62,PLAUR,HSPA1B,HSPB1,G0S2,PPP2R1A,PPP2R1B,PRKCD,CTNNB1,INHBA,INHBB,INS,PSMD10,PAM16,EIF5A,RPL11,FBXW7
GO: Biological Process	GO:0071214	cellular response to abiotic stimulus	0.12609999999999999	924.6	1.456	13.8	37	478	RPL26,ACTB,F2,YAP1,AGT,AKT1,SLC2A1,SLC2A4,SLC9A1,MTOR,ANKRD1,GNB5,HDAC3,STK11,ZFP36L1,GNA11,CALR,CAV1,RPL35,RPL13A,TP53,HIF1A,ABCB1,PIK3R1,HYAL1,CLOCK,CREBBP,MAPK14,PRKCD,TNKS1BP1,CTNNB1,PSMB9,FBXO4,EEF1D,EIF2S1,EP300,FBXW7
GO: Biological Process	GO:0104004	cellular response to environmental stimulus	0.12609999999999999	924.6	1.456	13.8	37	478	RPL26,ACTB,F2,YAP1,AGT,AKT1,SLC2A1,SLC2A4,SLC9A1,MTOR,ANKRD1,GNB5,HDAC3,STK11,ZFP36L1,GNA11,CALR,CAV1,RPL35,RPL13A,TP53,HIF1A,ABCB1,PIK3R1,HYAL1,CLOCK,CREBBP,MAPK14,PRKCD,TNKS1BP1,CTNNB1,PSMB9,FBXO4,EEF1D,EIF2S1,EP300,FBXW7
GO: Biological Process	GO:0051235	maintenance of location	0.12790000000000001	938.1	1.4750000000000001	13.98	33	408	F2,F9,PLIN2,AKT1,ALB,APOA1,APOB,APOE,FTH1,SREBF1,SREBF2,HDAC3,GLP1R,GM2A,CALR,CAV1,TXN,PLIN1,STARD4,PPARA,PPARG,YWHAB,ABCG1,PRKACA,PRKD1,PSMD10,ITPR2,ITPR3,FTMT,LEP,ABHD5,LMAN1,FBXW7
GO: Biological Process	GO:0051591	response to cAMP	0.1303	955.1	1.4990000000000001	14.21	17	151	RPLP0,RPLP1,RAPGEF3,SDC1,SLC5A5,PPARGC1B,SREBF1,ZFP36L1,BSG,RPL13A,PIK3R1,INHBB,INS,ITPR2,ITPR3,RAP1A,RAP1B
GO: Biological Process	GO:0051046	regulation of secretion	0.13059999999999999	957.8	1.5009999999999999	14.23	58	871	ADRA2A,AGT,SDC1,SDC4,APOE,ARF1,BMAL1,SLC10A1,PHPT1,SLC16A1,SLCO1A2,ANKRD1,ABCB11,SNAP25,NCOA6,SREBF1,GCG,FFAR4,GIP,STX1A,STXBP1,BSG,ABCC8,GLP1R,GLRX,VAMP2,SYT5,GNAI2,GNAS,CACNA1A,CACNB2,FFAR1,RAPGEF4,GRP,OSBP,PAX6,TP53,PCSK1,HIF1A,POMC,PPARG,NR1D1,CLOCK,ABCG1,PRKAA1,PRKCA,INHA,INHBA,INHBB,INS,PSMD9,ISL1,KCNB1,KCNJ11,RAP1A,RAP1B,LEP,MARCKS
GO: Biological Process	GO:2000573	positive regulation of DNA biosynthetic process	0.13450000000000001	985.8	1.5429999999999999	14.62	12	84	CCT7,CCT4,CCT2,CCT5,CCT8,GFER,TCP1,CCT6A,PARN,CCT3,CTNNB1,FBXO4
GO: Biological Process	GO:0016049	cell growth	0.13500000000000001	990.1	1.5469999999999999	14.66	49	700	NCOA3,F2,SEMA6D,YAP1,AGT,GPC4,AKT1,SLC25A4,GEMIN2,BCAN,APOE,SLC9A1,MTOR,SMN1,SMN2,GATA4,NCBP1,IQGAP1,STK11,EIF2B2,GNG4,TEAD1,SLC44A4,EXOSC2,CD44,TP53,CLNS1A,SEC61A1,HSPA1B,EXOSC4,EXOSC9,HYAL1,SIN3A,PPARA,PPARG,PPP2CA,PPP2R1A,MAPK14,CTNNB1,INHBA,INS,PSMD10,ISL1,TOMM70,SLC23A2,MUC12,EIF4G1,ST8SIA2,RPL4
GO: Biological Process	GO:0010562	positive regulation of phosphorus metabolic process	0.13719999999999999	1000	1.5669999999999999	14.85	69	1089	RPLP1,RPS3,F2,PIK3R4,ADRA2A,RAPGEF3,AGT,AKT1,PRKAG2,SDC4,PIK3R3,APOC2,NCBP2,PPARGC1B,VAC14,PLPP3,MTOR,GATA4,NCBP1,GCG,GCKR,IQGAP1,HDAC3,STK11,PPARGC1A,GNAS,CAV1,TEAD1,OSBP,CNOT9,CD44,AGRN,PIK3R5,TP53,HIF1A,TXN,PIK3R1,PLAUR,AKAP5,PPARA,PPARG,PPP2CA,PPP2R5D,PIK3R6,CSPG4,PRKAA1,PRKAA2,PRKCA,PRKCD,TNKS1BP1,CCN2,PRKD1,INHA,INHBA,INHBB,INHBC,INS,PSMD10,ISL1,SLC27A1,RANBP2,INHBE,RAP1A,LEP,MLXIPL,EIF4G1,…
GO: Biological Process	GO:0045937	positive regulation of phosphate metabolic process	0.13719999999999999	1000	1.5669999999999999	14.85	69	1089	RPLP1,RPS3,F2,PIK3R4,ADRA2A,RAPGEF3,AGT,AKT1,PRKAG2,SDC4,PIK3R3,APOC2,NCBP2,PPARGC1B,VAC14,PLPP3,MTOR,GATA4,NCBP1,GCG,GCKR,IQGAP1,HDAC3,STK11,PPARGC1A,GNAS,CAV1,TEAD1,OSBP,CNOT9,CD44,AGRN,PIK3R5,TP53,HIF1A,TXN,PIK3R1,PLAUR,AKAP5,PPARA,PPARG,PPP2CA,PPP2R5D,PIK3R6,CSPG4,PRKAA1,PRKAA2,PRKCA,PRKCD,TNKS1BP1,CCN2,PRKD1,INHA,INHBA,INHBB,INHBC,INS,PSMD10,ISL1,SLC27A1,RANBP2,INHBE,RAP1A,LEP,MLXIPL,EIF4G1,…
GO: Biological Process	GO:0046677	response to antibiotic	0.13919999999999999	1000	1.587	15.04	13	97	SLCO1B1,SLC9A1,MUC4,GFER,TP53,HIF1A,ABCB1,TXN,RPL23,HYAL1,PPP2CB,PRKCA,SLCO1B3
GO: Biological Process	GO:0017156	calcium-ion regulated exocytosis	0.15090000000000001	1000	1.714	16.239999999999998	12	85	ADRA2A,ARF1,SNAP25,STX1A,STXBP1,VAMP2,SYT5,GNAI2,CACNA1A,RAPGEF4,KCNB1,RAP1B
GO: Biological Process	GO:0034381	plasma lipoprotein particle clearance	0.151	1000	1.714	16.239999999999998	10	61	APOA1,APOA2,APOB,APOC2,APOC3,APOE,KHSRP,ABCC8,LDLRAP1,LDLR
GO: Biological Process	GO:0010823	negative regulation of mitochondrion organization	0.151	1000	1.714	16.239999999999998	10	61	AKT1,SLC25A4,SLC25A5,SLC25A6,PPARGC1A,TP53,HSPA1B,PPARG,PSMD10,PAM16
GO: Biological Process	GO:0061136	regulation of proteasomal protein catabolic process	0.153	1000	1.734	16.43	21	213	AKT1,APOE,TRIB3,EIF3H,CAV1,HSPA1B,PSMF1,XPO1,PRKACA,PSMC1,PSMC2,PSMC3,PSMC4,PSMC5,PSMC6,PSMD10,PSME1,PSME2,PSMD14,RPL11,FBXW7
GO: Biological Process	GO:0061365	positive regulation of triglyceride lipase activity	0.156	1000	1.7629999999999999	16.7	5	14	APOA1,APOC2,INS,APOA5,ABHD5
GO: Biological Process	GO:0072531	pyrimidine-containing compound transmembrane transport	0.156	1000	1.7629999999999999	16.7	5	14	SLC19A2,SLC22A1,SLC22A2,SLC19A3,SLC44A4
GO: Biological Process	GO:0071869	response to catecholamine	0.157	1000	1.7689999999999999	16.760000000000002	16	139	SLC9A1,GNB5,PPARGC1A,SULT1A3,GNA11,GNA15,GNAO1,GNAQ,GNAS,GNB1,SULT1A4,GNG2,CHRM3,SIN3A,GNA14,PRKACA
GO: Biological Process	GO:0071867	response to monoamine	0.157	1000	1.7689999999999999	16.760000000000002	16	139	SLC9A1,GNB5,PPARGC1A,SULT1A3,GNA11,GNA15,GNAO1,GNAQ,GNAS,GNB1,SULT1A4,GNG2,CHRM3,SIN3A,GNA14,PRKACA
GO: Biological Process	GO:0051620	norepinephrine uptake	0.16170000000000001	1000	1.8160000000000001	17.21	4	8	ACTB,SLC22A1,SLC22A3,SLC22A2
GO: Biological Process	GO:0032278	positive regulation of gonadotropin secretion	0.16170000000000001	1000	1.8160000000000001	17.21	4	8	INHA,INHBA,INHBB,LEP
GO: Biological Process	GO:0006672	ceramide metabolic process	0.16669999999999999	1000	1.8680000000000001	17.71	14	112	RPS18,PLPP1,PLPP2,PLPP3,ST8SIA6,GM2A,PPP2CA,PPP2R1A,PRKAA1,PRKCD,PSAP,ST8SIA3,CERT1,ST8SIA2
GO: Biological Process	GO:1903530	regulation of secretion by cell	0.16839999999999999	1000	1.885	17.86	54	802	ADRA2A,AGT,SDC1,SDC4,APOE,ARF1,BMAL1,PHPT1,SLC16A1,ANKRD1,SNAP25,NCOA6,SREBF1,GCG,FFAR4,GIP,STX1A,STXBP1,BSG,ABCC8,GLP1R,GLRX,VAMP2,SYT5,GNAI2,GNAS,CACNA1A,CACNB2,FFAR1,RAPGEF4,GRP,OSBP,PAX6,TP53,PCSK1,HIF1A,POMC,PPARG,NR1D1,CLOCK,ABCG1,PRKCA,INHA,INHBA,INHBB,INS,PSMD9,ISL1,KCNB1,KCNJ11,RAP1A,RAP1B,LEP,MARCKS
GO: Biological Process	GO:0046324	regulation of glucose import	0.16900000000000001	1000	1.889	17.899999999999999	12	86	AKT1,PRKAG2,GPC3,GLP1R,PIK3R1,MAPK14,PRKAA1,PRKCA,PRKCD,INS,RAP1A,LEP
GO: Biological Process	GO:0033555	multicellular organismal response to stress	0.1716	1000	1.915	18.149999999999999	15	126	ACP5,ADRA2A,AKT1,APOE,MTOR,GNG7,NPAS2,CACNA1A,GRP,VDAC1,POMC,PRKAR1B,DPP4,EIF4E,EIF4G1
GO: Biological Process	GO:0042789	mRNA transcription by RNA polymerase II	0.1799	1000	2.0049999999999999	19	9	51	RXRA,NCOA2,NCBP2,NCOA1,SREBF1,NCBP1,HNRNPD,PPARG,MED1
GO: Biological Process	GO:0010878	cholesterol storage	0.18140000000000001	1000	2.0190000000000001	19.13	6	22	APOB,SREBF2,STARD4,PPARA,PPARG,ABCG1
GO: Biological Process	GO:0062197	cellular response to chemical stress	0.1825	1000	2.0270000000000001	19.21	36	469	RPS3,FABP1,NME5,AKT1,SLC2A1,SLC2A4,CHCHD4,PPARGC1B,BMAL1,MTOR,GATA4,GFER,PPARGC1A,ZFP36L1,GLRX,CAV1,P4HB,TP53,HIF1A,ABCB1,TXN,HSPA1B,HSPA8,HSPB1,SIN3A,PPARG,PRKAA1,PRKAA2,PRKCD,PNPLA8,PRKD1,CTNNB1,PSAP,INS,EIF2S1,FBXW7
GO: Biological Process	GO:2001252	positive regulation of chromosome organization	0.18329999999999999	1000	2.0329999999999999	19.27	14	113	CCT7,CCT4,CCT2,CCT5,CCT8,TCP1,CCT6A,PARN,TPR,CCT3,HNRNPD,SIN3A,CTNNB1,FBXO4
GO: Biological Process	GO:0071868	cellular response to monoamine stimulus	0.18740000000000001	1000	2.073	19.64	15	127	SLC9A1,GNB5,SULT1A3,GNA11,GNA15,GNAO1,GNAQ,GNAS,GNB1,SULT1A4,GNG2,CHRM3,SIN3A,GNA14,PRKACA
GO: Biological Process	GO:0071870	cellular response to catecholamine stimulus	0.18740000000000001	1000	2.073	19.64	15	127	SLC9A1,GNB5,SULT1A3,GNA11,GNA15,GNAO1,GNAQ,GNAS,GNB1,SULT1A4,GNG2,CHRM3,SIN3A,GNA14,PRKACA
GO: Biological Process	GO:0009611	response to wounding	0.18870000000000001	1000	2.0840000000000001	19.75	55	825	A2M,ACTB,F2,F7,F9,F10,RXRA,ADRA2A,YAP1,SDC1,SDC2,SDC4,FMOD,APOA1,APOE,PLPP3,MTOR,GATA4,GIP,LYVE1,PROZ,STXBP1,ZFP36L1,ABCC8,GNAQ,GNAS,CAV1,CD44,PAX6,TP53,PCSK1,HIF1A,TXN,PLAUR,HSPB1,PPARA,PPARG,ZFP36,MAPK14,VCAN,PRKCA,PRKCD,CCN2,PROC,PROS1,LGMN,INHBA,INHBB,INS,ISL1,DCN,KCNB1,MUC16,LMAN1,LPA
GO: Biological Process	GO:0019752	carboxylic acid metabolic process	0.1938	1000	2.137	20.25	67	1062	WARS2,FABP4,FABP1,FABP6,AGT,AKT1,PRKAG2,SLC25A17,MCFD2,IYD,APOA1,APOC2,APOC3,SLC2A1,SLC2A3,SLC6A8,SLC10A2,TRIB3,MTOR,SLCO1A2,ABCB11,SREBF1,GIP,PPARGC1A,ADHFE1,GPAT4,SLC27A2,CAV1,KYAT1,OSBP,KYAT3,PCBD1,TP53,HIF1A,MAPKAPK2,PHYH,D2HGDH,VDAC1,WARS1,STARD4,PPARA,PPARG,NR1D1,NCOR1,TKFC,MAPK14,PRKAA1,PRKAA2,PRKAB1,PRKAB2,PRKAR2B,HACL1,PNPLA8,INS,DECR1,SLC27A1,DIO1,SLC23A2,SLC23A1,SLC25A21,APOA5,LONP2,LE…
GO: Biological Process	GO:0030522	intracellular receptor signaling pathway	0.19439999999999999	1000	2.141	20.29	28	331	NCOA3,ESRRA,RXRA,YAP1,NCOA2,PPARGC1B,BMAL1,PLPP1,NCOA1,SREBF1,CNOT2,CALR,CNOT9,HSPA1B,WWTR1,PPARA,PPARG,MED1,NR1D1,CLOCK,NCOR1,NCOR2,TKFC,ISL1,NR2E3,LEP,RORA,EP300
GO: Biological Process	GO:0033144	negative regulation of intracellular steroid hormone receptor signaling pathway	0.1986	1000	2.1829999999999998	20.69	8	41	BMAL1,CNOT2,CALR,CNOT9,CLOCK,NCOR1,NCOR2,ISL1
GO: Biological Process	GO:0046503	glycerolipid catabolic process	0.19989999999999999	1000	2.1909999999999998	20.76	11	75	APOA1,APOA2,APOB,APOC2,APOC3,PRDX6,PNPLA8,APOA5,LDLR,LIPE,ABHD5
GO: Biological Process	GO:0015909	long-chain fatty acid transport	0.19989999999999999	1000	2.1909999999999998	20.76	11	75	FABP4,FABP1,PLIN2,AKT1,APOE,SLC2A1,MTTP,SLC27A2,PPARG,PNPLA8,SLC27A1
GO: Biological Process	GO:0072331	signal transduction by p53 class mediator	0.2056	1000	2.25	21.33	20	202	RPL26,RPL37,RPS7,RPS15,RPS19,RPS20,RPS29,AKT1,MTOR,ANKRD1,STK11,CD44,TP53,NUP62,RPL23,PSMD10,EIF5A,RPL5,EP300,RPL11
GO: Biological Process	GO:0032024	positive regulation of insulin secretion	0.2102	1000	2.2970000000000002	21.77	13	101	PHPT1,SNAP25,NCOA6,GCG,GIP,GLP1R,GLRX,FFAR1,OSBP,HIF1A,ABCG1,PSMD9,ISL1
GO: Biological Process	GO:0030307	positive regulation of cell growth	0.22500000000000001	1000	2.4540000000000002	23.26	21	219	NCOA3,F2,YAP1,AKT1,SLC25A4,APOE,SLC9A1,MTOR,NCBP1,EIF2B2,TEAD1,SLC44A4,EXOSC2,EXOSC4,EXOSC9,HYAL1,INS,PSMD10,SLC23A2,EIF4G1,RPL4
GO: Biological Process	GO:0060742	epithelial cell differentiation involved in prostate gland development	0.2263	1000	2.4609999999999999	23.33	5	15	RXRA,PLAUR,WDR77,CTNNB1,PSAP
GO: Biological Process	GO:1904380	endoplasmic reticulum mannose trimming	0.2263	1000	2.4609999999999999	23.33	5	15	EDEM3,EDEM2,UGGT2,EDEM1,UGGT1
GO: Biological Process	GO:1902175	regulation of oxidative stress-induced intrinsic apoptotic signaling pathway	0.23599999999999999	1000	2.556	24.22	7	32	NME5,AKT1,P4HB,HIF1A,HSPB1,INS,FBXW7
GO: Biological Process	GO:0032372	negative regulation of sterol transport	0.23599999999999999	1000	2.556	24.22	7	32	APOA2,APOC2,APOC3,APOE,SREBF2,ABCG5,ABCG8
GO: Biological Process	GO:0032375	negative regulation of cholesterol transport	0.23599999999999999	1000	2.556	24.22	7	32	APOA2,APOC2,APOC3,APOE,SREBF2,ABCG5,ABCG8
GO: Biological Process	GO:1903725	regulation of phospholipid metabolic process	0.23680000000000001	1000	2.556	24.23	8	42	LPCAT1,DNAJC19,APOC2,ARF1,GNB3,PRKCD,SLC27A1,LDLR
GO: Biological Process	GO:0014850	response to muscle activity	0.23680000000000001	1000	2.556	24.23	8	42	AGT,PPARGC1A,ABCG5,ABCG8,HIF1A,AKAP5,PRKAA2,TOMM20
GO: Biological Process	GO:0042307	positive regulation of protein import into nucleus	0.24379999999999999	1000	2.625	24.88	9	53	HDAC3,TPR,PIK3R1,PIK3R2,AKAP5,MAPK14,PRKCD,PRKD1,LEP
GO: Biological Process	GO:0007339	binding of sperm to zona pellucida	0.24379999999999999	1000	2.625	24.88	9	53	CCT7,CCT4,CCT2,CCT5,CCT8,TCP1,CCT6A,CCT3,HSPA1B
GO: Biological Process	GO:2000036	regulation of stem cell population maintenance	0.2535	1000	2.6920000000000002	25.51	11	77	NCOA3,ACTB,YAP1,NFYA,CNOT2,CNOT3,TEAD1,TEAD4,TEAD3,SIN3A,ELAVL1
GO: Biological Process	GO:0006408	snRNA export from nucleus	0.254	1000	2.6920000000000002	25.51	3	4	NCBP2,NCBP1,PHAX
GO: Biological Process	GO:0097338	response to clozapine	0.254	1000	2.6920000000000002	25.51	3	4	PRKACB,PRKAR2A,PRKAR2B
GO: Biological Process	GO:0071042	nuclear polyadenylation-dependent mRNA catabolic process	0.254	1000	2.6920000000000002	25.51	3	4	EXOSC7,EXOSC8,EXOSC9
GO: Biological Process	GO:0071047	polyadenylation-dependent mRNA catabolic process	0.254	1000	2.6920000000000002	25.51	3	4	EXOSC7,EXOSC8,EXOSC9
GO: Biological Process	GO:0032079	positive regulation of endodeoxyribonuclease activity	0.254	1000	2.6920000000000002	25.51	3	4	RPS3,AKT1,PRKCD
GO: Biological Process	GO:1990044	protein localization to lipid droplet	0.254	1000	2.6920000000000002	25.51	3	4	PRKAA1,PRKAA2,PRKACA
GO: Biological Process	GO:0072717	cellular response to actinomycin D	0.254	1000	2.6920000000000002	25.51	3	4	GFER,TP53,RPL23
GO: Biological Process	GO:0097089	methyl-branched fatty acid metabolic process	0.254	1000	2.6920000000000002	25.51	3	4	SLC27A2,PHYH,HACL1
GO: Biological Process	GO:0010903	negative regulation of very-low-density lipoprotein particle remodeling	0.254	1000	2.6920000000000002	25.51	3	4	APOA1,APOA2,APOC3
GO: Biological Process	GO:0071934	thiamine transmembrane transport	0.254	1000	2.6920000000000002	25.51	3	4	SLC19A2,SLC19A3,SLC44A4
GO: Biological Process	GO:0050728	negative regulation of inflammatory response	0.25480000000000003	1000	2.6960000000000002	25.55	21	221	ACP5,RPS19,APOA1,APOE,FFAR4,MUC19,FURIN,CD44,PPARA,PPARG,NR1D1,ZFP36,MAPK14,PRKCD,PROC,INS,PSMA1,PSMB4,ISL1,LDLR,RORA
GO: Biological Process	GO:0051438	regulation of ubiquitin-protein transferase activity	0.25919999999999999	1000	2.7389999999999999	25.96	10	65	RPL37,RPS2,RPS7,RPS15,RPS20,TRIB3,RPL23,RPL5,RPL11,FBXW7
GO: Biological Process	GO:0006900	vesicle budding from membrane	0.26140000000000002	1000	2.758	26.13	12	90	SEC24B,SEC23A,SEC13,SEC31A,SLC2A4,ARF1,VAPB,VAPA,SEC24C,SEC24D,PREB,SAR1B
GO: Biological Process	GO:1901135	carbohydrate derivative metabolic process	0.26319999999999999	1000	2.7730000000000001	26.28	76	1256	ACP6,ADAL,ACP3,RPS18,B3GNT8,ACAN,NME5,GPC4,FAR1,PRKAG2,STAB2,ST6GALNAC2,SLC2A4,EDEM3,SLC9A1,FAR2,MTOR,SLC25A1,EDEM2,UGGT2,GCKR,BGN,PPARGC1A,LYVE1,SULT1A2,SULT1A1,ST8SIA6,SULT1A3,SUMF1,GM2A,GPAT4,GPC1,B3GNT9,GPAT3,EXOSC2,SULT1A4,CD44,HAS1,HAS2,HAS3,TP53,CHST5,HIF1A,HMMR,HS3ST6,ABCG2,HSPA1B,HSPA8,HYAL1,PPARA,NCOR1,TKFC,PRKAA1,PRKAA2,PRKCD,PRKCSH,CTNNB1,EDEM1,PSAP,MLEC,INS,UGGT1,CHST9,DCN,LCMT2,FBXO…
GO: Biological Process	GO:0031400	negative regulation of protein modification process	0.26979999999999998	1000	2.8380000000000001	26.9	45	645	RPL37,RPS3,RPS7,ACTB,RPS15,RPS20,FABP4,AGT,AKT1,PRKAG2,APOE,TRIB3,PLPP3,MTOR,PPARGC1A,GNAI2,GNAQ,CAV1,PAX6,NUP62,RPL23,HSPA1B,HSPB1,WARS1,WWTR1,SIN3A,PPARG,YWHAB,PPP2CA,PPP2R1A,PPP2R5D,PRKAA1,PRKAA2,PRKAR1A,PRKAR1B,PRKAR2A,PRKAR2B,PRKCA,PRKCD,ACP4,CTNNB1,MLXIPL,EIF4G1,RPL5,RPL11
GO: Biological Process	GO:0031016	pancreas development	0.27129999999999999	1000	2.85	27.01	22	238	RPL23A,NUP54,YAP1,AKT1,BMAL1,SREBF1,SRP54,GCG,GCKR,GIP,PAX6,PCSK1,CDX2,NUP62,CLOCK,CTNNB1,INS,ISL1,KCNJ11,DHPS,RPL3,RPL6
GO: Biological Process	GO:0120188	regulation of bile acid secretion	0.28179999999999999	1000	2.9359999999999999	27.82	4	9	SLC10A1,SLCO1A2,ABCB11,PRKAA1
GO: Biological Process	GO:0032075	positive regulation of nuclease activity	0.28179999999999999	1000	2.9359999999999999	27.82	4	9	RPS3,AKT1,HSPA1B,PRKCD
GO: Biological Process	GO:0002154	thyroid hormone mediated signaling pathway	0.28179999999999999	1000	2.9359999999999999	27.82	4	9	RXRA,NCOA1,MED1,NCOR1
GO: Biological Process	GO:1905920	positive regulation of CoA-transferase activity	0.28179999999999999	1000	2.9359999999999999	27.82	4	9	AGT,APOA1,APOA2,APOE
GO: Biological Process	GO:0050810	regulation of steroid biosynthetic process	0.28210000000000002	1000	2.9359999999999999	27.82	13	104	APOB,APOE,FSHB,SREBF1,SREBF2,PPARGC1A,DDX20,CGA,STARD4,NR1D1,ABCG1,PRKAA1,LEP
GO: Biological Process	GO:0051972	regulation of telomerase activity	0.2823	1000	2.9359999999999999	27.82	9	54	CCT4,CCT2,SMG6,TCP1,PARN,TP53,HNRNPD,PPARG,CTNNB1
GO: Biological Process	GO:0046326	positive regulation of glucose import	0.2823	1000	2.9359999999999999	27.82	9	54	AKT1,GPC3,GLP1R,PIK3R1,MAPK14,PRKAA1,PRKCD,INS,RAP1A
GO: Biological Process	GO:0071320	cellular response to cAMP	0.28449999999999998	1000	2.9550000000000001	28	11	78	RPLP0,RPLP1,RAPGEF3,SLC5A5,ZFP36L1,RPL13A,INHBB,ITPR2,ITPR3,RAP1A,RAP1B
GO: Biological Process	GO:0050995	negative regulation of lipid catabolic process	0.28920000000000001	1000	2.9990000000000001	28.43	7	33	ADRA2A,AKT1,APOA2,APOC3,PLIN1,PRKAA1,INS
GO: Biological Process	GO:0030148	sphingolipid biosynthetic process	0.28970000000000001	1000	3	28.43	14	118	RPS18,PPM1L,PLPP1,PLPP2,PLPP3,ST8SIA6,OSBP,VAPA,CSNK1G2,PRKAA1,PRKCD,PRKD1,ST8SIA3,ST8SIA2
GO: Biological Process	GO:0042596	fear response	0.29459999999999997	1000	3.0470000000000002	28.88	10	66	ADRA2A,APOE,GNG7,NPAS2,GRP,VDAC1,PRKAR1B,DPP4,EIF4E,EIF4G1
GO: Biological Process	GO:0045833	negative regulation of lipid metabolic process	0.3	1000	3.0979999999999999	29.36	16	147	LPCAT1,ADRA2A,AKT1,APOA2,APOC2,APOC3,APOE,TRIB3,STK11,CCNC,PLIN1,NCOR1,PRKAA1,INS,SLC27A1,FBXW7
GO: Biological Process	GO:0008334	histone mRNA metabolic process	0.30549999999999999	1000	3.15	29.85	6	24	NCBP2,NCBP1,LSM1,XRN1,EXOSC4,DCP2
GO: Biological Process	GO:0060191	regulation of lipase activity	0.31030000000000002	1000	3.1859999999999999	30.19	13	105	AGT,APOA1,APOA2,APOC2,APOC3,GNA15,GNAQ,FURIN,INS,APOA5,ABHD5,ANGPTL4,MARCKS
GO: Biological Process	GO:1903321	negative regulation of protein modification by small protein conjugation or removal	0.31030000000000002	1000	3.1859999999999999	30.19	13	105	RPL37,RPS3,RPS7,RPS15,RPS20,AKT1,MTOR,CAV1,RPL23,HSPA1B,CTNNB1,RPL5,RPL11
GO: Biological Process	GO:0046888	negative regulation of hormone secretion	0.31030000000000002	1000	3.1859999999999999	30.19	13	105	ADRA2A,SREBF1,FFAR4,ABCC8,TP53,PPARG,INHA,INHBA,INHBB,PSMD9,KCNB1,KCNJ11,LEP
GO: Biological Process	GO:0001659	temperature homeostasis	0.31559999999999999	1000	3.2360000000000002	30.67	19	193	FABP4,PPARGC1B,BMAL1,FFAR4,HDAC3,STK11,PPARGC1A,GNAS,CNOT3,CAV1,G0S2,PPARG,NR1D1,PRKAB1,PRKAB2,DECR1,SLC27A1,DIO2,LEP
GO: Biological Process	GO:0009628	response to abiotic stimulus	0.31659999999999999	1000	3.242	30.72	101	1786	RPL26,ACP5,ACTB,F2,F7,FABP4,FABP1,YAP1,ACAN,AGT,AKT1,SDC2,CCT4,SLC2A1,SLC2A4,VAC14,SLC9A1,BMAL1,MTOR,ANKRD1,GNB5,GATA4,GIP,HDAC3,STK11,PPARGC1A,STX1A,ZFP36L1,ABCC8,EIF2B4,EIF2B3,EIF2B2,EIF2B5,GNA11,GNAQ,GNB1,GNGT1,GNGT2,ABCG5,NPAS2,CACNB3,NRF1,CALR,CAV1,PDIA3,P4HB,RPL35,RPL13A,TP53,TPR,HIF1A,MAPKAPK2,HNRNPD,ABCB1,TXN,PIK3R1,PLIN1,HSPA1B,HSPA8,HSPB1,HSPD1,AKAP5,HYAL1,PPARA,PPARG,NR1D1,CLOCK,CREBBP…
GO: Biological Process	GO:2001138	regulation of phospholipid transport	0.31819999999999998	1000	3.25	30.8	5	16	APOA1,APOE,CETP,ABCB4,PRKCD
GO: Biological Process	GO:0010889	regulation of sequestering of triglyceride	0.31819999999999998	1000	3.25	30.8	5	16	PLIN2,PLIN1,PPARA,PPARG,ABHD5
GO: Biological Process	GO:0031397	negative regulation of protein ubiquitination	0.32169999999999999	1000	3.2810000000000001	31.09	12	92	RPL37,RPS3,RPS7,RPS15,RPS20,AKT1,MTOR,CAV1,RPL23,HSPA1B,RPL5,RPL11
GO: Biological Process	GO:0031929	TOR signaling	0.32400000000000001	1000	3.3	31.27	16	148	SEH1L,RPS6,AKT1,SEC13,BMAL1,MTOR,SMG1,HDAC3,STK11,GPAT3,HIF1A,PRKAA1,PRKAA2,LEP,EIF4EBP1,FBXW7
GO: Biological Process	GO:0001501	skeletal system development	0.32590000000000002	1000	3.3140000000000001	31.41	56	863	RPL38,ACP2,ESRRA,ACP5,YAP1,ACAN,GPC4,SEC23A,SEC13,FBXW4,BCAN,PPARGC1B,ARSL,BGN,BMP1,GNA11,GNAQ,GNAS,SIN3B,TEAD4,OGN,FURIN,CD44,HAS2,TP53,HIF1A,MED14,NUP62,HSPG2,HYAL1,WWTR1,MED1,MAPK14,PRELP,VCAN,NCAN,PRKCA,CCN2,CTNNB1,MAPK11,INHA,EIF4A3,EIF3E,DCN,ITPR3,SEC24D,MED12,RAP1A,RAP1B,LEP,SAR1B,LUM,EP300,MARCKS,RPL13,FBXW7
GO: Biological Process	GO:0010828	positive regulation of glucose transmembrane transport	0.33400000000000002	1000	3.387	32.1	10	67	AKT1,GIP,GPC3,GLP1R,PIK3R1,MAPK14,PRKAA1,PRKCD,INS,RAP1A
GO: Biological Process	GO:0045646	regulation of erythrocyte differentiation	0.33400000000000002	1000	3.387	32.1	10	67	RPS19,ZFP36L1,HIF1A,HSPA1B,HSPA9,MED1,ZFP36,MAPK14,MAPK11,INHBA
GO: Biological Process	GO:0030518	intracellular steroid hormone receptor signaling pathway	0.33850000000000002	1000	3.4279999999999999	32.479999999999997	15	134	NCOA3,YAP1,NCOA2,PPARGC1B,BMAL1,PLPP1,CNOT2,CALR,CNOT9,MED1,CLOCK,NCOR1,NCOR2,ISL1,EP300
GO: Biological Process	GO:0034644	cellular response to UV	0.34079999999999999	1000	3.4420000000000002	32.619999999999997	13	106	RPL26,STK11,RPL35,RPL13A,TP53,PIK3R1,HYAL1,CREBBP,MAPK14,PRKCD,EIF2S1,EP300,FBXW7
GO: Biological Process	GO:1903351	cellular response to dopamine	0.34079999999999999	1000	3.4420000000000002	32.619999999999997	13	106	GNB5,SULT1A3,GNA11,GNA15,GNAO1,GNAQ,GNAS,GNB1,SULT1A4,GNG2,CHRM3,SIN3A,GNA14
GO: Biological Process	GO:0010638	positive regulation of organelle organization	0.35639999999999999	1000	3.5950000000000002	34.07	41	578	RPS3,CNOT6,RAPGEF3,SDC1,SDC4,SLC25A4,SLC25A5,CCT7,APOA1,CCT4,CCT2,ARSG,CCT5,MTOR,CCT8,PLD6,PPARGC1A,CNOT2,TCP1,CAV1,CCT6A,OSBP,PARN,TP53,TPR,HIF1A,CCT3,PFDN2,NUP62,HNRNPD,PLAUR,HSPA1B,VDAC1,SIN3A,ABCG1,CCN2,CTNNB1,INS,DCN,FBXO4,LMAN1
GO: Biological Process	GO:0030203	glycosaminoglycan metabolic process	0.3669	1000	3.69	34.97	15	135	STAB2,SLC9A1,BGN,LYVE1,CD44,HAS1,HAS2,HAS3,CHST5,HMMR,HS3ST6,HYAL1,CHST9,DCN,ABCC5
GO: Biological Process	GO:1905954	positive regulation of lipid localization	0.3669	1000	3.69	34.97	15	135	RXRA,PLIN2,APOA1,APOB,APOE,SREBF2,CAV1,CETP,ABCB4,PLIN1,PLTP,PPARG,ABCG1,PRKCD,LDLRAP1
GO: Biological Process	GO:0019637	organophosphate metabolic process	0.37169999999999997	1000	3.7330000000000001	35.380000000000003	70	1148	GPHN,ACP6,PLBD1,LPCAT1,ADAL,DNAJC19,ACP3,PIK3R4,SLC44A5,NME5,FAR1,PRKAG2,PIK3R3,APOA1,APOA2,APOC2,ARF1,SACM1L,VAC14,FAR2,PLPP1,PLPP2,PLPP3,MTOR,SLC25A1,SMG1,PPARGC1A,SULT1A2,SULT1A1,SULT1A3,MOCS3,GNB3,GPAT4,GPAT3,SLC44A4,EXOSC2,OSBP,SLC44A1,SULT1A4,TP53,VAPA,HIF1A,CETP,PIK3R1,PIK3R2,HSPA1B,HSPA8,TPTE2,PPARA,PRDX6,NCOR1,TKFC,PIK3R6,PRKAA1,PRKAA2,PRKCD,PNPLA8,INS,FIG4,SLC27A1,MOCOS,APOA5,SLC44A2,SL…
GO: Biological Process	GO:1903350	response to dopamine	0.37390000000000001	1000	3.7490000000000001	35.53	13	107	GNB5,SULT1A3,GNA11,GNA15,GNAO1,GNAQ,GNAS,GNB1,SULT1A4,GNG2,CHRM3,SIN3A,GNA14
GO: Biological Process	GO:0010874	regulation of cholesterol efflux	0.37419999999999998	1000	3.7490000000000001	35.53	9	56	RXRA,APOA1,APOE,SREBF2,CAV1,CETP,PLTP,PPARG,ABCG1
GO: Biological Process	GO:0061448	connective tissue development	0.37740000000000001	1000	3.7749999999999999	35.78	35	469	ESRRA,YAP1,ACAN,GPC4,SEC23A,SEC13,NCOA2,FBXW4,NCOA1,BGN,BMP1,PPARGC1A,GNAS,OGN,FURIN,CD44,HIF1A,NUP62,HSPG2,HYAL1,PPARG,MAPK14,PRKAA1,PRKCA,CCN2,CTNNB1,DCN,SEC24D,RAP1A,RAP1B,TBL1XR1,LEP,LUM,EP300,MARCKS
GO: Biological Process	GO:0051216	cartilage development	0.39300000000000002	1000	3.9249999999999998	37.200000000000003	29	363	ESRRA,YAP1,ACAN,GPC4,SEC23A,SEC13,FBXW4,BGN,BMP1,GNAS,OGN,FURIN,CD44,HIF1A,NUP62,HSPG2,HYAL1,MAPK14,PRKCA,CCN2,CTNNB1,DCN,SEC24D,RAP1A,RAP1B,LEP,LUM,EP300,MARCKS
GO: Biological Process	GO:0001701	in utero embryonic development	0.39900000000000002	1000	3.98	37.72	42	600	NCOA3,RXRA,YAP1,AKT1,APOB,NCOA1,NCOA6,GATA4,SSR2,HDAC3,ST8SIA6,ZFP36L1,EIF2S2,SMG9,CNOT2,CNOT3,TEAD4,FURIN,TP53,HIF1A,CDX2,MED21,HS3ST6,PITPNB,DNMT3L,SIN3A,MED1,NCOR1,NCOR2,SEC24C,PRKCSH,CTNNB1,PSMC3,PSMC4,UPF3A,SEC24D,SCO2,CUBN,CERT1,TBL1XR1,LPA,RPL13
GO: Biological Process	GO:0035019	somatic stem cell population maintenance	0.40970000000000001	1000	4.0810000000000004	38.68	13	108	YAP1,MED10,MED30,MED15,CDX2,MED14,MED21,MED17,MED27,MED7,MED24,MED12,MED6
GO: Biological Process	GO:0008206	bile acid metabolic process	0.42870000000000003	1000	4.2649999999999997	40.42	9	57	FABP6,SLC10A2,SLCO1A2,ABCB11,SLC27A2,OSBP,STARD4,NR1D1,LEP
GO: Biological Process	GO:1900076	regulation of cellular response to insulin stimulus	0.43419999999999997	1000	4.3070000000000004	40.82	12	95	ESRRA,AGT,NCOA2,NCOA1,GNAI2,PPARG,PRKAA1,PRKCA,PRKCD,INS,LEP,MARCKS
GO: Biological Process	GO:0032200	telomere organization	0.4355	1000	4.3070000000000004	40.82	19	198	CCT7,CCT4,CCT2,CCT5,CCT8,SMG1,SMG6,TCP1,SMG5,CCT6A,PARN,CCT3,HNRNPD,XRN1,HSPA1B,DCP2,TNKS1BP1,CTNNB1,FBXO4
GO: Biological Process	GO:0030213	hyaluronan biosynthetic process	0.43590000000000001	1000	4.3070000000000004	40.82	5	17	HAS1,HAS2,HAS3,HYAL1,ABCC5
GO: Biological Process	GO:0032782	bile acid secretion	0.43590000000000001	1000	4.3070000000000004	40.82	5	17	SLC10A1,SLCO1A2,ABCB11,ABCB4,PRKAA1
GO: Biological Process	GO:0009812	flavonoid metabolic process	0.43590000000000001	1000	4.3070000000000004	40.82	5	17	PPARGC1A,SULT1A2,SULT1A1,SULT1A3,SULT1A4
GO: Biological Process	GO:0010038	response to metal ion	0.43909999999999999	1000	4.3330000000000002	41.07	41	584	GPHN,ACP5,FABP4,AKT1,ALB,SDC1,SEC31A,APOE,MTTP,SREBF2,IQGAP1,PPARGC1A,BSG,ABCC8,EIF2B5,SYT5,CALR,CAV1,TP53,PCSK1,HIF1A,TSHB,HNRNPD,ABCB1,PIK3R1,ABCG2,D2HGDH,HSPA8,PPARG,PPP2CA,PPP2CB,CSPG4,PRKAA1,PRKAA2,CTNNB1,LGMN,INHBB,ITPR3,KCNB1,KCNC2,EIF2S1
GO: Biological Process	GO:0060158	phospholipase C-activating dopamine receptor signaling pathway	0.45469999999999999	1000	4.4450000000000003	42.12	4	10	GNA11,GNA15,GNAQ,GNA14
GO: Biological Process	GO:1902416	positive regulation of mRNA binding	0.45469999999999999	1000	4.4450000000000003	42.12	4	10	EIF3C,EIF3D,EIF3E,EIF4G1
GO: Biological Process	GO:0019852	L-ascorbic acid metabolic process	0.45469999999999999	1000	4.4450000000000003	42.12	4	10	SLC2A1,SLC2A3,SLC23A2,SLC23A1
GO: Biological Process	GO:0044829	positive regulation by host of viral genome replication	0.45469999999999999	1000	4.4450000000000003	42.12	4	10	VAPB,VAPA,HSPA8,EEF1A1
GO: Biological Process	GO:1901334	lactone metabolic process	0.45469999999999999	1000	4.4450000000000003	42.12	4	10	SLC2A1,SLC2A3,SLC23A2,SLC23A1
GO: Biological Process	GO:0071493	cellular response to UV-B	0.45469999999999999	1000	4.4450000000000003	42.12	4	10	STK11,RPL35,RPL13A,HYAL1
GO: Biological Process	GO:0046880	regulation of follicle-stimulating hormone secretion	0.45469999999999999	1000	4.4450000000000003	42.12	4	10	INHA,INHBA,INHBB,LEP
GO: Biological Process	GO:0051604	protein maturation	0.46389999999999998	1000	4.5289999999999999	42.92	32	420	F2,F7,F9,F10,TIMM17A,SPCS1,CHCHD4,SEC11C,BMP1,PMPCA,HSCB,CALR,TIMM23B,FURIN,SEC11A,PCSK1,SPCS3,PLAUR,HSPD1,PMPCB,CREBBP,PRKACA,PRKACB,ACP4,LGMN,DOHH,SPCS2,NAA80,DHPS,DPP4,LONP2,EP300
GO: Biological Process	GO:0035357	peroxisome proliferator activated receptor signaling pathway	0.48770000000000002	1000	4.742	44.94	6	26	RXRA,NCOA2,NCOA1,PPARG,MED1,LEP
GO: Biological Process	GO:0031998	regulation of fatty acid beta-oxidation	0.48770000000000002	1000	4.742	44.94	6	26	FABP1,AKT1,MTOR,ABCB11,PPARA,LONP2
GO: Biological Process	GO:0045821	positive regulation of glycolytic process	0.48770000000000002	1000	4.742	44.94	6	26	MTOR,HIF1A,PRKAA1,PRKAA2,INS,MLXIPL
GO: Biological Process	GO:0001932	regulation of protein phosphorylation	0.48859999999999998	1000	4.7450000000000001	44.97	78	1324	RPLP1,RPS3,ACTB,F2,FABP4,ADRA2A,RAPGEF3,AGT,AKT1,PRKAG2,SDC4,PIK3R3,APOA1,APOE,NCBP2,TRIB3,PLPP3,MTOR,GATA4,NCBP1,GCG,IQGAP1,HDAC3,STK11,PPARGC1A,GNAQ,GNAS,CAV1,TEAD1,OSBP,CNOT9,CD44,PAX6,AGRN,PIK3R5,TP53,NUP62,TXN,PIK3R1,CNOT7,PLAUR,HSPB1,AKAP5,WARS1,WWTR1,PPARG,PPP2CA,PPP2R1A,PPP2R5D,PIK3R6,CSPG4,PRKAA1,PRKAR1A,PRKAR1B,PRKAR2A,PRKAR2B,PRKCA,PRKCD,TNKS1BP1,CCN2,PRKD1,ACP4,INHA,INHBA,INHBB,INHBC,…
GO: Biological Process	GO:0032369	negative regulation of lipid transport	0.48959999999999998	1000	4.7480000000000002	45	9	58	AKT1,APOA2,APOC2,APOC3,APOE,SREBF2,ABCG5,ABCG8,TP53
GO: Biological Process	GO:0042326	negative regulation of phosphorylation	0.49469999999999997	1000	4.7910000000000004	45.41	35	476	ACTB,FABP4,AGT,AKT1,PRKAG2,APOE,TRIB3,PLPP3,MTOR,GCKR,PPARGC1A,GNAQ,CAV1,PAX6,NUP62,HSPB1,WARS1,WWTR1,PPARA,PPARG,PPP2CA,NCOR1,PPP2R1A,PPP2R5D,PRKAR1A,PRKAR1B,PRKAR2A,PRKAR2B,PRKCA,PRKCD,ACP4,INHA,INHBA,MLXIPL,EIF4G1
GO: Biological Process	GO:0030162	regulation of proteolysis	0.52370000000000005	1000	5.0659999999999998	48.01	56	880	A2M,RPS3,RPS7,F2,FABP1,ADRA2A,AGT,TIMM17A,AKT1,APOE,TRIB3,SLC22A2,EIF3H,PSME4,GPC3,TIMM23B,CAV1,FURIN,CD44,AGRN,TP53,RPL23,PIK3R1,PLAUR,HSPA1B,HSPA8,HSPD1,PSMF1,XPO1,PPARG,PPP2CA,PRKACA,PRKACB,CCN2,ACP4,PROS1,LGMN,INS,PSMA3,PSMB8,PSMB9,PSMC1,PSMC2,PSMC3,PSMC4,PSMC5,PSMC6,PSMD10,PSME1,PSME2,LPA,LRP2,PSMD14,RPL5,RPL11,FBXW7
GO: Biological Process	GO:1902369	negative regulation of RNA catabolic process	0.5262	1000	5.0830000000000002	48.17	12	97	PABPC1,PAIP1,MTOR,PHAX,PARN,MAPKAPK2,HNRNPD,ZFP36,MAPK14,UPF3A,TRDMT1,ELAVL1
GO: Biological Process	GO:0031327	negative regulation of cellular biosynthetic process	0.53559999999999997	1000	5.1669999999999998	48.97	107	1942	LPCAT1,RPS3,ESRRA,ACP5,RPS14,RXRA,FABP4,CNOT6,YAP1,FHL2,NCOA2,DCPS,APOC3,PABPC1,PAIP1,DIS3,KHSRP,PPARGC1B,BMAL1,TRIB3,ANKRD1,EXOSC7,DCP1A,SREBF1,SREBF2,GATA4,SRP9,LSM1,HDAC3,ZFP36L1,CNOT2,CNOT3,CNOT4,TBL1X,CACNA1A,SIN3B,MLX,CALR,PATL1,CAV1,EXOSC2,CNOT9,PARN,DDX20,PAX6,RPL13A,TP53,TPR,HIF1A,CDX2,EXOSC8,PFDN5,HNRNPD,CNOT8,TXN,RPL23,CNOT7,XRN1,HSPA1B,HSPA8,DNMT3L,EXOSC9,CNOT10,DCP2,WWTR1,SIN3A,PPARA…
GO: Biological Process	GO:0016126	sterol biosynthetic process	0.53800000000000003	1000	5.1840000000000002	49.13	10	71	PRKAG2,APOA1,APOB,APOE,SREBF1,SREBF2,ABCG1,PRKAA1,PRKAA2,APOA5
GO: Biological Process	GO:0032409	regulation of transporter activity	0.54190000000000005	1000	5.2140000000000004	49.42	30	388	ACTB,RXRA,ADRA2A,RAPGEF3,SLC25A4,APOA2,SLC5A1,SLC9A1,GNB5,PPARGC1A,ABCC8,GLRX,VAMP2,CACNA1A,CACNB2,CACNB3,CAV1,GRP,AGRN,CHRM3,ABCB1,AKAP5,PPARG,PPP2CA,PRKACA,PRKCA,PRKCD,INS,KCNC2,KCNJ11
GO: Biological Process	GO:0043489	RNA stabilization	0.54579999999999995	1000	5.2450000000000001	49.71	11	84	PABPC1,PAIP1,MTOR,PHAX,PARN,MAPKAPK2,HNRNPD,ZFP36,MAPK14,TRDMT1,ELAVL1
GO: Biological Process	GO:0006979	response to oxidative stress	0.55689999999999995	1000	5.3419999999999996	50.63	41	591	RPS3,FABP1,NME5,AKT1,SDC1,APOE,CHCHD4,PPARGC1B,BMAL1,ABCB11,GATA4,GFER,PPARGC1A,GLRX,GNAO1,P4HB,TP53,HIF1A,TXN,HSPA1B,HSPA8,HSPB1,HSPD1,HYAL1,SIN3A,PRDX6,PPP2CB,PRKAA1,PRKAA2,PRKCA,PRKCD,PNPLA8,PRKD1,CTNNB1,PSAP,INS,PSMB5,SLC23A2,EEF2,EIF2S1,FBXW7
GO: Biological Process	GO:0002209	behavioral defense response	0.55730000000000002	1000	5.3419999999999996	50.63	9	59	APOE,GNG7,NPAS2,GRP,VDAC1,DPP4,EIF4E,EIF4G1,EP300
GO: Biological Process	GO:0045598	regulation of fat cell differentiation	0.57179999999999997	1000	5.4729999999999999	51.87	17	171	YAP1,AKT1,BMAL1,TRIB3,MTOR,FFAR4,ZFP36L1,GNB3,WWTR1,PPARG,NR1D1,ZFP36,NCOR2,MAPK14,INS,LEP,RORA
GO: Biological Process	GO:0016032	viral process	0.57599999999999996	1000	5.5060000000000002	52.18	37	517	ETF1,SPCS1,MCTS1,APOE,PABPC1,PAIP1,ST6GALNAC2,SLC10A1,EDEM2,EIF3A,EIF3B,EIF3D,EIF3F,EIF3G,BSG,CANX,CAV1,P4HB,FURIN,TP53,VAPB,VAPA,SPCS3,CNOT7,HSPA1B,HSPA8,PPARA,CREBBP,ZFP36,PSMC3,DDX6,NUP153,DPP4,RPSA,LDLR,EEF1A1,EP300
GO: Biological Process	GO:0045913	positive regulation of carbohydrate metabolic process	0.57799999999999996	1000	5.5179999999999998	52.3	12	98	AKT1,MTOR,GCG,STK11,PPARGC1A,HAS2,HIF1A,PPARA,PRKAA1,PRKAA2,INS,MLXIPL
GO: Biological Process	GO:0034762	regulation of transmembrane transport	0.58099999999999996	1000	5.5389999999999997	52.5	49	746	ACTB,F2,ADRA2A,RAPGEF3,AGT,AKT1,PRKAG2,SLC25A4,ARF1,SLC9A1,TRIB3,MTOR,GNB5,FFAR4,GIP,PPARGC1A,GPC3,ABCC8,GLP1R,GLRX,VAMP2,GNB2,CACNA1A,CACNB2,CACNB3,FFAR1,CAV1,GRP,AGRN,CHRM3,ABCB1,PIK3R1,VDAC1,AKAP5,PPP2CA,MAPK14,PRKAA1,PRKACA,PRKCA,PRKCD,PRKD1,INS,KCNG2,KCNB1,KCNC2,KCNJ11,KCNS3,RAP1A,LEP
GO: Biological Process	GO:0036508	protein alpha-1,2-demannosylation	0.58360000000000001	1000	5.54	52.5	5	18	EDEM3,EDEM2,UGGT2,EDEM1,UGGT1
GO: Biological Process	GO:0036507	protein demannosylation	0.58360000000000001	1000	5.54	52.5	5	18	EDEM3,EDEM2,UGGT2,EDEM1,UGGT1
GO: Biological Process	GO:0055089	fatty acid homeostasis	0.58360000000000001	1000	5.54	52.5	5	18	APOE,PRKAA1,PRKAA2,INS,MLXIPL
GO: Biological Process	GO:0051051	negative regulation of transport	0.58399999999999996	1000	5.54	52.5	46	688	ADRA2A,AKT1,APOA2,APOC2,APOC3,APOE,MTOR,GNB5,SREBF1,SREBF2,FFAR4,HDAC3,STXBP1,ABCC8,GNAI2,GNAO1,GNAQ,GNAS,ABCG5,ABCG8,CACNB3,CAV1,GRP,AGRN,TP53,TPR,TXN,ABCG2,VDAC1,AKAP5,PPARG,PPP2CA,PRKCA,PRKD1,INHA,INHBA,INHBB,INS,PSMD9,KCNB1,KCNJ11,NUP153,RAP1A,RAP1B,LEP,LMAN1
GO: Biological Process	GO:0010506	regulation of autophagy	0.58950000000000002	1000	5.5839999999999996	52.92	30	390	PIK3R4,AKT1,SLC25A4,SLC25A5,ARSG,TRIB3,MTOR,SMG1,SREBF1,SREBF2,GATA4,STK11,TP53,HIF1A,PIK3R2,HSPB1,VDAC1,CTSA,PRKAA1,PRKAA2,PRKACA,PRKD1,PSAP,DCN,LEP,EEF1A1,EIF4E,EIF4G1,EP300,FBXW7
GO: Biological Process	GO:0048589	developmental growth	0.59860000000000002	1000	5.6630000000000003	53.67	70	1168	RPL22,NCOA3,RPL29,RXRA,SEMA6D,YAP1,ACAN,AGT,GPC4,AKT1,SLC25A4,GEMIN2,BCAN,APOE,MTOR,SLCO1A2,SMN1,SMN2,GATA4,IQGAP1,HDAC3,STK11,ZFP36L1,EIF2B2,GNAS,GPAT4,TBCE,CAV1,DDX20,HAS2,AGRN,TP53,CGA,HMMR,CLNS1A,PLAUR,HSPA8,HSPA9,HSPD1,EIF4H,GEMIN5,WWTR1,SIN3A,PPARA,MED1,NCOR1,MAPK14,PRKAR1A,CTNNB1,MAPK11,LGMN,PSAP,INHBA,ISL1,DCN,TOMM70,DIO2,DIO3,SLC23A2,MED12,RAP1A,RAP1B,APOA5,TBL1XR1,LEP,LPA,SAR1B,ST8SIA2,…
GO: Biological Process	GO:0003309	type B pancreatic cell differentiation	0.60260000000000002	1000	5.694	53.96	10	72	AKT1,BMAL1,SREBF1,GCG,PAX6,CLOCK,INS,ISL1,KCNJ11,DHPS
GO: Biological Process	GO:0017085	response to insecticide	0.60580000000000001	1000	5.7089999999999996	54.11	6	27	SULT1A2,SULT1A1,SULT1A3,SULT1A4,UBA52,INHBB
GO: Biological Process	GO:0045722	positive regulation of gluconeogenesis	0.60580000000000001	1000	5.7089999999999996	54.11	6	27	GCG,STK11,PPARGC1A,HIF1A,PPARA,PRKAA1
GO: Biological Process	GO:0098708	glucose import across plasma membrane	0.61570000000000003	1000	5.7270000000000003	54.28	3	5	SLC2A1,SLC2A3,SLC5A1
GO: Biological Process	GO:0070094	positive regulation of glucagon secretion	0.61570000000000003	1000	5.7270000000000003	54.28	3	5	FFAR4,GIP,PAX6
GO: Biological Process	GO:0071034	CUT catabolic process	0.61570000000000003	1000	5.7270000000000003	54.28	3	5	DIS3,EXOSC2,EXOSC3
GO: Biological Process	GO:0071043	CUT metabolic process	0.61570000000000003	1000	5.7270000000000003	54.28	3	5	DIS3,EXOSC2,EXOSC3
GO: Biological Process	GO:0072716	response to actinomycin D	0.61570000000000003	1000	5.7270000000000003	54.28	3	5	GFER,TP53,RPL23
GO: Biological Process	GO:0090666	scaRNA localization to Cajal body	0.61570000000000003	1000	5.7270000000000003	54.28	3	5	CCT4,CCT2,TCP1
GO: Biological Process	GO:1990544	mitochondrial ATP transmembrane transport	0.61570000000000003	1000	5.7270000000000003	54.28	3	5	SLC25A4,SLC25A5,SLC25A6
GO: Biological Process	GO:0015888	thiamine transport	0.61570000000000003	1000	5.7270000000000003	54.28	3	5	SLC19A2,SLC19A3,SLC44A4
GO: Biological Process	GO:0140021	mitochondrial ADP transmembrane transport	0.61570000000000003	1000	5.7270000000000003	54.28	3	5	SLC25A4,SLC25A5,SLC25A6
GO: Biological Process	GO:1904479	negative regulation of intestinal absorption	0.61570000000000003	1000	5.7270000000000003	54.28	3	5	ABCG5,ABCG8,ABCG2
GO: Biological Process	GO:0031123	RNA 3'-end processing	0.61629999999999996	1000	5.7270000000000003	54.28	14	127	RPS21,PABPC1,NCBP2,EXOSC7,NCBP1,ZFP36L1,EXOSC2,PARN,EXOSC8,EXOSC4,EXOSC9,EXOSC5,EXOSC6,EXOSC3
GO: Biological Process	GO:0046683	response to organophosphorus	0.62990000000000002	1000	5.8460000000000001	55.4	19	204	RPLP0,RPLP1,RAPGEF3,SDC1,SLC5A5,PPARGC1B,SREBF1,ZFP36L1,BSG,RPL13A,PIK3R1,HSPD1,INHBB,INS,ITPR2,ITPR3,KCNJ11,RAP1A,RAP1B
GO: Biological Process	GO:0034605	cellular response to heat	0.66839999999999999	1000	6.1950000000000003	58.72	11	86	MTOR,TP53,TPR,MAPKAPK2,HSPA1B,HSPA8,HSPD1,CREBBP,PRKACA,EIF2S1,EP300
GO: Biological Process	GO:0090278	negative regulation of peptide hormone secretion	0.6734	1000	6.234	59.08	10	73	ADRA2A,SREBF1,FFAR4,ABCC8,PPARG,INHBB,PSMD9,KCNB1,KCNJ11,LEP
GO: Biological Process	GO:0007589	body fluid secretion	0.6774	1000	6.2629999999999999	59.36	15	143	RPLP0,SLC22A2,NCOA1,MTX1,MUC4,GC,VAMP2,GPAT4,CAV1,HIF1A,CHRM3,ABCB1,MED1,NCOR1,NCOR2
GO: Biological Process	GO:0010035	response to inorganic substance	0.68500000000000005	1000	6.3250000000000002	59.95	58	930	GPHN,RPLP0,RPS3,ACP5,RXRA,FABP4,FABP1,AKT1,ALB,SDC1,APOB,SEC31A,APOE,SLC5A1,MTTP,SREBF2,IQGAP1,GIP,PPARGC1A,BSG,ABCC8,GLRX,EIF2B5,SYT5,GNAO1,CALR,CAV1,TP53,PCSK1,HIF1A,TSHB,HNRNPD,ABCB1,TXN,PIK3R1,ABCG2,D2HGDH,HSPA8,HSPB1,HSPD1,PPARG,PPP2CA,PPP2CB,CSPG4,PRKAA1,PRKAA2,PRKCD,CTNNB1,LGMN,PSAP,INHBB,EIF4A3,ITPR3,KCNB1,KCNC2,EEF2,EIF2S1,RPL5
GO: Biological Process	GO:0009062	fatty acid catabolic process	0.69110000000000005	1000	6.3550000000000004	60.23	13	114	FABP1,AKT1,SLC25A17,MTOR,ABCB11,SLC27A2,PHYH,PPARA,HACL1,DECR1,LONP2,LEP,LIPE
GO: Biological Process	GO:1905918	regulation of CoA-transferase activity	0.69169999999999998	1000	6.3550000000000004	60.23	4	11	AGT,APOA1,APOA2,APOE
GO: Biological Process	GO:0015884	folic acid transport	0.69169999999999998	1000	6.3550000000000004	60.23	4	11	SLC19A2,SLC19A3,ABCC5,LRP2
GO: Biological Process	GO:0015866	ADP transport	0.69169999999999998	1000	6.3550000000000004	60.23	4	11	SLC25A17,SLC25A4,SLC25A5,SLC25A6
GO: Biological Process	GO:0006096	glycolytic process	0.6946	1000	6.3739999999999997	60.41	12	100	PRKAG2,MTOR,PPARGC1A,HIF1A,PPARA,NCOR1,TKFC,PRKAA1,PRKAA2,INS,MLXIPL,EP300
GO: Biological Process	GO:0035966	response to topologically incorrect protein	0.69720000000000004	1000	6.39	60.56	17	174	EDEM3,EDEM2,UGGT2,TRAM1,VAPB,PIK3R1,HSPA1B,HSPA8,HSPA9,HSPB1,HSPD1,UPF2,EDEM1,UGGT1,FBXO6,EIF2S1,EP300
GO: Biological Process	GO:0006643	membrane lipid metabolic process	0.70040000000000002	1000	6.4109999999999996	60.76	20	222	RPS18,PPM1L,PLPP1,PLPP2,PLPP3,ST8SIA6,SUMF1,GM2A,OSBP,VAPA,PPP2CA,PPP2R1A,CSNK1G2,PRKAA1,PRKCD,PRKD1,PSAP,ST8SIA3,CERT1,ST8SIA2
GO: Biological Process	GO:0001934	positive regulation of protein phosphorylation	0.70350000000000001	1000	6.4320000000000004	60.95	56	891	RPLP1,RPS3,F2,ADRA2A,RAPGEF3,AGT,AKT1,PRKAG2,SDC4,PIK3R3,NCBP2,PLPP3,MTOR,GATA4,NCBP1,GCG,IQGAP1,HDAC3,STK11,GNAS,CAV1,TEAD1,OSBP,CNOT9,CD44,AGRN,PIK3R5,TP53,TXN,PIK3R1,PLAUR,AKAP5,PPARG,PPP2CA,PIK3R6,CSPG4,PRKAA1,PRKCA,PRKCD,TNKS1BP1,CCN2,PRKD1,INHA,INHBA,INHBB,INHBC,INS,PSMD10,ISL1,SLC27A1,INHBE,RAP1A,LEP,EIF4G1,MARCKS,FBXW7
GO: Biological Process	GO:1903580	positive regulation of ATP metabolic process	0.70540000000000003	1000	6.4320000000000004	60.96	8	49	MTOR,PPARGC1A,HIF1A,PPARA,PRKAA1,PRKAA2,INS,MLXIPL
GO: Biological Process	GO:0015721	bile acid and bile salt transport	0.70540000000000003	1000	6.4320000000000004	60.96	8	49	SLCO1B1,SLC10A1,SLC10A2,SLCO1A2,ABCB11,ABCC3,PRKAA1,SLCO1B3
GO: Biological Process	GO:0006090	pyruvate metabolic process	0.72089999999999999	1000	6.5659999999999998	62.23	14	129	PRKAG2,MTOR,PPARGC1A,KYAT1,HIF1A,VDAC1,PPARA,NCOR1,TKFC,PRKAA1,PRKAA2,INS,MLXIPL,EP300
GO: Biological Process	GO:0000466	maturation of 5.8S rRNA from tricistronic rRNA transcript (SSU-rRNA, 5.8S rRNA, LSU-rRNA)	0.745	1000	6.76	64.069999999999993	6	28	RPS21,EXOSC7,EXOSC2,EXOSC8,EXOSC9,EXOSC3
GO: Biological Process	GO:1900151	regulation of nuclear-transcribed mRNA catabolic process, deadenylation-dependent decay	0.745	1000	6.76	64.069999999999993	6	28	PABPC1,PAIP1,ZFP36L1,HNRNPD,CNOT7,ZFP36
GO: Biological Process	GO:0042541	hemoglobin biosynthetic process	0.745	1000	6.76	64.069999999999993	6	28	RPS19,RPL10A,HIF1A,INHA,INHBA,RPL11
GO: Biological Process	GO:0002064	epithelial cell development	0.74650000000000005	1000	6.7649999999999997	64.12	28	360	RAPGEF3,YAP1,AGT,AKT1,SDC1,SLC2A1,BMAL1,MUC2,SREBF1,GCG,TNFRSF21,IQGAP1,GPAT4,CCNC,PAX6,HIF1A,ABCB1,GRHL1,WWTR1,CLOCK,PROC,PSAP,ISL1,KCNJ11,DHPS,RAP1A,RAP1B,MARCKS
GO: Biological Process	GO:0006757	ATP generation from ADP	0.76	1000	6.8789999999999996	65.19	12	101	PRKAG2,MTOR,PPARGC1A,HIF1A,PPARA,NCOR1,TKFC,PRKAA1,PRKAA2,INS,MLXIPL,EP300
GO: Biological Process	GO:0071257	cellular response to electrical stimulus	0.76590000000000003	1000	6.9080000000000004	65.47	5	19	ACTB,SLC9A1,CALR,HIF1A,PSMB9
GO: Biological Process	GO:0030730	sequestering of triglyceride	0.76590000000000003	1000	6.9080000000000004	65.47	5	19	PLIN2,PLIN1,PPARA,PPARG,ABHD5
GO: Biological Process	GO:0010985	negative regulation of lipoprotein particle clearance	0.76590000000000003	1000	6.9080000000000004	65.47	5	19	APOC2,APOC3,KHSRP,ABCC8,LDLR
GO: Biological Process	GO:0035036	sperm-egg recognition	0.80800000000000005	1000	7.2779999999999996	68.98	9	62	CCT7,CCT4,CCT2,CCT5,CCT8,TCP1,CCT6A,CCT3,HSPA1B
GO: Biological Process	GO:0016051	carbohydrate biosynthetic process	0.81499999999999995	1000	7.3319999999999999	69.489999999999995	22	258	B3GNT8,AKT1,MTOR,SLC25A1,GCG,STK11,PPARGC1A,ST8SIA6,B3GNT9,HAS1,HAS2,HAS3,HIF1A,PPARA,NR1D1,PRKAA1,SLC25A10,INS,CHST9,RANBP2,LEP,EP300
GO: Biological Process	GO:0071478	cellular response to radiation	0.82840000000000003	1000	7.4429999999999996	70.540000000000006	20	225	RPL26,YAP1,GNB5,STK11,RPL35,RPL13A,TP53,HIF1A,PIK3R1,HYAL1,CLOCK,CREBBP,MAPK14,PRKCD,TNKS1BP1,FBXO4,EEF1D,EIF2S1,EP300,FBXW7
GO: Biological Process	GO:0000245	spliceosomal complex assembly	0.83030000000000004	1000	7.452	70.62	12	102	GEMIN2,SMN1,SMN2,SNRPB,SNRPD1,SNRPD2,SNRPD3,SNRPE,SNRPF,SNRPG,NCBP1,GEMIN6
GO: Biological Process	GO:0002792	negative regulation of peptide secretion	0.83579999999999999	1000	7.492	71	10	75	ADRA2A,SREBF1,FFAR4,ABCC8,PPARG,INHBB,PSMD9,KCNB1,KCNJ11,LEP
GO: Biological Process	GO:0042698	ovulation cycle	0.84019999999999995	1000	7.52	71.27	14	131	A2M,AGT,FSHB,NCOA1,MUC4,GLRX,HAS1,HAS2,TP53,CGA,HSPA8,NCOR2,INHBA,LEP
GO: Biological Process	GO:0071482	cellular response to light stimulus	0.84099999999999997	1000	7.52	71.27	15	146	RPL26,GNB5,STK11,RPL35,RPL13A,TP53,HIF1A,PIK3R1,HYAL1,CREBBP,MAPK14,PRKCD,EIF2S1,EP300,FBXW7
GO: Biological Process	GO:0000460	maturation of 5.8S rRNA	0.84379999999999999	1000	7.5270000000000001	71.33	7	39	RPS21,EXOSC7,EXOSC2,EXOSC8,EXOSC4,EXOSC9,EXOSC3
GO: Biological Process	GO:0095500	acetylcholine receptor signaling pathway	0.84379999999999999	1000	7.5270000000000001	71.33	7	39	GNA11,GNA15,GNAI2,GNAQ,GNB1,AGRN,CHRM3
GO: Biological Process	GO:0036293	response to decreased oxygen levels	0.85240000000000005	1000	7.5940000000000003	71.97	38	547	F7,FABP1,AKT1,SDC2,CCT4,SLC2A1,SLC2A4,SLC9A1,MTOR,ANKRD1,PPARGC1A,ZFP36L1,GNB1,GNGT1,CACNB3,NRF1,CAV1,PDIA3,P4HB,TP53,HIF1A,ABCB1,HSPD1,PPARA,PPARG,CREBBP,PRKAA1,PRKCD,CCN2,ITPR2,DIO3,DPP4,LDLR,LEP,ANGPTL4,EIF4EBP1,RORA,EP300
GO: Biological Process	GO:0001558	regulation of cell growth	0.85450000000000004	1000	7.6040000000000001	72.06	39	566	NCOA3,F2,SEMA6D,YAP1,AGT,AKT1,SLC25A4,APOE,SLC9A1,MTOR,SMN1,SMN2,NCBP1,STK11,EIF2B2,GNG4,TEAD1,SLC44A4,EXOSC2,CD44,TP53,HSPA1B,EXOSC4,EXOSC9,HYAL1,SIN3A,PPARA,PPARG,PPP2CA,PPP2R1A,MAPK14,INHBA,INS,PSMD10,TOMM70,SLC23A2,MUC12,EIF4G1,RPL4
GO: Biological Process	GO:0003018	vascular process in circulatory system	0.88439999999999996	1000	7.86	74.489999999999995	28	364	ADRA2A,AGT,AKT1,ALB,APOE,SLC2A1,SLC2A3,SLC2A4,SLC5A1,SLC5A5,SLC16A1,SLC22A1,SLC22A3,SLC22A2,ABCC3,ABCC8,SLC5A6,CAV1,SLC44A1,HIF1A,CHRM3,ABCB1,ABCG2,INS,SLC27A1,ABCC5,LEP,LRP2
GO: Biological Process	GO:0033762	response to glucagon	0.90759999999999996	1000	8.0559999999999992	76.349999999999994	6	29	SREBF1,GCGR,STK11,GLP1R,ABCB1,LDLR
GO: Biological Process	GO:0045927	positive regulation of growth	0.91439999999999999	1000	8.1069999999999993	76.83	27	347	NCOA3,F2,YAP1,AGT,AKT1,SLC25A4,APOE,SLC9A1,MTOR,GATA4,NCBP1,EIF2B2,TEAD1,SLC44A4,EXOSC2,AGRN,EXOSC4,EXOSC9,HYAL1,MAPK14,INS,PSMD10,DIO3,SLC23A2,LEP,EIF4G1,RPL4
GO: Biological Process	GO:0031146	SCF-dependent proteasomal ubiquitin-dependent protein catabolic process	0.92779999999999996	1000	8.2159999999999993	77.86	8	51	FBXW4,FBXW5,WWTR1,FBXL3,FBXL5,FBXO6,FBXO4,FBXW7
GO: Biological Process	GO:0001666	response to hypoxia	0.93259999999999998	1000	8.2479999999999993	78.17	36	512	F7,FABP1,AKT1,SDC2,CCT4,SLC2A1,SLC2A4,SLC9A1,MTOR,ANKRD1,PPARGC1A,ZFP36L1,GNB1,GNGT1,NRF1,CAV1,PDIA3,P4HB,TP53,HIF1A,ABCB1,HSPD1,PPARA,PPARG,CREBBP,PRKAA1,PRKCD,ITPR2,DIO3,DPP4,LDLR,LEP,ANGPTL4,EIF4EBP1,RORA,EP300
GO: Biological Process	GO:0009314	response to radiation	0.95150000000000001	1000	8.4049999999999994	79.66	43	646	RPL26,YAP1,ACAN,AKT1,BMAL1,MTOR,GNB5,STK11,ABCC8,GNA11,GNAQ,GNB1,GNGT1,GNGT2,ABCG5,NPAS2,CAV1,RPL35,RPL13A,TP53,HIF1A,ABCB1,TXN,PIK3R1,HSPA1B,HYAL1,PPARG,NR1D1,CLOCK,CREBBP,MAPK14,PRKAA1,PRKCD,TNKS1BP1,FBXL3,FBXO4,KCNC2,NR2E3,EEF1D,EIF2S1,LRP2,EP300,FBXW7
GO: Biological Process	GO:0034599	cellular response to oxidative stress	0.96289999999999998	1000	8.4960000000000004	80.52	29	384	RPS3,FABP1,NME5,AKT1,CHCHD4,PPARGC1B,BMAL1,GATA4,GFER,PPARGC1A,GLRX,P4HB,TP53,HIF1A,TXN,HSPA1B,HSPA8,HSPB1,SIN3A,PRKAA1,PRKAA2,PRKCD,PNPLA8,PRKD1,CTNNB1,PSAP,INS,EIF2S1,FBXW7
GO: Biological Process	GO:0010224	response to UV-B	0.98760000000000003	1000	8.673	82.19	5	20	STK11,RPL35,RPL13A,TP53,HYAL1
GO: Biological Process	GO:0010885	regulation of cholesterol storage	0.98760000000000003	1000	8.673	82.19	5	20	APOB,SREBF2,PPARA,PPARG,ABCG1
GO: Biological Process	GO:0010742	macrophage derived foam cell differentiation	0.98770000000000002	1000	8.673	82.19	7	40	AGT,APOB,CETP,PPARA,PPARG,ABCG1,EP300
GO: Biological Process	GO:0046825	regulation of protein export from nucleus	0.98770000000000002	1000	8.673	82.19	7	40	RAPGEF3,CHCHD4,HDAC3,TPR,TXN,XPO1,PRKACA
GO: Biological Process	GO:0072330	monocarboxylic acid biosynthetic process	0.99750000000000005	1000	8.7490000000000006	82.91	22	262	AGT,PRKAG2,APOA1,APOC2,APOC3,TRIB3,ABCB11,SREBF1,GIP,SLC27A2,OSBP,STARD4,PPARG,NR1D1,PRKAA1,PRKAA2,PRKAB1,PRKAB2,PNPLA8,INS,APOA5,MLXIPL
GO: Biological Process	GO:2001242	regulation of intrinsic apoptotic signaling pathway	1.002	1000	8.7789999999999999	83.2	19	212	RPL26,RPS3,RPS7,NME5,AKT1,GCG,CAV1,P4HB,CD44,TP53,HIF1A,NUP62,PLAUR,HSPA1B,HSPB1,INS,EIF5A,RPL11,FBXW7
GO: Biological Process	GO:1902255	positive regulation of intrinsic apoptotic signaling pathway by p53 class mediator	1.0049999999999999	1000	8.7850000000000001	83.26	4	12	RPL26,RPS7,EIF5A,RPL11
GO: Biological Process	GO:0070848	response to growth factor	1.0049999999999999	1000	8.7850000000000001	83.26	61	1006	RPS3,RAPGEF3,YAP1,ACAN,AGT,AKT1,FMOD,APOA1,APOE,ANKRD1,FSHB,MUC2,MUC4,DCP1A,GATA4,IQGAP1,STK11,PPARGC1A,GPC3,ZFP36L1,GPC1,RAPGEF4,CAV1,PDIA3,FURIN,CD44,PAX6,HAS1,HAS2,TP53,TPR,HIF1A,MAPKAPK2,NUP62,PIK3R1,HSPA1B,HSPA8,HSPB1,HYAL1,WWTR1,SIN3A,PPARA,PPARG,MED1,CREBBP,ZFP36,MAPK14,PPP2R5D,CCN2,PRKD1,CTNNB1,LGMN,EIF4A3,DCN,KCNC2,RAP1A,EEF1A1,EEF2,LRP2,LUM,EP300
GO: Biological Process	GO:0010558	negative regulation of macromolecule biosynthetic process	1.0109999999999999	1000	8.8239999999999998	83.63	101	1848	RPS3,ESRRA,RPS14,RXRA,FABP4,CNOT6,YAP1,FHL2,NCOA2,DCPS,PABPC1,PAIP1,DIS3,KHSRP,PPARGC1B,BMAL1,TRIB3,ANKRD1,EXOSC7,DCP1A,SREBF1,SREBF2,GATA4,SRP9,LSM1,HDAC3,ZFP36L1,CNOT2,CNOT3,CNOT4,TBL1X,SIN3B,MLX,CALR,PATL1,CAV1,EXOSC2,CNOT9,PARN,DDX20,PAX6,RPL13A,TP53,TPR,HIF1A,CDX2,EXOSC8,PFDN5,HNRNPD,CNOT8,TXN,RPL23,CNOT7,XRN1,HSPA1B,HSPA8,DNMT3L,EXOSC9,CNOT10,DCP2,WWTR1,SIN3A,PPARA,XPO1,PPARG,MED1,NR1D1,CLO…
GO: Biological Process	GO:0043627	response to estrogen	1.02	1000	8.8819999999999997	84.17	17	180	F7,APOA1,APOA2,ABCB11,GATA4,SSR1,SSR4,TBL1X,CAV1,HIF1A,TSHB,HSPD1,PPARG,CTNNB1,LDLR,LMAN1,EP300
GO: Biological Process	GO:0006695	cholesterol biosynthetic process	1.0209999999999999	1000	8.8819999999999997	84.17	9	64	APOA1,APOB,APOE,SREBF1,SREBF2,ABCG1,PRKAA1,PRKAA2,APOA5
GO: Biological Process	GO:1902653	secondary alcohol biosynthetic process	1.0209999999999999	1000	8.8819999999999997	84.17	9	64	APOA1,APOB,APOE,SREBF1,SREBF2,ABCG1,PRKAA1,PRKAA2,APOA5
GO: Biological Process	GO:0006066	alcohol metabolic process	1.028	1000	8.9290000000000003	84.62	31	422	ACP3,APOA1,APOA2,APOB,APOC3,APOE,PLPP1,PLPP2,PLPP3,MTTP,SREBF1,SREBF2,SULT1A2,SULT1A1,SULT1A3,GNB3,SULT1A4,PCBD1,CETP,STARD4,ABCG1,TKFC,PRKAA1,PRKAA2,LDLRAP1,APOA5,CUBN,LDLR,LEP,LIPE,LRP2
GO: Biological Process	GO:0006111	regulation of gluconeogenesis	1.0289999999999999	1000	8.9290000000000003	84.62	10	77	GCG,STK11,PPARGC1A,HIF1A,PPARA,PRKAA1,INS,RANBP2,LEP,EP300
GO: Biological Process	GO:0003323	type B pancreatic cell development	1.0580000000000001	1000	9.1609999999999996	86.82	8	52	AKT1,BMAL1,SREBF1,GCG,CLOCK,ISL1,KCNJ11,DHPS
GO: Biological Process	GO:0008631	intrinsic apoptotic signaling pathway in response to oxidative stress	1.0580000000000001	1000	9.1609999999999996	86.82	8	52	NME5,AKT1,P4HB,HIF1A,HSPB1,PRKCD,INS,FBXW7
GO: Biological Process	GO:0045732	positive regulation of protein catabolic process	1.087	1000	9.3940000000000001	89.03	20	230	LPCAT1,ADRA2A,AKT1,APOE,TRIB3,GPC3,CAV1,FURIN,HSPA1B,PSMC1,PSMC2,PSMC3,PSMC4,PSMC5,PSMC6,PSMD10,FBXL5,LDLR,LRP2,FBXW7
GO: Biological Process	GO:0007417	central nervous system development	1.0900000000000001	1000	9.4149999999999991	89.23	97	1766	NCOA3,RPS4X,RPS4Y1,ETF1,ACTB,RPS15A,RPS19,F2,SEMA6D,RAPGEF3,YAP1,ACAN,AGT,SEC24B,NME5,AKT1,NCOA2,XRN2,MCFD2,BCAN,APOE,SLC2A1,SLC2A3,PLPP3,MTOR,NCOA1,EIF3H,SNRPB,NCOA6,TNFRSF21,PPARGC1A,GNG12,EIF2B4,EIF2B3,EIF2B2,EIF2B5,SMG9,GNAO1,GNAQ,TBCD,NPAS2,CACNA1A,RAPGEF4,EXOSC2,PAX6,HAS2,AGRN,TP53,PCSK1,HIF1A,CDX2,MED14,EXOSC8,PFDN1,HNRNPD,ABCB1,SEC61A1,HSPA8,HSPG2,RPL36,AKAP5,SIN3A,XPO1,PPARG,MED1,NR1D1,N…
GO: Biological Process	GO:0034764	positive regulation of transmembrane transport	1.103	1000	9.5150000000000006	90.18	25	316	F2,RAPGEF3,AGT,AKT1,ARF1,SLC9A1,GIP,GPC3,ABCC8,GLP1R,GLRX,CACNB2,CACNB3,FFAR1,CAV1,ABCB1,PIK3R1,AKAP5,MAPK14,PRKAA1,PRKCD,INS,KCNC2,KCNJ11,RAP1A
GO: Biological Process	GO:0006165	nucleoside diphosphate phosphorylation	1.1200000000000001	1000	9.6519999999999992	91.48	13	120	NME5,PRKAG2,MTOR,PPARGC1A,HIF1A,PPARA,NCOR1,TKFC,PRKAA1,PRKAA2,INS,MLXIPL,EP300
GO: Biological Process	GO:0032922	circadian regulation of gene expression	1.1379999999999999	1000	9.7970000000000006	92.85	10	78	NCOA2,BMAL1,HDAC3,PPARGC1A,NPAS2,PPARA,NR1D1,CLOCK,NCOR1,RORA
GO: Biological Process	GO:1905145	cellular response to acetylcholine	1.1499999999999999	1000	9.8859999999999992	93.69	7	41	GNA11,GNA15,GNAI2,GNAQ,GNB1,AGRN,CHRM3
GO: Biological Process	GO:1903578	regulation of ATP metabolic process	1.181	1000	10.08	95.51	11	92	PRKAG2,MTOR,PPARGC1A,HIF1A,PPARA,NCOR1,PRKAA1,PRKAA2,INS,MLXIPL,EP300
GO: Biological Process	GO:0006986	response to unfolded protein	1.1879999999999999	1000	10.08	95.51	15	151	EDEM3,EDEM2,TRAM1,VAPB,PIK3R1,HSPA1B,HSPA8,HSPA9,HSPB1,HSPD1,UPF2,EDEM1,FBXO6,EIF2S1,EP300
GO: Biological Process	GO:0043067	regulation of programmed cell death	1.1890000000000001	1000	10.08	95.51	105	1944	RPL26,NCOA3,RPS3,RPS3A,RPS6,RPS7,ACTB,RPS29,RXRA,FABP1,RAPGEF3,YAP1,AGT,NME5,AKT1,TOMM40,ALB,FHL2,LCMT1,DCPS,SLC25A4,SLC25A5,SLC25A6,PIK3R3,APOE,SLC2A1,SLC9A1,MTOR,ANKRD1,NCOA1,MUC2,MUC4,CDK19,GATA4,GCG,GFER,FFAR4,HDAC3,PPARGC1A,STXBP1,ZFP36L1,RNPS1,GLP1R,GLRX,EIF2B5,GNAI2,GNAQ,CACNA1A,TCP1,CALR,CAV1,PDIA3,P4HB,CD44,DDX20,AGRN,TP53,HIF1A,CCT3,NUP62,PIK3R1,PLAUR,HSPA1B,HSPA8,HSPA9,HSPB1,VDAC1,HSPD…
GO: Biological Process	GO:0043545	molybdopterin cofactor metabolic process	1.194	1000	10.08	95.51	3	6	GPHN,MOCS3,MOCOS
GO: Biological Process	GO:0006777	Mo-molybdopterin cofactor biosynthetic process	1.194	1000	10.08	95.51	3	6	GPHN,MOCS3,MOCOS
GO: Biological Process	GO:0019720	Mo-molybdopterin cofactor metabolic process	1.194	1000	10.08	95.51	3	6	GPHN,MOCS3,MOCOS
GO: Biological Process	GO:1901656	glycoside transport	1.194	1000	10.08	95.51	3	6	SLC5A1,ABCC3,ABCB1
GO: Biological Process	GO:1901423	response to benzene	1.194	1000	10.08	95.51	3	6	RAPGEF4,PDIA3,PSMB9
GO: Biological Process	GO:0110112	regulation of lipid transporter activity	1.194	1000	10.08	95.51	3	6	APOA2,PPARG,PRKCD
GO: Biological Process	GO:0051189	prosthetic group metabolic process	1.194	1000	10.08	95.51	3	6	GPHN,MOCS3,MOCOS
GO: Biological Process	GO:0035977	protein deglycosylation involved in glycoprotein catabolic process	1.194	1000	10.08	95.51	3	6	EDEM3,EDEM2,EDEM1
GO: Biological Process	GO:0032077	positive regulation of deoxyribonuclease activity	1.194	1000	10.08	95.51	3	6	RPS3,AKT1,PRKCD
GO: Biological Process	GO:0045901	positive regulation of translational elongation	1.194	1000	10.08	95.51	3	6	RPL30,EIF5A2,EIF5A
GO: Biological Process	GO:0010891	negative regulation of sequestering of triglyceride	1.194	1000	10.08	95.51	3	6	PPARA,PPARG,ABHD5
GO: Biological Process	GO:0046882	negative regulation of follicle-stimulating hormone secretion	1.194	1000	10.08	95.51	3	6	INHA,INHBA,INHBB
GO: Biological Process	GO:1904382	mannose trimming involved in glycoprotein ERAD pathway	1.194	1000	10.08	95.51	3	6	EDEM3,EDEM2,EDEM1
GO: Biological Process	GO:0042445	hormone metabolic process	1.2350000000000001	1000	10.41	98.67	24	301	AGT,IYD,SLC5A5,FSHB,PPARGC1A,SULT1A2,SULT1A1,SULT1A3,GNB3,CACNA1A,SULT1A4,FURIN,PCSK1,HIF1A,CGA,MED1,CHST9,DIO1,DIO2,DIO3,DPP4,LEP,LHB,LIPE
GO: Biological Process	GO:1903538	regulation of meiotic cell cycle process involved in oocyte maturation	1.254	1000	10.54	99.89	5	21	AKAP5,PPP2R1A,PRKACA,PRKAR1A,PRKAR2A
GO: Biological Process	GO:0010269	response to selenium ion	1.254	1000	10.54	99.89	5	21	RPLP0,RXRA,APOB,GIP,TXN
GO: Biological Process	GO:0007420	brain development	1.2929999999999999	1000	10.86	102.9	77	1349	NCOA3,RPS4X,RPS4Y1,ETF1,ACTB,RPS15A,RPS19,SEMA6D,RAPGEF3,YAP1,SEC24B,NME5,NCOA2,XRN2,MCFD2,BCAN,SLC2A1,SLC2A3,MTOR,NCOA1,EIF3H,SNRPB,NCOA6,PPARGC1A,GNG12,EIF2B4,EIF2B3,EIF2B2,EIF2B5,SMG9,GNAO1,GNAQ,TBCD,CACNA1A,RAPGEF4,PAX6,HAS2,TP53,PCSK1,HIF1A,CDX2,MED14,EXOSC8,PFDN1,HNRNPD,ABCB1,SEC61A1,HSPA8,HSPG2,RPL36,AKAP5,SIN3A,XPO1,MED1,NCOR1,NCOR2,CTNNB1,PSAP,INHBA,INHBB,PSMB1,PSMD3,EXOSC5,UPF3B,ISL1,PS…
GO: Biological Process	GO:0000469	cleavage involved in rRNA processing	1.3129999999999999	1000	11.01	104.3	6	31	RPS21,EXOSC7,EXOSC2,EXOSC8,EXOSC9,EXOSC3
GO: Biological Process	GO:2000765	regulation of cytoplasmic translation	1.3129999999999999	1000	11.01	104.3	6	31	PABPC1,PAIP1,MTOR,RPL13A,HNRNPD,EEF2
GO: Biological Process	GO:0048608	reproductive structure development	1.329	1000	11.13	105.4	33	466	A2M,NCOA3,DNAJC19,RXRA,AGT,SDC1,NCOA2,FSHB,NCOA1,NCOA6,GATA4,STK11,EIF2B4,EIF2B2,EIF2B5,EIF2S2,CD44,TP53,CGA,ABCB1,PLAUR,WDR77,PRKACG,CTNNB1,PSAP,INHA,INHBA,INHBB,NUP107,LEP,LHB,CGB8,LRP2
GO: Biological Process	GO:0090077	foam cell differentiation	1.333	1000	11.14	105.6	7	42	AGT,APOB,CETP,PPARA,PPARG,ABCG1,EP300
GO: Biological Process	GO:0033044	regulation of chromosome organization	1.337	1000	11.17	105.8	22	268	ACTB,LCMT1,CCT7,CCT4,CCT2,CCT5,CCT8,SMARCD3,SMG1,SMG6,TCP1,SMG5,CCT6A,PARN,TPR,CCT3,HNRNPD,XRN1,DCP2,SIN3A,CTNNB1,FBXO4
GO: Biological Process	GO:0031399	regulation of protein modification process	1.3440000000000001	1000	11.21	106.2	102	1886	RPL37,RPLP1,RPS2,RPS3,RPS7,ACTB,RPS15,RPS20,F2,FABP4,ADRA2A,RAPGEF3,AGT,AKT1,PRKAG2,SDC4,PIK3R3,APOA1,APOE,NCBP2,BMAL1,TRIB3,PLPP3,MTOR,SREBF1,GATA4,NCBP1,GCG,IQGAP1,HDAC3,STK11,PPARGC1A,NFYA,NFYB,GNAI2,GNAQ,GNAS,CAV1,TEAD1,OSBP,CNOT9,CD44,PAX6,AGRN,PIK3R5,TP53,HIF1A,NUP62,TXN,RPL23,PIK3R1,CNOT7,PLAUR,HSPA1B,HSPB1,AKAP5,WARS1,WWTR1,SIN3A,PPARG,YWHAB,PPP2CA,NCOR1,NCOR2,PPP2R1A,PPP2R5D,PIK3R6,VCAN,…
GO: Biological Process	GO:0098657	import into cell	1.381	1000	11.51	109.1	23	286	ACTB,AGT,AKT1,SLC2A1,SLC2A3,SLC2A5,SLC5A1,SLC9A1,SLC22A1,SLC22A3,SLC22A2,SNAP25,ABCC8,SLC5A6,SLC27A2,CACNA1A,CAV1,AKAP5,PRKCD,SLC27A1,KCNJ11,CUBN,LRP2
GO: Biological Process	GO:0035883	enteroendocrine cell differentiation	1.3859999999999999	1000	11.54	109.3	10	80	AKT1,BMAL1,SREBF1,GCG,PAX6,CLOCK,INS,ISL1,KCNJ11,DHPS
GO: Biological Process	GO:0017038	protein import	1.405	1000	11.61	110.1	4	13	APOE,HSPA8,TOMM70,LRP2
GO: Biological Process	GO:1903599	positive regulation of autophagy of mitochondrion	1.405	1000	11.61	110.1	4	13	SLC25A4,SLC25A5,HIF1A,VDAC1
GO: Biological Process	GO:0070092	regulation of glucagon secretion	1.405	1000	11.61	110.1	4	13	FFAR4,GIP,PAX6,LEP
GO: Biological Process	GO:0070091	glucagon secretion	1.405	1000	11.61	110.1	4	13	FFAR4,GIP,PAX6,LEP
GO: Biological Process	GO:0034379	very-low-density lipoprotein particle assembly	1.405	1000	11.61	110.1	4	13	APOB,APOC3,ARF1,MTTP
GO: Biological Process	GO:0019336	phenol-containing compound catabolic process	1.405	1000	11.61	110.1	4	13	SULT1A3,SULT1A4,DIO2,DIO3
GO: Biological Process	GO:0009416	response to light stimulus	1.409	1000	11.63	110.3	32	449	RPL26,AKT1,BMAL1,MTOR,GNB5,STK11,ABCC8,GNA11,GNAQ,GNB1,GNGT1,GNGT2,NPAS2,RPL35,RPL13A,TP53,HIF1A,PIK3R1,HYAL1,PPARG,NR1D1,CLOCK,CREBBP,MAPK14,PRKAA1,PRKCD,FBXL3,KCNC2,NR2E3,EIF2S1,EP300,FBXW7
GO: Biological Process	GO:0043457	regulation of cellular respiration	1.4239999999999999	1000	11.75	111.3	9	67	AKT1,APOC3,CHCHD4,SMN1,SMN2,PPARGC1A,HIF1A,PRKACA,MLXIPL
GO: Biological Process	GO:2001235	positive regulation of apoptotic signaling pathway	1.468	1000	12.09	114.6	16	170	RPL26,RPS3,RPS7,AGT,CAV1,PDIA3,TP53,G0S2,PPP2R1A,PPP2R1B,PRKCD,INHBA,INHBB,EIF5A,RPL11,FBXW7
GO: Biological Process	GO:0048738	cardiac muscle tissue development	1.4970000000000001	1000	12.32	116.8	28	377	RXRA,YAP1,AGT,FHL2,TIMM44,SLC25A4,SLC9A1,MTOR,ANKRD1,SMARCD3,GATA4,HDAC3,SIN3B,CALR,CAV1,CHRM3,HSPG2,WWTR1,PPARA,MED1,MAPK14,PRKAR1A,CTNNB1,MAPK11,ISL1,TOMM70,LRP2,MARCKS
GO: Biological Process	GO:0046939	nucleotide phosphorylation	1.5149999999999999	1000	12.45	118	13	124	NME5,PRKAG2,MTOR,PPARGC1A,HIF1A,PPARA,NCOR1,TKFC,PRKAA1,PRKAA2,INS,MLXIPL,EP300
GO: Biological Process	GO:0060986	endocrine hormone secretion	1.5249999999999999	1000	12.52	118.7	10	81	AGT,GNAS,TP53,CGA,POMC,PPARG,INHA,INHBA,INHBB,LEP
GO: Biological Process	GO:0071356	cellular response to tumor necrosis factor	1.5429999999999999	1000	12.65	119.9	24	306	RPS3,FABP4,AKT1,APOA1,APOB,SLC2A4,ANKRD1,MUC2,TNFRSF21,GFER,PPARGC1A,ZFP36L1,HAS2,TP53,ABCB1,HSPA1B,HYAL1,NR1D1,ZFP36,PPP2CB,MAPK14,KCNJ11,EIF5A,RORA
GO: Biological Process	GO:0106118	regulation of sterol biosynthetic process	1.5620000000000001	1000	12.74	120.7	6	32	APOB,APOE,SREBF1,SREBF2,ABCG1,PRKAA1
GO: Biological Process	GO:0019082	viral protein processing	1.5620000000000001	1000	12.74	120.7	6	32	SPCS1,ST6GALNAC2,EDEM2,CANX,FURIN,SPCS3
GO: Biological Process	GO:0045540	regulation of cholesterol biosynthetic process	1.5620000000000001	1000	12.74	120.7	6	32	APOB,APOE,SREBF1,SREBF2,ABCG1,PRKAA1
GO: Biological Process	GO:0032367	intracellular cholesterol transport	1.5620000000000001	1000	12.74	120.7	6	32	OSBP,STARD4,PPARG,ABCG1,LDLRAP1,LDLR
GO: Biological Process	GO:0006620	post-translational protein targeting to endoplasmic reticulum membrane	1.569	1000	12.74	120.7	5	22	GLP1R,SEC61B,SEC61G,SEC61A1,SEC61A2
GO: Biological Process	GO:0006448	regulation of translational elongation	1.569	1000	12.74	120.7	5	22	RPL30,SRP9,EIF5A2,EIF4A3,EIF5A
GO: Biological Process	GO:1902176	negative regulation of oxidative stress-induced intrinsic apoptotic signaling pathway	1.569	1000	12.74	120.7	5	22	NME5,AKT1,HIF1A,HSPB1,INS
GO: Biological Process	GO:2000479	regulation of cAMP-dependent protein kinase activity	1.569	1000	12.74	120.7	5	22	PRKAG2,PRKAR1A,PRKAR1B,PRKAR2A,PRKAR2B
GO: Biological Process	GO:0032274	gonadotropin secretion	1.569	1000	12.74	120.7	5	22	CGA,INHA,INHBA,INHBB,LEP
GO: Biological Process	GO:0061458	reproductive system development	1.5820000000000001	1000	12.83	121.6	33	471	A2M,NCOA3,DNAJC19,RXRA,AGT,SDC1,NCOA2,FSHB,NCOA1,NCOA6,GATA4,STK11,EIF2B4,EIF2B2,EIF2B5,EIF2S2,CD44,TP53,CGA,ABCB1,PLAUR,WDR77,PRKACG,CTNNB1,PSAP,INHA,INHBA,INHBB,NUP107,LEP,LHB,CGB8,LRP2
GO: Biological Process	GO:0032094	response to food	1.5840000000000001	1000	12.83	121.6	9	68	AKT1,SLC16A1,MTOR,SREBF1,GCG,CLPS,PPARA,PPARG,LEP
GO: Biological Process	GO:0097306	cellular response to alcohol	1.6319999999999999	1000	13.21	125.2	19	221	RPLP0,AKT1,APOE,SLC5A5,GNAI1,GNAS,GNB1,PAX6,GNG2,XRN1,PPARG,PPP2CA,PRKAA1,PRKAA2,CTNNB1,INHBA,INHBB,ITPR2,SLC23A2
GO: Biological Process	GO:0042404	thyroid hormone catabolic process	1.6970000000000001	1000	13.45	127.5	2	2	DIO2,DIO3
GO: Biological Process	GO:0036228	protein localization to nuclear inner membrane	1.6970000000000001	1000	13.45	127.5	2	2	NUP54,NUP155
GO: Biological Process	GO:0097359	UDP-glucosylation	1.6970000000000001	1000	13.45	127.5	2	2	UGGT2,UGGT1
GO: Biological Process	GO:0071250	cellular response to nitrite	1.6970000000000001	1000	13.45	127.5	2	2	PPARGC1A,HIF1A
GO: Biological Process	GO:1905215	negative regulation of RNA binding	1.6970000000000001	1000	13.45	127.5	2	2	GEMIN2,EIF4A3
GO: Biological Process	GO:1905135	biotin import across plasma membrane	1.6970000000000001	1000	13.45	127.5	2	2	SLC5A6,SLC27A1
GO: Biological Process	GO:0060694	regulation of cholesterol transporter activity	1.6970000000000001	1000	13.45	127.5	2	2	APOA2,PPARG
GO: Biological Process	GO:0060621	negative regulation of cholesterol import	1.6970000000000001	1000	13.45	127.5	2	2	APOA2,APOC3
GO: Biological Process	GO:0020028	endocytic hemoglobin import into cell	1.6970000000000001	1000	13.45	127.5	2	2	CUBN,LRP2
GO: Biological Process	GO:0110099	negative regulation of calcium import into the mitochondrion	1.6970000000000001	1000	13.45	127.5	2	2	AKT1,VDAC1
GO: Biological Process	GO:0060752	intestinal phytosterol absorption	1.6970000000000001	1000	13.45	127.5	2	2	ABCG5,ABCG8
GO: Biological Process	GO:1904730	negative regulation of intestinal lipid absorption	1.6970000000000001	1000	13.45	127.5	2	2	ABCG5,ABCG8
GO: Biological Process	GO:0045796	negative regulation of intestinal cholesterol absorption	1.6970000000000001	1000	13.45	127.5	2	2	ABCG5,ABCG8
GO: Biological Process	GO:0010902	positive regulation of very-low-density lipoprotein particle remodeling	1.6970000000000001	1000	13.45	127.5	2	2	APOC2,APOA5
GO: Biological Process	GO:0010949	negative regulation of intestinal phytosterol absorption	1.6970000000000001	1000	13.45	127.5	2	2	ABCG5,ABCG8
GO: Biological Process	GO:0008612	peptidyl-lysine modification to peptidyl-hypusine	1.6970000000000001	1000	13.45	127.5	2	2	DOHH,DHPS
GO: Biological Process	GO:0010877	lipid transport involved in lipid storage	1.6970000000000001	1000	13.45	127.5	2	2	APOE,STARD4
GO: Biological Process	GO:0046832	negative regulation of RNA export from nucleus	1.6970000000000001	1000	13.45	127.5	2	2	TPR,NUP153
GO: Biological Process	GO:0080033	response to nitrite	1.6970000000000001	1000	13.45	127.5	2	2	PPARGC1A,HIF1A
GO: Biological Process	GO:0071456	cellular response to hypoxia	1.72	1000	13.61	129	19	222	FABP1,AKT1,SLC2A4,SLC9A1,MTOR,ANKRD1,PPARGC1A,ZFP36L1,GNB1,GNGT1,CAV1,P4HB,TP53,HIF1A,PPARG,PRKAA1,ITPR2,EIF4EBP1,RORA
GO: Biological Process	GO:0046031	ADP metabolic process	1.744	1000	13.8	130.80000000000001	12	111	PRKAG2,MTOR,PPARGC1A,HIF1A,PPARA,NCOR1,TKFC,PRKAA1,PRKAA2,INS,MLXIPL,EP300
GO: Biological Process	GO:0035295	tube development	1.7529999999999999	1000	13.85	131.30000000000001	101	1880	NCOA3,RPS7,RPS29,RXRA,WARS2,NUP54,RAPGEF3,YAP1,AGT,SEC24B,AKT1,SDC1,SDC2,SDC4,TEAD2,STAB2,PIK3R3,ARFGEF2,APOB,APOE,SLC2A1,ARF1,TRIB3,MTOR,NUP133,MTTP,EIF3B,EIF3I,MUC4,NUP50,SREBF1,GATA4,TNFRSF21,HDAC3,STK11,PPARGC1A,GPC3,ZFP36L1,BSG,ABCC8,CNOT3,GPC1,CACNB2,CAV1,TEAD1,FURIN,CD44,PAX6,HAS2,RPL13A,TP53,HIF1A,CDX2,GNG2,MED14,NUP62,PIK3R2,HSPB1,HSPG2,WARS1,HYAL1,WWTR1,PPARG,MED1,YWHAZ,NCOR2,PPP2R2A,AB…
GO: Biological Process	GO:0097193	intrinsic apoptotic signaling pathway	1.764	1000	13.92	131.9	27	363	RPL26,RPS3,RPS7,RPS19,RPS29,NME5,AKT1,TRIB3,GCG,STK11,CAV1,P4HB,CD44,TP53,HIF1A,NUP62,PIK3R1,PLAUR,HSPA1B,HSPB1,PRKCA,PRKCD,INS,EIF5A,EP300,RPL11,FBXW7
GO: Biological Process	GO:1905144	response to acetylcholine	1.766	1000	13.92	131.9	7	44	GNA11,GNA15,GNAI2,GNAQ,GNB1,AGRN,CHRM3
GO: Biological Process	GO:0046660	female sex differentiation	1.786	1000	14.07	133.30000000000001	18	206	A2M,NCOA3,AGT,FSHB,NCOA6,EIF2B4,EIF2B2,EIF2B5,TP53,CGA,INHA,INHBA,INHBB,NUP107,LEP,LHB,CGB8,LRP2
GO: Biological Process	GO:0001944	vasculature development	1.7949999999999999	1000	14.12	133.80000000000001	71	1239	RPS29,RXRA,WARS2,RAPGEF3,YAP1,AGT,SEC24B,AKT1,SDC2,SDC4,TEAD2,STAB2,PIK3R3,ARFGEF2,APOB,APOE,SLC2A1,BMAL1,PLPP3,MTTP,EIF3H,EIF3I,NCOA6,GATA4,TNFRSF21,HDAC3,STK11,LYVE1,GPC3,ZFP36L1,BSG,ABCC8,CAV1,CD44,PAX6,HAS2,TP53,HIF1A,CDX2,GNG2,MED14,PIK3R2,HSPB1,HSPG2,WARS1,HYAL1,WWTR1,PPARG,MED1,YWHAZ,PPP2R2A,ABCG1,MAPK14,PIK3R6,CSPG4,PRKCA,CCN2,PRKD1,CTNNB1,ISL1,DCN,NUP153,RAP1A,LDLR,LEP,LPA,ANGPTL4,LRP2,E…
GO: Biological Process	GO:0043069	negative regulation of programmed cell death	1.829	1000	14.37	136.19999999999999	69	1198	NCOA3,RPS3A,RPS6,FABP1,RAPGEF3,YAP1,AGT,NME5,AKT1,ALB,FHL2,DCPS,SLC25A4,SLC25A5,SLC25A6,PIK3R3,APOE,SLC2A1,SLC9A1,MTOR,MUC4,GATA4,GCG,GFER,FFAR4,HDAC3,PPARGC1A,STXBP1,GLP1R,GLRX,GNAI2,GNAQ,CACNA1A,CAV1,CD44,TP53,HIF1A,CCT3,NUP62,PIK3R1,PLAUR,HSPA1B,HSPA8,HSPA9,HSPB1,VDAC1,HSPD1,SIN3A,PPARA,MED1,YWHAZ,PRKAA1,PRKAA2,PRKCA,PRKCD,CTNNB1,PROC,LGMN,INS,PSMC5,PSMD10,ISL1,TUBA1A,PAM16,LEP,ANGPTL4,EIF5A,L…
GO: Biological Process	GO:1900078	positive regulation of cellular response to insulin stimulus	1.845	1000	14.48	137.30000000000001	6	33	ESRRA,AGT,GNAI2,INS,LEP,MARCKS
GO: Biological Process	GO:0006617	SRP-dependent cotranslational protein targeting to membrane, signal sequence recognition	1.9039999999999999	1000	14.85	140.80000000000001	4	14	SRP19,SRP54,SRPRA,SRPRB
GO: Biological Process	GO:0045006	DNA deamination	1.9039999999999999	1000	14.85	140.80000000000001	4	14	EXOSC4,EXOSC5,EXOSC6,EXOSC3
GO: Biological Process	GO:0010745	negative regulation of macrophage derived foam cell differentiation	1.9039999999999999	1000	14.85	140.80000000000001	4	14	CETP,PPARA,PPARG,ABCG1
GO: Biological Process	GO:1904179	positive regulation of adipose tissue development	1.9039999999999999	1000	14.85	140.80000000000001	4	14	NCOA2,NCOA1,PPARG,PRKAA1
GO: Biological Process	GO:0018158	protein oxidation	1.9039999999999999	1000	14.85	140.80000000000001	4	14	APOA1,APOA2,CHCHD4,SUMF1
GO: Biological Process	GO:0043248	proteasome assembly	1.9039999999999999	1000	14.85	140.80000000000001	4	14	PSMD5,PSMD9,PSMD10,PSMD11
GO: Biological Process	GO:0046321	positive regulation of fatty acid oxidation	1.9390000000000001	1000	15.11	143.19999999999999	5	23	FABP1,PPARGC1A,PPARA,PPARG,PRKAA1
GO: Biological Process	GO:0006687	glycosphingolipid metabolic process	1.946	1000	15.11	143.19999999999999	9	70	RPS18,ST8SIA6,SUMF1,GM2A,PRKAA1,PRKCD,PSAP,ST8SIA3,ST8SIA2
GO: Biological Process	GO:2000378	negative regulation of reactive oxygen species metabolic process	1.946	1000	15.11	143.19999999999999	9	70	ACP5,AKT1,TP53,HIF1A,VDAC1,HSPD1,PPARA,INS,EEF1A1
GO: Biological Process	GO:0046460	neutral lipid biosynthetic process	1.9470000000000001	1000	15.11	143.19999999999999	8	57	APOC3,PLPP1,SREBF1,GPAT4,GPAT3,SLC27A1,LDLR,FBXW7
GO: Biological Process	GO:0046463	acylglycerol biosynthetic process	1.9470000000000001	1000	15.11	143.19999999999999	8	57	APOC3,PLPP1,SREBF1,GPAT4,GPAT3,SLC27A1,LDLR,FBXW7
GO: Biological Process	GO:0034097	response to cytokine	1.966	1000	15.24	144.4	76	1349	RPLP0,NUP85,RPS2,RPS3,ACP5,RPS16,FABP4,TUBA1B,YAP1,AKT1,SLC25A4,SLC25A5,APOA1,APOB,APOE,SLCO1B1,SLC2A4,NUP35,KHSRP,CHCHD4,ANKRD1,MUC2,MUC4,TNFRSF21,GFER,PPARGC1A,STXBP1,ZFP36L1,NFYB,GNAO1,CAV1,PDIA3,CNOT9,P4HB,CD44,PAX6,HAS2,RPL13A,TP53,PCSK1,TPR,HIF1A,MAPKAPK2,ABCB1,CNOT7,SEC61A1,HSPA1B,HSPA9,HSPB1,HSPD1,HYAL1,PPARG,MED1,NR1D1,CREBBP,ZFP36,PPP2CA,PPP2CB,MAPK14,PRKACA,PRKCA,CTNNB1,MAPK11,LDLRAP1,…
GO: Biological Process	GO:0006469	negative regulation of protein kinase activity	1.978	1000	15.31	145.1	21	259	ACTB,FABP4,AGT,AKT1,PRKAG2,APOE,TRIB3,GNAQ,CAV1,NUP62,HSPB1,WARS1,WWTR1,PPARG,PRKAR1A,PRKAR1B,PRKAR2A,PRKAR2B,PRKCA,PRKCD,ACP4
GO: Biological Process	GO:0008585	female gonad development	1.9810000000000001	1000	15.32	145.19999999999999	16	175	A2M,AGT,FSHB,NCOA6,EIF2B4,EIF2B2,EIF2B5,TP53,CGA,INHA,INHBA,INHBB,NUP107,LEP,LHB,CGB8
GO: Biological Process	GO:0006635	fatty acid beta-oxidation	2.012	1000	15.52	147.1	10	84	FABP1,AKT1,SLC25A17,MTOR,ABCB11,SLC27A2,PPARA,DECR1,LONP2,LEP
GO: Biological Process	GO:0006458	'de novo' protein folding	2.0190000000000001	1000	15.52	147.1	7	45	CCT2,CHCHD4,HSPA1B,HSPA8,HSPA9,HSPD1,UGGT1
GO: Biological Process	GO:0035329	hippo signaling	2.0190000000000001	1000	15.52	147.1	7	45	YAP1,TEAD2,TEAD1,TEAD4,TEAD3,WWTR1,MAPK14
GO: Biological Process	GO:0042723	thiamine-containing compound metabolic process	2.028	1000	15.52	147.1	3	7	ACP3,SLC19A2,SLC19A3
GO: Biological Process	GO:1901558	response to metformin	2.028	1000	15.52	147.1	3	7	NCOA2,PPARGC1A,PPARG
GO: Biological Process	GO:0060696	regulation of phospholipid catabolic process	2.028	1000	15.52	147.1	3	7	APOC2,PRKCD,LDLR
GO: Biological Process	GO:1901526	positive regulation of mitophagy	2.028	1000	15.52	147.1	3	7	SLC25A4,SLC25A5,VDAC1
GO: Biological Process	GO:0090261	positive regulation of inclusion body assembly	2.028	1000	15.52	147.1	3	7	APOE,PSMC5,PSMC6
GO: Biological Process	GO:1905691	lipid droplet disassembly	2.028	1000	15.52	147.1	3	7	PLIN2,PRKAA1,PRKAA2
GO: Biological Process	GO:0034447	very-low-density lipoprotein particle clearance	2.028	1000	15.52	147.1	3	7	APOC2,APOC3,APOE
GO: Biological Process	GO:0001933	negative regulation of protein phosphorylation	2.0310000000000001	1000	15.53	147.19999999999999	30	422	ACTB,FABP4,AGT,AKT1,PRKAG2,APOE,TRIB3,PLPP3,MTOR,PPARGC1A,GNAQ,CAV1,PAX6,NUP62,HSPB1,WARS1,WWTR1,PPARG,PPP2CA,PPP2R1A,PPP2R5D,PRKAR1A,PRKAR1B,PRKAR2A,PRKAR2B,PRKCA,PRKCD,ACP4,MLXIPL,EIF4G1
GO: Biological Process	GO:0042060	wound healing	2.08	1000	15.88	150.5	38	575	ACTB,F2,F7,F9,F10,ADRA2A,YAP1,SDC1,SDC2,SDC4,FMOD,APOE,PLPP3,MTOR,GATA4,PROZ,STXBP1,ABCC8,GNAQ,GNAS,CAV1,CD44,TP53,HIF1A,PLAUR,HSPB1,PPARA,PPARG,MAPK14,PRKCA,PRKCD,PROC,PROS1,INS,DCN,MUC16,LMAN1,LPA
GO: Biological Process	GO:0001890	placenta development	2.0950000000000002	1000	15.99	151.5	18	209	NCOA3,RPS6,RXRA,AKT1,NCOA1,NCOA6,ZFP36L1,BSG,HIF1A,CDX2,ABCB1,DNMT3L,PPARG,MED1,MAPK14,DCN,LEP,LPA
GO: Biological Process	GO:0032102	negative regulation of response to external stimulus	2.121	1000	16.16	153.19999999999999	36	537	A2M,ACP5,RPS19,F2,SEMA6D,APOA1,APOE,GCG,GFER,FFAR4,ABCC8,CACNB3,MUC19,FURIN,CD44,CNOT7,PLAUR,PPARA,PPARG,NR1D1,ZFP36,TKFC,MAPK14,PRKCD,PROC,PROS1,INS,PSMA1,PSMB4,ISL1,DPP4,MUC16,LDLR,LEP,LPA,RORA
GO: Biological Process	GO:0051347	positive regulation of transferase activity	2.1549999999999998	1000	16.41	155.5	44	694	RPLP1,RPS2,RPS3,F2,PIK3R4,ADRA2A,AGT,AKT1,PRKAG2,SDC4,APOA1,CCT4,APOA2,CCT2,APOE,VAC14,TRIB3,MTOR,GCG,GCKR,IQGAP1,STK11,TCP1,TEAD1,CD44,PARN,AGRN,PIK3R5,HNRNPD,TXN,PPP2CA,PIK3R6,PRKAA1,PRKCD,PRKD1,CTNNB1,INS,PSMD10,SLC27A1,RANBP2,RAP1A,LEP,MARCKS,FBXW7
GO: Biological Process	GO:0051054	positive regulation of DNA metabolic process	2.1619999999999999	1000	16.43	155.69999999999999	26	350	RPS3,ACTB,AKT1,CCT7,CCT4,CCT2,CCT5,CCT8,SMARCD3,TNFSF13,GFER,PPARGC1A,NPAS2,TCP1,CCT6A,PARN,CCT3,HNRNPD,DNMT3L,PRKCD,CTNNB1,INS,FBXO4,EXOSC6,EXOSC3,SLC25A16
GO: Biological Process	GO:0010743	regulation of macrophage derived foam cell differentiation	2.165	1000	16.43	155.69999999999999	6	34	AGT,APOB,CETP,PPARA,PPARG,ABCG1
GO: Biological Process	GO:0006027	glycosaminoglycan catabolic process	2.165	1000	16.43	155.69999999999999	6	34	STAB2,SLC9A1,LYVE1,CD44,HMMR,HYAL1
GO: Biological Process	GO:0006633	fatty acid biosynthetic process	2.1709999999999998	1000	16.46	156	17	193	AGT,PRKAG2,APOA1,APOC2,APOC3,TRIB3,SREBF1,GIP,PPARG,PRKAA1,PRKAA2,PRKAB1,PRKAB2,PNPLA8,INS,APOA5,MLXIPL
GO: Biological Process	GO:1990928	response to amino acid starvation	2.1800000000000002	1000	16.48	156.19999999999999	8	58	SEH1L,RPS25,MTOR,PRKD1,EIF2S1,EIF2B1,EIF4EBP1,RPL17
GO: Biological Process	GO:0001662	behavioral fear response	2.1800000000000002	1000	16.48	156.19999999999999	8	58	APOE,GNG7,NPAS2,GRP,VDAC1,DPP4,EIF4E,EIF4G1
GO: Biological Process	GO:0072348	sulfur compound transport	2.1800000000000002	1000	16.48	156.19999999999999	8	58	SLC19A2,SLC5A6,SLC19A3,SLC44A4,ABCG2,SLC25A10,SLC27A1,ABCC5
GO: Biological Process	GO:0006094	gluconeogenesis	2.19	1000	16.54	156.69999999999999	12	114	SLC25A1,GCG,STK11,PPARGC1A,HIF1A,PPARA,PRKAA1,SLC25A10,INS,RANBP2,LEP,EP300
GO: Biological Process	GO:0060322	head development	2.2570000000000001	1000	17.02	161.30000000000001	79	1420	NCOA3,RPS4X,RPS4Y1,ETF1,ACTB,RPS15A,RPS19,SEMA6D,RAPGEF3,YAP1,SEC24B,NME5,NCOA2,XRN2,MCFD2,BCAN,SLC2A1,SLC2A3,MTOR,NCOA1,EIF3H,SNRPB,NCOA6,PPARGC1A,GNG12,EIF2B4,EIF2B3,EIF2B2,EIF2B5,SMG9,GNAO1,GNAQ,TBCD,CACNA1A,RAPGEF4,PAX6,HAS2,TP53,PCSK1,HIF1A,CDX2,MED14,EXOSC8,PFDN1,HNRNPD,ABCB1,SEC61A1,HSPA8,HSPG2,RPL36,AKAP5,SIN3A,XPO1,MED1,CREBBP,NCOR1,NCOR2,CTNNB1,PSAP,INHBA,INHBB,PSMB1,PSMD3,EXOSC5,UPF3B,…
GO: Biological Process	GO:0043279	response to alkaloid	2.2919999999999998	1000	17.27	163.69999999999999	17	194	SDC2,MTOR,PPARGC1A,GNAO1,TP53,PCSK1,HIF1A,ABCB1,ABCG2,HSPD1,PPARG,CREBBP,PPP2R2A,PRKAA1,PRKAA2,PSMB9,ST8SIA2
GO: Biological Process	GO:0048147	negative regulation of fibroblast proliferation	2.2999999999999998	1000	17.32	164.1	7	46	FTH1,CAV1,TP53,PPARG,FBXO4,MED31,MED25
GO: Biological Process	GO:1903537	meiotic cell cycle process involved in oocyte maturation	2.3690000000000002	1000	17.739999999999998	168.1	5	24	AKAP5,PPP2R1A,PRKACA,PRKAR1A,PRKAR2A
GO: Biological Process	GO:0006590	thyroid hormone generation	2.3690000000000002	1000	17.739999999999998	168.1	5	24	SLC5A5,CGA,MED1,DIO1,DIO2
GO: Biological Process	GO:0045947	negative regulation of translational initiation	2.3690000000000002	1000	17.739999999999998	168.1	5	24	RPL13A,TPR,EIF3E,EIF2S1,EIF4EBP1
GO: Biological Process	GO:0010988	regulation of low-density lipoprotein particle clearance	2.3690000000000002	1000	17.739999999999998	168.1	5	24	APOC3,KHSRP,ABCC8,LDLRAP1,LDLR
GO: Biological Process	GO:0010888	negative regulation of lipid storage	2.3690000000000002	1000	17.739999999999998	168.1	5	24	PPARA,PPARG,ABCG1,LEP,ABHD5
GO: Biological Process	GO:0006767	water-soluble vitamin metabolic process	2.371	1000	17.739999999999998	168.1	9	72	ACP3,SLC19A2,SLC2A1,SLC2A3,SLC19A3,SLC23A2,SLC23A1,AMN,CUBN
GO: Biological Process	GO:0042981	regulation of apoptotic process	2.395	1000	17.899999999999999	169.6	101	1899	RPL26,NCOA3,RPS3,RPS3A,RPS6,RPS7,ACTB,RPS29,RXRA,FABP1,RAPGEF3,YAP1,AGT,NME5,AKT1,TOMM40,ALB,FHL2,LCMT1,SLC25A4,SLC25A5,SLC25A6,PIK3R3,APOE,SLC2A1,SLC9A1,MTOR,ANKRD1,NCOA1,MUC2,MUC4,CDK19,GATA4,GCG,GFER,FFAR4,HDAC3,PPARGC1A,STXBP1,ZFP36L1,RNPS1,GLP1R,EIF2B5,GNAI2,GNAQ,CACNA1A,TCP1,CALR,CAV1,PDIA3,P4HB,CD44,DDX20,AGRN,TP53,HIF1A,NUP62,PIK3R1,PLAUR,HSPA1B,HSPA8,HSPA9,HSPB1,VDAC1,HSPD1,G0S2,SIN3A,PP…
GO: Biological Process	GO:0044058	regulation of digestive system process	2.4350000000000001	1000	18.16	172.1	8	59	APOA1,APOA2,ABCG5,ABCG8,ABCB1,ABCG2,APOA5,LEP
GO: Biological Process	GO:0010907	positive regulation of glucose metabolic process	2.4350000000000001	1000	18.16	172.1	8	59	AKT1,GCG,STK11,PPARGC1A,HIF1A,PPARA,PRKAA1,INS
GO: Biological Process	GO:0043549	regulation of kinase activity	2.4950000000000001	1000	18.57	176	55	922	RPLP1,RPS3,ACTB,F2,FABP4,PIK3R4,ADRA2A,AGT,AKT1,PRKAG2,SDC4,PIK3R3,APOE,VAC14,TRIB3,MTOR,GCG,GCKR,IQGAP1,STK11,GNAQ,CAV1,TEAD1,CD44,AGRN,PIK3R5,NUP62,TXN,PIK3R1,PIK3R2,HSPB1,WARS1,WWTR1,PPARG,PPP2CA,PIK3R6,PRKAA1,PRKAR1A,PRKAR1B,PRKAR2A,PRKAR2B,PRKCA,PRKCD,PRKD1,ACP4,INS,PSMD10,SLC27A1,RANBP2,RAP1A,LEP,EEF1A1,SMG8,MARCKS,FBXW7
GO: Biological Process	GO:0048936	peripheral nervous system neuron axonogenesis	2.5150000000000001	1000	18.57	176	4	15	SMN1,SMN2,TBCE,ISL1
GO: Biological Process	GO:1901524	regulation of mitophagy	2.5150000000000001	1000	18.57	176	4	15	SLC25A4,SLC25A5,TP53,VDAC1
GO: Biological Process	GO:0006855	xenobiotic transmembrane transport	2.5150000000000001	1000	18.57	176	4	15	ABCB11,ABCC3,ABCB4,ABCC5
GO: Biological Process	GO:0071044	histone mRNA catabolic process	2.5150000000000001	1000	18.57	176	4	15	LSM1,XRN1,EXOSC4,DCP2
GO: Biological Process	GO:0106120	positive regulation of sterol biosynthetic process	2.5150000000000001	1000	18.57	176	4	15	SREBF1,SREBF2,ABCG1,PRKAA1
GO: Biological Process	GO:2001140	positive regulation of phospholipid transport	2.5150000000000001	1000	18.57	176	4	15	APOA1,APOE,CETP,ABCB4
GO: Biological Process	GO:0090209	negative regulation of triglyceride metabolic process	2.5150000000000001	1000	18.57	176	4	15	APOC3,APOE,CCNC,FBXW7
GO: Biological Process	GO:0010989	negative regulation of low-density lipoprotein particle clearance	2.5150000000000001	1000	18.57	176	4	15	APOC3,KHSRP,ABCC8,LDLR
GO: Biological Process	GO:0045542	positive regulation of cholesterol biosynthetic process	2.5150000000000001	1000	18.57	176	4	15	SREBF1,SREBF2,ABCG1,PRKAA1
GO: Biological Process	GO:0044849	estrous cycle	2.5249999999999999	1000	18.57	176	6	35	NCOA1,MUC4,HAS1,HAS2,HSPA8,NCOR2
GO: Biological Process	GO:0071236	cellular response to antibiotic	2.5249999999999999	1000	18.57	176	6	35	SLC9A1,GFER,TP53,ABCB1,TXN,RPL23
GO: Biological Process	GO:0032366	intracellular sterol transport	2.5249999999999999	1000	18.57	176	6	35	OSBP,STARD4,PPARG,ABCG1,LDLRAP1,LDLR
GO: Biological Process	GO:0031000	response to caffeine	2.5249999999999999	1000	18.57	176	6	35	SDC2,PPARGC1A,TP53,PPARG,PRKAA1,PRKAA2
GO: Biological Process	GO:0044264	cellular polysaccharide metabolic process	2.5350000000000001	1000	18.63	176.5	12	116	B3GNT8,AKT1,PRKAG2,MTOR,GCGR,B3GNT9,HAS1,HAS2,HAS3,POMC,NR1D1,INS
GO: Biological Process	GO:0051592	response to calcium ion	2.5529999999999999	1000	18.739999999999998	177.6	17	196	SDC1,SEC31A,MTTP,IQGAP1,SYT5,CAV1,PCSK1,TSHB,HNRNPD,D2HGDH,PPP2CA,PRKAA1,PRKAA2,LGMN,INHBB,ITPR3,KCNB1
GO: Biological Process	GO:0000302	response to reactive oxygen species	2.56	1000	18.77	177.9	24	318	RPS3,FABP1,NME5,AKT1,SDC1,APOE,PPARGC1B,PPARGC1A,GLRX,GNAO1,TP53,HIF1A,TXN,HSPA8,HSPB1,HSPD1,HYAL1,PRDX6,PPP2CB,PRKAA1,PRKCA,PRKCD,PSAP,EEF2
GO: Biological Process	GO:0001568	blood vessel development	2.59	1000	18.97	179.8	66	1152	RPS29,RXRA,WARS2,RAPGEF3,YAP1,AGT,SEC24B,AKT1,SDC2,TEAD2,STAB2,PIK3R3,ARFGEF2,APOB,APOE,SLC2A1,PLPP3,MTTP,EIF3I,NCOA6,GATA4,TNFRSF21,HDAC3,GPC3,ZFP36L1,BSG,ABCC8,CAV1,CD44,PAX6,HAS2,TP53,HIF1A,CDX2,GNG2,MED14,PIK3R2,HSPB1,HSPG2,WARS1,HYAL1,WWTR1,PPARG,MED1,YWHAZ,PPP2R2A,ABCG1,MAPK14,PIK3R6,CSPG4,PRKCA,CCN2,PRKD1,CTNNB1,ISL1,DCN,NUP153,RAP1A,LDLR,LEP,LPA,ANGPTL4,LRP2,ELAVL1,RORA,FBXW7
GO: Biological Process	GO:0030728	ovulation	2.61	1000	19.100000000000001	181	7	47	AGT,FSHB,INHBA,INHBB,LEP,LHB,CGB8
GO: Biological Process	GO:0042446	hormone biosynthetic process	2.6179999999999999	1000	19.12	181.2	10	87	FSHB,PPARGC1A,CACNA1A,HIF1A,MED1,CHST9,DIO1,DIO2,DIO3,LHB
GO: Biological Process	GO:0006023	aminoglycan biosynthetic process	2.6179999999999999	1000	19.12	181.2	10	87	B3GNT8,B3GNT9,HAS1,HAS2,HAS3,CHST5,HS3ST6,HYAL1,CHST9,ABCC5
GO: Biological Process	GO:0034612	response to tumor necrosis factor	2.6509999999999998	1000	19.34	183.3	25	337	RPS3,FABP4,AKT1,APOA1,APOB,APOE,SLC2A4,ANKRD1,MUC2,TNFRSF21,GFER,PPARGC1A,ZFP36L1,HAS2,TP53,ABCB1,HSPA1B,HYAL1,NR1D1,ZFP36,PPP2CB,MAPK14,KCNJ11,EIF5A,RORA
GO: Biological Process	GO:0006468	protein phosphorylation	2.657	1000	19.37	183.5	97	1818	RPLP1,RPS3,ACTB,F2,FABP4,PIK3R4,ADRA2A,RAPGEF3,YAP1,AGT,AKT1,PRKAG2,SDC4,PIK3R3,APOA1,APOE,NCBP2,TRIB3,PLPP3,MTOR,SMG1,CDK19,GATA4,NCBP1,GCG,IQGAP1,HDAC3,STK11,PPARGC1A,GNAQ,GNAS,CAV1,TEAD1,OSBP,CNOT9,CD44,PAX6,AGRN,PIK3R5,TP53,CDK8,MAPKAPK2,NUP62,TXN,PIK3R1,CNOT7,PLAUR,HSPA8,HSPA9,HSPB1,AKAP5,WARS1,WWTR1,PPARG,YWHAZ,PPP2CA,PPP2R1A,MAPK14,PPP2R5D,PIK3R6,CSNK1G2,CSPG4,PRKAA1,PRKAA2,PRKAB1,PRKACA,P…
GO: Biological Process	GO:0040008	regulation of growth	2.673	1000	19.46	184.4	53	884	NCOA3,F2,SEMA6D,YAP1,AGT,AKT1,SLC25A4,MCTS1,APOE,SLC9A1,MTOR,SMN1,SMN2,GATA4,NCBP1,HDAC3,STK11,GPC3,EIF2B2,GNAS,GNG4,GPAT4,TEAD1,SLC44A4,EXOSC2,CD44,AGRN,TP53,HIF1A,CGA,HSPA1B,EXOSC4,EXOSC9,HYAL1,SIN3A,PPARA,PPARG,PPP2CA,NCOR1,PPP2R1A,MAPK14,MAPK11,LGMN,INHBA,INS,PSMD10,TOMM70,DIO3,SLC23A2,MUC12,LEP,EIF4G1,RPL4
GO: Biological Process	GO:0060249	anatomical structure homeostasis	2.6920000000000002	1000	19.579999999999998	185.6	33	487	LPCAT1,ACP5,ACTB,YAP1,ALB,SLC2A1,PPARGC1B,FSHB,MUC2,MUC4,MUC5AC,MUC6,STK11,BSG,ABCC8,GNAS,CACNA1A,NRF1,CAV1,TP53,HIF1A,ABCB1,HSPB1,WWTR1,MUC13,PRKAA1,PRKCA,CCN2,CTNNB1,NR2E3,CUBN,ST8SIA3,LPA
GO: Biological Process	GO:0048514	blood vessel morphogenesis	2.7149999999999999	1000	19.73	187	60	1029	RPS29,RXRA,WARS2,RAPGEF3,YAP1,AGT,SEC24B,AKT1,SDC2,TEAD2,STAB2,PIK3R3,ARFGEF2,APOB,APOE,SLC2A1,MTTP,EIF3I,GATA4,TNFRSF21,HDAC3,ZFP36L1,BSG,ABCC8,CAV1,HAS2,TP53,HIF1A,GNG2,MED14,PIK3R2,HSPB1,HSPG2,WARS1,HYAL1,WWTR1,PPARG,MED1,YWHAZ,PPP2R2A,ABCG1,MAPK14,PIK3R6,CSPG4,PRKCA,CCN2,PRKD1,CTNNB1,ISL1,DCN,NUP153,RAP1A,LDLR,LEP,LPA,ANGPTL4,LRP2,ELAVL1,RORA,FBXW7
GO: Biological Process	GO:0043414	macromolecule methylation	2.76	1000	20.04	189.9	29	412	ETF1,HEMK1,LCMT1,PLD6,SNRPB,SNRPD1,SNRPD2,SNRPD3,SNRPE,SNRPF,SNRPG,METTL2B,TGS1,NCOA6,GCG,NFYA,NFYB,GNAS,METTL6,PAX6,TRMT11,CLNS1A,WDR77,DNMT3L,CREBBP,BUD23,CTNNB1,LCMT2,TRDMT1
GO: Biological Process	GO:0046545	development of primary female sexual characteristics	2.786	1000	20.21	191.5	16	181	A2M,AGT,FSHB,NCOA6,EIF2B4,EIF2B2,EIF2B5,TP53,CGA,INHA,INHBA,INHBB,NUP107,LEP,LHB,CGB8
GO: Biological Process	GO:0051726	regulation of cell cycle	2.823	1000	20.45	193.8	76	1368	RPL23A,RPL24,RPL26,RPL36A,RPS6,RPS7,RPS8,ACTB,RPS15A,RPS18,RPS29,PSMA8,PIK3R4,AKT1,LCMT1,RAE1,BMAL1,PLPP2,SMARCD3,KIF13A,CDK19,GATA4,IQGAP1,HDAC3,STK11,ZFP36L1,GNAI1,SIN3B,CALR,RPL35,TP53,CDK8,TPR,NUP62,RPL23,FBXW5,HSPA1B,HSPA8,RPL36,AKAP5,HYAL1,SIN3A,XPO1,MED1,CLOCK,CREBBP,PPP2CA,PPP2R1A,MAPK14,PRKACA,PRKACB,PRKAR1A,PRKAR2A,PRKCA,CCN2,CTNNB1,LGMN,INHA,INHBA,INS,PSMD10,PSME1,PSME2,FBXL3,FBXO6,FBX…
GO: Biological Process	GO:0050872	white fat cell differentiation	2.8639999999999999	1000	20.73	196.4	5	25	FABP4,FFAR4,PPARG,NCOR2,TBL1XR1
GO: Biological Process	GO:0045637	regulation of myeloid cell differentiation	2.8940000000000001	1000	20.93	198.3	23	303	ESRRA,RPS19,PPARGC1B,MTOR,FSHB,ZFP36L1,GNAS,CNOT4,HIF1A,PIK3R1,HSPA1B,HSPA9,MED1,ZFP36,MAPK14,PRKCA,CTNNB1,MAPK11,INHA,INHBA,MED12,LEP,FBXW7
GO: Biological Process	GO:0019319	hexose biosynthetic process	2.9239999999999999	1000	21.11	200.1	12	118	SLC25A1,GCG,STK11,PPARGC1A,HIF1A,PPARA,PRKAA1,SLC25A10,INS,RANBP2,LEP,EP300
GO: Biological Process	GO:0043086	negative regulation of catalytic activity	2.927	1000	21.11	200.1	55	929	A2M,RPL37,RPS7,ACTB,RPS15,RPS20,FABP4,FABP1,AGT,AKT1,PRKAG2,APOA1,APOA2,APOC2,APOC3,APOE,PHPT1,TRIB3,GCKR,IQGAP1,GPC3,GNAI2,GNAQ,CAV1,FURIN,CD44,AGRN,TP53,NUP62,RPL23,PLAUR,HSPA1B,HSPB1,PSMF1,AKAP5,WARS1,WWTR1,PPARG,YWHAB,ZFP36,PRKAR1A,PRKAR1B,PRKAR2A,PRKAR2B,PRKCA,PRKCD,ACP4,PROS1,INS,LPA,EIF4A2,ANGPTL4,LRP2,RPL5,RPL11
GO: Biological Process	GO:0006654	phosphatidic acid biosynthetic process	2.9279999999999999	1000	21.11	200.1	6	36	ACP6,LPCAT1,GPAT4,GPAT3,SLC27A1,ABHD5
GO: Biological Process	GO:0072332	intrinsic apoptotic signaling pathway by p53 class mediator	2.94	1000	21.17	200.7	11	103	RPL26,RPS7,RPS19,RPS29,STK11,CD44,TP53,NUP62,EIF5A,EP300,RPL11
GO: Biological Process	GO:0050685	positive regulation of mRNA processing	2.952	1000	21.24	201.3	7	48	NCBP2,NCBP1,CLNS1A,WDR77,HSPA8,PRDX6,EIF4A3
GO: Biological Process	GO:0007188	adenylate cyclase-modulating G protein-coupled receptor signaling pathway	3.0059999999999998	1000	21.6	204.7	22	286	ADRA2A,GPR119,GCG,GCGR,GIP,GLP1R,GNA11,GNA15,GNAI1,GNAI2,GNAO1,GNAQ,GNAS,GNB1,RAPGEF4,GNG2,CHRM3,AKAP5,GNA14,PRKACB,PRKCA,PSAP
GO: Biological Process	GO:0045981	positive regulation of nucleotide metabolic process	3.0139999999999998	1000	21.6	204.7	8	61	MTOR,PPARGC1A,HIF1A,PPARA,PRKAA1,PRKAA2,INS,MLXIPL
GO: Biological Process	GO:0042149	cellular response to glucose starvation	3.0139999999999998	1000	21.6	204.7	8	61	PLIN2,PIK3R4,PRKAG2,SLC2A1,TP53,PRKAA1,PRKAA2,PRKCD
GO: Biological Process	GO:1900544	positive regulation of purine nucleotide metabolic process	3.0139999999999998	1000	21.6	204.7	8	61	MTOR,PPARGC1A,HIF1A,PPARA,PRKAA1,PRKAA2,INS,MLXIPL
GO: Biological Process	GO:0036294	cellular response to decreased oxygen levels	3.0539999999999998	1000	21.87	207.2	20	251	FABP1,AKT1,SLC2A4,SLC9A1,MTOR,ANKRD1,PPARGC1A,ZFP36L1,GNB1,GNGT1,CACNB3,CAV1,P4HB,TP53,HIF1A,PPARG,PRKAA1,ITPR2,EIF4EBP1,RORA
GO: Biological Process	GO:0048872	homeostasis of number of cells	3.0939999999999999	1000	22.12	209.7	35	530	RPL27,RPL35A,RPLP1,RPS3,RPS6,RPS9,RPS14,RPS15A,RPS17,RPS19,RPS24,RPS27,RPS29,AKT1,SLC25A5,TNFSF13,ZFP36L1,HSCB,CD44,RPL35,TP53,HIF1A,HSPA1B,HSPA9,MED1,ZFP36,NCOR1,MAPK14,MAPK11,INHA,INHBA,ABCC5,ELAVL1,RPL11,RPL18
GO: Biological Process	GO:0009451	RNA modification	3.109	1000	22.12	209.7	16	183	SNRPB,SNRPD1,SNRPD2,SNRPD3,SNRPE,SNRPF,SNRPG,METTL2B,TGS1,MOCS3,METTL6,PARN,TRMT11,BUD23,LCMT2,TRDMT1
GO: Biological Process	GO:0006678	glucosylceramide metabolic process	3.1469999999999998	1000	22.12	209.7	3	8	PRKAA1,PRKCD,PSAP
GO: Biological Process	GO:0043504	mitochondrial DNA repair	3.1469999999999998	1000	22.12	209.7	3	8	CHCHD4,TP53,SLC25A16
GO: Biological Process	GO:0097327	response to antineoplastic agent	3.1469999999999998	1000	22.12	209.7	3	8	ABCB1,RAP1A,RPL18A
GO: Biological Process	GO:0090400	stress-induced premature senescence	3.1469999999999998	1000	22.12	209.7	3	8	BMAL1,TP53,MAPK14
GO: Biological Process	GO:0034382	chylomicron remnant clearance	3.1469999999999998	1000	22.12	209.7	3	8	APOC2,APOC3,APOE
GO: Biological Process	GO:1905098	negative regulation of guanyl-nucleotide exchange factor activity	3.1469999999999998	1000	22.12	209.7	3	8	EIF2B4,EIF2S1,EIF2B1
GO: Biological Process	GO:0034014	response to triglyceride	3.1469999999999998	1000	22.12	209.7	3	8	APOC3,TP53,XPO1
GO: Biological Process	GO:0032071	regulation of endodeoxyribonuclease activity	3.1469999999999998	1000	22.12	209.7	3	8	RPS3,AKT1,PRKCD
GO: Biological Process	GO:0002155	regulation of thyroid hormone mediated signaling pathway	3.1469999999999998	1000	22.12	209.7	3	8	RXRA,NCOA1,NCOR1
GO: Biological Process	GO:0035873	lactate transmembrane transport	3.1469999999999998	1000	22.12	209.7	3	8	SLC16A1,SLC16A3,SLC16A8
GO: Biological Process	GO:0000056	ribosomal small subunit export from nucleus	3.1469999999999998	1000	22.12	209.7	3	8	RPS15,NUP88,XPO1
GO: Biological Process	GO:0032489	regulation of Cdc42 protein signal transduction	3.1469999999999998	1000	22.12	209.7	3	8	APOA1,APOC3,APOE
GO: Biological Process	GO:0070837	dehydroascorbic acid transport	3.1469999999999998	1000	22.12	209.7	3	8	SLC2A1,SLC2A3,SLC23A1
GO: Biological Process	GO:0071830	triglyceride-rich lipoprotein particle clearance	3.1469999999999998	1000	22.12	209.7	3	8	APOC2,APOC3,APOE
GO: Biological Process	GO:0046836	glycolipid transport	3.1469999999999998	1000	22.12	209.7	3	8	PLTP,PSAP,RFT1
GO: Biological Process	GO:0015705	iodide transport	3.1469999999999998	1000	22.12	209.7	3	8	SLC5A5,MTOR,SLC5A6
GO: Biological Process	GO:0015727	lactate transport	3.1469999999999998	1000	22.12	209.7	3	8	SLC16A1,SLC16A3,SLC16A8
GO: Biological Process	GO:0031348	negative regulation of defense response	3.2160000000000002	1000	22.59	214.1	25	342	A2M,ACP5,RPS19,APOA1,APOE,GFER,FFAR4,MUC19,FURIN,CD44,CNOT7,PPARA,PPARG,NR1D1,ZFP36,TKFC,MAPK14,PRKCD,PROC,INS,PSMA1,PSMB4,ISL1,LDLR,RORA
GO: Biological Process	GO:0007292	female gamete generation	3.246	1000	22.67	214.9	21	270	MAGOH,RPS6,AGT,FSHB,PLD6,PARN,DDX20,CGB3,WDR77,AKAP5,WWTR1,PPP2R1A,PRKACA,PRKAR1A,PRKAR2A,CTNNB1,INHBA,INHBB,LEP,LHB,CGB8
GO: Biological Process	GO:1901029	negative regulation of mitochondrial outer membrane permeabilization involved in apoptotic signaling pathway	3.2469999999999999	1000	22.67	214.9	4	16	SLC25A4,SLC25A5,SLC25A6,HSPA1B
GO: Biological Process	GO:0098696	regulation of neurotransmitter receptor localization to postsynaptic specialization membrane	3.2469999999999999	1000	22.67	214.9	4	16	GPC4,RAPGEF4,RAP1A,GPC6
GO: Biological Process	GO:1900153	positive regulation of nuclear-transcribed mRNA catabolic process, deadenylation-dependent decay	3.2469999999999999	1000	22.67	214.9	4	16	PABPC1,ZFP36L1,CNOT7,ZFP36
GO: Biological Process	GO:1903365	regulation of fear response	3.2469999999999999	1000	22.67	214.9	4	16	APOE,NPAS2,GRP,PRKAR1B
GO: Biological Process	GO:0032276	regulation of gonadotropin secretion	3.2469999999999999	1000	22.67	214.9	4	16	INHA,INHBA,INHBB,LEP
GO: Biological Process	GO:0033673	negative regulation of kinase activity	3.27	1000	22.81	216.2	22	288	ACTB,FABP4,AGT,AKT1,PRKAG2,APOE,TRIB3,GCKR,GNAQ,CAV1,NUP62,HSPB1,WARS1,WWTR1,PPARG,PRKAR1A,PRKAR1B,PRKAR2A,PRKAR2B,PRKCA,PRKCD,ACP4
GO: Biological Process	GO:1902459	positive regulation of stem cell population maintenance	3.3260000000000001	1000	23.18	219.7	7	49	NCOA3,ACTB,YAP1,TEAD1,TEAD4,TEAD3,SIN3A
GO: Biological Process	GO:0002520	immune system development	3.3460000000000001	1000	23.3	220.8	88	1636	RPL22,ACP6,RPL27,RPL35A,RPLP1,RPS3,RPS6,ESRRA,ACP5,RPS7,RPS9,ACTB,RPS14,RPS15A,RPS19,RPS24,RPS27,RPS29,YAP1,NCOA2,SLC25A5,PIK3R3,APOC2,PPARGC1B,MTOR,FSHB,SMARCD3,MUC4,NCOA6,TNFSF13,GATA4,SRP54,RPL10A,STK11,GPC3,ZFP36L1,GNAS,CNOT4,HSCB,MUC19,CD44,PARN,RPL35,TP53,HIF1A,PIK3R1,PIK3R2,HSPA1B,HSPA9,HSPB1,HSPD1,POMC,GEMIN5,SIN3A,PPARG,MED1,CLOCK,CREBBP,ZFP36,NCOR1,NCOR2,MAPK14,PIK3R6,PRKCA,CCN2,CTNNB1,…
GO: Biological Process	GO:0006140	regulation of nucleotide metabolic process	3.36	1000	23.32	221	12	120	PRKAG2,MTOR,PPARGC1A,TP53,HIF1A,PPARA,NCOR1,PRKAA1,PRKAA2,INS,MLXIPL,EP300
GO: Biological Process	GO:0034637	cellular carbohydrate biosynthetic process	3.3610000000000002	1000	23.32	221	10	90	B3GNT8,AKT1,MTOR,B3GNT9,HAS1,HAS2,HAS3,NR1D1,INS,LEP
GO: Biological Process	GO:0014706	striated muscle tissue development	3.3730000000000002	1000	23.32	221	28	399	RXRA,YAP1,AGT,FHL2,TIMM44,SLC25A4,SLC9A1,MTOR,ANKRD1,SMARCD3,GATA4,HDAC3,SIN3B,CALR,CAV1,CHRM3,HSPG2,WWTR1,PPARA,MED1,MAPK14,PRKAR1A,CTNNB1,MAPK11,ISL1,TOMM70,LRP2,MARCKS
GO: Biological Process	GO:0020027	hemoglobin metabolic process	3.3780000000000001	1000	23.32	221	6	37	RPS19,RPL10A,HIF1A,INHA,INHBA,RPL11
GO: Biological Process	GO:0032107	regulation of response to nutrient levels	3.3780000000000001	1000	23.32	221	6	37	RXRA,MTOR,GCG,PPARA,MED1,LEP
GO: Biological Process	GO:0032104	regulation of response to extracellular stimulus	3.3780000000000001	1000	23.32	221	6	37	RXRA,MTOR,GCG,PPARA,MED1,LEP
GO: Biological Process	GO:0033146	regulation of intracellular estrogen receptor signaling pathway	3.3780000000000001	1000	23.32	221	6	37	NCOA3,YAP1,CNOT2,CNOT9,MED1,ISL1
GO: Biological Process	GO:0048026	positive regulation of mRNA splicing, via spliceosome	3.3780000000000001	1000	23.32	221	6	37	NCBP1,CLNS1A,WDR77,HSPA8,PRDX6,EIF4A3
GO: Biological Process	GO:0010984	regulation of lipoprotein particle clearance	3.3780000000000001	1000	23.32	221	6	37	APOC2,APOC3,KHSRP,ABCC8,LDLRAP1,LDLR
GO: Biological Process	GO:0071453	cellular response to oxygen levels	3.39	1000	23.38	221.6	21	271	FABP1,AKT1,SLC2A4,SLC9A1,MTOR,ANKRD1,PPARGC1A,ZFP36L1,GNB1,GNGT1,CACNB3,CAV1,P4HB,TP53,HIF1A,TXN,PPARG,PRKAA1,ITPR2,EIF4EBP1,RORA
GO: Biological Process	GO:0030097	hemopoiesis	3.3959999999999999	1000	23.4	221.8	82	1507	RPL22,ACP6,RPL27,RPL35A,RPLP1,RPS3,RPS6,ESRRA,ACP5,RPS7,RPS9,ACTB,RPS14,RPS15A,RPS19,RPS24,RPS27,RPS29,YAP1,NCOA2,SLC25A5,PIK3R3,APOC2,PPARGC1B,MTOR,FSHB,SMARCD3,MUC4,NCOA6,GATA4,SRP54,RPL10A,STK11,GPC3,ZFP36L1,GNAS,CNOT4,HSCB,MUC19,CD44,PARN,RPL35,TP53,HIF1A,PIK3R1,PIK3R2,HSPA1B,HSPA9,HSPB1,POMC,GEMIN5,SIN3A,PPARG,MED1,CLOCK,CREBBP,ZFP36,NCOR1,NCOR2,MAPK14,PIK3R6,PRKCA,CCN2,CTNNB1,MAPK11,PSAP,IN…
GO: Biological Process	GO:0045862	positive regulation of proteolysis	3.4009999999999998	1000	23.41	221.9	30	437	RPS3,ADRA2A,TIMM17A,AKT1,APOE,TRIB3,SLC22A2,PSME4,TIMM23B,CAV1,FURIN,TP53,HSPA1B,HSPA8,HSPD1,PPARG,PPP2CA,CCN2,LGMN,PSMC1,PSMC2,PSMC3,PSMC4,PSMC5,PSMC6,PSMD10,PSME1,PSME2,PSMD14,FBXW7
GO: Biological Process	GO:0006517	protein deglycosylation	3.4289999999999998	1000	23.59	223.5	5	26	EDEM3,EDEM2,UGGT2,EDEM1,UGGT1
GO: Biological Process	GO:0033692	cellular polysaccharide biosynthetic process	3.4420000000000002	1000	23.64	224	9	76	B3GNT8,AKT1,MTOR,B3GNT9,HAS1,HAS2,HAS3,NR1D1,INS
GO: Biological Process	GO:0008286	insulin receptor signaling pathway	3.4430000000000001	1000	23.64	224	14	152	AGT,AKT1,PIK3R3,SREBF1,GNAI2,PIK3R1,PIK3R2,PRKAA1,PRKCA,PRKCD,INS,LEP,EIF4EBP1,MARCKS
GO: Biological Process	GO:0034220	ion transmembrane transport	3.464	1000	23.76	225.1	73	1315	F2,ADRA2A,RAPGEF3,AGT,AKT1,TOMM40,SLC25A17,SLC25A4,SLC25A5,SLC25A6,SLC19A2,ARF1,SLC5A1,SLC5A5,SLC6A8,SLC9A1,SLC16A1,MTOR,SLC25A1,SLCO1A2,SLC22A1,SLC22A3,SLC22A2,GNB5,SNAP25,ABCC3,PPARGC1A,ABCC8,GLP1R,SLC5A6,GLRX,VAMP2,GNB2,CACNA1A,CACNB2,CACNB3,FFAR1,SLC19A3,CAV1,SLC44A4,GRP,SLC16A3,AGRN,SLC16A8,CHRM3,ABCB1,CLNS1A,SEC61A1,VDAC1,AKAP5,PMPCB,TPTE2,PPP2CA,SLC25A10,PRKACA,PRKCA,PRKCD,CCN2,PRKD1,ITPR2…
GO: Biological Process	GO:0043255	regulation of carbohydrate biosynthetic process	3.6669999999999998	1000	25.13	238.1	13	137	AKT1,MTOR,GCG,STK11,PPARGC1A,HAS2,HIF1A,PPARA,PRKAA1,INS,RANBP2,LEP,EP300
GO: Biological Process	GO:0001541	ovarian follicle development	3.6760000000000002	1000	25.17	238.5	11	106	FSHB,NCOA6,EIF2B4,EIF2B2,EIF2B5,CGA,INHA,INHBA,INHBB,LHB,CGB8
GO: Biological Process	GO:0009395	phospholipid catabolic process	3.694	1000	25.27	239.5	8	63	PLBD1,APOA2,APOC2,PLPP1,PRDX6,PRKCD,PNPLA8,LDLR
GO: Biological Process	GO:0009967	positive regulation of signal transduction	3.718	1000	25.41	240.8	98	1861	SEH1L,RPL26,NCOA3,RPL37,RPS3,ACP3,RPS7,RPS12,RPS15,RPS20,F2,F7,F10,RXRA,ADRA2A,YAP1,AGT,GPC5,SEC13,NCOA2,APOA1,APOE,SLC2A4,SLC9A1,BMAL1,MTOR,ANKRD1,GATA4,GCG,FFAR4,IQGAP1,GIP,HDAC3,STK11,STX1A,GPC3,GLRX,GNAI2,GNAS,TBL1X,CACNB3,CALR,CAV1,GRP,PDIA3,CNOT9,FURIN,CD44,PIK3R5,TP53,VAPA,TPR,HIF1A,NUP62,TXN,RPL23,PIK3R1,PLAUR,HSPA1B,AKAP5,G0S2,POMC,PPARG,MED1,CREBBP,PPP2R1A,PPP2R1B,PPP2R5D,PIK3R6,CSNK1G2…
GO: Biological Process	GO:0097190	apoptotic signaling pathway	3.7330000000000001	1000	25.45	241.2	44	715	RPL26,RPS3,RPS7,RPS19,RPS29,YAP1,AGT,NME5,AKT1,SLC25A4,SLC25A5,SLC25A6,TRIB3,TIMM50,GATA4,GCG,STK11,GNAI2,CAV1,PDIA3,P4HB,CD44,TP53,HIF1A,NUP62,PIK3R1,PLAUR,HSPA1B,HSPB1,G0S2,PPP2R1A,PPP2R1B,PRKCA,PRKCD,CTNNB1,INHBA,INHBB,INS,PSMD10,PAM16,EIF5A,EP300,RPL11,FBXW7
GO: Biological Process	GO:1902253	regulation of intrinsic apoptotic signaling pathway by p53 class mediator	3.7360000000000002	1000	25.45	241.2	7	50	RPL26,RPS7,CD44,TP53,NUP62,EIF5A,RPL11
GO: Biological Process	GO:0019432	triglyceride biosynthetic process	3.7360000000000002	1000	25.45	241.2	7	50	APOC3,SREBF1,GPAT4,GPAT3,SLC27A1,LDLR,FBXW7
GO: Biological Process	GO:0051240	positive regulation of multicellular organismal process	3.7730000000000001	1000	25.69	243.4	102	1950	NCOA3,RPS3,ACTB,RPS19,F2,F7,RXRA,WARS2,FABP4,ADRA2A,RAPGEF3,YAP1,AGT,AKT1,ALB,NCOA2,SLC25A4,ARFGEF2,APOA2,APOC2,APOE,PPARGC1B,SLC9A1,MTOR,NCOA1,SMARCD3,TNFSF13,GATA4,FFAR4,BMP1,HDAC3,STK11,PPARGC1A,ZFP36L1,BSG,ABCC8,GLP1R,EIF2B2,GNAI2,GNAS,CNOT3,NPAS2,RAPGEF4,CAV1,TEAD1,TEAD4,TEAD3,GRP,FURIN,PAX6,AGRN,HIF1A,MAPKAPK2,CHRM3,PIK3R1,HSPA1B,PLTP,HSPB1,HSPD1,AKAP5,HYAL1,G0S2,WWTR1,SIN3A,PPARG,MED1,MAPK…
GO: Biological Process	GO:0031018	endocrine pancreas development	3.8460000000000001	1000	26.16	247.9	12	122	AKT1,BMAL1,SREBF1,GCG,GCKR,GIP,PAX6,CLOCK,INS,ISL1,KCNJ11,DHPS
GO: Biological Process	GO:0044794	positive regulation by host of viral process	3.8769999999999998	1000	26.34	249.7	6	38	APOE,PAIP1,VAPB,VAPA,HSPA8,EEF1A1
GO: Biological Process	GO:0071363	cellular response to growth factor stimulus	3.9239999999999999	1000	26.64	252.5	56	963	RPS3,RAPGEF3,YAP1,ACAN,AGT,AKT1,FMOD,APOA1,APOE,ANKRD1,FSHB,MUC4,DCP1A,GATA4,IQGAP1,STK11,PPARGC1A,GPC3,ZFP36L1,GPC1,RAPGEF4,CAV1,PDIA3,FURIN,CD44,PAX6,HAS1,HAS2,TP53,HIF1A,MAPKAPK2,NUP62,HSPA1B,HSPA8,HSPB1,HYAL1,WWTR1,SIN3A,PPARA,PPARG,MED1,CREBBP,ZFP36,MAPK14,PPP2R5D,CCN2,PRKD1,CTNNB1,LGMN,EIF4A3,DCN,RAP1A,EEF1A1,EEF2,LRP2,EP300
GO: Biological Process	GO:0032370	positive regulation of lipid transport	3.952	1000	26.81	254.1	11	107	RXRA,APOA1,APOE,CAV1,CETP,ABCB4,PLTP,PPARG,ABCG1,PRKCD,LDLRAP1
GO: Biological Process	GO:0055123	digestive system development	3.99	1000	27.04	256.2	23	311	RXRA,NUP54,YAP1,SDC2,SEC13,SEC31A,MTOR,MUC4,GATA4,SRP54,GIP,STK11,CNOT3,FURIN,HIF1A,CDX2,NUP62,WWTR1,CTNNB1,ISL1,MED24,DHPS,RPL3
GO: Biological Process	GO:0051923	sulfation	4.0709999999999997	1000	27.43	260	5	27	SULT1A2,SULT1A1,SULT1A3,SULT1A4,CHST5
GO: Biological Process	GO:0090335	regulation of brown fat cell differentiation	4.0709999999999997	1000	27.43	260	5	27	MTOR,FFAR4,MAPK14,INS,LEP
GO: Biological Process	GO:0046628	positive regulation of insulin receptor signaling pathway	4.0709999999999997	1000	27.43	260	5	27	AGT,GNAI2,INS,LEP,MARCKS
GO: Biological Process	GO:0032098	regulation of appetite	4.0709999999999997	1000	27.43	260	5	27	SLC22A3,GCG,POMC,PPARA,LEP
GO: Biological Process	GO:0045475	locomotor rhythm	4.0709999999999997	1000	27.43	260	5	27	NCOA2,MTOR,NPAS2,NR1D1,NCOR1
GO: Biological Process	GO:0006353	DNA-templated transcription termination	4.0709999999999997	1000	27.43	260	5	27	XRN2,SMN1,SMN2,MED18,LIPE
GO: Biological Process	GO:0048469	cell maturation	4.0960000000000001	1000	27.48	260.39999999999998	24	330	RPS9,RPS14,MTOR,PLD6,SNAP25,NUP210,GNAQ,GPAT4,AGRN,TP53,HIF1A,WDR77,AKAP5,PPARG,PPP2R1A,CSPG4,PRKACA,PRKAR1A,PRKAR2A,CTNNB1,KCNB1,LHB,CGB8,RPL18
GO: Biological Process	GO:0060193	positive regulation of lipase activity	4.1040000000000001	1000	27.48	260.39999999999998	9	78	AGT,APOA1,APOC2,GNA15,GNAQ,INS,APOA5,ABHD5,MARCKS
GO: Biological Process	GO:1904375	regulation of protein localization to cell periphery	4.1050000000000004	1000	27.48	260.39999999999998	14	155	ACTB,GPC4,AKT1,GNAI1,RAPGEF4,PIK3R1,PIK3R2,AKAP5,PPARG,LDLRAP1,INS,KCNJ11,RAP1A,GPC6
GO: Biological Process	GO:0046364	monosaccharide biosynthetic process	4.1100000000000003	1000	27.48	260.39999999999998	12	123	SLC25A1,GCG,STK11,PPARGC1A,HIF1A,PPARA,PRKAA1,SLC25A10,INS,RANBP2,LEP,EP300
GO: Biological Process	GO:0042159	lipoprotein catabolic process	4.1120000000000001	1000	27.48	260.39999999999998	4	17	APOB,APOC2,APOE,LDLR
GO: Biological Process	GO:1900034	regulation of cellular response to heat	4.1120000000000001	1000	27.48	260.39999999999998	4	17	MTOR,MAPKAPK2,CREBBP,EP300
GO: Biological Process	GO:0015697	quaternary ammonium group transport	4.1120000000000001	1000	27.48	260.39999999999998	4	17	SLC22A1,SLC22A3,SLC22A2,SLC44A4
GO: Biological Process	GO:0061158	3'-UTR-mediated mRNA destabilization	4.1120000000000001	1000	27.48	260.39999999999998	4	17	KHSRP,ZFP36L1,HNRNPD,ZFP36
GO: Biological Process	GO:2000767	positive regulation of cytoplasmic translation	4.1120000000000001	1000	27.48	260.39999999999998	4	17	PABPC1,PAIP1,HNRNPD,EEF2
GO: Biological Process	GO:0007610	behavior	4.1210000000000004	1000	27.52	260.8	58	1007	GNG8,RAPGEF3,AGT,AKT1,ALB,NCOA2,APOE,SLC2A4,SLC16A1,MTOR,GNB5,CCT8,NCOA1,SNAP25,GCG,GIP,ABCC8,GLP1R,GM2A,GNAO1,GNAQ,GNB3,GNG7,TBCE,NPAS2,CACNA1A,SIN3B,GRP,PAX6,TP53,VAPB,HIF1A,VDAC1,POMC,PPARA,NR1D1,CREBBP,NCOR1,PRKAA1,PRKACA,PRKAR1B,PRKAR2B,PRKCA,LGMN,PSAP,INS,EIF4A3,PSMD3,ITPR3,FIG4,DIO3,DPP4,LDLR,LEP,AAAS,EIF4E,EIF4G1,EP300
GO: Biological Process	GO:0032365	intracellular lipid transport	4.1820000000000004	1000	27.9	264.39999999999998	7	51	OSBP,STARD4,PPARG,ABCG1,LDLRAP1,CERT1,LDLR
GO: Biological Process	GO:0048534	hematopoietic or lymphoid organ development	4.3609999999999998	1000	29.07	275.5	84	1565	RPL22,ACP6,RPL27,RPL35A,RPLP1,RPS3,RPS6,ESRRA,ACP5,RPS7,RPS9,ACTB,RPS14,RPS15A,RPS19,RPS24,RPS27,RPS29,YAP1,NCOA2,SLC25A5,PIK3R3,APOC2,PPARGC1B,MTOR,FSHB,SMARCD3,MUC4,NCOA6,GATA4,SRP54,RPL10A,STK11,GPC3,ZFP36L1,GNAS,CNOT4,HSCB,MUC19,CD44,PARN,RPL35,TP53,HIF1A,PIK3R1,PIK3R2,HSPA1B,HSPA9,HSPB1,POMC,GEMIN5,SIN3A,PPARG,MED1,CLOCK,CREBBP,ZFP36,NCOR1,NCOR2,MAPK14,PIK3R6,PRKCA,CCN2,CTNNB1,MAPK11,PSAP,IN…
GO: Biological Process	GO:0009135	purine nucleoside diphosphate metabolic process	4.3879999999999999	1000	29.17	276.39999999999998	12	124	PRKAG2,MTOR,PPARGC1A,HIF1A,PPARA,NCOR1,TKFC,PRKAA1,PRKAA2,INS,MLXIPL,EP300
GO: Biological Process	GO:0009179	purine ribonucleoside diphosphate metabolic process	4.3879999999999999	1000	29.17	276.39999999999998	12	124	PRKAG2,MTOR,PPARGC1A,HIF1A,PPARA,NCOR1,TKFC,PRKAA1,PRKAA2,INS,MLXIPL,EP300
GO: Biological Process	GO:0032006	regulation of TOR signaling	4.3879999999999999	1000	29.17	276.39999999999998	12	124	SEH1L,SEC13,BMAL1,MTOR,HDAC3,STK11,GPAT3,HIF1A,PRKAA1,PRKAA2,LEP,FBXW7
GO: Biological Process	GO:0045648	positive regulation of erythrocyte differentiation	4.4279999999999999	1000	29.41	278.7	6	39	HIF1A,HSPA1B,MED1,MAPK14,MAPK11,INHBA
GO: Biological Process	GO:0044060	regulation of endocrine process	4.4880000000000004	1000	29.74	281.8	8	65	AGT,GNAS,TP53,POMC,INHA,INHBA,INHBB,LEP
GO: Biological Process	GO:1905475	regulation of protein localization to membrane	4.4880000000000004	1000	29.74	281.8	19	242	ACTB,GPC4,AKT1,GPC5,GPC3,GPC2,GPC1,CACNB3,RAPGEF4,PIK3R1,PIK3R2,AKAP5,PPARG,LDLRAP1,INS,KCNB1,KCNJ11,RAP1A,GPC6
GO: Biological Process	GO:0022898	regulation of transmembrane transporter activity	4.49	1000	29.74	281.8	25	351	ACTB,ADRA2A,RAPGEF3,SLC25A4,SLC9A1,GNB5,PPARGC1A,ABCC8,GLRX,VAMP2,CACNA1A,CACNB2,CACNB3,CAV1,GRP,AGRN,CHRM3,ABCB1,AKAP5,PPP2CA,PRKACA,PRKCA,INS,KCNC2,KCNJ11
GO: Biological Process	GO:0007596	blood coagulation	4.548	1000	30.09	285.2	21	278	ACTB,F2,F7,F9,F10,ADRA2A,APOE,PROZ,STXBP1,GNAQ,GNAS,CAV1,PLAUR,HSPB1,MAPK14,PRKCA,PRKCD,PROC,PROS1,LMAN1,LPA
GO: Biological Process	GO:0006701	progesterone biosynthetic process	4.58	1000	30.2	286.2	3	9	FSHB,PPARGC1A,LHB
GO: Biological Process	GO:0060355	positive regulation of cell adhesion molecule production	4.58	1000	30.2	286.2	3	9	GLRX,CAV1,CREBBP
GO: Biological Process	GO:1903979	negative regulation of microglial cell activation	4.58	1000	30.2	286.2	3	9	PPARG,NR1D1,LDLR
GO: Biological Process	GO:0097064	ncRNA export from nucleus	4.58	1000	30.2	286.2	3	9	NCBP2,NCBP1,PHAX
GO: Biological Process	GO:0046467	membrane lipid biosynthetic process	4.601	1000	30.31	287.3	14	157	RPS18,PPM1L,PLPP1,PLPP2,PLPP3,ST8SIA6,OSBP,VAPA,CSNK1G2,PRKAA1,PRKCD,PRKD1,ST8SIA3,ST8SIA2
GO: Biological Process	GO:0006766	vitamin metabolic process	4.6859999999999999	1000	30.74	291.3	13	141	ACP3,SLC19A2,SLC2A1,SLC2A3,GC,SLC19A3,PLTP,LGMN,SLC23A2,SLC23A1,AMN,CUBN,LRP2
GO: Biological Process	GO:0072329	monocarboxylic acid catabolic process	4.6859999999999999	1000	30.74	291.3	13	141	FABP1,AKT1,SLC25A17,MTOR,ABCB11,SLC27A2,PHYH,PPARA,HACL1,DECR1,LONP2,LEP,LIPE
GO: Biological Process	GO:0006436	tryptophanyl-tRNA aminoacylation	4.75	1000	30.74	291.3	2	3	WARS2,WARS1
GO: Biological Process	GO:0006481	C-terminal protein methylation	4.75	1000	30.74	291.3	2	3	LCMT1,LCMT2
GO: Biological Process	GO:0060697	positive regulation of phospholipid catabolic process	4.75	1000	30.74	291.3	2	3	APOC2,PRKCD
GO: Biological Process	GO:1900104	regulation of hyaluranon cable assembly	4.75	1000	30.74	291.3	2	3	HAS3,HYAL1
GO: Biological Process	GO:1900106	positive regulation of hyaluranon cable assembly	4.75	1000	30.74	291.3	2	3	HAS3,HYAL1
GO: Biological Process	GO:1901409	positive regulation of phosphorylation of RNA polymerase II C-terminal domain	4.75	1000	30.74	291.3	2	3	NCBP2,NCBP1
GO: Biological Process	GO:0110097	regulation of calcium import into the mitochondrion	4.75	1000	30.74	291.3	2	3	AKT1,VDAC1
GO: Biological Process	GO:1900623	regulation of monocyte aggregation	4.75	1000	30.74	291.3	2	3	CD44,HAS2
GO: Biological Process	GO:1900625	positive regulation of monocyte aggregation	4.75	1000	30.74	291.3	2	3	CD44,HAS2
GO: Biological Process	GO:0071401	cellular response to triglyceride	4.75	1000	30.74	291.3	2	3	TP53,XPO1
GO: Biological Process	GO:0099040	ceramide translocation	4.75	1000	30.74	291.3	2	3	ABCB1,ABCB4
GO: Biological Process	GO:0051615	histamine uptake	4.75	1000	30.74	291.3	2	3	SLC22A3,SLC22A2
GO: Biological Process	GO:0036118	hyaluranon cable assembly	4.75	1000	30.74	291.3	2	3	HAS3,HYAL1
GO: Biological Process	GO:1904582	positive regulation of intracellular mRNA localization	4.75	1000	30.74	291.3	2	3	ZFP36L1,ZFP36
GO: Biological Process	GO:1904569	regulation of selenocysteine incorporation	4.75	1000	30.74	291.3	2	3	RPL30,EIF4A3
GO: Biological Process	GO:0032240	negative regulation of nucleobase-containing compound transport	4.75	1000	30.74	291.3	2	3	TPR,NUP153
GO: Biological Process	GO:1904409	regulation of secretory granule organization	4.75	1000	30.74	291.3	2	3	OSBP,ABCG1
GO: Biological Process	GO:1904411	positive regulation of secretory granule organization	4.75	1000	30.74	291.3	2	3	OSBP,ABCG1
GO: Biological Process	GO:0001829	trophectodermal cell differentiation	4.7939999999999996	1000	31	293.8	5	28	YAP1,CNOT2,CNOT3,TEAD4,CDX2
GO: Biological Process	GO:0016073	snRNA metabolic process	4.93	1000	31.85	301.8	8	66	EXOSC7,EXOSC2,EXOSC8,EXOSC4,EXOSC9,EXOSC5,EXOSC6,EXOSC3
GO: Biological Process	GO:0018107	peptidyl-threonine phosphorylation	4.9889999999999999	1000	32.200000000000003	305.2	12	126	AKT1,PRKAG2,MTOR,GCG,STK11,PPP2R5D,PRKACA,PRKCA,PRKCD,TNKS1BP1,PRKD1,EIF4G1
GO: Biological Process	GO:0070482	response to oxygen levels	5.0030000000000001	1000	32.26	305.8	39	626	F7,FABP1,AKT1,SDC2,CCT4,SLC2A1,SLC2A4,SLC9A1,MTOR,ANKRD1,PPARGC1A,ZFP36L1,GNB1,GNGT1,CACNB3,NRF1,CAV1,PDIA3,P4HB,TP53,HIF1A,ABCB1,TXN,HSPD1,PPARA,PPARG,CREBBP,PRKAA1,PRKCD,CCN2,ITPR2,DIO3,DPP4,LDLR,LEP,ANGPTL4,EIF4EBP1,RORA,EP300
GO: Biological Process	GO:0006026	aminoglycan catabolic process	5.0350000000000001	1000	32.44	307.5	6	40	STAB2,SLC9A1,LYVE1,CD44,HMMR,HYAL1
GO: Biological Process	GO:0006415	translational termination	5.12	1000	32.840000000000003	311.2	4	18	ETF1,GSPT2,EIF5A2,EIF5A
GO: Biological Process	GO:0070278	extracellular matrix constituent secretion	5.12	1000	32.840000000000003	311.2	4	18	AGT,SEC13,CCN2,SEC24D
GO: Biological Process	GO:0055091	phospholipid homeostasis	5.12	1000	32.840000000000003	311.2	4	18	APOA1,ABCB11,CETP,ABCG1
GO: Biological Process	GO:0006068	ethanol catabolic process	5.12	1000	32.840000000000003	311.2	4	18	SULT1A2,SULT1A1,SULT1A3,SULT1A4
GO: Biological Process	GO:0070654	sensory epithelium regeneration	5.12	1000	32.840000000000003	311.2	4	18	SMN1,SMN2,DDX20,GEMIN5
GO: Biological Process	GO:1903008	organelle disassembly	5.1449999999999996	1000	32.97	312.5	14	159	PLIN2,SLC25A4,SLC25A5,MCTS1,SREBF1,SREBF2,PPARGC1A,TP53,HIF1A,VDAC1,TOMM7,PRKAA1,PRKAA2,FBXW7
GO: Biological Process	GO:0009411	response to UV	5.2190000000000003	1000	33.42	316.7	15	176	RPL26,AKT1,STK11,RPL35,RPL13A,TP53,PIK3R1,HYAL1,CREBBP,MAPK14,PRKAA1,PRKCD,EIF2S1,EP300,FBXW7
GO: Biological Process	GO:0043066	negative regulation of apoptotic process	5.2670000000000003	1000	33.700000000000003	319.39999999999998	65	1167	NCOA3,RPS3A,RPS6,FABP1,RAPGEF3,YAP1,AGT,NME5,AKT1,ALB,FHL2,SLC25A4,SLC25A5,SLC25A6,PIK3R3,APOE,SLC2A1,SLC9A1,MTOR,MUC4,GATA4,GCG,GFER,FFAR4,HDAC3,PPARGC1A,STXBP1,GLP1R,GNAI2,GNAQ,CACNA1A,CAV1,CD44,TP53,HIF1A,NUP62,PIK3R1,PLAUR,HSPA1B,HSPA8,HSPA9,HSPB1,VDAC1,HSPD1,SIN3A,PPARA,MED1,YWHAZ,PRKAA1,PRKAA2,PRKCA,PRKCD,CTNNB1,PROC,LGMN,INS,PSMD10,ISL1,TUBA1A,PAM16,LEP,ANGPTL4,EIF5A,LRP2,RPL10
GO: Biological Process	GO:0043550	regulation of lipid kinase activity	5.2779999999999996	1000	33.74	319.8	9	81	F2,PIK3R4,PIK3R3,PIK3R5,PIK3R1,PIK3R2,PIK3R6,PRKD1,INS
GO: Biological Process	GO:0021700	developmental maturation	5.3479999999999999	1000	34.159999999999997	323.7	32	490	RPS9,RPS14,AKT1,BCAN,MTOR,PLD6,SNAP25,STXBP1,NUP210,GNAQ,GPAT4,CACNA1A,SIN3B,CD44,AGRN,TP53,HIF1A,WDR77,AKAP5,PPARG,YWHAZ,PPP2R1A,CSPG4,PRKACA,PRKAR1A,PRKAR2A,CTNNB1,KCNB1,LEP,LHB,CGB8,RPL18
GO: Biological Process	GO:0071695	anatomical structure maturation	5.3650000000000002	1000	34.24	324.5	29	432	RPS9,RPS14,AKT1,MTOR,PLD6,SNAP25,NUP210,GNAQ,GPAT4,CACNA1A,SIN3B,CD44,AGRN,TP53,HIF1A,WDR77,AKAP5,PPARG,PPP2R1A,CSPG4,PRKACA,PRKAR1A,PRKAR2A,CTNNB1,KCNB1,LEP,LHB,CGB8,RPL18
GO: Biological Process	GO:0043269	regulation of ion transport	5.548	1000	35.369999999999997	335.2	52	896	ACTB,F2,ADRA2A,RAPGEF3,AGT,AKT1,SLC25A4,ARF1,SLC9A1,SLC10A1,MTOR,SLCO1A2,GNB5,ABCB11,GCG,PPARGC1A,STX1A,STXBP1,ABCC8,GLP1R,GLRX,VAMP2,SYT5,GNAI2,GNAO1,GNAQ,GNAS,GNB2,CACNA1A,CACNB2,CACNB3,FFAR1,CAV1,GRP,AGRN,TP53,CHRM3,ABCB1,VDAC1,AKAP5,PPP2CA,PRKAA1,PRKACA,PRKCA,PRKD1,CTNNB1,KCNG2,KCNB1,KCNC2,KCNJ11,KCNS3,LEP
GO: Biological Process	GO:0001894	tissue homeostasis	5.5869999999999997	1000	35.450000000000003	336	27	395	LPCAT1,ACP5,ACTB,YAP1,ALB,SLC2A1,PPARGC1B,FSHB,MUC2,MUC4,MUC5AC,MUC6,STK11,BSG,ABCC8,GNAS,NRF1,TP53,ABCB1,HSPB1,WWTR1,MUC13,PRKCA,CCN2,CTNNB1,NR2E3,CUBN
GO: Biological Process	GO:0019935	cyclic-nucleotide-mediated signaling	5.5890000000000004	1000	35.450000000000003	336	11	112	RAPGEF3,APOE,FFAR4,GIP,GLP1R,GNAI1,GNAS,POMC,INS,KCNC2,LEP
GO: Biological Process	GO:0090100	positive regulation of transmembrane receptor protein serine/threonine kinase signaling pathway	5.59	1000	35.450000000000003	336	13	144	GATA4,STK11,GPC3,FURIN,PPARG,CREBBP,NUP93,INHA,INHBA,INHBB,INHBC,INHBE,EP300
GO: Biological Process	GO:0032928	regulation of superoxide anion generation	5.6040000000000001	1000	35.450000000000003	336	5	29	ACP5,AGT,AKT1,GNAI2,PRKCD
GO: Biological Process	GO:0001573	ganglioside metabolic process	5.6040000000000001	1000	35.450000000000003	336	5	29	RPS18,ST8SIA6,GM2A,ST8SIA3,ST8SIA2
GO: Biological Process	GO:0034063	stress granule assembly	5.6040000000000001	1000	35.450000000000003	336	5	29	RPS23,PRKAA1,PRKAA2,DDX6,EIF2S1
GO: Biological Process	GO:0010866	regulation of triglyceride biosynthetic process	5.6040000000000001	1000	35.450000000000003	336	5	29	APOC3,SREBF1,SLC27A1,LDLR,FBXW7
GO: Biological Process	GO:0070841	inclusion body assembly	5.6040000000000001	1000	35.450000000000003	336	5	29	APOE,HSPA1B,PSAP,PSMC5,PSMC6
GO: Biological Process	GO:1990403	embryonic brain development	5.6040000000000001	1000	35.450000000000003	336	5	29	SLC6A8,CTNNB1,TUBB2B,MED12,RPL10
GO: Biological Process	GO:1901800	positive regulation of proteasomal protein catabolic process	5.6539999999999999	1000	35.74	338.7	12	128	AKT1,TRIB3,CAV1,HSPA1B,PSMC1,PSMC2,PSMC3,PSMC4,PSMC5,PSMC6,PSMD10,FBXW7
GO: Biological Process	GO:0007565	female pregnancy	5.7	1000	35.880000000000003	340.1	24	339	A2M,RPL29,RXRA,ADRA2A,AGT,AKT1,SLC2A1,MTOR,FSHB,GC,GIP,BSG,ABCC8,CALR,TEAD4,TEAD3,HIF1A,ABCG2,HSPB1,AKAP5,MED1,CLOCK,LEP,LIPE
GO: Biological Process	GO:0060575	intestinal epithelial cell differentiation	5.7009999999999996	1000	35.880000000000003	340.1	6	41	YAP1,GATA4,STK11,HIF1A,CDX2,MED24
GO: Biological Process	GO:0034383	low-density lipoprotein particle clearance	5.7009999999999996	1000	35.880000000000003	340.1	6	41	APOB,APOC3,KHSRP,ABCC8,LDLRAP1,LDLR
GO: Biological Process	GO:0046473	phosphatidic acid metabolic process	5.7009999999999996	1000	35.880000000000003	340.1	6	41	ACP6,LPCAT1,GPAT4,GPAT3,SLC27A1,ABHD5
GO: Biological Process	GO:0051084	'de novo' post-translational protein folding	5.7009999999999996	1000	35.880000000000003	340.1	6	41	CCT2,CHCHD4,HSPA1B,HSPA8,HSPA9,UGGT1
GO: Biological Process	GO:0051602	response to electrical stimulus	5.7220000000000004	1000	35.979999999999997	341	9	82	ACTB,SLC9A1,PPARGC1A,NRF1,CALR,HIF1A,HNRNPD,AKAP5,PSMB9
GO: Biological Process	GO:0007599	hemostasis	5.7850000000000001	1000	36.35	344.5	21	284	ACTB,F2,F7,F9,F10,ADRA2A,APOE,PROZ,STXBP1,GNAQ,GNAS,CAV1,PLAUR,HSPB1,MAPK14,PRKCA,PRKCD,PROC,PROS1,LMAN1,LPA
GO: Biological Process	GO:0046777	protein autophosphorylation	5.8230000000000004	1000	36.549999999999997	346.4	20	266	AKT1,MTOR,SMG1,IQGAP1,STK11,CAV1,MAPKAPK2,HSPA8,HSPA9,PPP2CA,MAPK14,PPP2R5D,CSNK1G2,PRKACA,PRKCA,PRKCD,TNKS1BP1,PRKD1,INS,EIF2S1
GO: Biological Process	GO:1900542	regulation of purine nucleotide metabolic process	5.9729999999999999	1000	37.46	355	11	113	PRKAG2,MTOR,PPARGC1A,HIF1A,PPARA,NCOR1,PRKAA1,PRKAA2,INS,MLXIPL,EP300
GO: Biological Process	GO:0005976	polysaccharide metabolic process	6.0119999999999996	1000	37.67	357	12	129	B3GNT8,AKT1,PRKAG2,MTOR,GCGR,B3GNT9,HAS1,HAS2,HAS3,POMC,NR1D1,INS
GO: Biological Process	GO:0050817	coagulation	6.016	1000	37.67	357	21	285	ACTB,F2,F7,F9,F10,ADRA2A,APOE,PROZ,STXBP1,GNAQ,GNAS,CAV1,PLAUR,HSPB1,MAPK14,PRKCA,PRKCD,PROC,PROS1,LMAN1,LPA
GO: Biological Process	GO:0044283	small molecule biosynthetic process	6.0819999999999999	1000	38.049999999999997	360.6	41	674	ADAL,AGT,PRKAG2,APOA1,APOB,APOC2,APOC3,APOE,TRIB3,SLC25A1,FSHB,ABCB11,SREBF1,SREBF2,GCG,GIP,STK11,PPARGC1A,SLC27A2,OSBP,PCBD1,HIF1A,PLTP,STARD4,PPARA,PPARG,NR1D1,ABCG1,PRKAA1,PRKAA2,SLC25A10,PRKAB1,PRKAB2,PNPLA8,INS,RANBP2,APOA5,LEP,LHB,MLXIPL,EP300
GO: Biological Process	GO:0000422	autophagy of mitochondrion	6.1779999999999999	1000	38.58	365.7	10	98	SLC25A4,SLC25A5,SREBF1,SREBF2,PPARGC1A,TP53,HIF1A,VDAC1,TOMM7,FBXW7
GO: Biological Process	GO:0061726	mitochondrion disassembly	6.1779999999999999	1000	38.58	365.7	10	98	SLC25A4,SLC25A5,SREBF1,SREBF2,PPARGC1A,TP53,HIF1A,VDAC1,TOMM7,FBXW7
GO: Biological Process	GO:1902373	negative regulation of mRNA catabolic process	6.1950000000000003	1000	38.65	366.3	9	83	PABPC1,PAIP1,MTOR,MAPKAPK2,HNRNPD,ZFP36,MAPK14,UPF3A,ELAVL1
GO: Biological Process	GO:0090083	regulation of inclusion body assembly	6.2809999999999997	1000	39.06	370.2	4	19	APOE,HSPA1B,PSMC5,PSMC6
GO: Biological Process	GO:0001574	ganglioside biosynthetic process	6.2809999999999997	1000	39.06	370.2	4	19	RPS18,ST8SIA6,ST8SIA3,ST8SIA2
GO: Biological Process	GO:0061026	cardiac muscle tissue regeneration	6.2809999999999997	1000	39.06	370.2	4	19	YAP1,GATA4,CAV1,HMMR
GO: Biological Process	GO:0044539	long-chain fatty acid import into cell	6.2809999999999997	1000	39.06	370.2	4	19	AKT1,SLC2A1,SLC27A2,SLC27A1
GO: Biological Process	GO:1901655	cellular response to ketone	6.33	1000	39.24	371.9	19	250	RPL32,RPLP0,AKT1,DCPS,SLC5A5,GNAI1,GNAS,GNB1,PAX6,HIF1A,GNG2,ABCB1,XRN1,ABCG2,PPARG,PRKAA1,PRKAA2,EIF4E,EIF4EBP1
GO: Biological Process	GO:2000377	regulation of reactive oxygen species metabolic process	6.3319999999999999	1000	39.24	371.9	16	197	ACP5,F2,AGT,AKT1,GNAI2,TP53,HIF1A,VDAC1,HSPD1,PPARA,MAPK14,PRKCD,INS,LEP,EEF1A1,EIF5A
GO: Biological Process	GO:0006451	translational readthrough	6.3479999999999999	1000	39.24	371.9	3	10	RPL30,EIF4A3,DIO2
GO: Biological Process	GO:0001514	selenocysteine incorporation	6.3479999999999999	1000	39.24	371.9	3	10	RPL30,EIF4A3,DIO2
GO: Biological Process	GO:0060982	coronary artery morphogenesis	6.3479999999999999	1000	39.24	371.9	3	10	SEC24B,CTNNB1,LRP2
GO: Biological Process	GO:0071455	cellular response to hyperoxia	6.3479999999999999	1000	39.24	371.9	3	10	CAV1,TXN,PPARG
GO: Biological Process	GO:0015889	cobalamin transport	6.3479999999999999	1000	39.24	371.9	3	10	AMN,CUBN,LRP2
GO: Biological Process	GO:1903539	protein localization to postsynaptic membrane	6.383	1000	39.39	373.3	7	55	GPHN,GPC4,SNAP25,VAMP2,RAPGEF4,RAP1A,GPC6
GO: Biological Process	GO:0030490	maturation of SSU-rRNA	6.383	1000	39.39	373.3	7	55	RPS8,RPS14,RPS16,RPS19,RPS21,RPS28,LSM6
GO: Biological Process	GO:0072337	modified amino acid transport	6.43	1000	39.65	375.8	6	42	SLC19A2,SLC6A8,SLC5A6,SLC19A3,ABCC5,LRP2
GO: Biological Process	GO:0043551	regulation of phosphatidylinositol 3-kinase activity	6.4610000000000003	1000	39.81	377.3	8	69	PIK3R4,PIK3R3,PIK3R5,PIK3R1,PIK3R2,PIK3R6,PRKD1,INS
GO: Biological Process	GO:0031401	positive regulation of protein modification process	6.4809999999999999	1000	39.9	378.1	67	1221	RPLP1,RPS2,RPS3,F2,ADRA2A,RAPGEF3,AGT,AKT1,PRKAG2,SDC4,PIK3R3,NCBP2,BMAL1,TRIB3,PLPP3,MTOR,SREBF1,GATA4,NCBP1,GCG,IQGAP1,HDAC3,STK11,PPARGC1A,GNAS,CAV1,TEAD1,OSBP,CNOT9,CD44,AGRN,PIK3R5,TP53,TXN,PIK3R1,PLAUR,AKAP5,PPARG,PPP2CA,NCOR1,NCOR2,PPP2R5D,PIK3R6,CSPG4,PRKAA1,PRKAA2,PRKCA,PRKCD,TNKS1BP1,CCN2,PRKD1,CTNNB1,INHA,INHBA,INHBB,INHBC,INS,PSMD10,ISL1,FBXO4,SLC27A1,INHBE,RAP1A,LEP,EIF4G1,MARCKS,FBX…
GO: Biological Process	GO:0016485	protein processing	6.5	1000	39.909999999999997	378.3	23	324	F2,F7,F9,F10,TIMM17A,SPCS1,SEC11C,BMP1,PMPCA,TIMM23B,FURIN,SEC11A,PCSK1,SPCS3,PLAUR,PMPCB,PRKACA,PRKACB,ACP4,LGMN,SPCS2,DPP4,LONP2
GO: Biological Process	GO:0099645	neurotransmitter receptor localization to postsynaptic specialization membrane	6.5049999999999999	1000	39.909999999999997	378.3	5	30	GPHN,GPC4,RAPGEF4,RAP1A,GPC6
GO: Biological Process	GO:0099633	protein localization to postsynaptic specialization membrane	6.5049999999999999	1000	39.909999999999997	378.3	5	30	GPHN,GPC4,RAPGEF4,RAP1A,GPC6
GO: Biological Process	GO:0046823	negative regulation of nucleocytoplasmic transport	6.5049999999999999	1000	39.909999999999997	378.3	5	30	HDAC3,TPR,TXN,PPP2CA,NUP153
GO: Biological Process	GO:0006812	cation transport	6.577	1000	40.32	382.1	76	1416	ACTB,F2,ADRA2A,SLC44A5,RAPGEF3,AGT,AKT1,TOMM40,SLC25A17,SLC25A4,SLC25A5,SLC19A2,ARF1,SLC5A1,SLC5A5,SLC6A8,SLC9A1,SLC10A1,SLC10A2,SLC22A1,SLC22A3,SLC22A2,GNB5,FTH1,SNAP25,GCG,PPARGC1A,STX1A,ABCC8,GLP1R,SLC5A6,GLRX,VAMP2,SYT5,GNAI2,GNAO1,GNAQ,GNAS,GNB2,CACNA1A,CACNB2,CACNB3,FFAR1,SLC19A3,CAV1,SLC44A4,GRP,SLC44A1,AGRN,ABCB1,CLNS1A,SEC61A1,VDAC1,AKAP5,PMPCB,YWHAZ,PPP2CA,PRKACA,CCN2,PRKD1,CTNNB1,ITPR2…
GO: Biological Process	GO:0010822	positive regulation of mitochondrion organization	6.6959999999999997	1000	41.02	388.7	9	84	SLC25A4,SLC25A5,PLD6,PPARGC1A,TP53,HIF1A,PLAUR,VDAC1,DCN
GO: Biological Process	GO:0051345	positive regulation of hydrolase activity	6.7039999999999997	1000	41.03	388.8	41	678	RPS3,FABP1,RAPGEF3,AGT,AKT1,APOA1,APOC2,PPARGC1B,MTOR,SLC22A2,GNB5,PSME4,GM2A,GNA15,GNAO1,GNAQ,GNAS,RAPGEF4,CAV1,AGRN,TP53,HSPA1B,HSPD1,PPARG,PPP2CA,PRKCD,CCN2,PRKD1,LGMN,PSAP,INS,PSME1,PSME2,TIAM2,RAP1A,APOA5,ABHD5,EIF5,PSMD14,RPL5,MARCKS
GO: Biological Process	GO:0006898	receptor-mediated endocytosis	6.7370000000000001	1000	41.2	390.5	23	325	SDC1,STAB2,APOC2,APOC3,APOE,ARF1,SNAP25,LYVE1,CANX,CAV1,CD44,HMMR,HSPA8,HSPG2,AKAP5,PRKCA,LDLRAP1,DPP4,AMN,APOA5,CUBN,LDLR,LRP2
GO: Biological Process	GO:0051353	positive regulation of oxidoreductase activity	7.0430000000000001	1000	42.95	407	8	70	AGT,AKT1,APOE,GNAI2,HIF1A,INS,PDPR,FTMT
GO: Biological Process	GO:0098926	postsynaptic signal transduction	7.0469999999999997	1000	42.95	407	7	56	GNA11,GNA15,GNAI2,GNAQ,GNB1,AGRN,CHRM3
GO: Biological Process	GO:0032527	protein exit from endoplasmic reticulum	7.0469999999999997	1000	42.95	407	7	56	SEC13,EDEM2,SEC61B,EDEM1,PREB,LMAN1,SAR1B
GO: Biological Process	GO:0062237	protein localization to postsynapse	7.0469999999999997	1000	42.95	407	7	56	GPHN,GPC4,SNAP25,VAMP2,RAPGEF4,RAP1A,GPC6
GO: Biological Process	GO:0045742	positive regulation of epidermal growth factor receptor signaling pathway	7.2229999999999999	1000	43.99	416.9	6	43	ADRA2A,AGT,CNOT9,NUP62,PLAUR,FBXW7
GO: Biological Process	GO:0000271	polysaccharide biosynthetic process	7.2290000000000001	1000	43.99	416.9	9	85	B3GNT8,AKT1,MTOR,B3GNT9,HAS1,HAS2,HAS3,NR1D1,INS
GO: Biological Process	GO:0010942	positive regulation of cell death	7.3559999999999999	1000	44.72	423.8	48	826	RPL26,RPS3,RPS6,RPS7,RPS29,RXRA,AGT,AKT1,TOMM40,APOE,SLC9A1,MTOR,ANKRD1,NCOA1,MUC2,CDK19,HDAC3,PPARGC1A,RNPS1,EIF2B5,CAV1,PDIA3,CD44,DDX20,PAX6,AGRN,TP53,HIF1A,HSPD1,G0S2,PPARG,PPP2CA,PPP2R1A,PPP2R1B,PRKCD,CCN2,CTNNB1,INHBA,INHBB,TOMM22,LEP,EEF1A1,EIF2S1,EIF4G1,EIF5A,ST8SIA2,RPL11,FBXW7
GO: Biological Process	GO:0030277	maintenance of gastrointestinal epithelium	7.5039999999999996	1000	45.51	431.3	5	31	MUC2,MUC4,MUC6,TP53,MUC13
GO: Biological Process	GO:0042026	protein refolding	7.5039999999999996	1000	45.51	431.3	5	31	HSPA1B,HSPA8,HSPA9,HSPB1,HSPD1
GO: Biological Process	GO:0060965	negative regulation of miRNA-mediated gene silencing	7.5039999999999996	1000	45.51	431.3	5	31	TP53,PPARG,NCOR1,NCOR2,ELAVL1
GO: Biological Process	GO:0060192	negative regulation of lipase activity	7.6040000000000001	1000	45.81	434.2	4	20	APOA1,APOA2,APOC3,ANGPTL4
GO: Biological Process	GO:0042402	cellular biogenic amine catabolic process	7.6040000000000001	1000	45.81	434.2	4	20	SULT1A3,SLC44A1,SULT1A4,DHPS
GO: Biological Process	GO:0006491	N-glycan processing	7.6040000000000001	1000	45.81	434.2	4	20	ST8SIA6,PRKCSH,ST8SIA3,ST8SIA2
GO: Biological Process	GO:0014889	muscle atrophy	7.6040000000000001	1000	45.81	434.2	4	20	MTOR,PPARGC1A,TBCE,PSMB9
GO: Biological Process	GO:0090493	catecholamine uptake	7.6040000000000001	1000	45.81	434.2	4	20	ACTB,SLC22A1,SLC22A3,SLC22A2
GO: Biological Process	GO:0009750	response to fructose	7.6040000000000001	1000	45.81	434.2	4	20	SLC2A5,GCKR,PPARGC1A,PIK3R1
GO: Biological Process	GO:0010867	positive regulation of triglyceride biosynthetic process	7.6040000000000001	1000	45.81	434.2	4	20	APOC3,SREBF1,SLC27A1,LDLR
GO: Biological Process	GO:1904177	regulation of adipose tissue development	7.6040000000000001	1000	45.81	434.2	4	20	NCOA2,NCOA1,PPARG,PRKAA1
GO: Biological Process	GO:0036503	ERAD pathway	7.718	1000	46.42	440	11	117	EDEM3,EDEM2,UGGT2,SEC61B,CALR,CANX,CAV1,EDEM1,UGGT1,PSMC6,FBXO6
GO: Biological Process	GO:0007200	phospholipase C-activating G protein-coupled receptor signaling pathway	7.718	1000	46.42	440	11	117	F2,ADRA2A,AGT,GNG13,FFAR4,GNA11,GNA15,GNAQ,GNB1,GRP,GNA14
GO: Biological Process	GO:0046676	negative regulation of insulin secretion	7.7610000000000001	1000	46.63	441.9	7	57	ADRA2A,SREBF1,ABCC8,INHBB,PSMD9,KCNB1,KCNJ11
GO: Biological Process	GO:0042246	tissue regeneration	7.7649999999999997	1000	46.63	441.9	19	255	YAP1,ACAN,SMN1,SMN2,GATA4,CAV1,DDX20,HAS2,HMMR,PLAUR,HSPA8,HSPA9,HSPD1,GEMIN5,MAPK14,LGMN,INHBA,APOA5,LPA
GO: Biological Process	GO:0010659	cardiac muscle cell apoptotic process	7.7930000000000001	1000	46.76	443.1	9	86	RAPGEF3,AGT,SLC25A4,GATA4,GNB1,GNGT1,TP53,HSPA8,EIF5A
GO: Biological Process	GO:1990778	protein localization to cell periphery	7.9429999999999996	1000	47.62	451.3	27	406	GPHN,ACTB,GPC4,AKT1,SEC23A,SEC13,SNAP25,KIF13A,STXBP1,BSG,VAMP2,GNAI1,CACNB2,CACNB3,RAPGEF4,CAV1,PIK3R1,PIK3R2,AKAP5,PPARG,LDLRAP1,INS,KCNB1,KCNJ11,RAP1A,AMN,GPC6
GO: Biological Process	GO:0010212	response to ionizing radiation	7.99	1000	47.86	453.6	16	202	RPL26,YAP1,STK11,ABCG5,CAV1,RPL13A,TP53,HIF1A,ABCB1,CLOCK,MAPK14,PRKAA1,TNKS1BP1,FBXO4,EEF1D,LRP2
GO: Biological Process	GO:0071901	negative regulation of protein serine/threonine kinase activity	8.08	1000	48.31	457.8	12	134	AGT,AKT1,PRKAG2,APOE,CAV1,NUP62,PPARG,PRKAR1A,PRKAR1B,PRKAR2A,PRKAR2B,PRKCD
GO: Biological Process	GO:0099504	synaptic vesicle cycle	8.0820000000000007	1000	48.31	457.8	19	256	ACTB,ADRA2A,SLC2A4,SNAP25,STX1A,STXBP1,VAMP2,SYT5,CACNA1A,CACNB2,CANX,RAPGEF4,HSPA8,PRKACA,PRKAR1B,PRKCA,CTNNB1,RAP1A,RAP1B
GO: Biological Process	GO:0009648	photoperiodism	8.0850000000000009	1000	48.31	457.8	6	44	BMAL1,NPAS2,TP53,NR1D1,CLOCK,FBXL3
GO: Biological Process	GO:1903531	negative regulation of secretion by cell	8.1219999999999999	1000	48.49	459.6	18	238	ADRA2A,APOE,SREBF1,FFAR4,ABCC8,GNAI2,TP53,PPARG,INHA,INHBA,INHBB,INS,PSMD9,KCNB1,KCNJ11,RAP1A,RAP1B,LEP
GO: Biological Process	GO:0055017	cardiac muscle tissue growth	8.2460000000000004	1000	49.2	466.3	13	151	RXRA,YAP1,AGT,SLC25A4,MTOR,GATA4,CAV1,PPARA,MAPK14,PRKAR1A,CTNNB1,MAPK11,TOMM70
GO: Cellular Component	GO:0022626	cytosolic ribosome	4.0260000000000001E-88	3.333E-85	3.333E-85	2.432E-84	84	117	RPL21,RPL22,RPL23A,RPL24,RPL26,RPL27,RPL30,RPL27A,RPL28,RPL29,RPL31,RPL32,RPL34,RPL35A,RPL37,RPL37A,RPL38,RPL39,RPL41,RPL36A,RPLP0,RPLP1,RPLP2,RPS2,RPS3,RPS3A,RPS4X,RPS4Y1,RPS5,RPS6,RPS7,RPS8,RPS9,RPS10,RPS11,RPS12,RPS13,RPS14,RPS15,RPS15A,RPS16,RPS17,RPS18,RPS19,RPS20,RPS21,RPS23,RPS24,RPS25,RPS26,RPS27,RPS27A,RPS28,RPS29,FAU,MCTS1,RPL10A,PPARGC1A,RPL14,RPL35,RPL13A,RPL23,UBA52,RPL36,RPSA,RPL26L…
GO: Cellular Component	GO:0044391	ribosomal subunit	1.309E-58	1.084E-55	5.4200000000000001E-56	3.955E-55	83	204	RPL21,RPL22,RPL23A,RPL24,RPL26,RPL27,RPL30,RPL27A,RPL28,RPL29,RPL31,RPL32,RPL34,RPL35A,RPL37,RPL37A,RPL38,RPL39,RPL41,RPL36A,RPLP0,RPLP1,RPLP2,RPS2,RPS3,RPS3A,RPS4X,RPS4Y1,RPS5,RPS6,RPS7,RPS8,RPS9,RPS10,RPS11,RPS12,RPS13,RPS14,RPS15,RPS15A,RPS16,RPS17,RPS18,RPS19,RPS20,RPS21,RPS23,RPS24,RPS25,RPS26,RPS27,RPS27A,RPS28,RPS29,FAU,MCTS1,RPL10A,RPL14,RPL35,RPL13A,RPL23,UBA52,RPL36,RPSA,RPL26L1,RPL3,RP…
GO: Cellular Component	GO:0022625	cytosolic large ribosomal subunit	1.1119999999999999E-56	9.2080000000000001E-54	3.069E-54	2.2400000000000002E-53	50	61	RPL21,RPL22,RPL23A,RPL24,RPL26,RPL27,RPL30,RPL27A,RPL28,RPL29,RPL31,RPL32,RPL34,RPL35A,RPL37,RPL37A,RPL38,RPL39,RPL41,RPL36A,RPLP0,RPLP1,RPLP2,RPS12,RPL10A,RPL14,RPL35,RPL13A,RPL23,UBA52,RPL36,RPL26L1,RPL3,RPL3L,RPL4,RPL5,RPL6,RPL7,RPL7A,RPL8,RPL9,RPL10,RPL11,RPL12,RPL13,RPL15,RPL17,RPL18,RPL18A,RPL19
GO: Cellular Component	GO:0005840	ribosome	3.0629999999999999E-54	2.5360000000000001E-51	6.3389999999999998E-52	4.6260000000000002E-51	89	267	RPL21,RPL22,RPL23A,RPL24,RPL26,RPL27,RPL30,RPL27A,RPL28,RPL29,RPL31,RPL32,RPL34,RPL35A,RPL37,RPL37A,RPL38,RPL39,RPL41,RPL36A,RPLP0,RPLP1,RPLP2,RPS2,RPS3,RPS3A,RPS4X,RPS4Y1,RPS5,RPS6,RPS7,RPS8,RPS9,RPS10,RPS11,RPS12,RPS13,RPS14,RPS15,RPS15A,RPS16,RPS17,RPS18,RPS19,RPS20,RPS21,RPS23,RPS24,RPS25,RPS26,RPS27,RPS27A,RPS28,RPS29,FAU,MCTS1,EIF3H,SRP68,RPL10A,PPARGC1A,CANX,RPL14,RPL35,RPL13A,RPL23,UBA52,…
GO: Cellular Component	GO:0000502	proteasome complex	1.389E-40	1.15E-37	2.3E-38	1.6780000000000001E-37	44	71	PSMA8,SLC10A2,PSME4,HSPB1,PSMF1,PSMA1,PSMA2,PSMA3,PSMA4,PSMA5,PSMA6,PSMA7,PSMB1,PSMB2,PSMB3,PSMB4,PSMB5,PSMB6,PSMB7,PSMB8,PSMB9,PSMB10,PSMC1,PSMC2,PSMC3,PSMC4,PSMC5,PSMC6,PSMD1,PSMD2,PSMD3,PSMD4,PSMD5,PSMD7,PSMD8,PSMD9,PSMD10,PSMD11,PSMD12,PSMD13,PSME1,PSME2,PSMD6,PSMD14
GO: Cellular Component	GO:0005796	Golgi lumen	5.403E-40	4.4739999999999999E-37	7.4559999999999999E-38	5.4400000000000003E-37	52	110	F2,F7,F9,F10,ACAN,GPC4,GPC5,SDC1,SDC2,SDC4,FMOD,MUC15,BCAN,MUC2,MUC4,MUC5AC,MUC6,MUC7,MUC3B,BGN,PROZ,GPC3,GPC2,GPC1,MUC19,KERA,MUC5B,OMD,OGN,FURIN,AGRN,MUC21,CGA,MUC17,HSPG2,MUC13,PRELP,VCAN,NCAN,CSPG4,SDC3,PROC,PROS1,INS,DCN,MUCL1,MUC16,ABCC5,MUC12,GPC6,LHB,LUM
GO: Cellular Component	GO:1905369	endopeptidase complex	9.3010000000000003E-36	7.7010000000000004E-33	1.1E-33	8.0279999999999996E-33	49	111	F2,F7,PSMA8,F10,SLC10A2,PSME4,PLAUR,HSPB1,PSMF1,PROC,PSMA1,PSMA2,PSMA3,PSMA4,PSMA5,PSMA6,PSMA7,PSMB1,PSMB2,PSMB3,PSMB4,PSMB5,PSMB6,PSMB7,PSMB8,PSMB9,PSMB10,PSMC1,PSMC2,PSMC3,PSMC4,PSMC5,PSMC6,PSMD1,PSMD2,PSMD3,PSMD4,PSMD5,PSMD7,PSMD8,PSMD9,PSMD10,PSMD11,PSMD12,PSMD13,PSME1,PSME2,PSMD6,PSMD14
GO: Cellular Component	GO:0015934	large ribosomal subunit	2.2609999999999998E-34	1.872E-31	2.34E-32	1.7069999999999999E-31	50	123	RPL21,RPL22,RPL23A,RPL24,RPL26,RPL27,RPL30,RPL27A,RPL28,RPL29,RPL31,RPL32,RPL34,RPL35A,RPL37,RPL37A,RPL38,RPL39,RPL41,RPL36A,RPLP0,RPLP1,RPLP2,RPS12,RPL10A,RPL14,RPL35,RPL13A,RPL23,UBA52,RPL36,RPL26L1,RPL3,RPL3L,RPL4,RPL5,RPL6,RPL7,RPL7A,RPL8,RPL9,RPL10,RPL11,RPL12,RPL13,RPL15,RPL17,RPL18,RPL18A,RPL19
GO: Cellular Component	GO:1905368	peptidase complex	3.643E-34	3.0170000000000002E-31	3.3519999999999999E-32	2.4460000000000002E-31	54	149	F2,F7,PSMA8,F10,SPCS1,SLC10A2,SEC11C,PSME4,SEC11A,SPCS3,PLAUR,HSPB1,PSMF1,PROC,PSMA1,PSMA2,PSMA3,PSMA4,PSMA5,PSMA6,PSMA7,PSMB1,PSMB2,PSMB3,PSMB4,PSMB5,SPCS2,PSMB6,PSMB7,PSMB8,PSMB9,PSMB10,PSMC1,PSMC2,PSMC3,PSMC4,PSMC5,PSMC6,PSMD1,PSMD2,PSMD3,PSMD4,PSMD5,PSMD7,PSMD8,PSMD9,PSMD10,PSMD11,PSMD12,PSMD13,PSME1,PSME2,PSMD6,PSMD14
[truncated: 79,133 more rows]

## Sheet: Rosario
Category	ID	Name	p-value	nlog(p)	q-value Bonferroni	q-value FDR B&H	q-value FDR B&Y	Hit Count in Query List	Hit Count in Genome	Hit in Query List
[truncated: 41,949 more rows]
