# Supplementary material for: Group-specific cellular metabolism in Medulloblastoma
Source: J Transl Med. 2023 Jun 5;21:363. doi: 10.1186/s12967-023-04211-6 (PMC10242934; doi:10.1186/s12967-023-04211-6)
Supplement: Supplementary file 5 — Additional file 5: Table S4. A detailed collection of DEGs and analysed pathways from bulk RNA analysis. For both cohorts, a complete set of DEGs when comparing all metabolic clusters and when comparing only G3/G4 clusterare provided. The according IPA canonical pathways and results from Metascape analyses are listed behind the according set of DEGs. Moreover, gene signatures resulting from this analysis and utilised for constructing the Sankey plot and scRNA-seq have been added. [file 12967_2023_4211_MOESM5_ESM.xlsx]

## Sheet: ICGC DEG x vs all
I_G3/4.1								I_G3/4.2								I_SHH.1								I_G3/4.3								I_SHH.2								I_WNT
Gene	logFC	AveExpr	t	P.Value	adj.P.Val	B		Gene	logFC	AveExpr	t	P.Value	adj.P.Val	B		Gene	logFC	AveExpr	t	P.Value	adj.P.Val	B		Gene	logFC	AveExpr	t	P.Value	adj.P.Val	B		Gene	logFC	AveExpr	t	P.Value	adj.P.Val	B		Gene	logFC	AveExpr	t	P.Value	adj.P.Val	B
UNC5D	2.4546492032434402	2.9019870358432698	3.8960695605139599	1.51982690951751E-4	9.0783951127637597E-4	0.31878486122612498		MAB21L2	4.0944648487850301	1.3868791391381801	4.78183175291288	4.4093652246635704E-6	9.6990960189693705E-4	3.9207836424529199		PDLIM3	5.12728833656573	2.7542951907012401	13.020036814451901	9.2387975163822399E-26	1.90215754305291E-22	47.982616302037798		EOMES	3.4220208742739402	2.4828989721292598	8.7954419546329099	5.2266156989286603E-15	6.9336176096715404E-13	23.422380928236802		PDLIM3	3.6198111727492202	2.7542951907012401	4.6324757497418396	8.2834035256991598E-6	3.0346145642333602E-4	3.1321583990342701		WIF1	6.3923145362363503	1.0540581611945601	20.212285306804599	4.9879624580997596E-43	3.2092550455413898E-39	87.096936189003799
MPP3	2.2218385445137399	3.45667601981543	3.8900106380649899	1.5543995684913999E-4	9.2473479645618797E-4	0.29764405292714402		MYC	3.8130206158709798	2.2464603040015501	5.2075739501101204	6.8212037096521002E-7	2.8314596559936501E-4	5.6818105835221102		IGHG4	4.4899068376923799	1.46763674960996	14.935099368388601	1.3781139194422299E-30	8.8667849576912804E-27	58.954768459835698		UNC5D	3.1164747868250502	2.9019870358432698	10.140792732165799	2.1627589268107299E-18	8.7654746047875601E-16	31.131336418039499		COX6CP16	3.3899756004304198	1.2185543124369	5.8919517197695601	2.7914868199386301E-8	3.67476750884606E-6	8.5941017221184204		TNC	5.8263867874217903	2.33534358638124	17.2419284620741	3.3497284357373702E-36	5.7472407348091402E-33	71.670435198937895
PWRN1	2.14015162348919	1.73980990921325	5.9879542840331403	1.7517166153359399E-8	9.0345047720011698E-7	9.0006755243331202		GABRA5	3.3957214698692799	1.7912117851457501	4.1012534122473197	6.9946461471308294E-5	6.8446468913520601E-3	1.33306513041542		SFRP1	4.2710600555678404	2.39215036645771	12.8887002665977	1.9976291828184E-25	3.6722131892153002E-22	47.220909230418599		KHDRBS2	3.0986719580554101	2.6530657790210199	10.604179390659301	1.4220485717183799E-19	9.7594245444651198E-17	33.828208017955703		HHIP	3.20101504351886	1.4165922710341301	5.9166663454219401	2.4769047100539998E-8	3.3287529826605702E-6	8.709501958593		DKK2	5.0393237919985303	0.97622457114712302	19.755516763367499	5.2065949903244099E-42	2.23328214451648E-38	84.799665000271403
MEG3	2.0903461718641498	3.21507853259271	4.2171787006608197	4.45750073962166E-5	3.2296801530096598E-4	1.4761384319042901		TAC1	3.1345856334495701	2.0395138902383398	3.84913517910958	1.8079568128677201E-4	1.2228535226271601E-2	0.45207538586954699		HHIP	3.6042226348997	1.4165922710341301	12.3156280655181	5.8292085987646803E-24	8.3344729165448806E-21	43.888396261571202		LMX1A	2.9169539276815599	1.8199286666524299	11.2204057136694	3.7544772593443702E-21	6.6638087411370197E-18	37.430933845042603		IGHJ2P	3.0094285477429801	0.97167666285737198	4.53374815121688	1.24764663391363E-5	4.0799788780687598E-4	2.7425746984693702		GAD1	4.9920293587291997	1.0827291520545801	20.1331703002597	7.4736954372842096E-43	4.2742894616432602E-39	86.701008867550399
RPH3A	2.0366532221520299	3.2354080948011998	3.93236958109454	1.3275367073497401E-4	8.1037677183000098E-4	0.44599247767918598		LMO3	3.0495616780893702	2.2811375198356401	5.6592268953041103	8.4891630247963295E-8	6.1542844959481196E-5	7.6568734212689398		ALDH1A3	3.59801244811384	2.3666802379412801	10.5083324453448	2.4991945028562698E-19	1.04584178415462E-16	33.352957236577303		OTX2	2.9074358223572401	5.2778363733979701	7.38254396912121	1.34053911636773E-11	6.7408886002273297E-10	15.6787964991225		CTD-2023N9.2	2.97783035060039	1.35500594167913	4.7769421125620397	4.5022277968258701E-6	1.9605640368715801E-4	3.7131486183281499		LINC02178	4.7591336396855297	0.71213865592879899	20.7344734824323	3.5272814828458601E-44	3.63112464970084E-40	89.6894549798117
ST18	2.0273478127454099	5.0092417740290101	3.8887113897166401	1.561909985338E-4	9.2820584025121798E-4	0.29311413691511201		NPW	2.6889314487802798	0.47066103865415398	11.731678075427901	1.83242212703403E-22	3.1439477240898502E-18	39.929074234143201		METRN	3.5314793023327802	2.8007225274023502	13.064942889338401	7.0989747071251004E-26	1.5224934421881001E-22	48.242850197864499		RALYL	2.8788714473080801	3.1474243163748001	9.2239669117356993	4.4777424798349601E-16	8.2020769011411E-14	25.852098679213501		GLI2	2.88883091613764	1.39434332594857	6.64072052621475	6.6555580482751098E-10	1.90319379922676E-7	12.2087663140345		NKD1	4.6467511698695896	1.48954077036703	18.955062312686699	3.3823759551410001E-40	1.0241038539001001E-36	80.707544960171901
PDE4B	1.96655511288754	3.3566823603031199	4.3782145054450599	2.3504174751536301E-5	1.89209709541926E-4	2.0830779652895002		CAMKV	2.6860991248885302	2.2793686621356199	5.3513828154218004	3.5525767435198798E-7	1.7415069537376701E-4	6.2992658298922599		ATOH1	3.52456534820069	1.05953448192843	15.5665579396619	3.7831545367910202E-32	3.8945306063541501E-28	62.501538946097298		PEX5L	2.8610895377943502	3.2977399574691102	9.1097002418336892	8.6450360725777502E-16	1.4589419564843299E-13	25.2013972669093		ALDH1A3	2.8006394484565398	2.3666802379412801	4.58004324660922	1.03036994524582E-5	3.5253146769802398E-4	2.92449294768315		EPHA7	4.4374653128881896	1.7295995652513301	15.440912982391399	7.7166009331760899E-32	7.0926586291507106E-29	61.782618861617898
DNM1	1.92971521954444	4.3619209219698396	5.5556879172243603	1.38102023694183E-7	3.6360037665406699E-6	7.0053384085889103		LINC00348	2.6728223556223201	1.43438175747664	3.5501266263490998	5.2747336447044697E-4	2.37497327549109E-2	-0.53425256076321903		CRLF1	3.51598394538075	1.4960207573836	12.102030264944201	2.0554168603309099E-23	2.5804004057305501E-20	42.643469311144898		FBXL21P	2.7506928209053001	2.6928344572765699	11.164549742856	5.2214981724533203E-21	8.24388941226164E-18	37.103896442441602		IGHJ3	2.7293380140429702	0.997011563237441	4.5330073534408299	1.2514594352853899E-5	4.0898488922545801E-4	2.7396747509048498		ADAMTSL1	4.2367168977018004	1.17664411505059	18.756626569392701	9.6382827425487994E-40	2.6110615227603801E-36	79.680097987544102
VAT1L	1.9166961489211001	3.04187923480902	4.5252101058774103	1.2922708155182E-5	1.16150228313074E-4	2.6519859993442498		HLX	2.56670263034062	0.830393628095909	4.2896416002478004	3.3488692985141102E-5	4.0670975634646903E-3	2.0195912075098401		SOX2	3.4803463963797898	1.78749792756422	14.0472904318512	2.29969490581575E-28	8.8347839603226608E-25	53.903834311667502		CA4	2.6577040509234	3.54773498199958	8.6867090805139604	9.7050000553806101E-15	1.1781503840814899E-12	22.810778016061899		PPP2R2C	2.7055985183309601	2.2061839985649701	4.9248455786495802	2.3820860661322198E-6	1.1846447729078E-4	4.3210489089098898		SP5	4.1419908760788502	1.98958396053374	13.0663820448009	7.04219056696354E-26	2.8318408817402099E-23	48.248009621025403
SULF1	1.90729609110843	2.4558102750784498	4.3317156614013603	2.83220417645057E-5	2.21411261498615E-4	1.90605294442764		PALMD	2.4081474837521002	1.5648316323110301	4.7969229030143996	4.1342398058293897E-6	9.3516646546300904E-4	3.9814241405781501		NDP	3.38740530399093	1.4091006626759	16.326736887114699	5.2710302978364604E-34	9.0436823830079405E-30	66.714741888621603		PLPPR4	2.64623545466387	3.7429066004032698	8.3567742860316603	6.2643065210255901E-14	5.9835857715668801E-12	20.968844947419399		IGHM	2.5384266532431901	1.10545172452165	4.3821321187546998	2.3136526680605199E-5	6.4060425029806897E-4	2.1563986825319499		CRABP2	4.0525625325000103	2.52036752963873	10.0959455817668	2.8127689352666398E-18	3.8388861146987098E-16	30.973676376856702
SPOCK1	1.9022976606183799	3.7348316181165502	4.5003944667723701	1.43090753033046E-5	1.25986439276719E-4	2.5549645443818498		FOXG1	2.29572846130361	0.95541870764842296	5.8172922368197097	3.9992306652680903E-8	3.6113754526785898E-5	8.3720186869015603		KIF26A	3.3822435609369199	1.6831928774148399	13.1348111149148	4.7126555466495099E-26	1.05465133172671E-22	48.647522873474401		NNAT	2.6355199856309501	6.43094770818435	7.8499159501240996	1.05183903900799E-12	7.0864213371491101E-11	18.185787481595501		COL3A1	2.4907832549996698	3.9485955039865201	4.2721955146763104	3.5886367820456298E-5	8.8424478784096604E-4	1.7407502166553099		CDHR1	4.0046360738518798	3.1364262347460201	9.4511520134885405	1.2045967370132299E-16	1.29917444159339E-14	27.268831513152101
RP11-595O22.1	1.8903728593931099	1.10492069814681	6.0322121182860897	1.4111696049673299E-8	7.7851791968786903E-7	9.2099614966094805		NXPH4	2.15622723791197	1.63982624548629	4.1480451563548497	5.8376260974989901E-5	5.9767362069973002E-3	1.5013703730886501		EYA1	3.2947557859214598	1.21907950557233	13.9951947329607	3.1114402356921E-28	1.06768034541029E-24	53.605354542225903		KCNA5	2.6266855134676401	2.4691496567814402	9.5866916748682893	5.4867059173232798E-17	1.3135429161696E-14	27.929479356777399		GASK1B	2.4583508687693101	2.22859918924983	5.2349373598940998	6.0298785070061595E-7	4.19418792584623E-5	5.6367615521057504		SHOX2	3.9001781507116902	1.72762233281887	9.8239110212019298	1.37922269980684E-17	1.69835767474779E-15	29.405561089835501
MYT1L	1.8563365800244001	3.8109369351329301	3.8703767435788099	1.67164584285726E-4	9.8346045060634002E-4	0.22931831405521499		GAS5	2.1226293464870598	6.1449149474876199	3.7430131388826702	2.6624064221666998E-4	1.5715525614881199E-2	9.4600687144303003E-2		RP11-1180F24.3	3.2865733651730502	1.11560788561247	11.922105478513201	5.9463140334341601E-23	6.65366686802007E-20	41.594034455365197		LEMD1	2.5799347936295498	3.12193187554064	10.1558018165944	1.98067503935041E-18	8.1215717960481301E-16	31.218454111457799		PCNT	2.4443850514095802	3.1764453573962901	5.1648137879819798	8.26410023040561E-7	5.25796992656907E-5	5.3344830669804697		NTN5	3.90009785814628	0.94751240534325198	14.890092345642699	1.7842591863643E-30	1.2084130110597799E-27	58.687249697007601
TRIM9	1.8137604311034801	3.1716851910406301	4.2335098233293502	4.1804845183203001E-5	3.0625946360230999E-4	1.53689886662098		PVT1	2.1006064543969001	2.1077319405287298	4.0410056318372103	8.8099115018827793E-5	7.8726348059880297E-3	1.1185472548800199		MGP	3.26591681584868	5.3938586699091902	8.5065137679121996	2.69394838610376E-14	2.6261915024532701E-12	21.923656692228001		LINC01419	2.5674093582546198	1.8130998988712701	5.9322320809748303	2.2967963940172501E-8	4.9553500109135999E-7	8.3772984795204692		BOC	2.4282693006310501	2.6457298652836498	4.23331736588145	4.1836711839416497E-5	9.9787730852569402E-4	1.59568429915472		COL6A3	3.7839568812283702	2.5275008315992999	11.4416567634111	1.0163092552852201E-21	2.3249542216907199E-19	38.794879025120103
PLXNA2	1.79075364554023	2.68014342984835	4.2948719481811901	3.2800037730960599E-5	2.4950833157210301E-4	1.7668026549739699		NPTX1	2.0031104121180299	2.9074252996927998	3.4583478513550401	7.2364274734877405E-4	2.8986256413646799E-2	-0.82380922355371		PPP2R2C	3.1404019487891999	2.2061839985649701	9.8128470139673905	1.4708695827556101E-17	3.6751747166794597E-15	29.330388343322198		PRL	2.5516848164982902	2.2583580540190602	10.686884066956701	8.7379496126020005E-20	6.9193806532284595E-17	34.310875449563703		SFRP1	2.4113868616435199	2.39215036645771	3.5867642429639202	4.6415487320118501E-4	5.8102636285444998E-3	-0.66219360095684199		TRDJ1	3.7132816509361199	2.3393774078940099	6.90503003030814	1.6905616893837899E-10	6.7350302845172197E-9	13.354408277573199
MBP	1.78559134789676	2.4654647859251	4.58353375879389	1.01555271800551E-5	9.5196739211764406E-5	2.8815584711430899		NEFM	1.9968061842485201	1.10114578180572	3.3779257002781602	9.5000021001017201E-4	3.4499277618277702E-2	-1.0723168770840901		COX6CP16	3.1388291169213298	1.2185543124369	8.6498738560003208	1.19623155162447E-14	1.3156502227610001E-12	22.7231864141519		MPP3	2.4924698102351499	3.45667601981543	8.2881271670774392	9.2091853279101604E-14	8.4645569142534297E-12	20.588433254628701		PBX3	2.34744656647681	1.9001422643895101	7.2200008012744004	3.20242222704066E-11	1.7170320507316401E-8	15.1539836603668		TMEM132C	3.6964359076703301	1.3177653590253999	15.696065730110799	1.81988156059349E-32	1.8734588737373599E-29	63.205799083481402
WNK2	1.7121007975812299	2.8610161780263499	5.8688277839976504	3.1210843574035499E-8	1.3178708289111999E-6	8.4418358733193593		HMGA1	1.95818378753845	3.1501746914885	5.8530439966487702	3.3677916167138902E-8	3.1517630926454097E-5	8.5354021055454492		MRAP2	3.1166928078132798	1.71892802003819	14.5939978977477	9.7637644367434395E-30	4.5687316644368898E-26	57.0225259216271		GRM8	2.4374105419483998	3.1942381990641202	7.48057536269636	7.8991859114300997E-12	4.1959432119002102E-10	16.199409306961801		CTD-2023N9.3	2.2823005202330102	0.95271910095796797	4.8289713538611299	3.6040022643952399E-6	1.6518319744630199E-4	3.9255055273832999		DKK4	3.6473775712084802	0.53762725415825796	16.205397603153902	1.03897525992561E-33	1.2436775483463E-30	66.025384724797902
AC008147.1	1.70694132760232	2.08462754654858	4.7842787156947999	4.3635249861851297E-6	4.8063581888762703E-5	3.68799140315364		SPX	1.9002851984129601	1.2383720089144501	3.66411778570781	3.5324403706501101E-4	1.8557301969105201E-2	-0.165905979052304		BOC	3.1006841530005902	2.6457298652836498	9.2448367600929	3.96968064800387E-16	6.3653396359518794E-14	26.079649151516399		EDIL3	2.4053074740234499	3.49787087312626	9.6786505465742092	3.2145685388180501E-17	8.4470918121364194E-15	28.458706270349499		COL1A1	2.2818774651451399	3.61332959078559	4.4244945027734603	1.9497238066707501E-5	5.6597214229980603E-4	2.3186832455797202		NPS	3.6125445151172899	1.23923521149862	8.6671760065382593	1.08445776069036E-14	8.5350473789379801E-13	22.835686603319601
DISP3	1.69751684853754	3.1792145787041002	4.1454558548637799	5.8965022171239801E-5	4.0980929262733699E-4	1.2114358198992401		LINC01708	1.8946702640247799	0.20901559233793399	9.7794306025502102	1.7879553270188501E-17	1.3304414894930801E-13	28.957896001728201		PDCD6IPP1	3.0678394478087299	1.6528704489634301	11.3338460258033	1.9208694862577398E-21	1.58389355342977E-18	38.161067064797003		TBR1	2.39012360124757	2.98659124498865	6.7891575810507199	3.0919971904493501E-10	1.0666975830215101E-8	12.5942757460901		CXCR4	2.2715442323649699	2.8818189278117599	3.8307607589763202	1.9343142457097499E-4	3.0574711058703099E-3	0.15474443379376401		TRDC	3.5024183509551601	2.0298054659774101	7.0772591107749196	6.8334526293201897E-11	2.9544114599800999E-9	14.2414304451646
RP11-556G22.1	1.6908339454736701	1.08329211949891	5.5399054532980498	1.4866811821520701E-7	3.8223003899965803E-6	6.9342310731621302		SORBS2	1.83809454164513	2.6106640375788701	3.4826314432732701	6.6594931214646296E-4	2.7466140220194502E-2	-0.74781036644393595		CYYR1	3.0524426157961	1.77702245997742	14.3439418809179	4.12888268983829E-29	1.77101541509464E-25	55.599263592014999		CHGB	2.35549754604732	5.4481777054255103	8.78106172166469	5.6730517149311702E-15	7.4112517226126198E-13	23.341372578884801		IGHG4	2.25637794802214	1.46763674960996	3.3786034827696598	9.4784043849114501E-4	9.7399167598355395E-3	-1.32388230971231		RP11-245J24.1	3.47548371877485	0.57217593000593203	22.147132171602699	3.23452561159985E-47	1.6648750228026799E-42	96.522890838203296
AP000473.6	1.65064543949819	1.78111983838612	4.1134501915702701	6.6734742923941904E-5	4.5460173210443898E-4	1.0944501189014699		FOXG1-AS1	1.80566742079067	0.79829618812937597	6.8360288926832	2.4235594592857901E-10	5.6702478403799202E-7	13.239663616504799		CTD-2023N9.2	3.0011805719962998	1.35500594167913	7.5816935139214197	4.5645785977147099E-12	2.4550469130780702E-10	16.875814551586501		PTPRO	2.3519309047555899	3.9739837733712702	8.9962766934675304	1.6579412009048701E-15	2.5173318434505999E-13	24.557453060028099		KRT17	2.2459431099488598	0.91155684748786103	5.0361318452105701	1.4636385109414199E-6	8.0659958710039106E-5	4.78693533667587		PGM5	3.45391297941927	1.2467241486452501	17.0203501609409	1.1300612611756E-35	1.87633913662034E-32	70.474548296928702
DLGAP1	1.6431242383706299	2.8342561507202699	4.0066157778177196	1.00393533815688E-4	6.4080555215291295E-4	0.70909022804015698		NME1-NME2	1.78506931469543	2.9674441856435401	6.6709297693546796	5.6979498457660898E-10	1.1280187479279701E-6	12.423195117743401		GRIA4	2.9718124269042301	2.0240000090775299	11.134109551830999	6.2486584374154299E-21	4.3685066512093099E-18	36.995914622620099		SGK1	2.3369511911737102	3.829268970012	9.6722678706806704	3.3361904479340602E-17	8.6405918593578506E-15	28.421943129182299		NDST3	2.2454451986272299	1.5983680849280899	4.5705624115955903	1.07165829496802E-5	3.6361500170463998E-4	2.8871273091574601		EPHA3	3.4277172960136202	2.2737807305883999	9.5352849580101608	7.3956075796270295E-17	8.1339041311658606E-15	27.749730469577798
FAM107A	1.6427451998857601	2.0592039821577299	4.68308085150188	6.6997216447863504E-6	6.8105282702554806E-5	3.27834179719554		H3C13	1.77049325276105	6.1367236409318897	3.2567502607484702	1.4191027055639399E-3	4.4484807832391601E-2	-1.4374106196480401		PDE5A	2.9301120695370999	2.4969812491824701	8.5900892248340295	1.6789819106660401E-14	1.74586983648086E-12	22.389282088500298		NEUROG1	2.30062061441454	3.2903374117489501	7.1686045954155997	4.2100365927461398E-11	1.81947106214802E-9	14.553047794985		PDE5A	2.24358540819608	2.4969812491824701	3.9178929532945599	1.40127271552114E-4	2.4317703713184198E-3	0.45698124647150501		FZD10	3.42754707570165	0.61192986673070604	20.661409352937699	5.0993417171429696E-44	4.3745552810797202E-40	89.328879655601298
LGI1	1.6417452983880401	1.91591273354269	3.9929968359494401	1.05701583649116E-4	6.6789490714305201E-4	0.66053882790728502		LDHB	1.7545749087073601	6.3239212255048498	3.33154522037916	1.1091168367529801E-3	3.7522208478702197E-2	-1.2133933418108001		NDST3	2.84233804110234	1.5983680849280899	10.202396928028101	1.50710597440911E-18	5.0701803081559201E-16	31.578989104126499		FEZF1-AS1	2.26766854158471	1.75605936794365	7.9033439908545402	7.83472072548128E-13	5.4275739593805201E-11	18.476199929223		KIF26A	2.2416294806322301	1.6831928774148399	4.3283470887827198	2.8705868469079201E-5	7.5385125604104204E-4	1.9520494102480901		RP11-406H23.2	3.4178489916350698	0.51598355857155098	18.222421523504	1.65535662643624E-38	3.8729325579966401E-35	76.888704328460804
LHX5-AS1	1.6377503899322401	0.867563536224636	4.4090834707575901	2.07522339959341E-5	1.7104227193574399E-4	2.20138395531652		CPNE7	1.7262609844476999	0.40626410057118001	5.1243827537936699	9.8994109689566496E-7	3.6395891528152603E-4	5.3297006046092203		GPR68	2.81884834392201	1.39796754325033	16.8944424275412	2.25933830096969E-35	1.16292661027512E-30	69.817982643095505		RPGRIP1	2.2511638339452502	2.6599441215319102	8.5809770808788493	1.7680407267392002E-14	2.01337593554691E-12	22.218158627019299		NRIP2	2.2381224333538601	1.3722612235885501	5.4417848009080396	2.3447008468405999E-7	1.96539586482406E-5	6.5439519172146996		LEF1	3.3929561538803701	2.02760005581619	11.0105655979805	1.2960184719588599E-20	2.4435407614895999E-18	36.2822309422518
AQP1	1.63238121190508	2.5187370335647699	4.11542409659695	6.6228492147495097E-5	4.5169112863599698E-4	1.1016446531417801		H3C15	1.6925103294458901	4.4886117617966903	3.8473517397195098	1.8198690988526899E-4	1.22447453929602E-2	0.44600152166288898		ANGPTL2	2.81176676909593	2.7238831126459901	9.5147581185959105	8.3295316747393895E-17	1.6461145586343999E-14	27.619640146945802		TMEM132B	2.24897149962906	2.7647902210404598	8.1415717783314392	2.0895629231238499E-13	1.7291637102738101E-11	19.7798005552117		RP11-466H18.1	2.1869685860021799	2.7385010393311702	2.7667956448672202	6.4396320173412003E-3	3.8799103265432101E-2	-3.0705926929960898		LRIG3	3.3549509680381102	1.8616502817108	12.365223250914701	4.35278958112763E-24	1.3830048476531E-21	44.1776150191765
LRRC38	1.6259962943669199	1.36818369821474	4.5919447220286802	9.8070355961324694E-6	9.24350368438254E-5	2.9148433323537399		H3C14	1.6925103294458901	4.4886117617966903	3.8473517397195098	1.8198690988526899E-4	1.22447453929602E-2	0.44600152166288898		IGHJ2P	2.79999928982877	0.97167666285737198	6.4009555360602404	2.2563273446323201E-9	5.7808701385223801E-8	10.7986671124082		CHRM3	2.2344329961263898	3.5138960498749801	6.3904953658197803	2.3786438362140399E-9	6.4951488348864198E-8	10.5941102554855		SHROOM2	2.18354368433025	1.78474324919709	5.2054029588519803	6.8880958276145795E-7	4.5865985567784999E-5	5.5091178650720201		TNFRSF19	3.32154861632511	1.9879866665485599	16.5357593062588	1.6470030158618401E-34	2.2309089271694902E-31	67.838427737274102
FBN3	1.6211229532534299	1.3420176261566501	5.4974933714095302	1.81132686826061E-7	4.3731051795061199E-6	6.7437784727944301		ART3	1.67257080974175	0.74831875522136904	3.3699941924436398	9.7560103645738202E-4	3.5018226323943101E-2	-1.0965590254405		PRLR	2.78311689103439	1.6951500751957	10.9977423171719	1.3975241433801899E-20	8.8806620627240694E-18	36.200894432531797		CACNA2D1	2.2329936996822601	5.33582134276263	7.60803537950967	3.9553001981413296E-12	2.2645963492628499E-10	16.880575446460501		RP1-73A14.1	2.1327633236088599	0.507092598095369	6.2829435402383202	4.0820205555609803E-9	8.3376889696759898E-7	10.4520553984537		GALNT15	3.30764026708062	1.6351165276186901	15.4299056645295	8.2140365615643003E-32	7.4174191209971499E-29	61.721066959733101
AL354718.1	1.61375933574381	2.0805961730976898	6.3380148306146102	3.0976623065933298E-9	2.9858216150743798E-7	10.6797047941605		HTR1A	1.6434686073437901	1.13089341964529	3.2562290553065898	1.4215218230237601E-3	4.4499954842355402E-2	-1.4389564772546199		ROBO2	2.7364651944911502	2.21649990050074	8.3938957097015994	5.0836611370779499E-14	4.6312602840296699E-12	21.298434335567801		H4C4	2.2326573090946198	7.5651533767527397	5.7980337522405101	4.3857968582481699E-8	8.8423711667743705E-7	7.74634877162016		ROBO1	2.1125143754384501	2.61769492363978	5.2080036907326601	6.8079797061406104E-7	4.5391234641770701E-5	5.5203385929458699		MMP2	3.2828237086768599	2.4897783219554301	9.7691581065472697	1.89788621583044E-17	2.2824298902155301E-15	29.090772773214201
ASTN2	1.6033307578298901	3.8843907380267599	4.33179059674098	2.8313563029412099E-5	2.21411261498615E-4	1.9063370802450099		RP11-388P9.2	1.6234656429214001	0.31794108926748799	4.5528033291021801	1.1533403493973E-5	1.86681554918799E-3	3.01732264648389		PIRT	2.7281101047399599	0.94534903283603899	16.338885381181299	4.9255780725878597E-34	9.0436823830079405E-30	66.781544680874205		FSTL5	2.2035214261967502	2.78594765372014	6.5255384886168697	1.1996944623255201E-9	3.53597954701226E-8	11.264586579898801		AC003090.1	2.0375378434782498	1.38022660628737	4.5108933453365498	1.3705959084252201E-5	4.3751299973626202E-4	2.6532675590190302		LAMP5	3.2795040585051298	0.929148862188518	15.8100264398641	9.5671284088283599E-33	1.04774304991322E-29	63.839172737308701
RP11-216M21.1	1.5770538328031101	1.7065478397414999	6.4913890377252699	1.4274126498202201E-9	1.8417109480647501E-7	11.431723165497701		LINC01551	1.61664781878972	2.3460212128362601	3.6233730973753402	4.0809792344820501E-4	2.0163047067292598E-2	-0.29866557505883101		FOXS1	2.7138245935767	1.1381337395211999	14.7864140596186	3.2312844212208001E-30	1.6632067172907699E-26	58.113856802656997		CNTN1	2.18348874301787	4.5194172667895502	7.5254357929440197	6.1954891590208697E-12	3.3924916807778902E-10	16.438609211556201		EXOC3L1	2.0307291772523199	0.94789084873785101	7.2513572835088702	2.70892392185343E-11	1.5719974769479801E-8	15.316626518697401		EMX2	3.2767891650355998	0.70458503977797504	19.811722209538399	3.89576636785844E-42	2.0052288648640999E-38	85.083831206715402
YPEL2	1.57576995802669	3.3513626877449898	3.97467326734722	1.13266956635493E-4	7.0873775734768898E-4	0.59542162402983201		EIF4EBP1	1.6081064014781301	3.0052559023807	4.42324266701646	1.95964802627622E-5	2.7559290494122901E-3	2.5205916298275599		NGFR	2.6995353846131702	1.3488572002036501	14.039716269820801	2.40299532647881E-28	8.8347839603226608E-25	53.860451901898898		EPHA8	2.1709054187508499	2.0837724388512302	10.1972355191247	1.55359213142543E-18	6.71987346123778E-16	31.459039978616499		GRIK3	2.0187691611376599	1.1202208413655901	5.5919159251202801	1.16549737922432E-7	1.1671299825570899E-5	7.2164628624614604		RP11-474D1.3	3.2732040393194	0.58094569391185102	20.5103698072034	1.0948401857913201E-43	8.0505162918643895E-40	88.581256071500107
SNHG23	1.5609079557337899	2.8238711400060899	4.4238888714908198	1.95450407978136E-5	1.6289221825535301E-4	2.2583470283246201		UBE2T	1.57123165692029	3.4511717054901299	5.6242761650080801	1.00105136472208E-7	6.6059122878173103E-5	7.5003611906645		CXCR4	2.69121127337886	2.8818189278117599	7.2399501512931996	2.87867501589259E-11	1.24828273309203E-9	15.068295542065901		LHX4	2.15916957255713	3.2120755741581899	8.4639915869644007	3.4251176535680499E-14	3.6034315537272498E-12	21.565004073823399		ATOH1	2.01760153845205	1.05953448192843	3.9642092344264199	1.1781654055971E-4	2.1436030313500901E-3	0.619843151490585		P4HA2	3.25271336366511	2.1092084556900099	15.368870143733201	1.16169505366665E-31	1.01347064071746E-28	61.379531529521998
SPOCK2	1.5523004412135799	3.55203398302538	4.0088503765643004	9.9547250393919304E-5	6.36825263767812E-4	0.71706900450586597		NME1	1.5702846138531299	5.2629056422392004	7.3658211481940397	1.46688649815353E-11	5.80796783330452E-8	15.921081693321		PDPN	2.6488340189538899	1.96124648373235	10.867056816389001	3.0211248651115097E-20	1.7873947018048199E-17	35.439494335951103		SAMD3	2.1550166829784398	2.2249465789857199	7.6724043222063703	2.7844823699019902E-12	1.6646094836654499E-10	17.2263461006273		COL1A2	1.9927535490601	3.89393592188611	3.9142771316479998	1.42028803889778E-4	2.4531901321525598E-3	0.44433100962449301		GALNT14	3.2135768687370998	2.01763662827639	9.6248440741874504	4.3960646143536199E-17	5.0734134042603E-15	28.262557684328101
CTD-3162L10.1	1.54326093186909	2.08517326345159	5.9490553354689997	2.1167674053669E-8	1.0201708978375E-6	8.8174706929155207		BIRC5	1.5601203322085	3.4013618722710399	5.0776273556637799	1.2184607026126901E-6	4.18110728565869E-4	5.1334749111445896		IGHG1	2.6048802250824701	1.5400352503086201	8.4670419786253994	3.3664495571687502E-14	3.1970090702322899E-12	21.704227166644301		TIGAR	2.13086594418658	3.3076329357836198	10.2085767905051	1.4536398878167299E-18	6.4501510608364301E-16	31.5249162198647		BCL11A	1.98609202389517	2.1415837078494802	6.1809221204710001	6.7834773240938797E-9	1.2294336085414101E-6	9.9607670356233005		TMEM51	3.2129403917727699	1.0270613339938299	19.404671385453099	3.2117632390776998E-41	1.1808276960129099E-37	83.016428422619697
GABBR2	1.53319310412416	2.1050465001419298	4.8501969139260499	3.2897561182781098E-6	3.8479844623316398E-5	3.9581764191353601		SLITRK1	1.5436760228830999	1.17839849307722	3.4030751169203302	8.7292302852021999E-4	3.2465701369961797E-2	-0.99513199274354003		IGHEP1	2.5883844012583301	0.67232328176785305	10.539435942966101	2.0813024591339801E-19	8.9274000147120095E-17	33.533628445766198		SNCAIP	2.1223485115704901	3.1757757306635801	6.6661644871302697	5.8389173139063298E-10	1.88190827790474E-8	11.9705608803341		ROBO2	1.98399455786729	2.21649990050074	3.6276845921564802	4.0193284337105602E-4	5.2190432174558498E-3	-0.52825921447528301		ACKR3	3.19901404550391	1.6368197764755199	14.4698868680931	1.9969287801753301E-29	1.2236418830141E-26	56.306027652353201
RP11-123O10.1	1.53119493127184	2.38777808366671	4.8073080408362499	3.9545960924791903E-6	4.4453149174948398E-5	3.7820862257023		NME2	1.5424566285144801	6.3160154415549101	5.44815058725366	2.27675874312523E-7	1.2466949577249201E-4	6.7208506426451997		A4GALT	2.5224049361091598	1.1049337891815401	16.185777301426199	1.15875119772525E-33	1.49108104123286E-29	65.938384968161103		VTRNA1-3	2.0759229838272701	6.0983463027485802	5.5505883474912396	1.4142922463317699E-7	2.4676762882436902E-6	6.60619163043072		SEMA6A	1.93623942777433	3.0816063293155298	4.6102181973757803	9.0893149141277292E-6	3.25299454536999E-4	3.04379417526247		RMST	3.1979033429916202	4.6593439766679801	5.4829769054413502	1.93759492242288E-7	4.3608170462155902E-6	6.4885815105778004
RREB1	1.5268836731000801	2.86985863308339	3.87933558785087	1.6171401207356199E-4	9.5605311571589303E-4	0.26046066691721897		H1-5	1.49628504316567	8.0196437567006207	4.1925021202231001	4.9097515778509801E-5	5.3769092173435304E-3	1.6626410848773501		SATB2	2.52105059883786	1.71560070071726	10.4014305559337	4.6854147266283702E-19	1.82702777885618E-16	32.732413036579402		ENC1	2.06140058377553	4.6231011687257597	6.6119212431595002	7.7150996426264604E-10	2.3964945392011899E-8	11.6973269695028		FLNC	1.9304893278500499	1.56821158604926	5.4352101494999996	2.4169706630019001E-7	2.0033222860875001E-5	6.5147669953434102		RASL11B	3.1906734206760001	1.33202023477928	13.535829398539001	4.5143025067227402E-27	2.03824718093011E-24	50.958941575004403
RNY1P2	1.5239965202383801	1.23290534041924	5.5528627416302703	1.3993789395063601E-7	3.6711943310026198E-6	6.9926003246012396		RAC3	1.4776462184300101	3.2035345805859601	5.0829749736907903	1.1899277749652201E-6	4.13837584006821E-4	5.1558567189608704		GLI1	2.5028611508716501	0.87699036692576304	13.5523636643339	4.0971487427494001E-27	1.2405202358046901E-23	51.059892462165898		SLC6A3	2.05270183517885	2.17741115566447	7.0902253860449198	6.38026160859029E-11	2.6167715180666101E-9	14.144347609767999		IGF2	1.9174458415855899	1.70657249626325	4.3866731131602199	2.27171537829275E-5	6.3307923092303302E-4	2.17373856764313		EMB	3.1002116425445001	1.3952627758146601	11.196949181932901	4.3128470678561497E-21	8.9874843836717406E-19	37.368190300193802
AC005618.6	1.5203937452323899	1.99765948518391	4.0339584939698696	9.0494545363989704E-5	5.87752080627795E-4	0.80695988345316105		H2AC13	1.4698258792932599	6.9076963930606698	3.8687297958238398	1.6818644029408501E-4	1.16199898722378E-2	0.518957035094194		IGHJ3	2.4971549026086799	0.997011563237441	6.2626407031759603	4.5173257567703803E-9	1.0631723427182699E-7	10.120971816179001		DOK6	2.0487783162511799	2.8393779223829401	8.1831384163417606	1.6570520557929301E-13	1.41680703348462E-11	20.008650873357698		MTRNR2L12	1.9143716907783199	6.0280007791516903	4.1277007283530196	6.3161692040824102E-5	1.3384732867683701E-3	1.2067537411711999		ZMAT4	3.0781726268668801	2.2960190046553	10.441322955632801	3.70701872709966E-19	5.71280442878065E-17	32.972917991352602
TANC2	1.5191713102919899	3.3285601205019599	4.2929228522876199	3.3054953342872201E-5	2.5100041575150601E-4	1.7594612459960599		H3C4	1.4609688352175001	6.4133834412630302	4.1739254451641203	5.2788517669482798E-5	5.6489201278245704E-3	1.5950920372767901		MICAL1	2.4892688849757101	2.6955748748108901	11.517543792182799	6.4890880857946697E-22	5.7587300336555703E-19	39.233086623533097		CTTNBP2	2.0486150569510402	2.6147780085374799	6.27754672878463	4.1933719321120002E-9	1.08191097789308E-7	10.039160899804999		GREB1L	1.90415968706213	1.0039563566313101	6.2676311654017196	4.40656011387387E-9	8.8599399289576496E-7	10.3780354442641		IFT57	3.0685003926530601	3.6791474308481802	18.363245636950399	7.7958503610547604E-39	1.91080004659148E-35	77.628137422697705
RP11-206L10.9	1.50351710178392	3.2058472814503198	6.18455868598629	6.6621467662333699E-9	4.85026900072933E-7	9.9370889402048306		AP000459.7	1.4595246430314901	0.98214153898274703	4.9834871680086898	1.8444572246581901E-6	5.4250229867203604E-4	4.74208602896047		COL25A1	2.4517807103879798	1.47196877134142	9.2417882622511591	4.0400959982569902E-16	6.4581310938597401E-14	26.062311603131899		CPNE4	2.0307407324330402	2.78691366930205	6.4403559880346899	1.84898138219407E-9	5.2045519717640999E-8	10.8407928644728		RPS16	1.90283929510684	5.8904788294646497	4.36099499781304	2.5188579722539901E-5	6.8417233534489295E-4	2.0758639747186098		PDLIM4	3.0213110795732701	2.0080108433884898	13.9274611084223	4.6132296849401899E-28	2.4575459259480401E-25	53.209205912447601
NEURL1	1.49819561491185	2.2634239626883299	4.1046193309027101	6.9045285386302101E-5	4.6737229476640499E-4	1.06229610586169		RP11-662M24.2	1.4307124418122701	0.79256788768388697	3.53351464420038	5.58788057184018E-4	2.4624947670698401E-2	-0.58712928280571997		RP11-454P21.1	2.4310236715932501	1.3609584999980899	12.061402398589401	2.6124710094862999E-23	3.0561160863699699E-20	42.406553893888002		ESRRG	2.0100103432093599	3.8337918054434699	7.8800727188707897	8.9080050794830004E-13	6.1135044993486506E-11	18.349616315018299		SCG5	1.89679453303589	2.37552451736848	3.4578246420965399	7.2493473850194601E-4	8.00039469557722E-3	-1.07596006892437		PAX3	3.0084100768008	1.1828399741215001	10.556738775934599	1.88028289683946E-19	3.0037578606174401E-17	33.642693699320297
RP11-384F7.2	1.4979261525396901	1.65572447948621	4.19961554751037	4.7750321059803101E-5	3.42217282872485E-4	1.41099565893817		RN7SL587P	1.4262669077547501	4.8449385230338802	3.1937198500486201	1.7411831870139799E-3	4.9215914883022398E-2	-1.62281885667465		ADAMTS6	2.42928698277204	1.5226709193918599	11.8045978396643	1.1903310104479299E-22	1.25038199530155E-19	40.908395409181701		CDH18	2.0029431656077601	3.5402288067450001	6.39380457445868	2.3392785794334902E-9	6.3978399065143898E-8	10.610450408635399		MIAT	1.8946495148464899	1.4217316127647199	5.8223167738572998	3.9038988884928903E-8	4.8536590238769602E-6	8.2704965177321395		AXIN2	2.9757240135498702	2.7941205333821801	15.737955988703	1.4365531511866301E-32	1.50902579179343E-29	63.4387827629021
MAPT	1.49023636587718	3.5938526920374199	3.8953155670277999	1.5240890430758401E-4	9.1017416434852701E-4	0.316152592777313		RPL27	1.4261586535416599	8.34737544454374	4.6573143943356996	7.4655664410363096E-6	1.4179617559152099E-3	3.4256358177451398		GAB1	2.41783424261765	3.47103887729445	10.4032068107841	4.6367647891026997E-19	1.8218592154556799E-16	32.742718305771803		SEZ6	2.0027229741272099	3.58007893023278	6.5958303858131897	8.3781366598842201E-10	2.57764166262738E-8	11.6164949880135		MDGA1	1.88942465538425	3.04401356001275	4.57126560421138	1.06854190199344E-5	3.6296068217967799E-4	2.8898967682054599		APCDD1	2.9678433706029002	3.8120537330417599	8.4577982377240009	3.5470992990265599E-14	2.5642738078580798E-12	21.669337369222301
PDE4D	1.4899686326478601	4.0735375362192903	4.0468622314401097	8.6153437262460899E-5	5.6361079343840697E-4	0.85332883573733698		MIF	1.42566714924331	6.36336290183137	5.5068539988510699	1.73423051563247E-7	1.01436719432539E-4	6.97893858414609		TGFB2	2.4153062326089501	1.4443746042735801	12.174474880925899	1.3403660755494401E-23	1.8155611221231801E-20	43.0658306919184		H4C6	1.98926466871828	3.3647710875858898	5.2186585657125102	6.4889139480848602E-7	9.4724157327233103E-6	5.1268786201969796		PTCH1	1.8774067760445301	3.3615510961956998	5.2335627227352797	6.0674016842523295E-7	4.1992185735270297E-5	5.6308099202575503		PLCB1	2.9412738401648801	3.0732444920825501	9.2448172341509292	3.9707791544722799E-16	3.9532677879883401E-14	26.093224657431499
RP11-927P21.12	1.48881091594975	3.4721313722901499	5.4070431569653596	2.7519617585418701E-7	5.9256087680362997E-6	6.3407307531737001		RP11-3P17.5	1.41892376557163	1.66480479945522	3.6399095550359601	3.84929925267195E-4	1.9462783019010801E-2	-0.244931045403432		SHROOM2	2.3865550978441199	1.78474324919709	9.5935349875193907	5.27234609279914E-17	1.14990761901931E-14	28.070790639329498		IGSF21	1.979427706586	4.2136701785337802	8.5033787593257593	2.7422728194015801E-14	2.9653417344587802E-12	21.7846049635789		PLXND1	1.8574930683925599	2.5876541467989398	8.0826653535323505	2.9011179740783098E-13	4.5250407382351099E-10	19.731054425780499		TRAJ49	2.9239671320921401	1.5326558736612601	7.4428290095792704	9.6868875751242903E-12	4.7126982728430798E-10	16.156746817805399
XXbac-BPG154L12.4	1.4811552325699799	3.6261722307516902	5.9054769149581903	2.6147292860533199E-8	1.1703073548846601E-6	8.6130581264955595		H2AC7	1.4137648084225101	6.6829435689616501	4.1954453475790903	4.8535908584064697E-5	5.3495509349870997E-3	1.67336446659978		GASK1B	2.38301142098668	2.22859918924983	8.0147138028672007	4.2304104005185999E-13	3.14664283432794E-11	19.213554638858		LINGO2	1.9671522786092499	2.0136585806430598	9.1055208392457203	8.8552703459316605E-16	1.48953750080325E-13	25.1776340917657		ANGPTL2	1.8498022260133999	2.7238831126459901	3.55742325043814	5.1424694716648402E-4	6.2590018596720802E-3	-0.75745470905399603		NKD2	2.9109413987956199	1.40098445365751	11.3931363295581	1.35367275023865E-21	3.0426307336368401E-19	38.511943823255699
CELF4	1.4758589966950899	3.3844087656964499	3.9529431346473198	1.2290841314136001E-4	7.5946480686819905E-4	0.51850587007409499		H2BC11	1.39967869065871	7.0797668276385197	3.7238529256616499	2.85277605096164E-4	1.6258901314170598E-2	3.0920251913586001E-2		NRIP2	2.3456406749060101	1.3722612235885501	9.5117027104087999	8.47847987961576E-17	1.6656653296319899E-14	27.602156694599		DYNC1I1	1.94806014121583	2.9759784697806499	8.1372991219193302	2.1399277358856201E-13	1.76799936471115E-11	19.7562996851285		GAB1	1.8435576658071999	3.47103887729445	4.4441205369184003	1.8004331797909401E-5	5.3229119259161004E-4	2.3942635202568199		PDE11A	2.9090358744711402	0.78481275949517104	16.723982953731401	5.79881132893142E-35	8.52789762065023E-32	68.865683146149493
GPR12	1.47564983535892	1.6947727336340499	3.9807712850763299	1.1069366714750399E-4	6.9534103434419603E-4	0.61706609880976404		LINC01202	1.3826654823028499	0.58641434705659801	3.5993835923594801	4.4405890187705502E-4	2.1200145480581099E-2	-0.37626099996019302		GNG3	2.3330669908336898	1.60675817638593	7.8248377487516496	1.20744448523236E-12	7.8471695131161497E-11	18.182391438440099		UNC119	1.9215934375556001	4.2476351492194402	8.0223324298468306	4.0555892768948999E-13	3.0130846693960797E-11	19.125576986675501		SATB2	1.84067543207786	1.71560070071726	4.2299092617285901	4.2401230558411802E-5	1.00807211977024E-3	1.58301604315466		TOGARAM2	2.8934299297469801	0.98307553317399698	16.7017522676373	6.5583132284947199E-35	9.3769305138077805E-32	68.744575516697694
RN7SL718P	1.47540039290905	4.8327619212176698	4.9695687106138804	1.9602181550350699E-6	2.5634234978649699E-5	4.4540462829107597		H2AC19	1.38224860848041	7.8928647920652999	3.6762888956155	3.3826087141081802E-4	1.8098714733116E-2	-0.12601296176633101		FAM210B	2.3108335082536602	3.9012852727193801	13.501423397541	5.51622946920601E-27	1.5773964624387299E-23	50.766184839668803		LINC01053	1.91328931205456	1.97388008353797	9.7913140448474394	1.6678099418459599E-17	4.8500290015082104E-15	29.108348630576501		RP4-668E10.3	1.80433802639833	1.45522902570774	3.91521374394399	1.4153390272088101E-4	2.4491108121603399E-3	0.447606928487287		WNT16	2.8457817761188702	0.54489311799259199	10.9478790605671	1.8760564389783201E-20	3.4610887823330401E-18	35.917187245805998
RNF212	1.4739915586693699	2.0239844651382701	3.9198778969707999	1.39093218032237E-4	8.4380260167052498E-4	0.40211126573478201		FABP6	1.3734982495483901	0.55339191134330401	4.2593409995395	3.77577844008535E-5	4.4780384301399299E-3	1.9075799190255001		TPPP3	2.3090536110900302	2.30239143055746	7.5327325306713497	5.9548514164110196E-12	3.1015253224362102E-10	16.6147114486653		DRAXIN	1.90562803355222	3.6605415653476201	7.5652651828618298	4.99112107596177E-12	2.7954622853308399E-10	16.651478252336101		SPHK1	1.79395567007267	1.0295230609095001	5.4585453139777798	2.1698801605393399E-7	1.8645754861983398E-5	6.6184540603320103		CLYBL	2.8188006711101798	1.40841303125368	12.346173946682001	4.8701527704494699E-24	1.50105690659027E-21	44.066758814867399
LINC01609	1.4714967775002401	4.2303887282966599	5.22654271713286	6.2625375835579896E-7	1.07473192781959E-5	5.5494366788146401		RP11-1336O20.2	1.37154621024281	0.41022788628721302	3.5426887414412098	5.4128419007580303E-4	2.4142963458909601E-2	-0.55795310210577298		PPP1R17	2.3084527812362698	0.88740630740818205	11.6144972567518	3.6593977334783799E-22	3.4246640025018E-19	39.798949321867703		HPCA	1.9051623572834	3.3896909458614899	6.66428422698701	5.8956915737438899E-10	1.89783012310035E-8	11.961070554604399		CYYR1	1.7776447668583399	1.77702245997742	3.90292700558975	1.4815861809976201E-4	2.5301992006738399E-3	0.40468219270825001		VIM	2.8113124779152501	5.7638270838202299	11.389530103152399	1.3828205300060799E-21	3.0946321008901299E-19	38.490915735131402
RP11-675P14.2	1.46427134554893	3.4098642467879698	5.8213317159767204	3.9223462092220899E-8	1.53763140960457E-6	8.2208818265092294		DLEU7	1.3664697670475801	0.54826623893472404	6.0709800689526698	1.1669439667875499E-8	1.46499853313387E-5	9.5438993303037201		ITIH2	2.3048787921427798	1.59853305217654	8.2093999538442297	1.4308412658955199E-13	1.1746134232563699E-11	20.279953447181502		BARHL1	1.89103983738462	4.3145368745300301	7.7204253554963502	2.1414825504832198E-12	1.32483641632779E-10	17.485054075549598		AC016768.1	1.77118811213102	0.53716854873326603	7.2074634621428197	3.4237535400223302E-11	1.7982392062452002E-8	15.0890406676845		GABRG3	2.7916241617119302	1.0558057786270401	13.7214785943875	1.5290738946359099E-27	7.4249520287452304E-25	52.027047285482297
RP11-306O13.1	1.4597081425829499	4.02325152819959	5.6961786685732196	7.1267348512536398E-8	2.3129085514736902E-6	7.6438607420898999		GUCY1A2	1.3642903556852799	1.5963234480186399	4.1233114061437197	6.4242540193152294E-5	6.4083178853138198E-3	1.41222139807694		HOXA9	2.30376261079412	1.4520804125928199	7.6867687925013799	2.5741887954356401E-12	1.4971598381769899E-10	17.438465665646302		RP11-359E7.3	1.88790059557843	1.58845266529083	10.2185414333258	1.3711311815536101E-18	6.1907775593795897E-16	31.582804226913598		RP11-932O9.9	1.76684096463899	1.11109538514258	5.6531882202119697	8.7347038524405099E-8	9.2699520967591296E-6	7.4942199511535597		BAMBI	2.78813209243686	1.02923858528156	16.337144824499301	4.9770050230552698E-34	6.5686257063256596E-31	66.749939658876301
PCDHGB7	1.4578347461038501	1.93545988210305	4.5120218129882002	1.36425197537365E-5	1.21237530518702E-4	2.60037477395558		RP11-269F20.1	1.36081718655621	0.17510629491600399	4.8269457812427401	3.6354854400307201E-6	8.4672265415955297E-4	4.1024647571474597		SFRP5	2.2896102038712098	1.0465237069765401	8.4095020215250909	4.6561067243020602E-14	4.2643972475671797E-12	21.384920680277698		CADPS	1.8630430982130799	5.3509321246305896	6.8514343871793404	2.2364312810794401E-10	7.9553276364700004E-9	12.9122478622663		SYT7	1.7666819781199199	2.09660062663038	4.2938188805534896	3.29376983216279E-5	8.3595994566556197E-4	1.82187099263787		DMRT2	2.77648801869478	0.46818332478688002	12.363413245079901	4.3994856544511498E-24	1.38926580126325E-21	44.167082294488701
NTRK2	1.45275928547831	2.2347867318447001	4.5160427232568301	1.34190603042741E-5	1.19519964004429E-4	2.6160984648415702		H2AC15	1.3338076775697201	5.0851676889542201	4.1637275207501103	5.4926268964568901E-5	5.7346144343697596E-3	1.5581081435036199		CRPPA	2.2870548541846998	2.2060780763103098	12.945269997671	1.4329137874624101E-25	2.7316643877135198E-22	47.549101823465001		CHN2	1.8568190393161099	3.68753786177145	7.5039164676048404	6.9617292757884898E-12	3.7600643156703602E-10	16.3237919612822		AC012506.1	1.7476699218723	0.36875148885221298	8.1514990782363892	1.9773174629482199E-13	3.39254948176235E-10	20.104480544854599		CD82	2.77453156387012	1.41245921394207	15.0230096584559	8.3394631634330004E-31	6.2209977963510596E-28	59.436974130186897
LINC00937	1.45078908331409	2.1596497150143299	6.8636368299171497	2.0986802709447101E-10	5.1794636589627699E-8	13.2951079328997		CH17-13I23.1	1.3325182171172101	0.15894336032230599	5.9782837905456496	1.8362862577056299E-8	1.92892502564539E-5	9.1123519531892399		APOD	2.2799382727642401	3.85577173222116	5.7681564770140703	5.05940326830395E-8	8.7037969594298399E-7	7.7676529313721803		ASS1	1.85120146450572	3.7432724984246799	7.4106565432692699	1.1522095849579699E-11	5.9011474385031499E-10	15.8277947660122		FLNA	1.74662731423052	4.1007560043130802	5.5392599562273697	1.49118523430697E-7	1.3904762025407299E-5	6.9792759397950999		NOTUM	2.7630423037693701	0.46803231251426403	17.7029764658792	2.7184510674394699E-37	5.5969645337297803E-34	74.139280614954899
ATP1B2	1.4478332056963701	2.2154096734256101	4.8457019816696798	3.3539984381447698E-6	3.9022831737836197E-5	3.9396696563585598		H2AC11	1.3243345478620101	4.9025831068651602	3.78866623945631	2.2561655562522101E-4	1.4016691883418499E-2	0.24739739656578599		C1QL1	2.2618065167484298	1.28873632118062	11.575575214241301	4.6055351121669602E-22	4.23314470166889E-19	39.571782150974499		KCNB2	1.84327942669821	3.17832142588398	7.6550725231162602	3.0608055987363702E-12	1.8046481761530199E-10	17.133130191371698		TMEM144	1.7408370812881599	1.2341543891959199	6.4008237612094998	2.2580380499939901E-9	5.0097299357452902E-7	11.025162140841299		MAF	2.7445937786604802	1.4076572651205801	12.8681632714444	2.2546957568468099E-25	8.5965703701051206E-23	47.099558063687297
GOLGA8B	1.4453040723834101	3.4000053680951301	4.0235411566034696	9.4150763845161003E-5	6.0771368873229002E-4	0.76961061525682695		RPS21	1.32225268526121	8.06897692014984	3.4057046321260498	8.6521178335812105E-4	3.2388495209461202E-2	-0.98703406358100898		ADCYAP1	2.25416301764806	2.1936400218850598	7.7982012001231196	1.39784368933424E-12	8.8826926391866903E-11	18.0384754021056		CARM1P1	1.8430749838957501	3.6274312013984602	5.4330563039022302	2.44102424299008E-7	4.0116347329241697E-6	6.0756293412236397		COL11A1	1.7401803213462499	1.1811937924545399	8.0909473713982099	2.7704984367705102E-13	4.4563467355453702E-10	19.775927511447101		SLC1A3	2.7406370015616099	3.5678290120087599	8.8834351496926995	3.1631109255171599E-15	2.7501967155104599E-13	24.048874008254302
LINC00504	1.44014649336487	3.7687406539139201	5.4025386799870896	2.8095840043467202E-7	6.0130938824005997E-6	6.3207710316943801		MAPK15	1.31214117883269	0.53449103640956896	4.0825929051009204	7.5147045000199195E-5	7.1102365813423803E-3	1.26635838681816		GPR85	2.24879451528721	2.5142244893884702	10.959080181902401	1.75562643152002E-20	1.07578099622855E-17	35.975585153220102		SH3GL3	1.83198710037371	2.6532366397132701	8.0222828072612096	4.05670592922653E-13	3.0130846693960797E-11	19.125305438889299		PTPRK	1.7269077467017599	3.59389646672496	3.9821994362223498	1.10099546701963E-4	2.0461542465990698E-3	0.68351107160951396		GLT8D2	2.7393785471347698	1.5057666584765299	11.7317586743912	1.83094916022188E-22	4.5527833417845799E-20	40.486675056395804
RP11-703G6.1	1.43342542939332	4.4538578607850798	4.8370482445735696	3.4811206957721E-6	4.0224024539046101E-5	3.9040741197764302		VSX2	1.30997368564804	0.16265152059309201	6.6297824129636904	7.0402182048168697E-10	1.2495659015115001E-6	12.2212386579028		NKAIN4	2.2437148770957598	1.81647981232594	9.9965810721742798	5.0300335821596599E-18	1.4304192737067499E-15	30.389330105249002		YPEL2	1.82764428232367	3.3513626877449898	8.9895276495020706	1.72333874282963E-15	2.6012812836048899E-13	24.519200334239901		MICAL1	1.70780138181329	2.6955748748108901	4.1930918667040498	4.8984322879236399E-5	1.11880673229029E-3	1.44666189723147		HK2	2.7171893542517598	2.5032763592241598	8.39810751649539	4.9651853963795301E-14	3.52022069865629E-12	21.3384220428544
TENM4	1.4332720937983101	2.35070001060885	3.9971875482283998	1.04040360086889E-4	6.59421920255184E-4	0.67546477988065401		RPS12	1.30878881171718	7.8587828416149499	3.4341825634051499	7.8568985501297698E-4	3.0637142588809101E-2	-0.89899631423869297		GLI2	2.2353366049662799	1.39434332594857	7.6127945746786496	3.8539334663650599E-12	2.1125629753007701E-10	17.0420292891495		RELN	1.8230805998474	4.6088952472715796	5.9037227654181796	2.6369230501449001E-8	5.6062661394902297E-7	8.2425385809648404		TMEM131L	1.6979134023424101	1.5310389963161299	5.6039711816937698	1.10135596364151E-7	1.1203358529754101E-5	7.2709626069568403		PCSK9	2.7115222037053002	0.45048238470000701	13.7881315009469	1.03724451859466E-27	5.0846714153432897E-25	52.409923489457
NEDD4	1.4320561858309	5.0897969879132399	5.3435661743754599	3.6817459261052698E-7	7.2970119454424902E-6	6.0604536096847799		SNHG7	1.30304210714227	4.7274959498063298	3.2691930189965399	1.36247776238753E-3	4.33165258712854E-2	-1.40044366413254		SDC2	2.2081372258897498	4.1938227754192701	7.4790146879902801	7.96578117336493E-12	3.9923533452330999E-10	16.3290426440063		ZNF804A	1.81671077497635	1.8526084993713801	6.9985913344632502	1.03476030727668E-10	4.0288337773181203E-9	13.669174610385801		SOX2	1.6867519180818999	1.78749792756422	3.1652085275183701	1.90814590614909E-3	1.60957204328591E-2	-1.9673537351193799		CHRM4	2.7066008537373301	1.19056946886161	13.0970832847559	5.8818014499100102E-26	2.40276257325213E-23	48.425701958556303
RP11-326N17.2	1.4313696979129	3.6992482939018201	5.6587605107668502	8.5076965898736202E-8	2.6050455614156802E-6	7.4728324582937304		CH17-13I23.2	1.30054229136801	0.16504800684656301	6.3733900335439797	2.59295913495245E-9	3.7073553498409E-6	10.9772556752966		CA14	2.2068520301483501	1.86661198487646	10.071700717739001	3.2410838999169999E-18	9.7558520758203406E-16	30.823142276216799		EYS	1.80888771550201	2.90282582264483	5.9387211806379101	2.2256119999880101E-8	4.8173549564080296E-7	8.4080252442370202		PVT1	1.6742962867595099	2.1077319405287298	4.5085240986736297	1.38399014304026E-5	4.3973296692943401E-4	2.6440285799630199		LGR5	2.70591289229893	0.73493370099105004	12.486596222273899	2.1287101317655701E-24	6.9789151530087404E-22	44.883657962996303
RP11-136F16.1	1.4258213165342599	2.9137218220885401	4.8028708387402901	4.03038426541114E-6	4.5117864051596801E-5	3.7639314575774399		WASF1	1.2959158072246	3.0784775489359602	5.24074719344281	5.8738134829094097E-7	2.5194743966026098E-4	5.8232645398966403		RFTN2	2.2043166037196702	1.7505039760435199	9.10633341390003	8.8132608842332104E-16	1.3073088306433799E-13	25.293286089212501		SMIM24	1.7956949376009701	1.70457442719392	8.97101138810077	1.9162443996422501E-15	2.8342796476547702E-13	24.414290224158702		MTRNR2L1	1.6729733730115599	2.29556540197395	4.3940356109039698	2.20527044787264E-5	6.2030296749546296E-4	2.20188108078138		CEMIP2	2.7030311214595799	2.5075596774912801	13.3246418994145	1.55103652698407E-26	6.6529126764103398E-24	49.741072737777699
AC140061.6	1.4117638048847201	2.71739980648996	4.14559249474447	5.8933786938295302E-5	4.0965037421970401E-4	1.2119367684920199		NPM1	1.28459811131387	7.80970923501408	3.6092699446134602	4.2889101733691601E-4	2.0910497794210298E-2	-0.34433437906844699		HOXA10	2.2000524283654901	1.2816330655418999	7.8735063247561197	9.2359018982334497E-13	6.2551360856035803E-11	18.445823765269001		AKR1E2	1.7924820429784201	2.3646780182759501	8.8626122307913207	3.5624952734957502E-15	4.9559123437127902E-13	23.8012518631589		COL25A1	1.6579181296217	1.47196877134142	3.5954183521393799	4.5028264778916702E-4	5.6861993245839104E-3	-0.63397281905858405		AC003088.1	2.6810609313793998	0.55957280354005701	16.2312374473576	8.9918340316541403E-34	1.12884800311537E-30	66.167650597331601
Vault	1.4090283274274999	2.68307800190947	4.72343958812694	5.6506635822559498E-6	5.9164148882399998E-5	3.4409615521266801		H3C2	1.28450399149895	8.6749501409534808	3.34982562343796	1.04363853669208E-3	3.6443801058761598E-2	-1.1579862586948599		TSPAN18	2.1972204503305202	2.10796842613976	9.3482261172852308	2.1850808177912101E-16	3.7741771762868798E-14	26.6684014666777		TMTC2	1.7903819027460901	2.6101791765706102	7.6755927145382596	2.73641204066792E-12	1.63968103093433E-10	17.2435034156921		RP11-597D13.9	1.64551722185919	0.741336134945485	6.58401519912253	8.9010917465317298E-10	2.4241110813623297E-7	11.9269616426085		FREM2	2.6805454877698498	1.29723330220274	11.029718265395299	1.15750635800493E-20	2.2142065364172198E-18	36.3937851187871
AC140061.10	1.40622266686103	2.1858208399591299	4.2006124746328499	4.75644237234056E-5	3.4112247706439099E-4	1.4146877200154799		SNHG16	1.2830718862441901	4.3854610989408496	4.39663865667357	2.1822377417076401E-5	2.9873441766270102E-3	2.41990960048471		SPNS2	2.19487760498511	2.3427397166087802	10.105152528047901	2.6645687374901601E-18	8.36284646683498E-16	31.0164747217603		PLXNA2	1.7796786647015801	2.68014342984835	7.8958432532461096	8.1658461381118202E-13	5.6342149118081999E-11	18.435384612625199		RNY4P7	1.6427106286726201	2.0066435597174501	6.9476900123643102	1.3521098955406399E-10	5.2327669581404402E-8	13.7549747156195		RUNX2	2.66039211225457	0.54372263849486602	18.937571309070101	3.7087019714368704E-40	1.0605239326322099E-36	80.617187872749895
FSIP2	1.40529875156022	3.4655821380515102	5.4821478572421496	1.9450852804626199E-7	4.6031002094699799E-6	6.675097871038		ATP5MC1	1.2675491535421	4.8250557586484	7.7492685853257104	1.8287837027671101E-12	7.8442628957357202E-9	17.9135436565393		CRIP2	2.18607292005382	4.8776957219907997	12.5810661154456	1.21987331930982E-24	1.96216623410985E-21	45.433564233004198		KCNA1	1.77904786297664	1.77417813321328	6.2288919255766499	5.3449561185234402E-9	1.34926719633467E-7	9.8017875084074095		LUM	1.6358689832167099	2.6449108536379198	3.45395239464631	7.3457356087178595E-4	8.0842356906548098E-3	-1.0881904219505301		TENM3	2.6334026838711302	2.95888102650065	6.7837914516351097	3.1794095319289202E-10	1.1980275799959399E-8	12.736310592955499
GRIK4	1.39587883618591	1.5990114906305399	4.8610136376686599	3.1400127870599698E-6	3.7101900378797801E-5	4.0027610878010602		LRBA	1.2645655099936	3.3747834198365498	3.6449998050997801	3.78052232520308E-4	1.9266440111173601E-2	-0.22835011038491301		L3MBTL4	2.1549622987058101	2.4790943358768698	9.5723074242907398	5.9642146799547502E-17	1.25815597543701E-14	27.9491507345206		OTX2-AS1	1.7646571105136299	3.0538768024105498	6.3790451121080398	2.5199508883163998E-9	6.8230884862399594E-8	10.537606663202199		MRAP2	1.6067261694049899	1.71892802003819	3.4398039234877702	7.7082475801783798E-4	8.3659719979085403E-3	-1.1327801286375101		TGFA	2.6332490052187101	0.71820030594505102	16.216367225876599	9.7714609676640804E-34	1.19751580697049E-30	66.085789292419804
DLC1	1.3939443191529901	2.3424686839075899	4.4434705443132403	1.8051858504044198E-5	1.5267256998359601E-4	2.33390578132405		CMSS1	1.2490223651985	3.90361540069846	6.43428010862932	1.9068689677862201E-9	2.9742533184815898E-6	11.2703821653402		HSD11B2	2.1508497208956601	2.1443940973621598	9.6039045149471693	4.9640677488980099E-17	1.0966115672587099E-14	28.130229617620401		RP11-531A24.3	1.7578287276311899	2.6006839085290201	8.5127903561184795	2.60026378726304E-14	2.8236450982701101E-12	21.8371252015884		POU3F2	1.60195150897539	1.3241931089266501	4.3649639369986302	2.4790372166441601E-5	6.7611848567230497E-4	2.0909637030273802		GSN	2.6325136085639498	4.4509559556807901	10.4166221297685	4.2862403167998099E-19	6.5272592185301704E-17	32.8296738345759
LINC00908	1.38985292626568	2.0134711614868102	5.7174494750204197	6.4422262323970995E-8	2.1574122877940401E-6	7.7413920553853499		H4C14	1.24802307927918	7.7504175972571501	3.8026965179824601	2.1436299055141699E-4	1.36050454373151E-2	0.29465556692134698		SYT7	2.1328987334236298	2.09660062663038	8.6304639490320199	1.3355076252703299E-14	1.44414387579652E-12	22.614705691390199		CSPG5	1.74481659577075	3.2116468299819299	7.5633876277364998	5.04228903404889E-12	2.81493168286946E-10	16.641433258845598		NHLH1	1.599149044797	2.0029355874520798	3.8764109592630498	1.63475085876648E-4	2.7192387315898799E-3	0.31241344572234903		NRCAM	2.6279646757491002	4.2779227457972802	8.05358759447493	3.40973634082116E-13	2.1273448355726901E-11	19.443548762257201
AL645728.3	1.38293157819035	2.8744013978194598	5.5302256548775999	1.5553534070991201E-7	3.9491514000860697E-6	6.8906821821025499		RP11-262H14.5	1.2365304053960999	1.6313801037634901	3.3883065130646299	9.1744346021766301E-4	3.3635424228935E-2	-1.0405160320409901		PCNT	2.1322667496916901	3.1764453573962901	6.8083732980532501	2.7981979119519799E-10	9.1621401351140201E-9	12.8397477088023		RREB1	1.74426480000951	2.86985863308339	8.4869543816988404	3.0088025005010198E-14	3.2331749959454899E-12	21.692993534338701		DAPL1	1.5898555040632201	1.6781190102030801	3.2388537865234999	1.5043992486392E-3	1.3587372894535399E-2	-1.7493388574674		EMID1	2.6243831285953698	2.3801184655782901	10.095523922904301	2.8197224950277399E-18	3.8388861146987098E-16	30.971240867204699
CDYL2	1.3765753999446899	1.40483764148593	5.4146894278772502	2.6567796475197299E-7	5.7932517985503299E-6	6.3746365845579804		CTD-2116N17.1	1.23580407684446	3.2036141331077701	3.9666909025815502	1.16722485962377E-4	9.40209670963295E-3	0.85737138551672998		IGHM	2.12132722091446	1.10545172452165	5.3917975796465099	2.9516592816124999E-7	3.9970483173680204E-6	6.0559060935070903		H4C13	1.7325718095659299	5.1551606550314002	4.5217460311164999	1.3107966268452601E-5	1.3453504282548201E-4	2.22676092114266		RBFOX3	1.5859168984362499	2.73834366673869	4.66813967422042	7.13402655727589E-6	2.72001937004522E-4	3.27439036968127		PLXDC1	2.6040427066359499	2.32042398567918	10.5762672326796	1.67615185731727E-19	2.7388853460264899E-17	33.756091289843503
MYO15B	1.3758457777623601	3.3066783786637801	4.6901177794398397	6.5041608461722899E-6	6.6543861473699101E-5	3.3066237535687399		RPS29	1.2328545965557101	8.7738086900113998	3.3877395005708202	9.1919441948792695E-4	3.3674573067532097E-2	-1.0422551543797201		RP4-665J23.1	2.1183387805578899	2.17075584018589	9.6723162219509806	3.3349190773484903E-17	7.76719252259191E-15	28.522671930261701		CHL1	1.73116137934724	2.9835858549954501	5.2224803648221902	6.3781308670203995E-7	9.3212706413195404E-6	5.1435695595431596		DCDC1	1.5819730292935801	1.4291608563970599	3.7715810068320201	2.4007736981316999E-4	3.5673390239675199E-3	-4.7412494567732999E-2		MFAP4	2.58517132560601	2.4744012157891202	6.3937224479767796	2.3403046143384001E-9	7.6337236444376499E-8	10.785568259062099
RP11-19N8.4	1.3691003239713999	1.5928377216749301	5.5799823903022396	1.23256888827614E-7	3.3585381586738802E-6	7.1150445765938404		SNHG4	1.2314952948593101	2.2149551231847799	3.96121364748989	1.19150908262993E-4	9.5291730931036794E-3	0.83827289895990398		PTPRK	2.11462120828861	3.59389646672496	7.97271422566625	5.3389442333074204E-13	3.8174040109316501E-11	18.984687699753898		H2AJ	1.73082597596198	2.8397125370980101	7.8556293966978803	1.0192571370307099E-12	6.8939820443160006E-11	18.216808032565901		RPL36A	1.5794832428579599	7.7505619429501698	4.6362817069699602	8.1526937389935508E-6	3.0038328713921002E-4	3.14729930919622		SLFN11	2.5819086030557901	1.4610944718123999	12.315302060099601	5.8425010995169803E-24	1.7689718623196301E-21	43.887078189753097
RP11-532N4.2	1.3662742597825399	4.4646647988963704	5.2804819933440701	4.9067981395373396E-7	9.0040183186547703E-6	5.7840526681076998		TAL2	1.22715255765945	0.88613025472062101	3.4908643600304501	6.4739111363744297E-4	2.7045856462106901E-2	-0.72194365056725696		POU3F2	2.1105081326024102	1.3241931089266501	10.1985386956	1.5415883696136401E-18	5.1525088675813803E-16	31.556657380384099		MYT1L	1.7150619885507301	3.8109369351329301	6.2990450073706601	3.7658868208973003E-9	9.8195403467692993E-8	10.1443703481913		RP11-536O18.1	1.57305058148473	1.07867688484789	4.6677855281954903	7.1446428268718801E-6	2.7220507445207198E-4	3.2729741133643002		PGM5-AS1	2.56531205488576	0.48994689904157801	17.3085010351971	2.3272253858421602E-36	4.2781051807166997E-33	72.028556181903994
MORC4	1.36506439659474	4.2816844237423499	5.8062462686964604	4.2167008472320003E-8	1.6136953606596699E-6	8.1509285489777508		DRD5P2	1.2233093145598199	0.178989654482446	5.5274466760901397	1.5756680242120899E-7	9.4305563421214603E-5	7.0698859086511199		AKAP6	2.1048435935089702	3.8774527040920899	6.7098687717717898	4.6610201051580805E-10	1.44525317381142E-8	12.3403777171645		DDX31	1.7131986825224499	3.4860364336998	11.6159978209421	3.62769265148066E-22	9.1741468931310192E-19	39.748369988604402		PLCH2	1.5724067440928899	2.5724263486600001	3.9226590952478402	1.3765780472476099E-4	2.40268651230684E-3	0.47367018070525102		CEP112	2.56422086998862	3.1895933210754301	12.767717832062401	4.0691082697985598E-25	1.4854265309437701E-22	46.516847040465699
LINC00976	1.36396493676557	3.3314867634317902	5.7037728691617504	6.8745458033615897E-8	2.2568760935729E-6	7.6786562700645398		TBC1D23	1.22219361218203	3.26316781402444	5.7476424850951497	5.5800580089964497E-8	4.41871916675485E-5	8.0554365888023298		DAPL1	2.1038369640430599	1.6781190102030801	6.8259205661120301	2.5541547019927E-10	8.4328063387407505E-9	12.929081229619699		AC005618.6	1.71031428311802	1.99765948518391	8.7482367486744099	6.8393326455026402E-15	8.7570679086893495E-13	23.156597384191802		PDPN	1.56370462646683	1.96124648373235	3.4339205932462198	7.8638775051316999E-4	8.4960658544773002E-3	-1.1512765504407201		CNGA3	2.5604839085784401	0.95638810326492096	13.699809032722699	1.73481967570366E-27	8.2968062572708995E-25	51.902500425769901
DAPK2	1.3635934065675299	1.77370286501547	6.0004545167900503	1.6481037138289702E-8	8.6386144967621904E-7	9.0596960703077301		NDUFA4L2	1.21841793401319	2.4896246213664202	3.7417636012696498	2.6744451501721798E-4	1.5750462330624999E-2	9.0439676255632803E-2		DMRTA1	2.1030182949213501	0.75637175500142295	10.744004143690599	6.2402440081555705E-20	3.1801766295820101E-17	34.723114104599503		CTC-467M3.3	1.6937291232392799	1.32092165908049	7.88205203220586	8.8113070432071301E-13	6.0574980221102298E-11	18.360377323275099		CPZ	1.5626256378501	0.663063220577635	6.14999082687258	7.9060254635141795E-9	1.37593498557059E-6	9.8127008480040097		CDKN1C	2.5492786922608102	1.63951277236314	11.380058637503399	1.46239802986803E-21	3.2585520083708702E-19	38.4356876951922
TBC1D3G	1.36332995639956	2.29114511184375	6.0593939537022603	1.23519412886888E-8	7.1961759343875696E-7	9.3389386912849606		GOLT1B	1.21233521232107	3.30904344908424	7.2960994505177199	2.1324215551800099E-11	7.3173334858817105E-8	15.563210486023999		CCER2	2.0950692848988202	1.0054025570930101	11.370166251854	1.5499547622322E-21	1.3296545253602599E-18	38.373001319656296		COL27A1	1.6750521878650799	2.2463744511066199	7.30680202553686	2.01335469292402E-11	9.5600915824893999E-10	15.278577752871101		EYA1	1.5557837977814599	1.21907950557233	3.0731888392481101	2.5538123751286902E-3	1.9915862687279899E-2	-2.2336707491121799		RP1-35C21.2	2.5464325141072099	0.38526319465126002	11.1453265550476	5.8498416993569101E-21	1.1716072060284E-18	37.0673357406273
C4B	1.36147757876631	1.8681798623471699	6.2808548863189699	4.12478571117333E-9	3.5886536797612401E-7	10.4019236835953		ERICH3-AS1	1.2005096493429599	0.136811558381253	6.0343781817718396	1.3963267713473799E-8	1.5739070020025801E-5	9.3730475855112996		SELENOP	2.0858779330013699	3.7385997062763701	9.3320950651644203	2.39861906198261E-16	4.0746442362498001E-14	26.5764483491932		C1QTNF4	1.67456782198798	2.0673843364843099	8.6240656670690292	1.38496269000632E-14	1.62015453590921E-12	22.459409741653602		GOLGA8N	1.55079089521029	1.32596378802187	5.9332847674685203	2.2852139603024099E-8	3.1283120469331301E-6	8.7872581872586792		RPL39P40	2.5394054504537098	0.82731888268189102	15.6069390152967	3.0120397208848598E-32	2.9814559329497202E-29	62.709464413392404
AC090519.2	1.36082041695975	2.0885875321379199	4.2804892743423997	3.4726435603530398E-5	2.6158921313989701E-4	1.7126890073451999		CH17-125A10.1	1.19763643643875	0.179765953988236	6.3269811203018902	3.27415850011402E-9	4.5547969275099701E-6	10.7548347929469		SCHIP1	2.0816559858636698	2.3178928089604902	8.7539162267678705	6.6212189454961297E-15	7.8527046442990002E-13	23.305856882104401		INPP5F	1.6705427254032399	3.1773697160488301	10.0991757626346	2.75979404774182E-18	1.0843673223310501E-15	30.889871807683399		L3MBTL4	1.54690834602462	2.4790943358768698	3.9319265135975399	1.32974242702725E-4	2.34238542792426E-3	0.50616682436723404		EMX2OS	2.5328773800930402	0.75049731830799804	19.1226611997064	1.4021238144355901E-40	4.5106323110392898E-37	81.571317413420203
C4A	1.35927715871454	2.0785364104823798	6.32875910136916	3.24497360414726E-9	3.0664299369104098E-7	10.634631684546701		MCRIP2	1.1860560314003401	1.9660848927956101	5.7233798906448596	6.2632953678678006E-8	4.8846111996195703E-5	7.9456924411437901		SEMA6A	2.0780575821901	3.0816063293155298	7.9414474033958102	6.3472062980231196E-13	4.47538907632666E-11	18.814589540140101		PROKR2	1.65840169121296	1.3065987349681201	7.9596816016852401	5.73860707887698E-13	4.12538524530665E-11	18.783219182325201		PRELID2	1.5410749471029599	2.1385765881524699	3.3187579354519001	1.15717902955255E-3	1.12148971962209E-2	-1.5079476419143101		TRABD2A	2.5153224829159102	0.88429304033232103	12.5654309407056	1.33801133224222E-24	4.4720856683877699E-22	45.341970992154799
RP11-481A20.11	1.35609281136854	1.4108048634603301	5.4129363929863699	2.6783136225415901E-7	5.8192553304964298E-6	6.36686038028299		RP11-408B11.2	1.1849945000534301	0.34620550479259699	4.6488353212827498	7.7355737997436607E-6	1.43224983676405E-3	3.3922591492667702		TCERG1L	2.0772111766635901	1.3612997244010401	9.3636689953203192	1.99842579481336E-16	3.5227045380353899E-14	26.756463778198398		NID2	1.64372357814236	2.5421814161835199	7.4745450271134999	8.1610554921014795E-12	4.3083676747635598E-10	16.167300523508601		MTRNR2L8	1.54000147958231	4.0038346336418602	4.3137140777360603	3.0431301989026299E-5	7.8574445908588596E-4	1.8967834043498499		LHX8	2.5067908060601098	1.53879202776053	6.7150889415978803	4.5373428379840601E-10	1.6681865039765401E-8	12.3884534215548
TMEM63C	1.3499903339827199	2.24651141831988	4.1874532806031901	5.00750315299227E-5	3.5654475348017401E-4	1.3660077881787001		LINC00929	1.17887863844483	0.44433234788875198	3.42784340066751	8.0277412796622705E-4	3.0928435564878499E-2	-0.91864665300045201		CTD-2023N9.3	2.0576299386768699	0.95271910095796797	6.5956151180899001	8.38711781798068E-10	2.44451714794508E-8	11.765777004276201		TLL1	1.6417793020664999	2.1241663057120101	5.9098952642294797	2.55932679837854E-8	5.4615948990936998E-7	8.2716825650090904		GLI1	1.53361896571876	0.87699036692576304	4.0235226487900899	9.4157767809255899E-5	1.8163725187280101E-3	0.83061655846589599		MYOT	2.4972199544033198	0.51461168824220405	14.909168379217	1.5995826281702001E-30	1.0977828938290201E-27	58.794954594183601
AC069200.1	1.3424167575724699	4.2911334447749896	5.1263681407100004	9.8120724842655103E-7	1.5071530734411099E-5	5.1179828784127199		PAM16	1.1784199422819801	3.4778109672846198	7.3502803195154396	1.5946532067197699E-11	5.8628564183057301E-8	15.8411895073649		TTC9B	2.0564956033725199	1.1451725134797099	10.053746615726499	3.600225177682E-18	1.0690275420044399E-15	30.719415311655499		ESYT2	1.64062965716989	5.1305538812335296	6.1794528163631597	6.8326691447560797E-9	1.6803208132770401E-7	9.5616449810269302		AC140061.10	1.5189929184888	2.1858208399591299	4.2387258482919696	4.0955619426363402E-5	9.8095283532516494E-4	1.6158042011745299		ATP8A1	2.4822340540194001	3.6146381487543802	10.1243148330924	2.3821848470474401E-18	3.3139410391142101E-16	31.137570039914898
RP11-580I1.2	1.34120989777586	0.67430893917142498	6.6998650305445802	4.9083872136044298E-10	9.0230180949516905E-8	12.468873987403599		H3C10	1.17422188249189	4.9980725672119597	3.3445241650533202	1.06224561377477E-3	3.6868446549032499E-2	-1.1740811458326299		LGALS1	2.0334020961116099	4.8909552507712704	8.7168240299478104	8.1773164390308907E-15	9.4161707326576708E-13	23.097902765317599		NRL	1.6351166924309699	1.9306743232113099	5.82236688642503	3.9027749412436899E-8	7.9850910530999199E-7	7.8601108478721402		AC008147.1	1.49983819249802	2.08462754654858	3.8202670286004898	2.0101985632347199E-4	3.13067898477512E-3	0.11871291141895		FOXA1	2.4790215457510998	0.464217027590065	15.0333605258738	7.86040888317833E-31	5.9498671475728702E-28	59.495285704837102
ATP5MGP6	1.33917258751275	1.03359094260428	7.0885040358470803	6.4390437036470894E-11	2.41920041981112E-8	14.4450626597257		RP11-132A1.4	1.16052909952468	0.247526028804742	5.46481106522074	2.10786820732416E-7	1.18283144800196E-4	6.7939202669376098		PAX6	2.0218674295845198	3.8162339712432498	4.84219911215766	3.4048068104820299E-6	3.2334357223086898E-5	3.6943046585470198		ST18	1.6206413699442701	5.0092417740290101	5.2898669602478101	4.7020381454163901E-7	7.1225222901963602E-6	5.4392003874144903		RP4-668E10.4	1.49485796162407	1.9597860116382999	2.6913369158966498	7.9991758356929704E-3	4.5380092429713297E-2	-3.2647120730818799		CCDC3	2.4531197315745898	1.43474716101944	11.198470176806801	4.2742836880546899E-21	8.9433304874614201E-19	37.377055360169301
AL669831.1	1.3360118389578901	4.2523891028519598	4.6948152640568299	6.37669962506079E-6	6.5500196188610801E-5	3.3255203447551498		PPA1	1.1604044445170201	5.4245177358804497	4.9777314706641302	1.8915108449079001E-6	5.53180944369882E-4	4.7183189682236604		PGM1	2.0079370500062699	2.7088718244770398	11.035787788431	1.11647785364634E-20	7.4632919588161393E-18	36.422651588969202		RP11-17E3.1	1.61379318975525	1.22138102810246	8.2794728954149903	9.6669323704760806E-14	8.8057318079741307E-12	20.540548245405201		TPM2	1.49140963518488	2.6759389018172399	4.9320981661679903	2.3081443168913199E-6	1.15907126125883E-4	4.3511914189497398		MYC	2.44310044005283	2.2464603040015501	5.7386103612769697	5.8251953312560299E-8	1.44428927789215E-6	7.6547983084455797
VCAN	1.3356552880725401	3.1454514791476802	4.0142778129543499	9.7520036337062199E-5	6.2533341352202104E-4	0.73646261007235103		PRDX4	1.1583179825602401	4.09574071920796	3.2794599122504602	1.31734870921201E-3	4.2299795858116301E-2	-1.3698506858021899		LINC01315	2.00088989226359	2.01253494670746	9.9898560037930402	5.2317840613028504E-18	1.4635347239314101E-15	30.350516572570399		PTPRZ1	1.6078136322124601	2.7151258782102001	6.8597907581360298	2.1410857331634299E-10	7.6531920039853007E-9	12.9550219820067		SEPTIN10	1.4901272930067	3.5477510013492499	4.4543276862222996	1.72720466960664E-5	5.1537784784923399E-4	2.4336700311286301		CTC-304I17.6	2.4237352087275599	1.54854496589185	13.1990710178829	3.2352211969969098E-26	1.3321864436146E-23	49.015604457805303
FLJ22447	1.32861051298041	3.0284408263175799	5.6018376385080497	1.11243634419955E-7	3.1340625894164801E-6	7.21399188705632		RN7SL556P	1.15085819515842	1.3050832080366399	4.0250201612368999	9.3623869833740796E-5	8.1678098781056002E-3	1.0620458769932399		GRIK3	1.9937441370527	1.1202208413655901	8.9570841047558503	2.0752056190570999E-15	2.7179385146083201E-13	24.449134803814399		PDE4B	1.60053476253796	3.3566823603031199	6.1629394135869999	7.4150409311913798E-9	1.8062801079521201E-7	9.4816736661954995		FAP	1.4864434166421701	1.6626537634306	3.3434695084989201	1.06598243696055E-3	1.0571916762087401E-2	-1.4322808236489999		TRBC2	2.4227064499095099	0.79095099665256496	14.530986126621601	1.40418623165074E-29	8.7079847850032599E-27	56.653275018062303
AC007743.1	1.3270066280886099	2.85229793259135	5.59715882196818	1.1371505077595E-7	3.18972266677912E-6	7.1927887205042698		H4C11	1.14889160223114	9.3700993797514105	3.8344163094618802	1.9085292826995399E-4	1.2577987299297501E-2	0.40201478815453701		SEPTIN10	1.9790546303821099	3.5477510013492499	10.681135706127501	9.0376863733696001E-20	4.4303599334293297E-17	34.3573494271035		SV2B	1.5985833855468701	3.8100757135295602	5.93239785822598	2.2949503433073299E-8	4.9553500109135999E-7	8.3780832103477305		PHGDH	1.4860243119781	2.47946611441979	4.8724710146161696	2.9886356582024498E-6	1.4151890947469801E-4	4.1042941978595202		KREMEN1	2.4164568906961899	1.8677697933311299	15.1625840300729	3.7589189760790398E-31	3.0710964688371498E-28	60.222366781037003
HMCN2	1.32540300120912	0.86894913808810703	6.0056756463539296	1.6066297852404901E-8	8.4580747901795905E-7	9.0843690484630599		HIST1H2BG	1.1487577520438901	7.51222078174085	3.3370280767398	1.0890853948394999E-3	3.7239039790417802E-2	-1.19680198554819		SPHK1	1.9703892223216799	1.0295230609095001	10.3532349930209	6.2188716329297597E-19	2.3887892588818002E-16	32.452872697515701		H3C6	1.5886463661569801	5.0984715438653696	4.2509772213444004	3.9024474810177E-5	3.4994211976122498E-4	1.18228535111415		CNTN2	1.48519598829933	1.5166846136291301	5.4231385061708997	2.55537011131601E-7	2.0977673105208601E-5	6.4612398214540603		LRP4	2.39459097366694	0.95156509668755296	13.793401848543301	1.00591139264912E-27	5.0268224468383797E-25	52.440184134563602
ZBTB38	1.3250531525517399	3.66997710062717	4.2668567513533402	3.6652300237787703E-5	2.7401121246759701E-4	1.6615254913808799		FASN	1.14856131786261	4.0817288537083103	3.3745959638791101	9.6067015345724903E-4	3.4640968714850402E-2	-1.08249985625544		NHLH1	1.9668250238032099	2.0029355874520798	7.7472240133665897	1.84902811703916E-12	1.11968441459106E-10	17.763572435967902		MAPRE2	1.58580259175502	4.2279730274727196	10.215940876450199	1.39220233485482E-18	6.2312555286649801E-16	31.567695990322498		APOL4	1.4838782065157401	2.3530855471241101	3.6438164619568298	3.7963988926261198E-4	4.9849041786033596E-3	-0.47511502920842003		COLGALT2	2.3855135331684099	1.7739176468214399	7.8015425102199698	1.3725517731177201E-12	7.6293720157576101E-11	18.075089146815699
UGDH-AS1	1.3244418795517801	3.7735513715403499	5.7331459020602598	5.9788159011661394E-8	2.0502439178202801E-6	7.8135059967608802		RP4-765C7.2	1.14782840495671	1.00717263779678	3.24078310407348	1.4949812279936301E-3	4.5989063721563299E-2	-1.48467215511938		CALCB	1.94413953029945	0.76246095716403695	8.1344833974036206	2.17364527959995E-13	1.69517984593286E-11	19.868547121521701		TNIK	1.5856381697255399	3.5879024967520001	7.2375178674225404	2.9164171332540801E-11	1.32961756140703E-9	14.914067738011999		CRB1	1.48277757440811	1.2477305614296399	4.6376513669098003	8.1061443175346497E-6	2.9931094713927099E-4	3.1527503173607299		CYB5R2	2.3838203624585499	0.61730756991824898	18.6743859853953	1.48972641207015E-39	3.8339598941037398E-36	79.252773843996096
RAPGEFL1	1.3223319919983301	2.1091484242469001	5.39865974347508	2.8601466820810202E-7	6.0909172536232598E-6	6.3035917379575697		MAD2L1	1.14165753476915	3.5486604647301099	4.3622242887236302	2.5064687731013E-5	3.3250763064193302E-3	2.2903433688988999		MID1IP1	1.94012630060083	2.61379152624417	11.049130742045101	1.0319268278099801E-20	6.9888602211888503E-18	36.500433435607697		KIF21B	1.5844082670711099	4.0170164134772	7.5096499534433496	6.7488529320720004E-12	3.6604526672245498E-10	16.354369878229999		PDGFA	1.46952736637715	1.8149155347081001	3.9287538718019599	1.3456027806649901E-4	2.3582181248344701E-3	0.49503493740559701		DSCR8	2.3808863569086101	1.4668415430789501	6.8818751520352297	1.90805634772461E-10	7.50852265520497E-9	13.2359492852581
USP32P1	1.3201004085088901	2.3240402986089199	5.3465386857276798	3.63206851712334E-7	7.2181401819834903E-6	6.0735304755358399		DCTPP1	1.1389798971447	3.2177477947335702	6.9765812483841199	1.16184675230152E-10	3.1475040018138798E-7	13.9422117632376		TMEM131L	1.91510793900678	1.5310389963161299	11.3169881776947	2.12199517854647E-21	1.70661462234599E-18	38.0627040399688		NEUROD2	1.5657500333543	2.62631690742122	7.2784232448278203	2.34375926835485E-11	1.09770679764113E-9	15.1290891765038		TSPAN18	1.4689381065096001	2.10796842613976	3.5782944632980498	4.7812116262826797E-4	5.9402257526795996E-3	-0.68975884287234301		AMHR2	2.37255811394897	0.35617424684793603	20.740251973399101	3.4260420654364198E-44	3.63112464970084E-40	89.717942056351902
DTNA	1.3186912702375599	3.5838033925891	4.4906528338736802	1.4891600004963599E-5	1.3006964796461701E-4	2.5169856967384598		RGS16	1.13872594060843	0.88632417280021702	3.47148783218584	6.9186602758250298E-4	2.8153101434805299E-2	-0.782740952562063		NTN1	1.90678127744131	1.4152997447400999	8.0338598418493294	3.8040659251240098E-13	2.8418415282726201E-11	19.318029514304701		RP11-454P7.3	1.56283751202197	2.4970940493935001	6.4354756728162998	1.8952164507835399E-9	5.3190066060376399E-8	10.816602400955199		PALLD	1.46730131705495	2.5866845074030902	6.0036615490983403	1.62253213088103E-8	2.41372756765054E-6	9.11795485194782		PATJ	2.3668201422523598	2.8976012559576398	7.5961409626043404	4.2200030758526798E-12	2.1527452757214E-10	16.9721916556983
RP11-800A3.2	1.31776990758056	1.8663091417269799	6.0755270649678197	1.14113761113201E-8	6.8630562708820596E-7	9.4156470698442796		H2AC17	1.1350590021112601	7.1127614842723199	3.7472344501239698	2.6221146788069701E-4	1.55669534887604E-2	0.10866614868027		NTRK3	1.8924689051853101	3.7779507674738801	6.3201974123558404	3.3871282657830101E-9	8.3138896564798797E-8	10.401998265902501		TANC2	1.5625388317776501	3.3285601205019599	8.3016682446983108	8.5357959570588E-14	7.9162971081392893E-12	20.6633905724015		SRGAP1	1.4529952588550501	1.4114572264652001	5.5235655280686098	1.6044131992219999E-7	1.4681313280418201E-5	6.9088539869923		AC007277.3	2.34972561691196	0.60417569027057105	15.089547007601199	5.7023868638482697E-31	4.3807948754626603E-28	59.811626417488803
SKINT1L	1.3129923579503	3.2559349024895998	5.20841696105634	6.7952647187816004E-7	1.13781999220926E-5	5.4709552664215702		RIMBP2	1.1342335660274401	0.57676834268406396	3.8223261669481698	1.99509349356021E-4	1.29660924621883E-2	0.36100986342043201		CRB1	1.87519231882241	1.2477305614296399	10.416095593559399	4.2985377838770699E-19	1.7151498977652701E-16	32.817500724700302		NRN1	1.55114630962446	4.6675513589222701	6.8330203801604998	2.4615792722508898E-10	8.6486285529896294E-9	12.818081306595399		IGHG1	1.45159343759154	1.5400352503086201	2.7518382465634299	6.7248167249138796E-3	4.0034671115517902E-2	-3.1094527515665198		CES1	2.3489109345028698	1.15259006136994	9.6464051922926792	3.87811819544012E-17	4.5215541823404102E-15	28.3861544971471
DAPK1	1.31257657154465	3.0673640801805102	4.2989748881273897	3.2269583671657602E-5	2.46399645564094E-4	1.7822649546398099		DHFRP1	1.12853727207187	1.4404004441754501	3.8635822897227801	1.71415398166257E-4	1.1811369979134701E-2	0.50136093687788597		ADCY8	1.87516651475338	0.90426014305234803	9.7502391654975202	2.1186613843982801E-17	5.21778654438986E-15	28.9702909895895		H3C12	1.54148453084833	5.4253056772822204	4.7082471339067897	6.0253326381554896E-6	6.7863440164363099E-5	2.9738696925987802		PPFIBP1	1.4426146062303999	1.8995435830799901	6.2220173314645804	5.53127716552999E-9	1.0663142257084599E-6	10.158127604592099		VSTM2A	2.3436026390080502	3.4141981698285	4.9900370766296502	1.7922509386332099E-6	3.2380042230020497E-5	4.3381965795625899
FAM241A	1.31241909899381	2.9341991897520199	5.8260413959550901	3.8346453085137002E-8	1.51478789961487E-6	8.2427435515690206		H2BC13	1.1160711310364999	6.1149156284946304	3.5400029831834199	5.4635432470884096E-4	2.4284930743880401E-2	-0.56650105120168404		PDE3A	1.8751552884760101	1.01146363722571	10.606546709391701	1.4021880066983799E-19	6.3929631565791599E-17	33.923629171855701		SEMA3A	1.53509972468781	2.7676781375219699	5.0409410479463599	1.43289289048236E-6	1.8964737171228601E-5	4.3598651031771301		ND4L	1.44252665166741	6.4412153692999103	4.6163335974439796	8.8606385091655197E-6	3.1915660275980899E-4	3.0680419387064899		CCBE1	2.34298093334088	0.64877599742522296	13.6732641421422	2.0250445744624201E-27	9.5626692052045392E-25	51.7498863214756
SLC39A12	1.31067807655103	0.52761885530157904	6.3276308696499397	3.2633950298570199E-9	3.0664299369104098E-7	10.629139919226899		CKS2	1.1100832422151701	4.3039753968808201	3.21319183071085	1.63507013250182E-3	4.7900016994953699E-2	-1.5658719057708601		DCN	1.87160505681389	4.9359960681604598	5.8902468009246203	2.8143795413917802E-8	5.2296658395132697E-7	8.3381410460684808		ZNF679	1.53137523075541	1.23423639160959	8.3828047751174797	5.4113672809500502E-14	5.2953212297540097E-12	21.1133598032587		DRD2	1.4401521677706799	1.2369233008924301	4.5884420568448201	9.9507996220505494E-6	3.4560563977475398E-4	2.95764144504763		WNT11	2.3333012525219399	0.97868888312468805	12.3081254949415	6.0950627697022897E-24	1.8346495373223199E-21	43.845305031792101
RP11-2E11.9	1.3100514007575399	1.6048956516966399	4.4623813036511502	1.6714495784280701E-5	1.4286425224319099E-4	2.4071118769762601		HOXC4	1.0984982952340301	0.91946689314609398	3.20601481304824	1.6734612162544701E-3	4.8287050692643198E-2	-1.5868960555151199		AC055876.1	1.8631820749483701	0.95466569483547903	9.6813571933721398	3.1640208724068497E-17	7.5049991863836601E-15	28.574573641003099		RFLNA	1.5225808805355501	1.9699008792503001	10.049385225677	3.6937114121642398E-18	1.3954492051495299E-15	30.601170316516299		CRYBG3	1.43902604325684	3.3246555604802901	3.8407624710598198	1.8645269156412301E-4	2.9690082250019602E-3	0.18916055051507399		SIPA1L2	2.31777981845867	2.4375406604281	8.9911706030081895	1.7073062061466099E-15	1.54795848459581E-13	24.6562243970622
NDRG2	1.30924154056324	4.31061641400761	4.7832603125055204	4.3825236219508699E-6	4.8231185774867501E-5	3.68383775367327		MACROD1	1.08851364865556	2.3439248531287999	3.3257018386726198	1.13084422548619E-3	3.7969219813584698E-2	-1.23105022643758		CLDN1	1.86071705227978	0.86223013740003696	8.2187361214108794	1.3580746960923801E-13	1.11844513211627E-11	20.331312744711401		CSRP2	1.5133357759849499	5.1814992489440304	5.8118322133308196	4.1051303813008198E-8	8.3616648589757001E-7	7.8108239062036198		POU3F3	1.4376918746435099	1.2689131213273701	4.1717081035760302	5.3246262922508999E-5	1.1910871991079499E-3	1.3678880955602899		NET1	2.3155062071183199	2.9569194238679999	12.744009746257101	4.6778756606645997E-25	1.6837735385015999E-22	46.379242034479503
CAMK2B	1.30868210908612	2.69280920165366	4.0953926029773804	7.1541051059103694E-5	4.8135437648551401E-4	1.0287582370914901		RN7SL359P	1.0837764566135499	2.3376373545120699	3.4649234432567799	7.0757330376424203E-4	2.86156246524066E-2	-0.80327384278068104		MYCN	1.8547456784674099	3.0410942060727502	6.7418259099875	3.9514087030310699E-10	1.24167831967286E-8	12.5019873798148		ZBTB38	1.5119100698763099	3.66997710062717	9.7036593830656699	2.7791464886307701E-17	7.5686893154922205E-15	28.602795873677699		UACA	1.4318927854219801	2.3010776335206802	6.3122171221557304	3.5256820075670598E-9	7.46806190508197E-7	10.5938382034656		CNTN5	2.3083498332983901	0.96665419581217205	9.3821212661109303	1.79642476843519E-16	1.8635496640822898E-14	26.874906816115399
ASIC1	1.3085414921661001	2.6940714355405602	4.4563192097425901	1.7132454307001901E-5	1.46072832216333E-4	2.3836194776114801		BOP1	1.0824308760682599	2.7316739710416802	5.0417834449124701	1.42763019160743E-6	4.48066958673277E-4	4.9838663479632599		MDFIC	1.8489287814278801	1.7189882929952001	9.5259070110964092	7.8078162087416405E-17	1.5698590464701201E-14	27.683445025606101		TRPM3	1.5099019808579099	3.4530452911815099	4.4572207282134402	1.7069442990374599E-5	1.69384686639784E-4	1.9734677772681299		BCHE	1.4254588185442201	1.3716745550168401	3.5761858821422998	4.81659215835114E-4	5.9608285111645704E-3	-0.69661292399586905		FZD7	2.30805425682578	2.87806873867317	6.7992295978020296	2.9345336021028801E-10	1.1106346585841201E-8	12.814719201428399
LINC02024	1.3084153280617701	1.44052541164212	5.37675489263549	3.1627921717257401E-7	6.5590345956110898E-6	6.2067278670551298		HIST1H2BC	1.07928211056676	7.1391641942892603	3.8855478037923898	1.58035179325E-4	1.11887097964489E-2	0.57657758366135403		PTGDS	1.8420316375691901	4.3159575041838103	5.7174874673601996	6.4407405283628005E-8	1.07532210826281E-6	7.53302154922212		RBM24	1.50697112830251	1.4814203166786299	7.5069496602632002	6.8482955644338599E-12	3.7026835009720602E-10	16.339967422915301		MIR663AHG	1.4253261441438601	9.1136330717360305	3.1361603049006002	2.0934452623819701E-3	1.72355159650508E-2	-2.0521575591285699		PRELID2	2.3080478333890602	2.1385765881524699	6.7488941062270502	3.80971767980317E-10	1.4168626330551201E-8	12.5593965012052
ETNPPL	1.30597022487562	0.88139122507058398	5.9211971683042597	2.42309436788829E-8	1.10962200448351E-6	8.6866949594724208		BZW2	1.07610003536264	3.5845046901262299	3.69258491849522	3.1913904415012601E-4	1.74884176445993E-2	-7.2430767959733799E-2		PDGFA	1.8407690653551301	1.8149155347081001	8.0974333485904602	2.6717723492644502E-13	2.0471538625979799E-11	19.6655653554688		ARL4D	1.4958420968525099	2.9477596354218698	6.7039839526361202	4.8049237406583205E-10	1.58233547523458E-8	12.1617372893599		PDCD6IPP1	1.4228068455914	1.6528704489634301	2.7173265280894898	7.4271097610842003E-3	4.3006884196481701E-2	-3.1983963479965301		RP11-1085N6.5	2.29797919702709	1.35949803665952	9.6886094591098697	3.03383658840007E-17	3.5734013015590004E-15	28.628232819914601
RP11-346D14.1	1.3055355563073601	3.95195688197553	5.0364930446641401	1.4612973939551E-6	2.03781900465069E-5	4.7356985645246104		NKX6-1	1.0714673120173299	0.54295575364264803	3.4552268655140401	7.3138918093469598E-4	2.9228310497725701E-2	-0.83354456022421297		ANKRD6	1.8375866013754201	2.62411247178072	7.85385241944992	1.0292264756381701E-12	6.8533434869402405E-11	18.339367583026299		KCNJ2	1.49053901423767	2.1394392238588602	6.0501206362147997	1.29261315430544E-8	2.9596701191463399E-7	8.9385787571736302		FAM210B	1.4225725532148099	3.9012852727193801	4.0372485107718603	8.9368652297198598E-5	1.74771400875433E-3	0.879743310433172		CRYZ	2.29544928127982	2.4086288763939101	11.369273641294001	1.5586009690301099E-21	3.44310339390205E-19	38.372801487208001
RP11-63G10.4	1.3045872017445499	2.19857726235323	5.6701114668668602	8.0632096673632605E-8	2.5115545821579302E-6	7.5246412732961296		RPL23A	1.06827398926805	7.6090306089840603	3.4481760798900498	7.4917715038866405E-4	2.9726857225378399E-2	-0.85551111405845504		PTCH1	1.83419075635303	3.3615510961956998	8.1050973119088905	2.5602005518080402E-13	1.9697853931638701E-11	19.707526615765602		RSPO3	1.4854838075131001	1.76795943692088	3.94824514457635	1.2509223965638601E-4	9.5050896952959601E-4	7.3609406309047998E-2		ADGRG1	1.4206296999129699	3.0823733667866802	3.4280856573138201	8.0211355154636004E-4	8.6391271657656997E-3	-1.1695945542497901		ALCAM	2.2939090336315799	1.6231171120652701	12.0467199199494	2.8499703104552198E-23	7.8028548840293101E-21	42.322800225826903
RN7SL123P	1.3039794917571601	2.5316521513303498	5.2522898994221396	5.5751630862069095E-7	9.8919267277918693E-6	5.6612286333943302		H2AC20	1.06797383725842	7.66865120130403	3.4322436810862502	7.9087865641393705E-4	3.0702574471058799E-2	-0.90500975403960604		UBE2QL1	1.82920027022709	1.97099381854807	9.6343612186489498	4.15867680175557E-17	9.4714784221222395E-15	28.304879884069202		AP000473.6	1.48411063274611	1.78111983838612	6.5272156360430502	1.18948720789409E-9	3.5146547396512297E-8	11.2729600812927		ATIC	1.41958530863824	2.91256243620724	5.8920809301530896	2.7897444035162301E-8	3.67476750884606E-6	8.5947043043164193		COL5A1	2.2932795077381498	1.6469497032036899	10.2829549477675	9.3973669265572601E-19	1.37025855649789E-16	32.055175275039502
LINC01697	1.30265245143585	1.79962529261278	5.9029824833843403	2.6464737590554998E-8	1.1783676239282401E-6	8.6013843201220492		CNIH4	1.0626003105936499	3.3914540854914499	6.4798792140690598	1.5134010587956401E-9	2.5128315902686898E-6	11.4908514059696		RPS18	1.82700694547971	8.9721260855063392	8.7298454226609596	7.5934695318351595E-15	8.8228231093141996E-13	23.170877877235501		TAC1	1.4788635783248201	2.0395138902383398	4.4686783319701098	1.62905313723989E-5	1.6250120751940201E-4	2.0182465809882499		MYCN	1.4131597844911601	3.0410942060727502	3.2350563792314002	1.5231021005533401E-3	1.3705788692252001E-2	-1.76068568269985		AOPEP	2.2871875969886699	3.7979626337040302	9.3804230353187208	1.81416099208252E-16	1.8713125167228701E-14	26.865223464955701
APOE	1.2974680461993799	5.1014082495838098	4.33592872700308	2.78491125528303E-5	2.1841376220010399E-4	1.92203359670361		UQCC2	1.0617386069313901	4.4157624726217497	4.8291774940853802	3.6008349307154E-6	8.4246443433537703E-4	4.11148335797321		ATP2A3	1.82277407195504	0.96671763922796194	9.3614447613591505	2.02429693947729E-16	3.5440344241080001E-14	26.743778263135599		ADCY1	1.47720133559637	2.9860289776925701	7.1778639185697299	4.0077521269998598E-11	1.7452370345256901E-9	14.6014646442918		ADAMTS6	1.41174087143042	1.5226709193918599	3.5367813742023801	5.52494005167086E-4	6.5950768631633299E-3	-0.82408356956739004		KCNJ5	2.2832170735376298	0.74953889921385997	17.597493143236999	4.8181634679823497E-37	9.5384811547687502E-34	73.576777863750493
RP11-35J6.1	1.2963157306397	3.1600343498100698	4.4436700710941901	1.80372245017767E-5	1.5257387338626899E-4	2.3346769666573901		H2AC6	1.0612856768893899	5.6878967120660997	4.3060557041511398	3.1373730124942702E-5	3.8818957619977099E-3	2.0805199386179698		BCHE	1.8177225745280601	1.3716745550168401	7.35144307163681	1.5844586995290801E-11	7.4343899892580398E-10	15.654076708767899		ERBB4	1.4765862366979501	3.2117537050046598	5.3296548463028	3.9230888206355099E-7	6.0803742178786902E-6	5.6149284388327896		PDE1A	1.4096636720221301	1.2444769480391	4.2820543551837096	3.4511832623671902E-5	8.5940640967858799E-4	1.7776973067406401		LINC01445	2.28001593395157	0.357388982282346	11.346164361344799	1.7865749301721899E-21	3.8965502036365598E-19	38.2380575595148
TMEM182	1.2943841732298	3.7689144235634302	5.5594776019268304	1.3567633002892499E-7	3.5886598454516201E-6	7.0224316442636896		TKT	1.0609959151206401	4.6578651734216701	3.63600722650337	3.90282424573992E-4	1.9617789997727099E-2	-0.25762959225557902		ELN	1.8168101361245299	3.5173401047547701	5.4055187099496802	2.7712176436990398E-7	3.78858205993298E-6	6.1170201457233597		DISP3	1.47199465659053	3.1792145787041002	6.2836275458542801	4.0678372498566403E-9	1.05268838071705E-7	10.068899415195499		POU6F2	1.4081229499013299	0.95647191189062497	3.8304584561233002	1.9364617277621199E-4	3.0574711058703099E-3	0.15370532670266099		DDR2	2.2796554003504199	1.6340410189647101	10.8097481608043	4.2366907411031401E-20	7.4173791097299493E-18	35.1132507975408
RP11-259O2.3	1.2926309205792501	3.95251691495096	4.9512515155411103	2.1234031431434098E-6	2.7310296497720501E-5	4.3774117143645199		ACAT2	1.0440314276585201	3.0741373941250698	3.9459640305857402	1.2616831843056901E-4	9.8545306316513703E-3	0.78520931468722099		PREX1	1.8154623292441501	3.01114711595253	9.3200542117276903	2.5714504244649098E-16	4.3395965982969702E-14	26.507833394039999		VASH2	1.4672736752118301	2.8499514982115599	8.9035970131272606	2.8185598544061201E-15	3.9966091687601102E-13	24.0328055274266		RP11-7K9.2	1.4077832304934601	2.19425379508484	3.5505935385347001	5.2661657115414204E-4	6.3703896945819004E-3	-0.77953561299388097		CLDN11	2.27656717699639	2.4777101628681102	7.9535824149204597	5.9358416877202597E-13	3.5199267667089501E-11	18.898672992154701
TBC1D8B	1.28699925722911	2.5752701352089802	5.8443788781369497	3.5111201257422501E-8	1.42190696390405E-6	8.3279645200057502		RPL38	1.0374741111004799	8.5675596452008502	3.91763434949653	1.40262832456482E-4	1.0493617023546601E-2	0.68706185671501296		CRIP1	1.8076831516046901	2.4739336793201598	6.1639531176176598	7.3777438534160799E-9	1.6242396562148499E-7	9.6424476050777699		ANO2	1.46492604047992	2.4639831444407099	5.5354255759799296	1.5180445932905401E-7	2.6345258760255399E-6	6.5373378870693504		CARMIL1	1.4077450716375599	2.7118645078863	3.5784992604211099	4.7777883593252399E-4	5.9402257526795996E-3	-0.689092958302716		NXPH3	2.2732963845949401	1.02282925021034	14.120496942987	1.5050271907231399E-28	8.6074177289890402E-26	54.314083173564597
RP11-517B11.6	1.2853399364421001	1.0485676419049099	4.2476989592607204	3.9532748678699603E-5	2.9204071533999701E-4	1.5898361101296099		MRPL45	1.0366126157687501	3.0998036699496301	4.2370545195841798	4.1226120344066602E-5	4.75158982967442E-3	1.8255798247200199		APOL4	1.80730547840755	2.3530855471241101	7.0655455262604203	7.2693874285606605E-11	2.8196677447089199E-9	14.1600345622455		FZD1	1.4632512412671099	2.18669230064756	6.9621182087420603	1.2534128207939999E-10	4.7683418116710203E-9	13.480851471539999		TGIF2	1.40698711719294	1.79858185375283	3.9920619679399598	1.06076028819594E-4	1.9861414057417001E-3	0.71851159953976795		DKK1	2.2570744385663302	0.44314582977066902	13.226450118990799	2.7558440921702097E-26	1.15324233424541E-23	49.1738641321759
AC004702.2	1.28037453395185	3.9287442571161599	4.3178985790301398	2.9927818939845001E-5	2.3143700367663799E-4	1.8537257249251899		MRPL12	1.03188391360168	2.6364389284595302	5.7515500905689096	5.4770714616753603E-8	4.4049347230524103E-5	8.0731375252277093		EMILIN3	1.7976710400744	1.49513732818834	8.6743239940924006	1.04117159554054E-14	1.1669655574358899E-12	22.859936743883299		TES	1.4600149421739601	2.1826675346475399	9.3291776607123609	2.4396214160793502E-16	4.8111951543462199E-14	26.4528809110152		RGMB	1.4062566012136	3.1831215466760501	4.6722285933005203	7.0125518715123897E-6	2.6876401335106901E-4	3.2907478832139199		MID1	2.25153351833145	2.4871661470390798	9.0161662666196705	1.4793406689416399E-15	1.3524799806707701E-13	24.797401995920001
ZNF154	1.2798515525660099	1.74283030694051	4.4441929954862101	1.7998925558582799E-5	1.5232500762107399E-4	2.33669822952946		AC074363.1	1.0278644715091101	0.73244701962499004	3.4990171008558399	6.2949362542879899E-4	2.65802263232741E-2	-0.69627870798187896		RP11-301L8.2	1.7908594656468499	0.69853363075767105	8.6597648970682908	1.13091488614971E-14	1.25453558232539E-12	22.778493913345301		NLK	1.45679884781641	3.7886791155127599	10.6999359362605	8.0913231251711505E-20	6.71736425643241E-17	34.387076826250897		ANKRD6	1.4054943036927801	2.62411247178072	3.6617704682039598	3.5620420201006497E-4	4.7511123829650304E-3	-0.415740393986541		ALK	2.25065203907611	0.71624024227708905	12.301531221184799	6.3367543218191902E-24	1.8963105723992901E-21	43.806919922365097
RP11-567L7.3	1.2770334636437699	0.79510338273928105	7.9253927538710602	6.9371593274483398E-13	8.7090113390834395E-10	18.8630213728683		RPL32P29	1.0246014577492399	1.95721048128213	4.0343975306671602	9.0344109292927099E-5	7.9763155978139696E-3	1.09516936134829		RP3-431P23.5	1.75254127118742	0.93237549638245398	7.7620543247019604	1.7046320730121101E-12	1.05078828816861E-10	17.843475759122999		FGF13	1.45284850874204	2.0724980651693401	7.1806592881043301	3.9485940139067097E-11	1.7238509845954699E-9	14.6160871409762		ND1	1.4045995279896399	4.6846194594256296	4.3624250833151104	2.5044394170773901E-5	6.8169490045376802E-4	2.0813035058945699		PMP22	2.2458230183372199	2.4373890792198001	9.3639401454827293	1.99563421871683E-16	2.0502851198761001E-14	26.771256980225999
RALGPS1	1.2715965278528001	3.0972769394023998	5.6777921953752903	7.7754230124387102E-8	2.4553164005904601E-6	7.55973446820001		HIST1H2BD	1.02024475288844	7.4998091193813998	3.35508175431616	1.02549188192361E-3	3.6079369888155702E-2	-1.14200771298576		IGF2	1.74626919764528	1.70657249626325	6.0028530212982902	1.62882628847355E-8	3.24454128174577E-7	8.8705866199842003		ANKS1B	1.4509028935583099	4.80839005619635	6.9886639810223503	1.09023246571105E-10	4.2003327451406702E-9	13.617870138268501		RPL39	1.4017590240116	9.1596163989264792	4.0316052851944102	9.1308788199702501E-5	1.77553681383267E-3	0.85952951354247498		HAND2	2.24048029517424	1.0083576474229401	7.9990181857552898	4.6155298148901399E-13	2.78511782687017E-11	19.145925752874099
HERC2P8	1.2710451152537301	2.1914551455660698	6.0197274291620602	1.500032280161E-8	8.1017483236565699E-7	9.1508338324694591		RP11-871F6.3	1.01632689362449	5.5703249120354598E-2	10.137515250504	2.2053991574951699E-18	2.2703261086918301E-14	30.959676362349899		LINC02203	1.73964274043741	0.61696401492392505	10.626724255486501	1.2451342975401401E-19	5.8797754644941397E-17	34.040931366880201		SIX6	1.4466478620877099	1.1255088814285601	8.0541448445667196	3.3990254754944901E-13	2.59962316901415E-11	19.299786418735899		ADPRHL1	1.39592310859455	1.1548943214235801	5.9683888941440602	1.92688815432022E-8	2.7322530875804499E-6	8.9519267893820107		COLEC12	2.2375156697352701	1.90165704859742	10.3055631122871	8.2295429201833799E-19	1.2102600948219399E-16	32.186090600243901
HERC2P5	1.27054954782882	2.2027101587490301	6.07014700747344	1.17169387792864E-8	6.92294474943602E-7	9.3900534542041694		SNRPE	1.01462601341892	5.3649448808802997	4.42139900307094	1.9743409016998999E-5	2.76902656382282E-3	2.5135997494761502		SBSPON	1.73758853836121	1.9781887933353399	7.5461514413436097	5.5367131954915502E-12	2.9020947209606998E-10	16.6862040905879		ZNF462	1.4333164194845101	4.4457507917528201	9.8116432684157306	1.48138532250918E-17	4.3821761678271604E-15	29.225712128986		YBX3	1.3928870999390499	2.0122896543784998	5.6532628231214401	8.7316273872916405E-8	9.2699520967591296E-6	7.4945592801135099		TRDJ4	2.2327674308739298	0.98411748738111704	7.5772455452473997	4.6767239352069E-12	2.3739677948024598E-10	16.8713217135031
RP11-484O2.1	1.27014793265865	3.1038894154646699	5.7664080779821596	5.10208665148454E-8	1.8377509036054E-6	7.9667193512166596		BOLA2B	1.0145066584912299	4.3494835187855196	5.5031023029982604	1.76475200963701E-7	1.01992643131594E-4	6.9623922133723797		PLCXD3	1.73604318448571	1.35549381552973	9.6413351935366496	3.9934165969714797E-17	9.1355172924140503E-15	28.344885835470599		MAK	1.4330325023645301	1.3622399574540001	8.6877288263895096	9.6489254138759604E-15	1.1741122669102201E-12	22.816503875475199		FSD1	1.3920031454595201	2.0477720626184901	4.0977661470873503	7.0891214953044198E-5	1.46350426741699E-3	1.0979059234120201		AC108142.1	2.2320476178439299	1.23771403581235	10.7442010516663	6.2345632787636594E-20	1.06968480361508E-17	34.732004687804299
FHDC1	1.2694601770655201	1.3371403611619499	4.1894484690888998	4.9686372520572703E-5	3.5436565974489602E-4	1.37338103627698		TOMM20	1.0133916186746901	4.8952487553365298	5.2365611804126404	5.9858881622628396E-7	2.5378797309036301E-4	5.8053823443555501		CARMIL1	1.7356974343204701	2.7118645078863	7.0245147052736803	9.0268066552455601E-11	3.4063621126011698E-9	13.947834589192601		IRF2BPL	1.4311698090466201	2.8470029156221002	10.600267686946401	1.45517326133067E-19	9.8553523825279296E-17	33.805387678714403		ARHGAP11B	1.3903396456242401	2.1141028129885302	7.7069743875453502	2.3053259749949399E-12	2.4216273180599898E-9	17.712983113445802		ZIC2	2.2316592311235701	2.5102049382648102	5.1951596545374201	7.2125242840530399E-7	1.43171249498179E-5	5.2166042774241301
TMEM45A	1.2647848417709	4.3436130255888603	5.5620190990677303	1.3407296342670199E-7	3.5590529002058902E-6	7.0338990776291199		HIST1H2BF	1.00886222445209	4.86039956080928	3.8085864903656201	2.09799288759004E-4	1.33813989975259E-2	0.31453665341918902		PSD3	1.7278485334934801	3.5677720649645002	6.7927542015495099	3.0346983102030201E-10	9.8879637985339008E-9	12.760325762758701		CDH23	1.42451861388742	2.27783908770262	5.0333275898885397	1.48179344593582E-6	1.9551620673983299E-5	4.3274110114747399		CCER2	1.3816097279811299	1.0054025570930101	3.9815986216365502	1.1034930068237E-4	2.0482867669393999E-3	0.68138108876544401		PCDH8	2.2283983032546	1.6557882370030299	9.1992215219962308	5.164522033544E-16	5.0537695458284499E-14	25.8342139484153
NPIPB4	1.26365845704219	4.0534951266269603	4.9340381610697603	2.2887273356782599E-6	2.8966160172616602E-5	4.3055743531973896		CCNB1	1.00428859788833	4.2980486887298097	3.4916394609725101	6.4566919391240705E-4	2.6997469333110799E-2	-0.71950576675591504		SNHG29	1.7150457364978899	7.6337634058707602	7.5971233559064402	4.19712452500983E-12	2.2836616654472101E-10	16.958242563743799		B4GALT6	1.42047548534933	2.5122452179261501	8.5879594796959893	1.69948137404774E-14	1.9613386835198499E-12	22.257228420599802		RP11-301L8.2	1.37920146880197	0.69853363075767105	3.9662330928571299	1.16923318021599E-4	2.1303635487461099E-3	0.62699426138234304		RSPO1	2.2277960873906602	0.33413814649978502	21.861576421330899	1.30342945079787E-46	3.3545060345734003E-42	95.162674651709096
RP11-463C8.7	1.2632647690589101	1.2712513747140599	4.3855253120394497	2.2822334387987199E-5	1.84703018179006E-4	2.1110403570546601		KPNA2	1.00179294839454	4.5822188447767003	3.8349205853798001	1.9049973895952501E-4	1.2571028927852199E-2	0.40372734667903598		TSPO	1.7083236682652201	2.6781784897712302	6.0835306209342699	1.09705648317512E-8	2.29356991478432E-7	9.2556644194303708		CXXC4	1.4126293087475299	2.6585593609653402	7.0930083792924998	6.2869810264554595E-11	2.58262958813819E-9	14.158823898405201		HS3ST5	1.3761410584851399	0.743716651582643	5.03973177219933	1.44059557319265E-6	7.9903378602771703E-5	4.80212541988237		NPNT	2.2245459569577601	0.72984089482660097	10.6129249536038	1.3508404329691601E-19	2.2357060696395E-17	33.969006961398598
AC007216.2	1.2629733984750899	3.2253263531157899	4.3195305000150501	2.9733702469982101E-5	2.3038583976139101E-4	1.85989943793336		PDK1	1.00090019453449	2.4443653899840898	3.6734801998665798	3.4166418364879299E-4	1.8223978094062902E-2	-0.13522856196831501		AC003090.1	1.70033472040684	1.38022660628737	5.5510446513855696	1.41125532150815E-7	2.1131777747145201E-6	6.7713151928011603		PHLDA1	1.41070626147012	3.2523774937089098	6.4383108507108702	1.8682197778923201E-9	5.25183006049556E-8	10.830654453040999		SATB1-AS1	1.3759429006244399	1.75417601632249	4.2317568509439303	4.2094295224185397E-5	1.0024249109418001E-3	1.5898827421809301		TRDJ2	2.2214957247320699	0.90924804373169998	7.70475972573308	2.33325260762786E-12	1.2342978234308399E-10	17.553979483130899
AC026369.1	1.2626794993022401	4.8750624526901802	5.3258535032340504	3.9918014199730002E-7	7.7388346165498503E-6	5.9826292748489998		H2BC18	1.00041428571031	5.8618961367611897	3.2395710408667902	1.50089279915996E-3	4.5989063721563299E-2	-1.48825166477846		CDK2AP1	1.69975944932902	5.4546648978390397	12.194311366216001	1.19231664332881E-23	1.6586735747411001E-20	43.181458544635099		ACHE	1.4105978754505299	2.0122462275810098	8.1314305331027903	2.21107508515855E-13	1.8151269024446698E-11	19.724027683739799		HSD11B2	1.3747366845289199	2.1443940973621598	3.4683865451512901	6.9924430798259495E-4	7.8067755421486499E-3	-1.0425423313545199		CLU	2.2067818914289798	6.5237908848744199	5.0139159149035999	1.6139446556319101E-6	2.95213075034419E-5	4.4392089276464803
FXYD1	1.2619250163862401	1.33228337806672	4.6256146797864499	8.5241125762933005E-6	8.2503407771148695E-5	3.04853189793808		FOXQ1	0.99605093868193795	0.57011475738189099	3.46476872829128	7.0794751509418703E-4	2.86156246524066E-2	-0.80375738746578795		HOXA5	1.6976307385332701	1.2331499206979699	6.4708671912125597	1.58405235440028E-9	4.2510084872623197E-8	11.144242356127601		CCND2	1.4090113572597001	6.2064030171044298	7.1950207267117801	3.6580147529343601E-11	1.6203557260158099E-9	14.691251912423899		COL4A1	1.3721026736423501	3.1759790803565	3.9864222808660599	1.0835929188406399E-4	2.02155471977402E-3	0.69848889036541495		RP11-474D1.4	2.20443285246987	0.33172413937454698	19.367781913391099	3.8924190295037601E-41	1.33567061524412E-37	82.827988990559305
SHISA9	1.2611415567220601	2.1420427242754201	6.5229142786577601	1.2158971081776899E-9	1.69238702868542E-7	11.587472100415001		HOXC6	0.98713027596430802	0.29981757923331198	4.1579560911183702	5.6172593435625798E-5	5.8292655833034899E-3	1.5372082954512201		RP11-672L10.2	1.6917265737070799	1.15677738979198	7.8004411303633798	1.3807467528525399E-12	8.7848945442306195E-11	18.0505704454959		SLC4A10	1.39923213993653	2.2160691270139599	6.64393666800947	6.5460034510598704E-10	2.07345162851048E-8	11.858456758056199		ND4	1.3701320325866999	5.3186050497927297	4.3040627290469597	3.1623395194546601E-5	8.0940795497448995E-4	1.8604098432326801		TPH1	2.1976455824366301	1.60400437311585	5.4230530583677501	2.5563173908208901E-7	5.6110349142999102E-6	6.2200806195146896
PCP4	1.2585792800558999	0.81115720781358203	6.9389689966642996	1.4153394772269001E-10	4.1868019294151101E-8	13.6784035897658		RNF207	0.98490829259103196	1.44135321763938	3.2008842466069201	1.7014175242858599E-3	4.8628494274663099E-2	-1.6019006813384999		POU6F2	1.68801769696927	0.95647191189062497	7.35834428592013	1.5267825383553498E-11	7.2031668940629503E-10	15.690463353402601		AC012215.1	1.3947502159396401	0.914700482709354	9.7690853097619996	1.8985218877653699E-17	5.4289288115032903E-15	28.980067261529999		NOTCH2NLA	1.3686279114922799	2.3736443844719601	5.0859743518116103	1.17420202593336E-6	6.8680143953229396E-5	4.9979062586388796		LOXL1	2.1919094660371701	2.5660930007143801	7.5565039202842197	5.2345894322783702E-12	2.63119909431867E-10	16.7607136078054
CLEC2L	1.25583005268598	1.03710416132806	5.53136833131832	1.5470881572197301E-7	3.9312865981891101E-6	6.8958205194514299		OSBPL6	0.97951785031621397	1.06146951218109	3.21656065526021	1.6173337106441801E-3	4.7562347475948598E-2	-1.55598947635769		RPL35A	1.68670277432223	8.1554412479181497	9.3426136189207707	2.2571382752708699E-16	3.88559937474054E-14	26.6364042010294		BLACAT1	1.39318086952821	1.5646697540638601	8.4282731304449197	4.1892224901889901E-14	4.2722572523353799E-12	21.3661323753531		MSN	1.3612944071350199	2.8772367345183101	4.6264537186859398	8.4943671374406596E-6	3.0899085886808899E-4	3.1082199274900302		BMP4	2.1850505049162301	1.00517779300539	13.5976358599357	3.1473949001358199E-27	1.47275191181628E-24	51.314803812264998
AC140061.9	1.25246802424515	2.8459706879253401	4.8899507683354404	2.77117965320326E-6	3.36696264985596E-5	4.12237773847753		UBE2S	0.97603174027834005	4.6668748942118796	4.3823978620338497	2.31118715315775E-5	3.1475005819343398E-3	2.3662021763768402		RARB	1.67315580607838	1.1344869764923	9.7038555075516406	2.7756956776232698E-17	6.7075402778697301E-15	28.703768286259098		ISLR2	1.38916738545583	2.4810714542413299	4.5348502594547204	1.2419699365255801E-5	1.2816093940024999E-4	2.27853100793895		ZNF516	1.36051630486269	1.25648680155688	5.3853969230211796	3.0398649293305099E-7	2.4258593432945701E-5	6.2943833328063796		TRDJ3	2.1798757178781401	0.96365811112847599	7.33518859758742	1.7291052601667599E-11	8.0983171930212705E-10	15.5884062817135
RP11-438L7.1	1.25078649118464	2.4596079480243702	5.9572375060395304	2.0342528327893899E-8	9.958483124058501E-7	8.8559488970427402		COX7A2	0.97126694441856598	6.6227534666467403	4.61923012755281	8.7543174502796502E-6	1.55917725882628E-3	3.27606693345035		PANTR1	1.6708728199617999	1.06312983870877	8.9139902403906106	2.6556932753181501E-15	3.4259108838891202E-13	24.2060545535583		MAL2	1.38733520079017	1.9118253326062999	6.6844523876696096	5.3140943986857704E-10	1.73337811716828E-8	12.062937254936701		MTHFD2	1.3550433213776301	3.6607218175830298	3.7786021623574899	2.3403117971489799E-4	3.5017595588038401E-3	-2.3561367595016602E-2		DSP	2.1794574904497002	1.8328742886430001	7.6102955872377596	3.9070912552737598E-12	2.00504288226771E-10	17.047820127141499
AC140061.7	1.24814054164253	4.2630129936694203	4.7377127134177197	5.3191912649870199E-6	5.6337275925276001E-5	3.4987128532816301		HMMR	0.96797292721309203	1.6839430728929601	3.723267759304	2.8587882001819201E-4	1.62593973745595E-2	2.8979580923881101E-2		IGHE	1.6658135643109999	0.45390367849005597	9.3896937160445795	1.71912294857027E-16	3.08316015361703E-14	26.9049387324382		MAB21L1	1.3845632603340201	4.73820134336653	6.1059860976189002	9.8230921648295502E-9	2.3119076356109099E-7	9.2067911687853794		SFRP4	1.3535346578279399	1.56045974243278	3.5487681523706498	5.2996977885397896E-4	6.3944220480947004E-3	-0.78543124270702203		RNF43	2.17366468215506	0.62996351905085002	15.103224023326099	5.2740768819597596E-31	4.1131406858823199E-28	59.888582999723397
AC091948.1	1.24509225434054	3.7280411257161301	4.1264288445928603	6.3472741629688696E-5	4.3574556655281602E-4	1.14180421013982		RPL19	0.96629692902007802	8.7141431292017106	3.6023887422800498	4.3939559864835602E-4	2.1077884672533301E-2	-0.36656390415502799		CNR1	1.65759959733301	3.5884231696090998	5.5097347211460503	1.71103429131907E-7	2.4984498451851198E-6	6.5844561303487898		LINC00461	1.38349472660884	4.6429411394945497	4.4585247027064296	1.69790189706331E-5	1.6855237501570499E-4	1.9785596670604799		CECR2	1.34874982422364	2.0020574808979501	4.3735122255735197	2.3953171632654801E-5	6.58856175506202E-4	2.1235205773435499		PPFIBP2	2.1710443439066101	1.55909882156019	11.744476895201499	1.69842421306582E-22	4.2437519948992303E-20	40.560839582960199
FAM66C	1.2429734989615699	2.4392452189311999	5.6100351535632402	1.07039661076958E-7	3.0523797423563199E-6	7.2511674975565104		RN7SL316P	0.96601001009225995	1.55432926884378	3.2162572858965701	1.61892354635262E-3	4.7562347475948598E-2	-1.55687977226699		RPS6	1.64502947112466	8.6592226570712398	8.9688451437959493	1.9400169678521598E-15	2.5700829786334402E-13	24.515527861288302		MYRIP	1.3783950618888501	2.1129155144340799	10.6130980371638	1.34931312142166E-19	9.4266083507215303E-17	33.8802411206767		IGF2BP3	1.3439386437181	2.1336745875299199	2.7582203147327999	6.6017580451022996E-3	3.94939202809746E-2	-3.09289485205402		HAND2-AS1	2.1549906714367002	0.95432384658858205	10.3243939262106	7.3682329137215705E-19	1.0866982364901901E-16	32.2951588004603
SPTAN1	1.24248022919955	5.7536355290701104	4.6897714949415699	6.5136537995705502E-6	6.6614501961354097E-5	3.3052312930732901		PTDSS1	0.95519993528964497	3.7691345192283698	4.09969234491059	7.0367978105096996E-5	6.8598116837605199E-3	1.32747563916946		CFAP300	1.6433965514570099	1.1149468501469999	10.864959882990901	3.0587153065263999E-20	1.7890703892900799E-17	35.427281780832701		KRT222	1.37831254706749	1.1677132801918499	6.65974950822363	6.03486651718792E-10	1.9377832150511299E-8	11.9381878672955		ADGRL2	1.3402651108456001	2.2140544716898298	5.4356208297459201	2.4123933893961099E-7	2.0027534280483299E-5	6.5165893456093604		TNFRSF11B	2.15487126064665	0.68843854692369	13.9108447178745	5.0808571045818098E-28	2.6685905804799498E-25	53.113961567866603
KCNIP4-IT1	1.24199668638012	0.67016928840686996	5.1066192424149897	1.0713527975251799E-6	1.6021113072113899E-5	5.0335874048953402		TEAD4	0.95498315867743799	0.58239595269008404	5.8766141820878399	3.0061118902737002E-8	2.91944511728619E-5	8.6434391031511009		CPLX1	1.6420631025804799	1.7134355844559801	9.5815480198629306	5.6525608714083205E-17	1.21735821411351E-14	28.002095603696802		ZBTB18	1.37118660766348	5.7349604342730904	7.2791273199633997	2.3349468542509799E-11	1.09457545065579E-9	15.1327948787472		RP1-206D15.5	1.3383519620028601	2.0808018270778899	5.1808286372557202	7.6918797806589005E-7	5.0052646785091598E-5	5.4032777748400704		SERPINF1	2.15293965776412	3.9373550485604798	5.2686336140092997	5.1775401141100895E-7	1.06047888879218E-5	5.5370273803614696
GNAO1	1.2417554570685201	2.93749482310447	4.7274359749624999	5.5558908374008797E-6	5.8421412294728897E-5	3.4571189680289001		GLB1L2	0.951358221217801	1.4766721659733999	4.0163912686609597	9.6742015936766097E-5	8.2594391097464796E-3	1.0316195994177699		CCND1	1.64146484578004	1.58140437757472	7.7396130533055798	1.9277765064024398E-12	1.15554863035426E-10	17.7225887879749		UNCX	1.3710459150126	3.0785356956004302	6.8523509926035597	2.2257715140028101E-10	7.9338581280299592E-9	12.9169384874171		MAPKAPK2	1.3363645679245599	2.4726351100789699	6.3703807830403498	2.6325074652056398E-9	5.7906164209001999E-7	10.876605533181801		SLIT2	2.1524292870912101	1.69863549589535	8.8193092823665999	4.5618023681778698E-15	3.8619258469548E-13	23.688283485024101
RP11-382B18.1	1.2415577711415799	3.1098192234881799	4.8644260973637401	3.0941586539962198E-6	3.6646974036658399E-5	4.0168411527745302		HPDL	0.94176125834650803	0.75950082683459996	4.4676261799398498	1.6360987363084599E-5	2.4268955087973702E-3	2.6895637876958198		SOX9	1.63735949159007	2.1015701145718602	6.9789813303391304	1.14712216504688E-10	4.2054609743085998E-9	13.713026837387901		SLC22A23	1.37031826919609	2.02213150178431	8.1959132255820606	1.5429396221808101E-13	1.33028791009867E-11	20.0790642779276		EPHB4	1.33492487249009	1.6450070486662001	4.3199543648030003	2.9683637545640901E-5	7.7204456379445497E-4	1.92033439960906		ESM1	2.1487850540146098	1.01648696928202	9.1036850570956904	8.94986974163083E-16	8.36057523305303E-14	25.292477648099599
PTPN5	1.24085608702145	1.4982240296489799	3.9645998595435499	1.17643178479927E-4	7.31673475437262E-4	0.55972434181533504		DRD5P1	0.936607949370449	0.12142562420351	6.2991286096505004	3.7645937228560803E-9	5.0992412658644203E-6	10.6217657622466		CLMP	1.6344908787968999	1.2018759716877301	7.7659694644601798	1.66841521400984E-12	1.03093238770125E-10	17.864579741036302		LRRC4	1.3689846171553699	2.73437109655146	10.162545774138801	1.90392136158074E-18	7.9031161551035299E-16	31.257604030855902		NIFK	1.33153673166192	3.9881710236325798	8.3342529164347106	7.1102800276354404E-14	1.6635469708293201E-10	21.101005381228799		PRCD	2.1388175913821401	1.6741592031450701	8.5218040969563003	2.4712668670325099E-14	1.8355129607488799E-12	22.024977879311201
AC022558.1	1.2348039645784501	4.1940465290077702	5.3503154131222299	3.5698932961130402E-7	7.1414515249720297E-6	6.0901521341845104		H4C3	0.92783261314486098	8.9653892044130394	3.3403608221664798	1.0770751341029801E-3	3.7058296325233102E-2	-1.18670567258064		CRACR2B	1.63399995103452	1.3808080000726599	7.8269648783332304	1.1933987983173099E-12	7.7656919022741694E-11	18.193892251178202		RPH3A	1.35672907560433	3.2354080948011998	4.3263969367671304	2.8929772086034301E-5	2.69831979225142E-4	1.4683122680090499		AGXT	1.3313601446438701	0.37627894018379798	5.8859909100596797	2.87303993716721E-8	3.7628781589280099E-6	8.5663115353057808		RP11-13N12.1	2.132390189289	0.38770431210019701	14.2775282847211	6.0639892265328901E-29	3.5876511892885199E-26	55.210640952374902
NEBL	1.23459085685105	1.2233003372359399	4.7702001029205698	4.6333813167799098E-6	5.0495321434955703E-5	3.63062630823757		DNPH1	0.92676913857774001	2.7663500283690299	3.4439921895165999	7.59923587024773E-4	2.9835840481570699E-2	-0.86852817329685505		FLNC	1.6330869257768199	1.56821158604926	6.9160263727550602	1.5959269286351201E-10	5.6023540140696902E-9	13.389572622543501		LHX2	1.3466114662903299	3.2169531458831102	5.7963643072090498	4.4210038907788102E-8	8.9063762139400001E-7	7.7385543571312096		CH507-42P11.8	1.3284105459543201	1.0001613305125401	6.2291296346544902	5.3389527348362802E-9	1.0331074254417E-6	10.1923582228015		S100A6	2.1321247515950401	4.4598006308833398	8.0541929121836908	3.39829003880091E-13	2.12277651549952E-11	19.446854208894599
TTYH1	1.2342517899066501	1.5050735682055401	4.2486493792592004	3.9384868882082197E-5	2.91183276515159E-4	1.5933868111309699		ACVR2B-AS1	0.92181614440155801	0.58909796394497604	4.4392998745467596	1.83605617106711E-5	2.63981796751861E-3	2.5815783475176599		RAB33A	1.62957438272136	1.36809698106186	10.265082859813001	1.0434173192324E-18	3.6785463188719101E-16	31.941970455143501		LINC01480	1.3461289275488999	1.4160621720281601	6.4440306059382699	1.81490362803741E-9	5.1187243584844799E-8	10.859013463671801		ARHGAP11A	1.3242489846516401	2.7134214162747998	5.8540997272789301	3.3506800043378198E-8	4.3009027726502698E-6	8.4179133445666601		CTD-2353F22.2	2.13184419488835	0.68595952428930196	14.6996377475282	5.32121500415014E-30	3.4670073252356401E-27	57.610017428877903
RP11-321L2.2	1.2336459285351	2.6129668423237198	5.5834221887564999	1.2128534090869801E-7	3.32791093398047E-6	7.1306018616123801		GK5	0.91989326998270504	2.6599832552475799	3.6035371515074601	4.37625765488875E-4	2.1051844300227499E-2	-0.362856428207667		ADGRG1	1.6216094275502699	3.0823733667866802	6.0311623745075096	1.41835293420464E-8	2.8753628290422001E-7	9.0053700553160905		PAPPA2	1.3435223088792401	1.3693633232123099	5.6396644093647303	9.3098870006434906E-8	1.70959152228727E-6	7.01307340608437		ESR2	1.3211913423239501	0.70869218111677301	6.6669503710199898	5.81577869316566E-10	1.6943036550949699E-7	12.339533470928901		ADAM19	2.11571219433768	1.3391406651794799	12.8423008083835	2.6247554595167201E-25	9.7899574646554104E-23	46.949568548470097
AC008914.1	1.2327950285629701	3.0006051340679201	4.1250825326913798	6.3803891395386499E-5	4.3759012630290901E-4	1.1368866465170999		SLC43A3	0.91912301636745197	2.3032168249206699	3.6557293798572101	3.6393344861860899E-4	1.8864433501809701E-2	-0.193337535758553		FSD1	1.61562223805929	2.0477720626184901	7.6569827405855397	3.0289141048934799E-12	1.71700734369028E-10	17.2786553795783		ATRNL1	1.3431691778127699	3.6070160916403902	5.1868640892625102	7.4861579760281804E-7	1.07580695050428E-5	4.9883397303878398		RPS18	1.3156177542751299	8.9721260855063392	3.7032831645440898	3.0714613277972602E-4	4.2509883695719397E-3	-0.277541451258218		GHRHR	2.1117098322037502	1.17950209153736	9.9297735173527997	7.43445974656088E-18	9.4485558537032497E-16	30.015010368367602
DSCAML1	1.2325277650652799	2.2951445715482999	4.1625533408731696	5.51772297523981E-5	3.8703766282576098E-4	1.27421786603038		CCT3	0.91214548112097904	5.6946027952099501	5.9011145102181004	2.6705629138136501E-8	2.64344642884261E-5	8.7560093149943992		GCK	1.61424601498302	1.1537497950264	8.1106649701917899	2.4820593734897298E-13	1.9159942123877399E-11	19.738018978017202		RP11-504P24.5	1.3426982742731	0.82338350321085296	4.9991409774623401	1.7221037432382701E-6	2.2271387907527701E-5	4.1820994534924099		ABCB9	1.31356977621122	2.1403426040172699	6.0959055271038798	1.0323514789232001E-8	1.68906742160554E-6	9.5548040321954506		FMOD	2.11070818689379	1.26371516827427	9.2567342544178892	3.7069797902146401E-16	3.7121724467301103E-14	26.160968254795499
RPL39P29	1.2323454359150401	1.6138646799743701	3.97734786356853	1.12131364181198E-4	7.0325643683862699E-4	0.60491167813552205		SNRPB	0.91201795820703202	4.9016147975984996	3.4436591428694499	7.6078521467009305E-4	2.98469028730938E-2	-0.86956379068788303		RPL39	1.6082935525969899	9.1596163989264792	7.3805855969936003	1.35467973577677E-11	6.4803044014778603E-10	15.807830464123599		NWD2	1.3422203248279301	1.0110111939581501	7.8144894268676603	1.2782172997358299E-12	8.4133504925834597E-11	17.993634015985101		GAS5	1.3098377307901401	6.1449149474876199	3.1485477835853102	2.0124732860700399E-3	1.6725594610830698E-2	-2.01607595006648		HSPB1	2.10584491865733	3.1830202290359702	9.7597826183705205	2.0044568109208501E-17	2.3938144076964699E-15	29.036900834171099
AL163952.1	1.2309075738230499	2.69822737907888	5.4349823546773601	2.4194852471863801E-7	5.4005093080302498E-6	6.46477089202613		H1-2	0.90334069509775605	8.4288990939844393	3.3409443427493701	1.07498507551274E-3	3.7057397695587802E-2	-1.18493706161624		GAS5	1.6068627601740599	6.1449149474876199	5.9795652969299899	1.8247036662018799E-8	3.5820422237506898E-7	8.7599883655637303		SYT4	1.34179822007533	5.2647042958197003	4.3055436244466199	3.1437083936739799E-5	2.8993542096252797E-4	1.38884317933777		LINC00632	1.3073329553581501	0.85559720997396504	5.53268964116607	1.53760321701526E-7	1.4234444745721101E-5	6.9497791637876798		PYGL	2.09771965910419	1.62365236819578	11.975682302974599	4.33499550174709E-23	1.13264410388795E-20	41.908796824632397
TRIM22	1.23002311407473	2.9526202251374101	5.80391827624155	4.2640134777313301E-8	1.6229823345630099E-6	8.1401430434688393		CCT5	0.90108094378532899	5.8805004103858902	5.4588126203851202	2.16721598837751E-7	1.1994724876749199E-4	6.7675959623797004		SFRP4	1.6002334455363201	1.56045974243278	6.5739996727683403	9.3679747514236309E-10	2.6838436784220301E-8	11.657639182263001		MYT1	1.3350213291972199	2.6337956918463199	7.6638593219326401	2.9174792805994701E-12	1.7320472148906101E-10	17.1803778879198		PAWR	1.3035957486894301	1.39155750291337	6.4881773723307301	1.45092613649226E-9	3.56174848006947E-7	11.453517579142		FBXL7	2.0974146520825099	1.2530967695430899	11.165183398465601	5.2026674828533699E-21	1.0584652200688901E-18	37.183054477951103
RP11-504P24.9	1.2291672280225601	2.19735515590386	5.7991634924849098	4.36226879679401E-8	1.6425362070854501E-6	8.1181223852089506		EXOSC5	0.89941084059080101	2.8913215067626199	4.82932426478067	3.5985673590747299E-6	8.4246443433537703E-4	4.1120765773157402		SH3GL2	1.5991732031913799	3.7074327875919399	5.6195276549763804	1.02360709358129E-7	1.6054661398872899E-6	7.0830221113892096		GRM1	1.3344809657918899	1.65725991901991	5.9755317737767903	1.8609450597106399E-8	4.1068487478424099E-7	8.5827023901272792		OGN	1.3026589731387599	1.2028454757556799	3.6780418984059602	3.3615231094753101E-4	4.5377476394154997E-3	-0.36172347165173602		ZNRF3	2.0962178601781001	1.4989977813000199	16.590496369763098	1.21527270116547E-34	1.6906085533618701E-31	68.137595474090105
RN7SL389P	1.22816048369606	1.92866794572195	5.6065448036616301	1.0881028632550501E-7	3.0802410642989502E-6	7.2353346705306301		DGAT2	0.89904322872832498	1.00408158561282	3.9301113699313901	1.3387981741632801E-4	1.02241275401383E-2	0.730219099133115		VSTM4	1.59695444128709	1.67113385617752	8.6073421604184706	1.52260139854445E-14	1.6125789955942301E-12	22.485572205928001		GRAMD1B	1.32162880219275	3.3096145035123499	5.5337566115397401	1.5299093204886299E-7	2.6523237636979E-6	6.5297664547317504		DIAPH2	1.30216129730257	0.94161567373828003	7.5371375510315701	5.8151641508375503E-12	5.0731886300323802E-9	16.812730842915201		OCA2	2.0932959640637501	0.67132006932900001	15.627607036286101	2.6796993270438501E-32	2.7044996816000297E-29	62.8246382059761
RP11-1166P10.6	1.22739915785987	0.61005752106327105	5.2209583794645802	6.4221718020236097E-7	1.0938524620066199E-5	5.5252381231267904		C5orf30	0.89806812897194599	1.7210324871243401	4.6414431362573003	7.9786507690894992E-6	1.4719609762959701E-3	3.3631966475065198		SCG5	1.59694715028238	2.37552451736848	4.2403485553572402	4.0693826857278601E-5	2.5887880696126499E-4	1.31818364880147		NUDT4	1.3213089760074399	5.45219170510138	6.9777056965537101	1.15488096257812E-10	4.4226296572873697E-9	13.561277860392201		LDHB	1.3009456593357001	6.3239212255048498	3.4205918153145101	8.2274320145945797E-4	8.7932388009803204E-3	-1.19308205657469		TH	2.0911538244830399	0.40187115179914501	13.3710065489347	1.18259617697875E-26	5.1585246119873003E-24	50.008693258590597
SULT1B1	1.22715532988186	2.4299029491705499	5.8083611978102203	4.1741646479003799E-8	1.60218197432311E-6	8.1607291935709494		RP11-562L8.1	0.89604110910495205	0.64062003667205702	3.5884671830774999	4.6139455857325E-4	2.1748077581394101E-2	-0.41143025868856797		RPS2P5	1.5919186899484099	3.6497733128258401	6.3641184510177702	2.7165535395508502E-9	6.8341370375249805E-8	10.6173916974017		MTUS1	1.3150590854645301	3.3952221859863498	6.7862664051704797	3.1387446167085302E-10	1.0799295649145801E-8	12.579548834349		SMOC2	1.3001659478032199	1.1568332657707801	5.4439274901102301	2.32160723382157E-7	1.96328397739616E-5	6.5534682113220004		IMPG2	2.0879724449978201	2.4006242200728498	4.0347507635836104	9.0221716138622404E-5	1.0480460783315699E-3	0.58888094004412195
TMEM212	1.2268138561753199	2.4296348137730202	5.8512073246773504	3.3976163964806898E-8	1.39570719201639E-6	8.3597396636718404		DUS3L	0.89523433676838404	3.0862954914860401	4.0950318238557397	7.1640903998522305E-5	6.9707005871681204E-3	1.3107982076254201		HS3ST5	1.58726394053964	0.743716651582643	10.038255279641	3.9418481359120201E-18	1.1462983460546E-15	30.629938025532699		SFXN3	1.314122238095	2.70323444195895	7.29040927842063	2.1981290624340701E-11	1.03704948764075E-9	15.192195835842901		PRLR	1.2983831901527301	1.6951500751957	2.6891224605270998	8.0497171554060904E-3	4.5571385990217997E-2	-3.2703360636524499		TSPAN9	2.0806849264112799	4.0910205777498696	6.9954543060655103	1.05201532065241E-10	4.3916733645272402E-9	13.8188320594664
LINC00506	1.2267364323135801	3.6767453109294101	5.1580873469067496	8.5165295475140298E-7	1.3508869302608399E-5	5.2539922012607603		ENO1	0.89005240564842403	6.4740811515550201	3.7805886408411902	2.3234748023156899E-4	1.42543379052197E-2	0.22025350228688401		LDHB	1.58620985920975	6.3239212255048498	6.5483394351193498	1.06799271918476E-9	3.0072057572143401E-8	11.529505155315		GABRG2	1.3080030268643701	3.8255279476629802	5.7893269823607998	4.5724836660933603E-8	9.1756288210977498E-7	7.7057129818176504		LINC01037	1.2975772487719499	0.341889715611357	7.1822776548364704	3.91510888167537E-11	1.99523251839203E-8	14.9587302226237		RP11-355F22.1	2.07668389943594	0.33372063770062099	14.5704328462257	1.1188204141083199E-29	7.0229176042662905E-27	56.877285206079399
AL591806.1	1.2266900663187399	5.1342847661974398	5.5469440520439202	1.4386170026183201E-7	3.7436043659641201E-6	6.9659274967287903		IGF2BP1	0.88943904691881104	0.67154962751715397	3.23529327316988	1.5219311184226901E-3	4.6227366411287697E-2	-1.50087577788051		ROR1	1.58574753153333	2.5058251626433798	7.4398618961582104	9.8424491232756493E-12	4.8386871181780803E-10	16.121367538141499		HIST1H2BE	1.3046980801866099	4.8351163368641199	4.5515832345554701	1.15913823977136E-5	1.20604737169014E-4	2.3447977655644601		RP11-632K20.7	1.2924823120067499	2.8126697895978898	3.9704547503215699	1.1508083857211601E-4	2.1094875081851599E-3	0.64192038533599305		DEFA5	2.07626581058594	0.29595911627434601	8.8758880847479507	3.3025157519003898E-15	2.86173553504742E-13	24.006399511635699
LRP1	1.2265023308404299	3.1508745784614298	5.7647552015373096	5.1425115576500602E-8	1.8471413460946499E-6	7.9590931207892801		DYRK2	0.88043076727604097	2.9174943401223099	3.8207702785696198	2.00650059452784E-4	1.3007380176516E-2	0.35574046200251802		BMP5	1.58222006508726	0.53399688354629504	9.0080524216651394	1.54957058575477E-15	2.0949920430714599E-13	24.7370193192715		CNTNAP2	1.3036671631558701	3.8456721246352501	4.32153137920037	2.9497001696413401E-5	2.7430346365271702E-4	1.4497441934705799		MYO7A	1.2914295816438499	1.814325666937	3.4101121633839999	8.52428029767348E-4	9.0217916738049193E-3	-1.2258552765280999		CALHM2	2.0609735185926699	1.3728043051950301	9.6251165906486005	4.3891061121321302E-17	5.0734134042603E-15	28.264119535044401
SLC22A23	1.22600463971773	2.02213150178431	3.8734958164256601	1.6524740828547201E-4	9.7429720495644998E-4	0.24015415823797701		CCNA2	0.879490814133157	2.63741179383346	3.37762047432195	9.5097364922452595E-4	3.4499277618277702E-2	-1.0732506696456201		LTC4S	1.5810607285317699	1.04245528034867	7.86340682791141	9.7645553445618306E-13	6.5785496426084596E-11	18.391106981715801		CDK5R1	1.29727377066544	4.1786584601530601	8.8287682667587504	4.3218424617151299E-15	5.8386843881732604E-13	23.610258449771901		MDFI	1.2907229687427899	1.61414466662009	3.6847753661409199	3.2817081006142698E-4	4.4545379576692396E-3	-0.33931275579872799		TGFBI	2.05894381323197	3.2455818712199802	8.9753355322397006	1.8694855624105301E-15	1.68227553965725E-13	24.566837730099898
LINC01873	1.22441533369378	3.7630715885817301	4.5652965772282004	1.0952687726393299E-5	1.01413337408331E-4	2.8095416585490902		H2AZ1	0.872872983493585	6.1867483534551004	3.7348722369704301	2.7417724538749799E-4	1.5928274463414601E-2	6.7511388896658503E-2		RPS4X	1.5783001452075101	7.7571774530264399	7.9409057071553599	6.3662443113614503E-13	4.4765481857158E-11	18.811644747107302		KCNIP4	1.29169449932049	3.2406838016606301	4.0188070067016701	9.5857669147342896E-5	7.5802518764050302E-4	0.32627864200218398		ND2	1.2903811623185599	4.6401863729059798	4.0333274146901497	9.0712498067773095E-5	1.7679491482561201E-3	0.86569575428747703		ROR2	2.0488756443244802	1.2729556038205101	7.1651229563983296	4.2888336421429002E-11	1.9047009942051698E-9	14.697846241730501
RN7SL470P	1.22426385035926	2.2378943795359101	5.1823254634800398	7.6403376349402105E-7	1.2472675507315E-5	5.3583029444688597		CTD-2535I10.1	0.872812470290244	6.4754860778250906E-2	8.2834789564389695	9.4539884661326295E-14	4.8661569432877899E-10	20.749913195467101		ZFAS1	1.5777387169734201	5.2177216190466096	7.9343494217525796	6.6012082040007405E-13	4.6354350433332397E-11	18.7760090129151		MMD	1.2887588571364801	3.6011419100633999	8.7067437460773807	8.6604073992650707E-15	1.0741409389276401E-12	22.923307645500302		IGHJ5	1.2871116625350401	0.72057372963432598	3.3321174325761902	1.10700863065717E-3	1.08512565677367E-2	-1.4671000278622699		ECEL1	2.0441871397243698	0.59608528332035804	10.3886445628796	5.0521270584252904E-19	7.58143101898736E-17	32.667471686929701
SLC24A4	1.2239263492133501	0.977073086529754	4.7158075022851902	5.83602022315535E-6	6.0832651463396598E-5	3.4101322330820198		NEK2	0.86816986773039495	2.6301750851739798	3.58098358019725	4.73645474605643E-4	2.2171522981853299E-2	-0.43548920557426002		FLRT2	1.5767006204819001	2.3863130761596598	5.7686649015178704	5.0471326540709703E-8	8.6855905038562799E-7	7.7700136671054096		EPS8	1.2860713054627499	3.6347863077962899	9.0726674246900103	1.06952631241923E-15	1.7476399477092999E-13	24.990929514506799		FN1	1.2826400011556101	4.4483403369845602	3.7580371243701198	2.52161452712637E-4	3.6977932461609302E-3	-9.3320003141477606E-2		PRPH	2.04151724936255	0.9347120708519	6.9124376402599301	1.6262956270851101E-10	6.5041716019677402E-9	13.392345603533601
MIRLET7BHG	1.22094895730258	3.0777984290684302	4.8742491137886699	2.9657593827839801E-6	3.54760787707778E-5	4.0574104020449404		TFRC	0.86791002525241201	3.9118705440497399	3.3775841914643601	9.5108942610226904E-4	3.4499277618277702E-2	-1.0733616668205801		IGHGP	1.56842288212486	0.57537652696971897	10.841946689931101	3.5032662789443001E-20	1.98153980120683E-17	35.293263122576498		NBEA	1.2855881448573101	4.4452399223132302	8.0155768013238902	4.2104519021125698E-13	3.1137985676083002E-11	19.088613968057501		CMTM7	1.2763682075159599	1.04553151833614	5.3198204022182001	4.10315768435154E-7	3.0708586277728599E-5	6.0062657473789196		ADGRV1	2.0276369784830699	3.5164480283861801	6.495959683723	1.39460719364634E-9	4.7350409941533401E-8	11.2910390890048
AC092291.1	1.22060682746913	2.59729959917009	5.0598189005767704	1.3183382288983899E-6	1.8807512560381899E-5	4.83447277742584		CDKN3	0.86741114963127897	2.9174922510786301	3.4620973307068899	7.1443825148443003E-4	2.87573354437205E-2	-0.81210370344174598		EPHB4	1.56301827234844	1.6450070486662001	8.3048749393402499	8.3830964028259204E-14	7.2764711306282603E-12	20.8060862018813		AP5M1	1.2851694448209801	4.5679217914574703	8.5881324832246708	1.6978166655784999E-14	1.9613386835198499E-12	22.258196576629501		COL4A2	1.27571845378245	3.0463480996570702	4.04284008244717	8.7485141554368603E-5	1.7206859786344901E-3	0.89979397943461503		CALCRL	2.0217125741938999	2.17123045550878	10.097403733740901	2.78885423398765E-18	3.8226709653816801E-16	30.982098799796798
AC002472.1	1.21707660948154	3.2081422079984101	5.0992101572728803	1.1072093594087901E-6	1.64125966734478E-5	5.00198211663138		MAPK12	0.86686259541817101	2.60702463419593	3.4448199640990902	7.5778601054647405E-4	2.9790979769336399E-2	-0.865953823104604		HMGCLL1	1.56282728721858	1.16947347399543	9.0152745768517608	1.4866992368859899E-15	2.0351963596009499E-13	24.777845577248399		ASTN2	1.28338519302023	3.8843907380267599	5.9631834727128901	1.9762081433213301E-8	4.3414163701679699E-7	8.5240353579980503		RPS7	1.2740358338308699	8.0135993836835393	3.83554685413243	1.90061503660991E-4	3.0147444426621098E-3	0.17120449141441199		CNTN6	2.0121485207407601	1.33050768181428	6.3967454463994402	2.3048897958540999E-9	7.5229732132024206E-8	10.8004527281895
FNBP1	1.2168099082854	4.03759091679912	4.7261920768777399	5.5852232963618501E-6	5.8636042198795997E-5	3.45208883011518		RP11-93I21.3	0.86607365184414697	0.48128685092831403	3.4789468786934101	6.74415812671872E-4	2.7671306425917402E-2	-0.75937027787080003		RPL13	1.5583013403128401	8.6495621020945705	7.7933998470414396	1.43520195923265E-12	9.0976250302491302E-11	18.012553807476198		LGI1	1.2829716104028099	1.91591273354269	5.29691804517965	4.5537839205107199E-7	6.9183106834866503E-6	5.4702791072611996		RPL31	1.2739076267045999	8.4078962356986295	4.5849310002999699	1.00968836390039E-5	3.4873179081815398E-4	2.94377857517566		EPHB6	2.0108526491035699	2.3107073746801401	7.6008122526529602	4.1140844273217303E-12	2.1028813668630001E-10	16.997144187563698
CTD-3220F14.1	1.2165590100357699	1.2188714166475301	6.73350802850576	4.1254791323625402E-10	8.0732305166565594E-8	12.6377992426718		PRR11	0.86478350758943801	2.7313927539871798	3.5516121369631901	5.2475510558857598E-4	2.3713841494507899E-2	-0.52951410660763298		BARHL2	1.55601223802486	0.80958559958415799	8.1656539406512092	1.8268213448958901E-13	1.4600954699453601E-11	20.0395647986638		CITED1	1.28144348373519	1.9734455646395599	9.0178246973645599	1.46523121399796E-15	2.27163798334045E-13	24.6796331914483		LGALS1	1.2727987541382	4.8909552507712704	3.1773234785657598	1.8354612763859599E-3	1.5641533579161902E-2	-1.9317858731514601		CACHD1	2.0072989740760101	2.5976392003089499	9.6582284928006903	3.6204085593693302E-17	4.2352197583604097E-15	28.453951986675602
RN7SL602P	1.2163958588638699	2.8854804493755801	5.5259181213420998	1.58690063978383E-7	4.0157792394765699E-6	6.8713182829450403		ETFA	0.85816725028691099	4.4577353982113603	5.0863213722122103	1.1724042964371199E-6	4.1208782473446502E-4	5.1698707520857301		ASPDH	1.5519664491388101	0.85439892007694296	11.6347436187794	3.24683127560823E-22	3.10698266201159E-19	39.917116093738798		AC008060.7	1.27717765817227	1.19969915623176	7.1642479911285797	4.3086747778992701E-11	1.8553767799891399E-9	14.5302769786553		GRIK2	1.27255102274123	2.5509175471250001	3.1967252634787502	1.72439548725549E-3	1.4939923332774699E-2	-1.8745811647978301		ITGA9	2.00314038470083	1.4264206856658399	11.131985913894001	6.3292335076835198E-21	1.25783130157331E-18	36.989595695187298
PARP15	1.2140066807737	1.7056741692686801	6.5258749460355698	1.1976971375834001E-9	1.6886348399616599E-7	11.6021193593907		SNRPC	0.85628956523530297	4.3059608821072697	4.8870208738207497	2.8065610635581399E-6	7.1162222198751005E-4	4.3462517677268		PCDHB2	1.5512280538911201	1.39443222519681	7.3673871976825804	1.4543424587985E-11	6.9120881846053701E-10	15.738164333520601		PRNP	1.27609795582448	4.4798263506663298	6.9290689404582197	1.4906197954419301E-10	5.5684265754322297E-9	13.3106119408264		DLL3	1.2718913959495499	1.2343170338015499	4.4312408982547096	1.89710918965319E-5	5.5418844613977698E-4	2.3446355922280202		CPLX3	2.0010013297393199	2.3479075426143199	5.3007702296952299	4.4747824655931398E-7	9.29483466783737E-6	5.67811325439909
SPP2	1.21341857241025	2.3037488151444299	5.4694438313469096	2.0630798964080399E-7	4.8006712670847597E-6	6.6183320739854299		HBQ1	0.85396622373818898	0.231942058601247	5.2880724442912603	4.7407118156515802E-7	2.14287111669378E-4	6.0260843082138296		OGN	1.54978483318858	1.2028454757556799	6.9238144697091499	1.53215968070115E-10	5.40159747157876E-9	13.4295109565142		AP1S2	1.27484236123769	4.70488428322607	7.7850778593965098	1.5023919888272599E-12	9.7027754641049694E-11	17.834357860603902		DUXAP10	1.27072309412256	2.2848494344783798	3.0650020051689899	2.6201050380781502E-3	2.0268216630372999E-2	-2.2570340612084601		GADD45A	2.0006035630636099	2.16155154719993	10.5566268102889	1.8815221200957401E-19	3.0037578606174401E-17	33.642043595443802
CTC-340A15.2	1.2130582362315201	3.3338877049666098	5.1183210531782297	1.0170107914366199E-6	1.5408435902098998E-5	5.08356764924293		JAG2	0.85388002510780603	0.91551493327316802	3.2320660856025101	1.53798398804803E-3	4.6402414874942899E-2	-1.5103900873814899		DCDC1	1.54733930029195	1.4291608563970599	5.54794891729233	1.4318154499152899E-7	2.1399072252624802E-6	6.7572815066009602		NUDT4P2	1.2747700722142501	4.0747982466489399	6.8435332308110297	2.3304333719542102E-10	8.2611616061451204E-9	12.8718273027654		TAGLN	1.2632164152499299	3.42099400445563	3.8873549721606699	1.5697933847735101E-4	2.6405361144137898E-3	0.35043475781851902		NTRK1	1.9991773499343499	1.0496689258185601	9.1459654827571892	7.0179113773643197E-16	6.6530390619984795E-14	25.532062956396999
PRODH	1.2130267705909501	0.87000960138318695	7.5264058512477101	6.1634551514979099E-12	4.1527645974393601E-9	16.731593801222999		SHMT2	0.85189629250398702	3.9468980011791199	3.19848375796207	1.71464628955553E-3	4.8733447717284599E-2	-1.60891396453825		RPL10A	1.54540075224161	8.1691407793194202	8.4735980235345192	3.2441878412340998E-14	3.0923117882222599E-12	21.740651486557201		PRSS12	1.2703737270323801	1.7697844263195801	5.0712748476918899	1.2531753378954601E-6	1.68372333573884E-5	4.4895036780444197		ITIH2	1.26262852700909	1.59853305217654	2.6449131215810802	9.1210998082954901E-3	4.98917374423576E-2	-3.3817410894095898		FKBP10	1.9957726206050701	2.7274242788794099	6.7857881829498998	3.1466368070675499E-10	1.18741708015675E-8	12.7464468102756
MTSS1	1.2128281826737599	4.64353101860815	4.27114341788449	3.60359366247691E-5	2.6999151818779001E-4	1.6776001372235501		UQCRFS1P1	0.85110004591533095	0.74770357536070897	3.90543220812744	1.4678475131811201E-4	1.0824218796340801E-2	0.644960817803089		SLC4A11	1.5424239576424399	0.78440058017213199	8.3586525314073103	6.1981209995499594E-14	5.5291106427874403E-12	21.103313032935699		MTSS1	1.2693246587689899	4.64353101860815	8.4649522981388898	3.4066041712612702E-14	3.5980221217892E-12	21.570356705660899		GRASP	1.2605555740789001	1.7655444767433699	3.5214816808509601	5.8255422501113103E-4	6.8647507027868402E-3	-0.87326069274624096		AC007405.8	1.9913425567998499	0.369245219334431	18.060865778270799	3.9388729571226598E-38	8.4475695353757205E-35	76.037276460788505
PWRN3	1.21204690353927	0.52182625474448596	6.9757171029410401	1.1670814523849001E-10	3.6629278364119201E-8	13.8661012345025		LINC01324	0.84758074799136196	0.121400802368108	6.0366937175385402	1.3805876649320001E-8	1.5739070020025801E-5	9.3838387607888905		IGFBPL1	1.54136653835516	5.9707331573609004	5.8107753233526802	4.12590650740625E-8	7.2953850824189005E-7	7.9659797396096597		NAPB	1.2668807304518901	3.8970697259415998	9.1580847347379795	6.5446112401549299E-16	1.1419126432313701E-13	25.476692162428201		GEN1	1.25709826149291	2.3108783200659899	5.5882678273439499	1.18561766626999E-7	1.17584031827069E-5	7.1999848682911596		NEFL	1.98761707579221	1.08228544488844	5.8777504551771802	2.9895504593907599E-8	7.8389272157799896E-7	8.3032177161883105
HTR2C	1.2116362540353101	0.58013432583562896	4.9881051810085504	1.8075015012283299E-6	2.4058887321237302E-5	4.5317974277474402		COA6	0.847296489860623	2.8323942582382	5.2258752803234296	6.2815204973727695E-7	2.6286375856973302E-4	5.7597760035778096		KRT19	1.53621396919563	0.911517485583621	4.8053159711772997	3.9883382809451197E-6	3.6962144039756403E-5	3.5421200089167799		GPR12	1.26329907666226	1.6947727336340499	5.9044676633219604	2.6274376642330801E-8	5.5884079112977297E-7	8.2460547213752005		KCNT2	1.2519865036014799	1.0778176394400201	5.4714372062136798	2.0441377580610201E-7	1.77429778554666E-5	6.6758593213775903		AKAP6	1.9869349194675701	3.8774527040920899	5.1416247194298998	9.1665450813343997E-7	1.7744280121340499E-5	4.9850351543130698
RP11-458I4.2	1.2108182248091499	1.94787686813981	4.6172525884113496	8.8266998626950204E-6	8.4889367588310505E-5	3.0152632779221298		NDUFB9	0.84635590941960903	5.2206618688096604	4.8537560502662798	3.2397796966880401E-6	7.80111872844859E-4	4.2110013317141304		UBASH3B	1.53576990546757	1.9312096090433399	7.8972907082397503	8.10044016327122E-13	5.5518755803448198E-11	18.574785543340901		ANKRD12	1.2616350233581499	5.1337948281607204	10.5772134791311	1.66665784838267E-19	1.07232765964941E-16	33.670908855202001		DHCR24	1.25161608972682	1.7860594830604399	4.8625097014928702	3.11985387509029E-6	1.4665307640059099E-4	4.0632525293450401		ADAM12	1.98565421119518	1.1420039356626399	11.667734233986099	2.6726696569989798E-22	6.4890402162759996E-20	40.113311362497299
AL353662.2	1.2081759819479201	3.46809380416108	5.0942641040242904	1.1317928928225001E-6	1.6673052026147599E-5	4.9809008211003203		GTF3A	0.846321981632283	4.0875355495439303	3.8403553081081498	1.8673251958026599E-4	1.2434018431869901E-2	0.42219552512043401		LMO4	1.53313478690975	4.2988902244719496	8.3346110484055593	7.0944764606023205E-14	6.23151693481438E-12	20.970359988681299		AIPL1	1.2565462913810701	1.15206663076555	4.9363048891956902	2.2662205847492601E-6	2.83123558102461E-5	3.9168029117364598		ND5	1.2494695330841501	4.0676055966976596	3.8552467488483999	1.7676904677599599E-4	2.8651915124851901E-3	0.239129060226211		COL23A1	1.97793477443886	0.52834514776422203	11.725216997452	1.9030926435676399E-22	4.7094223341208498E-20	40.448527767814802
INTS4P2	1.20778104255549	0.66667298327761904	4.2254318383841101	4.3153773098519201E-5	3.1386336144227498E-4	1.5068219519895001		NDUFAF2	0.83971473507290395	2.91970831186834	4.95909514528147	2.0520015164688302E-6	5.7912581687812699E-4	4.6414932461811302		RPS19	1.52941465148866	8.7953814181505106	7.74218781066297	1.90077098409547E-12	1.14428636366505E-10	17.736451643683498		CADM3	1.2544275571668999	4.2162909391448897	7.7378093179627498	1.9470215037016502E-12	1.2177046274426701E-10	17.578864518215301		RPL11	1.2460404858888701	8.1474175215051403	5.1027317374894503	1.0900334758990299E-6	6.4965428137620001E-5	5.0691531617486598		SEC1P	1.9744601983344801	0.504965629913249	15.567057835994699	3.7747666537026098E-32	3.66593941885624E-29	62.487094485236398
MTCL1	1.2061549718347	2.7939630373347901	4.1910319123345801	4.9379979665247202E-5	3.52424613606434E-4	1.3792346011846		MRPL58	0.83723560810473496	3.16498856880296	4.7332543140483301	5.4207227861822704E-6	1.12054394879668E-3	3.72650572255146		RPS14	1.52489187630489	8.1328222906503704	7.8091340032966796	1.3163374621220299E-12	8.4640093139038295E-11	18.097522247321699		AMOTL2	1.25200433204364	3.2249210036701199	8.2475685579638007	1.15583537030987E-13	1.02574410656189E-11	20.364161656012399		SIK1	1.2448092782031599	0.68762561969210001	6.0806051394737501	1.1130339757374E-8	1.8072581955569499E-6	9.4820810718266202		ALPL	1.9666161187279001	0.95487626451612095	15.200706926454499	3.0246831169496599E-31	2.5110724096069799E-28	60.436545742111903
HRAT17	1.2057820211742201	2.5061755994164199	4.9178776775561301	2.45526755284981E-6	3.0585075382450498E-5	4.2382894354776797		PHB	0.83573682453238196	4.6661920949751501	5.7565718421720096	5.3474514681349099E-8	4.3922139017328103E-5	8.0958960075587196		RPL26	1.52219338561897	8.3039180739731595	7.0366025513966397	8.4694529209916006E-11	3.2136171945961402E-9	14.010289729136099		CELF4	1.25148010771829	3.3844087656964499	5.7888850524019801	4.5821641901581101E-8	9.19147136382767E-7	7.7036514159850196		FLRT2	1.24356141314234	2.3863130761596598	2.9478999279167901	3.75960970282299E-3	2.63070460336738E-2	-2.5852488547516601		RAB11FIP2	1.9592031241985099	2.8854972040643299	12.825286477456499	2.9007930242438698E-25	1.0741699175818699E-22	46.850876363188902
LACTB2-AS1	1.2050119870301499	2.1943774879082101	5.5958658071344098	1.1440745852203801E-7	3.2039068036160701E-6	7.1869310673211499		U95743.1	0.83413410681143296	0.52056423738711799	3.6438427074859501	3.7960537155101297E-4	1.9314065778815299E-2	-0.23212089731661401		KRT17	1.5175735723583901	0.91155684748786103	4.8290948312458104	3.60196370307764E-6	3.3844519117344302E-5	3.6401402714748299		TENM4	1.2513196131133999	2.35070001060885	6.08049649834118	1.11356748270237E-8	2.5912091080314899E-7	9.0842388788702308		DCUN1D2	1.24354579173383	2.9359200476155798	6.5290010537824701	1.1787966485891E-9	3.0489960349838198E-7	11.6547485246917		MYO1B	1.9542836694504599	3.3387560099694	7.5707861536713299	4.8438251811354902E-12	2.4539504894036E-10	16.836862727857898
RP11-731D1.3	1.2049820929698001	0.73314408378206597	6.23891924060867	5.08485364462853E-9	4.0577920433537999E-7	10.1990062429023		ISL2	0.833145413066263	0.31920255255803698	4.54596175152078	1.18638208709177E-5	1.91300668873264E-3	2.9908287656746899		TMEM123	1.5163880360117801	3.73865519803305	5.7413812903045001	5.7486126075046401E-8	9.7237130507222691E-7	7.6435084413552001		RP11-286B14.1	1.2484008624342999	1.39741055209636	6.7495722738909096	3.7962567130505299E-10	1.27796550382038E-8	12.3929094606635		RP11-454P21.1	1.2432095592925101	1.3609584999980899	3.11598135159876	2.2318414995604299E-3	1.8028459771716E-2	-2.1106702219344702		COL16A1	1.9524107325062201	1.9157848475464001	8.2611549168540197	1.07122887508662E-13	7.2265127992737399E-12	20.582013706394001
CACNA1C	1.20388674706478	1.7659903250411699	4.1395546278533004	6.0329239296260302E-5	4.1788004374338801E-4	1.18981298365309		RAN	0.83083837541144301	6.6489226562385397	4.3534119662399302	2.5966659291598202E-5	3.3581806207465801E-3	2.2572887505371599		DRD2	1.5115481180251999	1.2369233008924301	7.6449426625697399	3.23455638526838E-12	1.8155843649131299E-10	17.214126979711001		ROGDI	1.24762557401578	3.6046190229035302	8.1263672057966403	2.2743439834778002E-13	1.8611293087054001E-11	19.6961903951327		CNR1	1.24102032143051	3.5884231696090998	2.68199873480958	8.2142709162869604E-3	4.6228400678233299E-2	-3.2883997617145302		MEIS1	1.9519251826347801	3.1796360088128899	5.3949118494053003	2.9098107706621798E-7	6.3142403030153303E-6	6.0946447522496303
DOC2B	1.2015819451456999	1.29453112465971	4.00286299297552	1.0183024881256E-4	6.4828776337416303E-4	0.69569856572132105		NOP16	0.82947516589549197	1.89084463482957	3.93586995565648	1.3102804248429101E-4	1.01113574254144E-2	0.75017438625668698		GPRC5C	1.5091444522770101	1.77874804073645	7.7038975311398401	2.3440597260898402E-12	1.3773223997864899E-10	17.530476774034		BLCAP	1.2474226668517201	4.1997436695134898	8.1543628809418003	1.94571438236676E-13	1.6231735930175299E-11	19.8501808666527		NFATC4	1.24100499150148	1.7329241016583801	3.89661224223007	1.5167718240780801E-4	2.5698248627039799E-3	0.38266292484335801		SLC7A8	1.9488832812496999	1.0762609739729601	13.035823503947499	8.4248727925106195E-26	3.3357311721238998E-23	48.071091984678098
RN7SL315P	1.2008573549041399	3.0084462009077901	5.1977329430496804	7.1296862220933698E-7	1.1801259713522601E-5	5.4247804151724104		DCAF4	0.82870772872655696	1.6862881586826399	4.5064396669569602	1.39588453847408E-5	2.1641255712149901E-3	2.8383521854357299		C8orf88	1.50714081973638	1.89554507603567	6.5596809503975502	1.00791158694744E-9	2.8583595153365602E-8	11.5861067303361		FEZF1	1.23582726403848	1.05361749011933	5.5758582321409902	1.2565846723472699E-7	2.2333883375365598E-6	6.7212058054288502		AC140061.6	1.2406191620440601	2.71739980648996	3.3322102308121599	1.1066673560869999E-3	1.0849977552859E-2	-1.46681580344669		SELENBP1	1.9473957004829701	1.4315763544629501	12.749169723389199	4.5380513322283002E-25	1.64494773360884E-22	46.409193404984599
CYSLTR1	1.1993229446983	2.0616564268546398	6.1385190442983504	8.3670431406902405E-9	5.6003698899558904E-7	9.7162663272951697		H2BC21	0.82696558835755896	4.8160845777441796	3.3267278191823499	1.12700076758399E-3	3.7885325387026499E-2	-1.2279519325503601		RPS3A	1.5048126479597099	9.3557240101589603	8.5110091611358794	2.6263863871911199E-14	2.5749592404095401E-12	21.948667022018402		TRIM9	1.23158333581904	3.1716851910406301	4.77044551974131	4.6284648525204397E-6	5.3611004609152699E-5	3.2278873783222499		SCN5A	1.24017307374785	0.68147631036062295	4.75441378512493	4.9552324337819103E-6	2.10095324408256E-4	3.6217068759338802		EDN3	1.9416429191917199	0.80721803810402504	9.6029248540453196	4.9933202366642702E-17	5.7241910739773596E-15	28.136961047901998
RP11-486O13.2	1.19873561968486	1.8735439682886399	6.2229216079252199	5.5063513079340403E-9	4.24299444995348E-7	10.121795061865599		TTC29	0.82585710839015802	0.36061003485863502	3.7828776156487902	2.3042101969621701E-4	1.4169929182561099E-2	0.22794060963781401		TGIF2	1.50148052722729	1.79858185375283	6.6110833204045196	7.7480712165052903E-10	2.28151442594943E-8	11.843273752241		GADD45G	1.2304024134264999	3.5864494389369601	7.48386935602388	7.7596754295009305E-12	4.1260951829263601E-10	16.2169528943781		PDZRN3	1.2333258219783001	1.65092019060579	2.9634932827271601	3.5852286850206602E-3	2.54325924580187E-2	-2.5421905209589002		XIST	1.93137970178233	1.5143960898659401	3.68017711711583	3.33599648179679E-4	3.23394671574647E-3	-0.64511141609321498
RP11-145P16.2	1.1958996287466499	1.73569756722158	6.5549826587008004	1.03246669358068E-9	1.52272566338065E-7	11.7463072113663		UBE2SP2	0.82560876385978399	2.3628294484256802	3.8702066654231002	1.67270751709987E-4	1.15917812721052E-2	0.52400898113720795		MFNG	1.49965970263976	2.3253531033720001	5.8967726655003903	2.72700029318319E-8	5.0911918422461096E-7	8.3688353070016195		TGFB3	1.22799361817824	3.5816768017024501	5.6744207791964296	7.9002482411886496E-8	1.4840933484323399E-6	7.1729290870086997		ABCC4	1.2320950026347901	1.34296650186847	7.3913228363899002	1.27880246193546E-11	9.2707775099636694E-9	16.046322910253799		GXYLT2	1.92971030195881	1.8709957780840101	8.6349052548533205	1.3024549897972E-14	1.0096380005247201E-12	22.655372712375801
AC159540.1	1.1951691369558599	4.2085691724860297	4.50394532643051	1.41022561953451E-5	1.2461839646707901E-4	2.5688231201778202		UQCRH	0.82420390329376303	6.22930897219325	3.75021579096693	2.5940071929472601E-4	1.54588132510482E-2	0.11860774975343299		FKBP10	1.4958340679959099	2.7274242788794099	5.7183233636396702	6.41520462172295E-8	1.0724371948337899E-6	7.5368820346530203		AC006129.2	1.22652826277673	1.4498455556780601	6.4405874009461197	1.8468168307320801E-9	5.20302988021026E-8	10.8419401619732		VSTM4	1.2320077151140001	1.67113385617752	3.9565189044812401	1.21270316904535E-4	2.18968833512407E-3	0.59269648331806002		GABRE	1.92295821032258	0.60997638698979495	11.0857307251701	8.3165434608097695E-21	1.6214739583893999E-18	36.720082498446502
RN7SL190P	1.1942662115198699	2.8115905270485202	5.42394383739415	2.5458718327489899E-7	5.6264969933557799E-6	6.4157146441046597		PRR7	0.82397754816166302	1.12348537113568	3.7298334675995899	2.7920131961952602E-4	1.60570394675488E-2	5.07685754542022E-2		MYO7B	1.49391057104832	0.52037522386045898	10.7681506852013	5.4125492634898399E-20	2.7859473569034902E-17	34.863641997900402		NSF	1.22561901079397	3.7400773138279502	8.9179881999572093	2.5958520243352101E-15	3.7114915387939402E-13	24.114179242429401		NPIPB4	1.2316667741882901	4.0534951266269603	4.4208413796552302	1.9787976585221899E-5	5.71827672496944E-4	2.3046425753391402		PTBP3	1.9207651697657799	3.4504564111185698	12.1907456226336	1.21808922161485E-23	3.5422309838960303E-21	43.161858095120998
SCN1A	1.1929215961356501	2.8475706044476898	4.9208787440027004	2.42347614373344E-6	3.0306405264880401E-5	4.2507728870528796		EXO1	0.81730953769086401	2.0673553640672999	3.2837544726140799	1.29888843082194E-3	4.1916229035277003E-2	-1.35702966079677		ARL4C	1.49051535945664	2.0079115385437198	7.3239622222540897	1.8363100759020598E-11	8.4618220435837602E-10	15.509330400595999		CD200	1.22048789476082	3.1878281187669799	6.3058498814040096	3.6397334777008002E-9	9.5195305672873796E-8	10.1777136601881		NMNAT2	1.23006804276962	2.0153763066932999	3.5602790742203299	5.0915623616211404E-4	6.2127596855415003E-3	-0.74821121126123802		PRRX1	1.91040291807	1.95393163887428	9.9506405751735105	6.5810676455432701E-18	8.4263859167015696E-16	30.135263873820801
RP11-141C7.5	1.19252109559449	2.5435492327159799	4.9504687910579399	2.1306624172515401E-6	2.7369467417212701E-5	4.3741413613595599		BYSL	0.813697922415065	2.04949030867916	4.9510399468314601	2.1253935399866201E-6	5.91341925892927E-4	4.6083481559897903		MCUB	1.4891309098771801	1.07557627975901	8.9649171438961499	1.9841635113104002E-15	2.61199141315011E-13	24.493351159506499		B3GAT1	1.22026501980589	2.7696446314265799	6.1623786056980299	7.4356523687057801E-9	1.8095881736265901E-7	9.4789599002920202		RPS2P5	1.2268847385938699	3.6497733128258401	3.12416245295424	2.1747406564280401E-3	1.7706145376093701E-2	-2.0869869916443902		KCNH5	1.9084017111438101	0.51958573616201698	15.0012461334734	9.4443933152632905E-31	6.84678609469341E-28	59.314334851771598
RP4-598P13.1	1.19225629109486	2.3892236454292299	5.6552191595292003	8.65121525184299E-8	2.64207879549371E-6	7.45668189478969		MRPL14	0.81349134995467998	3.1874635427516198	5.7005531613977398	6.9805434335024806E-8	5.2838607589593998E-5	7.84269917273462		GREB1L	1.48845740502542	1.0039563566313101	7.2561922880732599	2.63947511919021E-11	1.1582187837592401E-9	15.1533865535775		GNB3	1.2134633174885501	2.5504001949137698	3.9953944752697201	1.0474713609566699E-4	8.16640726634731E-4	0.24204977913881301		CHRDL1	1.22519357129772	0.91699768052739306	5.9310213298849002	2.3104396619040001E-8	3.1544549145231502E-6	8.7766602217033505		DANCR	1.9044741273374299	3.8971917094732	7.17417428004513	4.0873236839995201E-11	1.82623892936478E-9	14.745009360737001
GNAL	1.1921991321900201	1.15306111409754	4.9963746645358302	1.7431600226341301E-6	2.3389972024250199E-5	4.5665481652272799		PPIL1	0.81335635202135903	3.0537020524448799	4.97407277823784	1.9220250231979899E-6	5.58929220305351E-4	4.7032208895889598		RPS2	1.4869762730763501	8.1926233093548504	6.53092942374471	1.16715341265658E-9	3.2403301216968597E-8	11.4427172278491		KL	1.20667096697863	1.11090438938439	8.3917010620429302	5.1471748683579499E-14	5.0764162321430602E-12	21.162782790801799		IGHD	1.22280126724688	0.43523401588866301	3.9949532444512901	1.0492334470111499E-4	1.9724669095893999E-3	0.72878522971043003		ABHD12B	1.8978152416302201	0.657046779830738	14.6266684790842	8.0948040470812106E-30	5.1438981964366E-27	57.1963913528406
RP11-504P24.3	1.19216052194061	2.54188306098539	4.9896455078577597	1.79534455656577E-6	2.3915625004025199E-5	4.5382673141043401		INTS13	0.81100847975846702	2.6803650249678701	4.9084094255984896	2.5582789651019099E-6	6.6504916611982495E-4	4.4335543136835902		RPS5	1.4866592019562701	7.8775887130284801	8.1557168938745495	1.93095825894531E-13	1.5267324655058899E-11	19.985020688748801		PDE6H	1.20654620873204	0.95645821479195603	4.9859372541278804	1.82471200815631E-6	2.3421839522150001E-5	4.1261596519527703		AC005682.5	1.22121198462636	0.69610249982917405	5.8055073808055804	4.23172266981571E-8	5.1984541589678802E-6	8.1927247405770895		RP11-69I8.2	1.8913344756374699	1.22770788242567	13.4135795902548	9.2200603827713194E-27	4.0561961369402197E-24	50.254308289195301
SIK3	1.19094891458981	3.0350582309071901	5.1299412306221699	9.6570569491739495E-7	1.4898067817203E-5	5.1332757265140199		MTFP1	0.80762502455135599	1.1037443045792801	3.3723857265100499	9.6781457493533903E-4	3.4811566597534399E-2	-1.08925451454182		NFATC1	1.4861067036303699	0.89209147464538896	9.8426434099414895	1.23620464217873E-17	3.1703063526286E-15	29.501903046890298		TENM1	1.2061842443430699	1.8545384419601101	6.2037457066676298	6.05679066094604E-9	1.50460969546436E-7	9.6795097304478404		IGHJ3P	1.22029399529233	0.33647738357353002	4.78529654338897	4.3446492597947803E-6	1.9113486042748499E-4	3.7471371598768601		RTTN	1.8908562306099901	3.35619222121387	9.1556793573686992	6.6363456249228599E-16	6.3728727986199502E-14	25.587144541724399
RP11-756J15.3	1.1895193297003901	3.1609013363648399	5.3533815227194896	3.5201815911234102E-7	7.0750014392153097E-6	6.10365193105934		PFDN2	0.80710720672321101	3.7389278045724099	4.3496150357066901	2.63648348261845E-5	3.4011297698580698E-3	2.2430621165910698		RPS3	1.48569548215542	8.3596069121152397	7.6553984176559799	3.05521520863887E-12	1.73001141055071E-10	17.270161945314801		LRRC38	1.2049601669329499	1.36818369821474	5.7715021639103297	4.9792889838352199E-8	9.875128202695731E-7	7.6226375199915504		ATP11C	1.2185128363300901	2.3548294816606399	5.7308884162686198	6.0434798390192894E-8	6.8820795193362997E-6	7.8491248494858104		LMO2	1.89042996088272	2.5337369139125401	8.9336253763217304	2.37384101609717E-15	2.1001286784578501E-13	24.331582442055701
OR4A14P	1.1889578072356	2.0165010520823698	6.02197294343223	1.48365387556439E-8	8.0301400928548999E-7	9.1614634072143204		CCDC85B	0.80389217073520403	1.6190647886359499	3.4167637571054299	8.3347377699712999E-4	3.1567742641351197E-2	-0.95291854958072897		GRASP	1.48054711394349	1.7655444767433699	6.4576546738095804	1.6938209046096E-9	4.4917233179838001E-8	11.078779305247799		FRY	1.2048912906242499	2.4912983317511999	7.06677796539942	7.2224804466187702E-11	2.9203103970806099E-9	14.022485651381199		COX2	1.2179944262784099	7.2144741309423699	4.2050761371626901	4.6740777780800902E-5	1.0822498038386801E-3	1.49094535485701		FGF8	1.8764875443432401	0.57371689856375896	10.055880607451099	3.5562809466909202E-18	4.7918558347663604E-16	30.742324326021301
RP11-501E14.1	1.1888112805886799	2.7086989608980998	5.1646535205658104	8.2699506884785201E-7	1.32319211015656E-5	5.2822178801423298		NHP2	0.80286751047747495	4.95476801634904	3.9388385530240799	1.29580626328394E-4	1.00634809468013E-2	0.76047053969938105		SERPINE2	1.4803449133068101	2.6834349406925599	6.1211080607715704	9.1173182568197397E-9	1.95326410291726E-7	9.4360295408316297		GNAT1	1.19892393672751	0.82299164361450206	5.3341047308773302	3.8442274387959898E-7	5.9779478770304202E-6	5.6346356909289197		MAP7D3	1.21797746012278	0.87663429662024706	7.27073391338602	2.4424088358206101E-11	1.4618100883413799E-8	15.4172852502408		FAT3	1.87313219897596	1.63260744307582	7.5114187083431103	6.6847650218151502E-12	3.31801567215882E-10	16.520717729914299
CCDC144A	1.18865836507394	2.0608838350885699	5.6263666255779796	9.91223984834254E-8	2.8841312010960299E-6	7.3253312993098296		THOC6	0.80145767256711198	1.9438887208256399	3.4865770256494599	6.5699385723830598E-4	2.7295186989186E-2	-0.73542022965111198		GAS1	1.47919051905562	1.2487134201633601	10.099076882370399	2.7610813548888601E-18	8.6132351211417703E-16	30.981354258825998		SILC1	1.19817161379534	2.32332020203259	4.97600361693544	1.9057978508913801E-6	2.4347288900739902E-5	4.0841416700440201		SYNGAP1	1.2163894351470299	2.4411116174732701	5.1497873795875702	8.8385604366024696E-7	5.5721887016689697E-5	5.2700642758735201		TRPM3	1.8730211035604001	3.4530452911815099	3.7940330268765399	2.21245240734714E-4	2.2863443207796499E-3	-0.25883808295579902
AC090519.4	1.1875631309182899	4.31790689854913	4.9999656836264696	1.71591777961587E-6	2.3096684087967599E-5	4.5816510070041696		PTRH2	0.80040214483683803	2.5294460056613901	5.3439879101757404	3.6747263645260298E-7	1.76771509752228E-4	6.2672485080948697		NR2F1	1.47882837467628	3.0955187262621902	5.8076081464938598	4.1890406642472403E-8	7.3841883928128105E-7	7.95121092870792		FGD4	1.1950789560274599	3.6042768544200698	8.0299518916620798	3.88769954830287E-13	2.9212798708065003E-11	19.167279823179001		RPSAP36	1.21608051211163	0.79530897949734902	7.4329843392027097	1.0216157424783601E-11	7.8484485816188102E-9	16.264663536528399		RP11-834C11.4	1.86804638053229	1.51713222369474	8.0101392351004499	4.3395674743854798E-13	2.6371454196171102E-11	19.2065216476887
SLC1A6	1.1866424369245201	1.2264824514895101	5.0461166830417303	1.40057791983957E-6	1.9702253809779301E-5	4.7764124158757904		EIF2B3	0.79901829743341402	3.4101038567334601	5.2662564178544002	5.2337480879266299E-7	2.3024912955705901E-4	5.9324399483646104		BTBD11	1.4772470756065801	1.97040590264528	6.00512056970837	1.6108947635819302E-8	3.21379749112748E-7	8.8813690562482197		STX3	1.1919557272671599	3.226388024377	4.68760892211324	6.57313912728627E-6	7.3327398604178294E-5	2.8901141715836198		CLIC1	1.2153250944266301	3.3777087573002298	3.5785947920553598	4.7761922998970998E-4	5.9402257526795996E-3	-0.68878233260210497		LDLRAD3	1.8652718763948399	2.98930765157513	10.370522574893	5.6196638536658401E-19	8.3599808634649803E-17	32.562433767501098
RN7SL686P	1.1847966131098	2.4639972180882399	5.1260053679975996	9.8279458041074594E-7	1.50860257940336E-5	5.1164306110824098		CYC1	0.79576888774730703	4.2903013268966301	3.9797338758274101	1.1112821785285E-4	9.1227936671800392E-3	0.90293436860974596		HOXA6	1.4747120119007999	1.04260165074386	6.8058435897212197	2.8352282849444E-10	9.2657060496925699E-9	12.8268782315269		H3-3B	1.1912639093437001	8.5823939237869897	10.6670857355073	9.8186711890860598E-20	7.4321565212446695E-17	34.195301205536303		NPIPB5	1.21503873090827	4.5437992891388399	4.5843334159020603	1.01219525583558E-5	3.4909380843220798E-4	2.94141987711301		SYK	1.86439517353166	1.08245357237442	12.571468843583199	1.2912761803282E-24	4.3440893826047702E-22	45.377063225542798
AC073333.1	1.1838290510618401	3.28359748181777	5.4070908488269502	2.7513578891875603E-7	5.9256087680362997E-6	6.34094213728625		C1orf43	0.79288315905975204	4.9195248264398002	5.3637466178872	3.3571432532477202E-7	1.6776590051569601E-4	6.3528605118363899		CRYBG3	1.4706387453479299	3.3246555604802901	5.97917821426595	1.8281474339134299E-8	3.5860672529874999E-7	8.7581521495134904		FAM171A2	1.1794945067127001	3.3735591104614602	8.8405935593046507	4.0397809335898403E-15	5.5401554374388303E-13	23.676970267284101		MET	1.2138266801258799	0.72247950836941199	5.4785348041917299	1.97797869472247E-7	1.7285317381112902E-5	6.7075004685225199		FRMD6	1.8546388490574299	2.1243389023532799	8.7481726825239292	6.8422719097559299E-15	5.6373088161721595E-13	23.2891002741137
RN7SL723P	1.1836127881199101	2.8567366322716499	5.3087068515272202	4.3161389476097702E-7	8.1407220194712393E-6	5.9074528661882502		GNL3	0.79285272099010495	4.2556726596903802	3.4291231402597102	7.9929735532540997E-4	3.0840654777593301E-2	-0.91468212751321198		IRX1	1.47001409367212	0.58742164106666295	13.134825796573001	4.7122499763994298E-26	1.05465133172671E-22	48.647607880220299		INHBB	1.1793490394596799	1.5180626082429201	6.0223942258157397	1.4805464063205699E-8	3.3394690896640102E-7	8.8059916012938295		CCDC169	1.20838767177905	1.5741425603425301	4.2730662073593804	3.5762889708862601E-5	8.8214738493978405E-4	1.74401062025283		MSR1	1.85452317722627	2.0952670688975301	10.7917968459963	4.7095909109257598E-20	8.2173580802430695E-18	35.008822472140302
RP11-692C24.2	1.18154692491632	2.1522586657623299	5.6713687609388002	8.0153970141480206E-8	2.50358943850308E-6	7.5303838384787998		PARPBP	0.79150473487150896	2.1178765145790601	4.0395015483734698	8.8605370660985096E-5	7.8930768459985496E-3	1.1132235333158		ESRRB	1.46816605577558	0.669824710927579	7.0380041116848	8.40707115462201E-11	3.1959288513345899E-9	14.0175345136951		PLPPR5	1.17819825623019	1.5009549924482499	6.3487736619856099	2.9345574886295698E-9	7.8141512185587899E-8	10.388490770951201		MTRNR2L4	1.20814033180046	1.72159243539926	4.6853276460914204	6.6367180421101697E-6	2.5840026555483701E-4	3.3432195675399301		IL11RA	1.8491717996171799	1.4564758296049101	10.701427476125501	8.0214614135030597E-20	1.34928320874454E-17	34.483313122109102
AC105036.1	1.18065341327741	3.1887093355507399	4.8177620325394201	3.78145844394692E-6	4.2881522147353198E-5	3.8249055787620798		UQCRQ	0.79066333741110595	6.0586258492622198	5.2463572496435802	5.72681348145252E-7	2.4770633909018799E-4	5.8472448266460999		SATB2-AS1	1.46792530916057	0.72198047653430597	9.4881640193321104	9.7185821657283199E-17	1.8805821850916101E-14	27.467502736052801		NXPH1	1.17815594092916	1.0668215383220101	5.5816185165706704	1.22311775077782E-7	2.1821946921329599E-6	6.7474694189465598		PCBP3	1.2080298176026201	2.89829443163709	3.66099872136164	3.5718279755791402E-4	4.7604642558003504E-3	-0.41829751710734198		SERPINH1	1.8401936400734	2.8598124546877099	8.6878370656592292	9.6436059236187397E-15	7.6838341192028397E-13	22.9512322568951
KALRN	1.1791762561010899	4.6992176191518604	4.3930512049888604	2.21403267244436E-5	1.80203494174662E-4	2.1398620369697201		MSMO1	0.79007708383499797	3.4784970885453901	3.5232572587825999	5.7898934752005702E-4	2.5269147284818001E-2	-0.61967631538982804		MYCL	1.4649183458411199	1.63195432676368	6.6960902797542401	5.00447139640369E-10	1.5406109552373899E-8	12.2708179393438		TJP1	1.1777397546677499	3.8526482503319301	8.3201487204155598	7.6950448595683206E-14	7.22772534692884E-12	20.765754968770199		NID1	1.2076913066052299	1.94839705027452	4.1329660029620401	6.1888330760579896E-5	1.3201476008738401E-3	1.2259629427888901		RP11-386I14.4	1.8343979784089599	1.5097470360624199	9.4387244159074104	1.2945155003144701E-16	1.38239215419474E-14	27.197869162476
AC061975.1	1.1779993448452699	4.3530933506727001	4.6930301734431996	6.4248489605644098E-6	6.5889584717706998E-5	3.3183378473365002		SCO2	0.78439231890469896	1.9103314159678799	4.46544602483449	1.65071166723574E-5	2.4415353717229301E-3	2.6812345406737701		MDFI	1.46173534081778	1.61414466662009	6.4997944351396804	1.36760669365982E-9	3.7423419317415401E-8	11.287812953181801		SLC38A1	1.1758221113616301	4.11767720826803	5.2226087985728702	6.3744401207718897E-7	9.3185226326717096E-6	5.14413060982102		RP11-362I1.1	1.20733942762859	0.356819002337664	7.0611928298000599	7.4394399564721698E-11	3.1910237786628002E-8	14.335109955610699		ZIC5	1.8281346650969901	1.3280657107895999	5.7440752422088597	5.6755121781706097E-8	1.4098936430250899E-6	7.6800879983519801
RN7SL524P	1.17668435516267	3.6211974762757801	4.97554945066108	1.9096242267506401E-6	2.5100147650487499E-5	4.4791106143322299		VARS1	0.77917372633688597	3.4079171818158498	3.5941287242727	4.5232566456430599E-4	2.1517658601158899E-2	-0.39320152841147399		MYO16	1.4603334813904301	1.6870388154072899	6.1846068694005698	6.6601214411827803E-9	1.4859547933270899E-7	9.7422430314017898		RP1-161N10.1	1.1739813532502399	1.82387483248531	6.0423911324754904	1.3425114200525699E-8	3.0630207363894399E-7	8.9015809798643595		CMIP	1.2064870452385399	2.93564380439354	4.3508030396287998	2.6239524358235499E-5	7.0675080992522099E-4	2.0371363779352398		ZNF804B	1.82528229984748	0.37887495346288103	12.6910507883047	6.3876582394621496E-25	2.22152395203781E-22	46.071770995839898
AC034220.3	1.1762941523978201	2.5250938443936302	6.3591220478463599	2.7859011655376399E-9	2.8073063487027402E-7	10.782625007347599		ZNRD1	0.77861175021108098	3.06627255112799	3.2819937044499699	1.3064277535373E-3	4.2080381307929897E-2	-1.3622880034438301		INSM2	1.45873805709161	2.3469923774124499	4.8784253745989599	2.9126647347322399E-6	2.8276250325563499E-5	3.8445786974558001		SOX4	1.1731443240967201	5.9506092692960602	8.8759669226628795	3.3008046299414198E-15	4.61682108457458E-13	23.876671199010001		PBX1	1.2051944826515599	3.31831975843662	4.4681297818317498	1.6327341471176799E-5	4.9493575983769998E-4	2.48706242836026		ZFPM2	1.8243686133624499	2.7731331336778302	5.3532403211431099	3.5224163561823102E-7	7.4981726503480502E-6	5.9096776462184799
AC004237.1	1.17486573161358	2.3386970784003802	5.4914144975606503	1.8632020920850299E-7	4.4579347298647201E-6	6.7165571779166804		VKORC1	0.77660384380860903	3.5014146574671701	4.3012662734383698	3.1977216935638902E-5	3.9434118236082397E-3	2.06272350188341		CCDC169	1.4560682912256599	1.5741425603425301	8.5486533114544603	2.12287185145032E-14	2.1425188223108001E-12	22.158258829752501		RP11-463C8.7	1.1725142230325301	1.2712513747140599	7.3542343578073499	1.5609440627691999E-11	7.67382166178188E-10	15.528999926019299		CRTAP	1.2046821616391701	3.3361116300839999	4.1621675342259099	5.5260325903441003E-5	1.2181411113070301E-3	1.3328427449993501		DSG2	1.8231704956004	1.0681913417470199	11.1172151336549	6.9059494099801702E-21	1.36192731046168E-18	36.903526212527403
RN7SL281P	1.17340805390723	2.7929280336170899	5.4377391416963201	2.38888999136616E-7	5.3573863870938E-6	6.4770323163169401		PSMB5	0.77355623462447098	5.0404099513853797	3.2344463641858501	1.5261286969073401E-3	4.6262011947711797E-2	-1.5033733984370801		GRIN2A	1.4525995865972401	1.66224082011929	5.4729152290294696	2.0300730172440099E-7	2.8969203865701101E-6	6.4186577102759204		PRKAR2B	1.1714067024005399	3.36672962130275	8.0248946184631702	3.9983452279440702E-13	2.9869786004751398E-11	19.139598772759001		BGN	1.1996543642350399	2.3272210548725001	4.0023678451585898	1.0202167851434699E-4	1.93416568563185E-3	0.75515849867745699		ASIC2	1.82134468228404	0.713233586370558	10.9315150960806	2.0661927323666199E-20	3.7579884212146601E-18	35.821913984927399
CCDC136	1.1722071565727299	2.88773585392142	4.2388112299643499	4.0941653078685003E-5	3.0083494179387199E-4	1.55666163071205		COX7C	0.77348970073251	6.7385420372099896	3.9363268587468201	1.3080426921779201E-4	1.01092452630303E-2	0.75175868859385198		IGFBP5	1.45179575733192	3.42161566746416	5.5112361525242299	1.69912236281425E-7	2.4831693997380701E-6	6.5912321104638698		PKM	1.16936629122422	7.1155957428738796	8.5167091870406093	2.54331188257565E-14	2.7676395183918401E-12	21.8589989880529		PABPC1	1.19916200845403	6.3995159256275098	3.7871595183669098	2.26857342671895E-4	3.4212719431607999E-3	5.5568238537695401E-3		AHNAK	1.8208041133402399	2.75688498888226	6.3173282801977102	3.4363768581253599E-9	1.08380630907738E-7	10.4106885222313
RP11-40C6.2	1.1719213427278099	1.33480426339957	5.2709238332324597	5.1241406118672495E-7	9.2772496424999698E-6	5.7423621706294199		RPF2	0.77143114022008996	2.45334140181741	4.2997726362493198	3.2167690735712502E-5	3.95163574593936E-3	2.0571765500084802		PLCH1	1.4506922812576799	1.7355027817272599	6.5331331032713003	1.1541174032748299E-9	3.2093317656057398E-8	11.453695774480201		RP11-475A13.1	1.1579360918403301	1.39501862834768	6.0876443770391404	1.0751139411955899E-8	2.5076577139520601E-7	9.1185757556352396		LINC01237	1.1977809993849	0.874662720396163	8.1573989328755196	1.9133091002033401E-13	3.39254948176235E-10	20.136537403228701		BMP7	1.8183553643621	1.4380575121682999	7.0797794907551399	6.7429827426948902E-11	2.9215051155891499E-9	14.254486772603901
RP11-624A21.1	1.1707535484475999	2.7077183083033098	5.2766589584777499	4.9926295809709604E-7	9.0934405446474497E-6	5.76737149479042		ZNF239	0.76793383430858198	1.6846544525176099	4.9583168362817203	2.0589840007906702E-6	5.7912581687812699E-4	4.6382890839076101		CEND1	1.45059085425853	1.1576146532076701	8.1909692097272409	1.5860489891252301E-13	1.2917264805103499E-11	20.178621644428599		TEX2	1.15778721002387	3.1015372882401802	9.5404770510703401	7.1754829190293101E-17	1.6584656079305201E-14	27.663879849707001		RP11-123O10.1	1.19581134557132	2.38777808366671	3.3732727867482502	9.6493975266660997E-4	9.8672141872314396E-3	-1.3403907228424099		AC074391.1	1.8182955583279501	0.79722689104991296	10.474929057988	3.0424097795650598E-19	4.74542170223554E-17	33.167862648150397
STXBP1	1.1685803241025701	4.35634818551015	4.6619576119831798	7.3215061535373601E-6	7.3246368267225495E-5	3.1936301351621399		RP1-120G22.11	0.767808705832836	0.38277735498134202	4.88109696056177	2.8793615438074899E-6	7.2259594428408195E-4	4.3221187793966998		RP11-64C12.6	1.4463910308522101	0.82461117082025703	8.3816215675812593	5.4471475324879098E-14	4.9102553028409399E-12	21.2304497882809		RP11-384F7.2	1.1575680726455699	1.65572447948621	5.5184298799959199	1.6431926679806101E-7	2.8192804335432699E-6	6.4603029080503704		CDCA7L	1.19408278425901	2.2248914806929401	5.4014154204956197	2.82416743634645E-7	2.2928319603095401E-5	6.3651097624022999		BSG	1.8080481565919	6.1607620023175	9.7385066130156606	2.26895610339705E-17	2.7034191794919698E-15	28.9146813222902
AC140061.1	1.16819303534651	3.1819793767022602	4.8293582330430498	3.59799521115492E-6	4.1255515595581702E-5	3.8724803741427101		YBX1	0.76725209913925696	7.0606213537218903	4.7599891368391098	4.8392027903461802E-6	1.03963920384145E-3	3.8332533524489301		HHIP-AS1	1.4451830986283301	0.84024831220930096	12.052410318151001	2.7548953043344801E-23	3.15111046899343E-20	42.354113422988803		RP11-1012A1.10	1.15417252615336	1.4553960454211801	5.0754168858770701	1.2304037417113999E-6	1.6600613733517499E-5	4.5072469395023296		THSD7B	1.1920045954685099	0.93218932789078102	4.1392348377542598	6.0404295605555197E-5	1.29926030230219E-3	1.24885819007913		RP11-354M20.3	1.79964767916396	0.35366550282161002	17.4726586765685	9.50152736312402E-37	1.81134302383229E-33	72.909278477492293
RP11-314D7.2	1.1675855961272199	2.3276300184438301	5.6766525934722996	7.8174781778697595E-8	2.4580405422804699E-6	7.5545257874230201		AK4P3	0.765564104195807	0.35141197973962501	5.0620050409184101	1.30567939567914E-6	4.3276217265010602E-4	5.0681808336091096		RPL36A	1.4444988438148401	7.7505619429501698	6.4192387357432201	2.0573309122478998E-9	5.3213536037801003E-8	10.888847724814999		GFPT2	1.1541553828870801	2.2570661177179199	5.5084792040560799	1.72108706334473E-7	2.9372610518726799E-6	6.41527021418195		NCOR1P2	1.1897351853965701	0.24195483371655199	4.7123755422240903	5.9213171972414103E-6	2.3811096779406999E-4	3.4519016186579501		NAV2	1.79408694387783	1.67160842063737	8.0155891734162292	4.2103730616106799E-13	2.5646902038724901E-11	19.2362280442415
RN7SL699P	1.1650783294662099	2.2035769801348501	5.1039365368700302	1.0842034351581701E-6	1.61528893061575E-5	5.0221400686018498		SLC7A5P1	0.76548831552523799	0.77025670908600596	4.49501440690773	1.46281679298377E-5	2.2475852527898701E-3	2.79445580957402		POU3F3	1.4439102317949899	1.2689131213273701	6.4283291496476904	1.9649264876726401E-9	5.0977165410023203E-8	10.9337368393921		AKAP9	1.1539251295517099	4.1675914670877603	8.2081929628735804	1.44061576095604E-13	1.2483396371705299E-11	20.1467840828366		MTMR7	1.1885189824450899	1.08444264506004	4.7740399489244201	4.55825186498891E-6	1.9749355218409901E-4	3.7013515585793102		SPRY2	1.79177401110642	2.02582443700364	9.4404327267799406	1.28176947833073E-16	1.37162658188439E-14	27.2076225873138
RP11-1147P1.1	1.1649620670141401	0.801515058124883	7.1598897843979801	4.40991980587482E-11	1.87592886155363E-8	14.8136962368227		GADD45GIP1	0.765443274393803	2.90333899595637	5.0349915373500496	1.4710213251321199E-6	4.5888733119515501E-4	4.9555987209667496		RPL18A	1.4385923264610301	8.4649919615364908	7.3358020128320103	1.7232815373762101E-11	7.9623651069863695E-10	15.571663817522699		GABARAPL1	1.1493792089224799	2.9645650675252	6.3709344415758498	2.6250123570527E-9	7.0703629535435096E-8	10.4976161022967		RPL9	1.18826028717845	8.4433725591727296	4.1175591539787897	6.5685337793781504E-5	1.3766106298540399E-3	1.16980803687401		COL2A1	1.7913547184410701	0.73351492916416405	9.4508807083447905	1.2064916519304499E-16	1.29917444159339E-14	27.267282139843299
TMEM151B	1.1642981984589	1.93343425871994	4.7024055793456903	6.1758341711977998E-6	6.3742237108460606E-5	3.3560827293747102		MRPL41	0.76463135721300501	2.4341426083078002	3.5529385078195901	5.2233920535427604E-4	2.36748286572195E-2	-0.52528188706765599		STMN4	1.4330302874899199	2.8367533635222202	4.5753612604913503	1.05053273323924E-5	8.3420272825192801E-5	2.6122133661453999		C14orf39	1.14666167329161	1.1353046062113501	7.5855192580846804	4.4708182535184296E-12	2.5315946880649098E-10	16.759903062870301		RPS2	1.1867242832473099	8.1926233093548504	3.3137333180060602	1.1765923034632599E-3	1.1347490920716E-2	-1.5232746847130401		GRIK1	1.7888368885201	2.0775847995235899	4.0807267386078898	7.5686116479676402E-5	9.0011917454757497E-4	0.75548018739769096
RN7SL371P	1.1642372296782799	2.3788328522153002	5.2553035491632398	5.4996834743344897E-7	9.7951455983025899E-6	5.6743374147222099		SRM	0.76344680200064197	3.0875315149406402	3.8583795345593699	1.74738853433811E-4	1.19762426950002E-2	0.48359500226927798		RPL21P16	1.42806177275145	7.0275952198144997	8.5217592249105998	2.4715746501903001E-14	2.4559245249921899E-12	22.008491768697699		SMARCD3	1.14609299755474	3.7152013475251402	5.57292923701345	1.2739437548646099E-7	2.2603389503754201E-6	6.7078578050731696		NUDT19P5	1.18199851826128	0.344426817801124	7.8634017372092302	9.7665785878283893E-13	1.2567633326817599E-9	18.5489739154471		CRB2	1.7867246414811999	0.610914857228533	13.2629021696462	2.2261475114030001E-26	9.4697739427219098E-24	49.384499068725503
DLG3	1.1638972842898101	3.8923505119189801	4.1173283073380498	6.5743599037472306E-5	4.4897897434745601E-4	1.1085877092472201		AC027612.3	0.76324889884690295	0.212080243210058	5.2033807658033702	6.9510732390750095E-7	2.8622851340933498E-4	5.66397267245131		SPSB4	1.4239591354151	1.3876089313726301	8.8308329460195196	4.2708924683443299E-15	5.2717356626047797E-13	23.737859642401801		PCDHB15	1.14552859409915	1.9435656386754601	7.2526274282742396	2.6903438861639399E-11	1.2364051831127701E-9	14.9934294069452		PANTR1	1.1781516874048401	1.06312983870877	3.6721182411648798	3.4332538524365703E-4	4.62012029171395E-3	-0.38141118516511802		PRAME	1.7855401362894401	2.3500722748201199	3.73266602924916	2.7636401155771699E-4	2.7567845742051999E-3	-0.46822595016369301
CFAP54	1.1635305485473999	2.5420053997198302	6.0557331903239104	1.25757393136946E-8	7.2730163365673101E-7	9.3215490567053596		NT5DC2	0.763183434173487	4.62683551983082	3.6030995707365001	4.38299333971354E-4	2.1064559587463599E-2	-0.36426921022040798		MAFF	1.422110036149	1.73325667195914	9.0732455123081603	1.0658922028842999E-15	1.5272129438224899E-13	25.105844564552601		FBXO2	1.1440758008935099	1.6580164506080299	6.2067278269709902	5.9677301598113597E-9	1.48535303087916E-7	9.6939963291504103		AKAP2	1.1780856684701599	1.73855609850876	5.3754772837233702	3.1814128394525897E-7	2.5192874103431301E-5	6.2506532709930704		APP	1.78535687238802	6.3147602196799699	6.2765340831594303	4.2147407428463304E-9	1.30924040745797E-7	10.2115125282489
RND2	1.1632524726721201	1.6163470069313	4.9351219373546504	2.27795973766935E-6	2.8862049464206899E-5	4.3100922023188204		RN7SL280P	0.761227285249229	1.63031523239293	3.2349974232523602	1.5233962312718101E-3	4.6227366411287697E-2	-1.50174833285517		RPLP0	1.41998816805631	8.4664007989846795	6.4910990494863698	1.4294083747727301E-9	3.8907724942518301E-8	11.244620812871499		CEACAM21	1.14103941420917	0.960254241003901	6.6197197236114498	7.4126437351987003E-10	2.3151917374887599E-8	11.736538939327801		C2orf27A	1.1761023390099099	0.83313533493667302	8.3924078777574795	5.1275247692630699E-14	1.2567807377309899E-10	21.4195955975364		PDIA5	1.7809435552072701	2.0824948550806801	8.0158809594894809	4.2035647721874102E-13	2.56357684779657E-11	19.237818708711298
AC090519.7	1.1632071128977	3.6773962397405202	4.0132386664896096	9.7905095234707197E-5	6.27646165390565E-4	0.73274787606803704		GAPDH	0.75779511804612998	8.5238004026447101	3.5692317915597802	4.9350438710817903E-4	2.27817558863069E-2	-0.47318622972152502		SYT1	1.4162915347569101	3.11497813124921	4.8578133141323301	3.1835232174589499E-6	3.0514396098519001E-5	3.7589787686332801		DPYSL3	1.13928549449443	6.0332502897677598	7.8819836711896398	8.8146293490840895E-13	6.0574980221102298E-11	18.360005645466298		PLEKHA6	1.1760333612059499	1.7512533553163701	4.8927538813590399	2.7377926365382101E-6	1.3170061924102299E-4	4.1880436689622504		LRRN1	1.7767995106866601	3.5215752185152698	6.9756723386981898	1.16732436772287E-10	4.8377230157352304E-9	13.716985797838401
OR2A1-AS1	1.16292949531106	2.8208654033165099	4.7230821499604101	5.6592158927302902E-6	5.9241643365998298E-5	3.4395169050674301		TATDN1	0.75314176823427403	3.3718383774197802	3.7274434890320101	2.81614704624437E-4	1.61597236080591E-2	4.2833572553817603E-2		MYO7A	1.4156292606871801	1.814325666937	5.69891032163987	7.0346471770798594E-8	1.16501724420417E-6	7.4473147066902401		REV3L	1.1367624259643101	4.8986712811783102	7.6484094962590801	3.1741223806543401E-12	1.8671820248804601E-10	17.0973167044191		FBXO17	1.17505797947139	1.2300604490476601	4.2365450359008499	4.1308731305977999E-5	9.8741336100064011E-4	1.6076890714995		TRAC	1.7715397520595799	1.93890396206855	5.6661136081582697	8.2169915395175701E-8	1.9828644562683899E-6	7.3207060369072101
RN7SL572P	1.1628334904414399	2.6011330364964098	5.4186589888186099	2.6086411034504401E-7	5.7201036850278803E-6	6.39225096453624		DDX39A	0.75137072029743701	3.8761503325364002	3.6561313305168599	3.6341434099456098E-4	1.8856515080314599E-2	-0.19202425992857899		HOXA7	1.41500664927884	1.23624602586791	6.5700018715821198	9.5613928236968599E-10	2.7277846211979202E-8	11.637659108780801		HOOK1	1.13440252405632	1.7237114369039199	6.6917922656028104	5.1167941233275799E-10	1.6743269365284E-8	12.1000487680107		BDH1	1.1749803549381701	2.3111346603791301	4.7219451893836801	5.68654352608423E-6	2.3138163507874099E-4	3.4904613566334599		CD44	1.7687654024109101	2.4373923555813701	6.8316548326908002	2.4792150160793201E-10	9.5089534506434094E-9	12.979688618609901
ZNF462	1.16073717641813	4.4457507917528201	3.9336200305646001	1.3213444332068599E-4	8.0748814991102704E-4	0.45039121656234299		AD000091.3	0.75090932074044403	0.63999178097597598	3.5890364058531201	4.6047505725830098E-4	2.17246307490369E-2	-0.40959857632646202		ROBO1	1.41484405011238	2.61769492363978	4.9399283540909504	2.2307285050372199E-6	2.26424881899578E-5	4.1015039449665904		PDZD4	1.1343150973289999	4.0827538844992004	6.9217049162793796	1.5492354428709699E-10	5.757562939744E-9	13.2727321227008		VRK2	1.17451872885203	1.25909408197869	4.4532900628751397	1.7345157850172099E-5	5.1696002597802898E-4	2.42966102818934		TRAJ48	1.7686436617342201	1.0322288080413999	6.7557568060756097	3.6767249420185997E-10	1.3713651175042101E-8	12.5941515334126
BCAN	1.1606641997993099	1.1285236445647899	4.40775723057126	2.0863807542300001E-5	1.7185180057885499E-4	2.1962882899113998		IPO4	0.75089637568139	2.3490265317037702	3.2373555689595799	1.51175457611064E-3	4.60977675009282E-2	-1.4947915202676501		RASD1	1.41278676152509	2.78453916185136	6.4583763661744698	1.68763630431541E-9	4.4822505601508002E-8	11.082353185606699		RP11-595O22.1	1.1340840953951701	1.10492069814681	5.8842642301472301	2.8969547903229201E-8	6.1061448389640199E-7	8.1507819508946895		SPEG	1.1734762441219699	1.3947579378263399	4.2891895658400401	3.3548710021906502E-5	8.4523700550541902E-4	1.8044777414583399		FGF20	1.7684200417501399	0.31347928423187099	13.0332026446368	8.5554261013567198E-26	3.3615640632750601E-23	48.055916257428699
RP1-59D14.9	1.1593081141367001	4.9574312657933604	5.1531240478432103	8.7076507643186095E-7	1.37274180747629E-5	5.23267272816366		RPP40	0.750153785733921	1.6107929767745801	3.3133548966440598	1.1780683707837099E-3	3.9146246081974902E-2	-1.2682724309403699		KITLG	1.41218415001762	3.2558838543728399	5.88688049606258	2.8605209623886099E-8	5.3077409868805505E-7	8.32231560114076		H4C9	1.1312643989075899	2.7266358596570299	4.1954534931439502	4.8533454472534399E-5	4.23624549535406E-4	0.97418048505402099		CTSC	1.1716442912054501	2.6162878651414201	5.0468126966432996	1.3962954072994601E-6	7.8032131044376902E-5	4.8320254038078803		CCDC68	1.7661415339787401	0.44065870347092101	13.573393115800201	3.6255821585766001E-27	1.6662139720201299E-24	51.1752529668221
RP11-118A1.2	1.1593081141367001	4.9574312657933604	5.1531240478432103	8.7076507643186095E-7	1.37274180747629E-5	5.23267272816366		RN7SL191P	0.74769456379957699	0.92845190633961505	3.8395890730364699	1.8725933535016799E-4	1.2452987737911999E-2	0.41959044942970403		PABPC5	1.4110571918883601	1.0260882982775399	11.397485335788399	1.3189524112119901E-21	1.15066302559158E-18	38.532421436181103		AFF2	1.1302735436392799	3.06840349546993	4.4307385398733903	1.9009441699946801E-5	1.8640769349964999E-4	1.8702984707943		MTRNR2L6	1.1714101723311801	2.6494901653990901	4.2417514811541901	4.0470507986047199E-5	9.7271545546624098E-4	1.62706832997938		TSPO	1.7606529788605001	2.6781784897712302	5.2174646099909596	6.5239861304171896E-7	1.3086617852877399E-5	5.3135601814360101
RP11-294N21.2	1.1593081141367001	4.9574312657933604	5.1531240478432103	8.7076507643186095E-7	1.37274180747629E-5	5.23267272816366		RABEPK	0.74301622643535903	2.9718929866430601	4.2570322507104903	3.8103651401795803E-5	4.4983283141129199E-3	1.8990699814312799		BTBD17	1.40968536959619	1.1417606034518799	9.3878135211634195	1.7379276830809901E-16	3.1060629758175298E-14	26.8942090078029		MLLT3	1.13026928417438	4.5900878722694696	6.6596056326697601	6.0393348242942904E-10	1.9380089904992299E-8	11.937461985458		PAM	1.1703418518772	3.89919249581994	3.3328428535371799	1.10434344346219E-3	1.08375149136103E-2	-1.4648780140943001		PSAT1	1.7604160661355801	2.18838957898173	8.7050306687099397	8.7457321406340002E-15	7.0746274383908495E-13	23.047446032863501
KLHL6-AS1	1.15854018074774	1.61348988740486	5.5978613254046001	1.13340581315724E-7	3.18268761673919E-6	7.1959715760391596		CTD-2272D18.2	0.74274892224627198	9.8632053557245802E-2	4.0200344888814996	9.5413594696427102E-5	8.2475806291780699E-3	1.0444596873045899		RPS11	1.4096560139929999	9.4561920305981104	8.8121187981731204	4.7521229032645398E-15	5.8238397637341099E-13	23.632656673910098		DLGAP1	1.12798097354662	2.8342561507202699	4.5644707034755001	1.0990024403605299E-5	1.14835269204704E-4	2.3959579655094698		LINC01748	1.1697537137338201	1.1067436758453499	6.1781991263409797	6.8756553152483301E-9	1.2417674750402201E-6	9.9477155481994597		PLEKHF2	1.7551553123833401	2.2235612207651401	10.8364598178592	3.6193796141551601E-20	6.4462528546641703E-18	35.2686632989736
DOCK4	1.1581879547394101	3.6711633006059698	4.3950405518894202	2.1963351974366099E-5	1.7898949538071101E-4	2.14748677972683		RSL24D1	0.74140841803784197	4.8247891304107604	5.0258907974097902	1.53117699253751E-6	4.7477555518006602E-4	4.9177624715754797		RBP1	1.40695547657181	4.2525508190251902	4.5319710261513899	1.2567760021943101E-5	9.6521597112721104E-5	2.44048197185987		NEXMIF	1.1270017723416601	1.9402246268747201	7.5994484482272702	4.1445572475545604E-12	2.3598302062624801E-10	16.834537734433699		CYTB	1.1690614222979301	5.2359548434880896	3.82067686494169	2.00718255493026E-4	3.1288219402595399E-3	0.120118641680878		SGCD	1.7531560968355799	1.42203626999078	8.4411134098092102	3.8970080771070598E-14	2.7975843757999301E-12	21.576765886646498
RN7SL349P	1.15300343224778	2.9122151848589501	5.1775979464184001	7.8040409528782699E-7	1.2643676296082799E-5	5.3379319585089302		SNRPD1	0.74092540393151396	4.48506059927377	3.6718092642121598	3.4370420160197601E-4	1.8275973827331499E-2	-0.14070833317175199		RPS8	1.4064130440070199	8.4902933328846792	7.7247489270707597	2.09128322232601E-12	1.2415516726593399E-10	17.6425932911601		TAFA4	1.1267550896116301	1.56083992942906	4.0667769221346699	7.9841038194629802E-5	6.4901735912097005E-4	0.50006542256978004		IGHJ4	1.1683940829983801	0.84227330215111096	2.9387215632356201	3.8658613557814702E-3	2.68606392690043E-2	-2.6104998862469699		PDGFRA	1.7521255464625201	1.90400445640618	6.4191074731465498	2.0588050427381999E-9	6.7886491454081205E-8	10.9106749088506
RN7SL661P	1.1519483592822699	1.75521815259104	5.3158621974772302	4.1777819384960097E-7	7.9936438175508001E-6	5.9388048950733499		CTD-2272D18.1	0.73885608482047604	0.13704760296285501	3.5088805466065098	6.0846265259150096E-4	2.59780842973476E-2	-0.66516184964235303		RACK1	1.40487976667762	8.5364424731678792	7.1148914130757799	5.5987664524171799E-11	2.2426436329868998E-9	14.415994154889001		PRPH2	1.12617496986569	0.83453462899565301	6.9407678327105904	1.40197335549323E-10	5.2711740360809199E-9	13.370829610891199		HHIP-AS1	1.16534755833243	0.84024831220930096	5.1907992708980402	7.3553103209633899E-7	4.8413367370924201E-5	5.4461803795844803		PCOLCE	1.7452042670263299	2.0201351252027702	6.4915638252454402	1.42611483077555E-9	4.8356378504400002E-8	11.269218088111201
SYCP1	1.14956977956408	2.08682382018331	4.6476047088166998	7.7754473843146305E-6	7.6765326206075797E-5	3.1362281027001901		HOXC8	0.73861380309591096	0.17825497680917499	4.0652061859767601	8.0323696783790398E-5	7.4494077853247903E-3	1.20441823376329		RP11-932O9.9	1.40386688167131	1.11109538514258	6.6402016637820704	6.6726231919051798E-10	1.9956610164656799E-8	11.989411350058299		VTN	1.1235496095165001	1.19018486166245	6.5803221399333101	9.07021006970168E-10	2.7592308079650401E-8	11.538686158672499		CLASP1	1.16504448896499	4.1828754909369898	7.1138676530044203	5.6299607850433301E-11	2.5644720489181402E-8	14.605810277586301		CHI3L1	1.7425555568183599	1.2360418795952699	6.8284054798006304	2.5215017321638002E-10	9.6495715359059494E-9	12.963139582079
TMEM175	1.14858676299167	3.1229238013683198	6.025553111882	1.45790318066618E-8	7.9492788681408299E-7	9.1784155560963594		MRPS23	0.73753338867416895	3.8246637598334901	4.8161810333392197	3.8072129237875701E-6	8.7876620454347104E-4	4.05900435428648		RPS23	1.4032049058612199	8.5584411965344707	7.99909799493014	4.6129970254409797E-13	3.3775274949288502E-11	19.128409375675499		CAMSAP3	1.12076611803347	1.5598227540124601	7.41547362805112	1.12267904023778E-11	5.7613694475692003E-10	15.85334985653		ATP2B4	1.1648317709620899	2.42994735512434	3.8650343519810701	1.70498189450185E-4	2.8011116525311001E-3	0.27298020212839802		TTC6	1.74006527045356	1.2483225587670499	10.984317130259299	1.5131385702694E-20	2.8424915506900201E-18	36.129363894522903
RP11-174G17.3	1.14844863740339	0.70674530670358404	8.1188607685666003	2.37168910295026E-13	4.06918605023518E-10	19.9111008691462		COX5A	0.73730195691602896	5.0841578857639798	4.7159376857312196	5.8328807525643096E-6	1.1913890400634499E-3	3.6575918771956402		RP11-299L17.3	1.4023895691394099	0.60124580108855197	9.1634165432577497	6.3462493892589295E-16	9.7508701063861401E-14	25.6170434184884		LRRC7	1.1199180957019701	1.78503538354548	4.6680442809349003	7.1367258131901599E-6	7.88117466330238E-5	2.8109613661500901		TACC3	1.1648193785301399	2.31806902646735	6.4219186326599296	2.0298443228569002E-9	4.5229500859779402E-7	11.1283231896972		GJD2	1.73882145234874	1.3531568941716099	6.2050029353752398	6.01921809195279E-9	1.81288000953186E-7	9.8639889477556402
CAMSAP3	1.14834800517289	1.5598227540124601	4.1708637878267796	5.3421379833644201E-5	3.7667195380785401E-4	1.3048060674520601		TBCA	0.73682330985996802	5.6707406920590904	3.9772931845447101	1.1215522433608299E-4	9.1255824805689806E-3	0.89439933897378698		ELAVL4	1.40194148842572	3.3243039440405799	3.8838834790840999	1.59010083011855E-4	8.0927276313378499E-4	2.5051014359133799E-2		DUSP5	1.1173095003834499	2.8389606097600999	6.4201318739092201	2.0481237941827201E-9	5.6922801260352602E-8	10.7406111208329		SAMD11	1.1612508235211401	1.59751165943897	2.7121795795874002	7.53736544109596E-3	4.3503394705549599E-2	-3.2115748463323199		ZNF385C	1.73114954813453	0.85987960309449996	15.425209846665901	8.4359189986780295E-32	7.4864417706888895E-29	61.694804506820603
LONRF2	1.1475162277117501	2.05728692180899	3.9931820165999201	1.05627645636582E-4	6.6750965944826698E-4	0.66119811994827404		TMEM97	0.73412482004792101	3.9452542901108401	3.5579231555450899	5.1335335224616E-4	2.3418650374824799E-2	-0.50936505061817605		RPS10	1.3997056462731601	8.1159187786973099	8.9926336793888506	1.69279163740286E-15	2.2572894083005101E-13	24.649885944390402		ABHD14A	1.1150274680499099	3.7029053227209801	7.5073378769821604	6.8339100324318203E-12	3.6987909273325998E-10	16.342037907815801		AC008914.1	1.1608362516163899	3.0006051340679201	3.5748064981811498	4.8398706692152698E-4	5.98352486314686E-3	-0.70109489280400195		ADORA1	1.72863305824117	0.68330644773128002	12.032791180261899	3.0942257923815202E-23	8.3824205255506201E-21	42.241631576303803
RN7SL777P	1.1462917336196701	2.3602353773360001	4.9039113659050102	2.6086200979665199E-6	3.2112046228911297E-5	4.1802640774598201		CACYBP	0.73409393392096101	4.4125743685068999	5.1404562677970302	9.2147204013391897E-7	3.5133339888720799E-4	5.3974375501395802		KCNJ12	1.3963867740860101	0.69554021927292797	9.1231686153956097	8.0000990042912404E-16	1.2075691963310201E-13	25.3887198929643		KCNH7	1.11325154094241	2.7087646060905	4.9639828237970702	2.0086076375659402E-6	2.5502479605523899E-5	4.0333730470791602		AC140061.4	1.1595082871587801	1.1513086953040601	4.6630066432764403	7.2894020697982801E-6	2.7527520420884602E-4	3.2538705922071398		AC002454.1	1.7285829839051801	2.6482354394357599	4.6995400074310396	6.2508921720478096E-6	9.9735251667589796E-5	3.1365558864850902
MLC1	1.14536989075346	1.3148203416080599	4.1789872628342799	5.1756839753952502E-5	3.66575386450557E-4	1.3347516411768601		HSPA8	0.73371329735255697	8.1396626225776991	5.3929021902806404	2.93689566022691E-7	1.5275947847190999E-4	6.4795591460818001		IRAK3	1.39316687157626	0.93470586041036496	7.9909688881327101	4.8255537269862296E-13	3.5032567198227898E-11	19.0841090094385		RP11-525A16.4	1.11270844349537	1.8997927317382299	7.2668073262091504	2.4939893611359801E-11	1.16067468712831E-9	15.067974885936801		IRAK3	1.15950425158701	0.93470586041036496	4.0746023961768296	7.7484978080667705E-5	1.5714368761891701E-3	1.01410208763055		AC064875.2	1.7253931093400401	0.489087259235155	9.4094660447094594	1.5335025206199901E-16	1.6075853715143E-14	27.0308781671229
PDZD4	1.1452980064845999	4.0827538844992004	3.8792096788217099	1.6178943043621601E-4	9.5631896685954496E-4	0.26002258787909199		FARSB	0.731901088691706	2.85357486132206	3.6921259352826299	3.1966332760235299E-4	1.74884176445993E-2	-7.3942573795011193E-2		CCNB1IP1	1.3929147845132199	4.1516744512317096	10.4047763787379	4.5941956795581E-19	1.81901876937088E-16	32.751824603962802		PPM1E	1.11066319443976	2.62750381254489	11.4381271242422	1.037582216737E-21	2.0540935330725699E-18	38.706192035259903		RAB33A	1.15901188011523	1.36809698106186	4.0727990096830302	7.8022215906225006E-5	1.5804641861964599E-3	1.0075932091659601		PDZRN3	1.72459746524499	1.65092019060579	5.4119485603853796	2.6904915084478199E-7	5.87298468714275E-6	6.1705333366236399
GCC2	1.14526712133598	4.2468801562687499	5.7935360047727196	4.4814276897923099E-8	1.6705624550267201E-6	8.0920740450050097		ZNF695	0.72972199022440998	1.4633606645720201	3.64683312631727	3.7560370521675702E-4	1.9179636820354101E-2	-0.222373616191265		ABLIM3	1.3902261639683	1.75471280453859	6.4323710810165498	1.92516440916669E-9	5.01478048930304E-8	10.953707092213399		GRIA2	1.10487479390935	4.77921696634324	4.0364373485170297	8.9643884756899806E-5	7.1715107805519899E-4	0.389961726199128		COL5A2	1.1564398669690199	1.7034549267253001	4.6532784930793802	7.5928928725980097E-6	2.8342434663519299E-4	3.2150261982614001		RGL1	1.7240259251844501	1.6927611376971701	7.8795282523983898	8.9352116922436605E-13	5.1502039890611999E-11	18.496789867708301
DUX4	1.1438836788286799	0.69698734355948799	4.4165913806248298	2.0131357332252401E-5	1.6672586075715099E-4	2.2302524141846298		HINT1	0.72946182405148396	6.1151507732551602	4.0878470423870796	7.3646509133371902E-5	7.0216994683017699E-3	1.2851167222326401		BDH2	1.38524983341281	2.1134606261639299	7.2807564521838799	2.31458328118718E-11	1.0373758773137401E-9	15.282235717064699		ZNF154	1.09769000106495	1.74283030694051	6.7111228332249304	4.6310918886725202E-10	1.5290029614737099E-8	12.197885519712001		THBS3	1.1523632303935301	1.7401619329372899	5.545209630994	1.45033572682389E-7	1.35483993704318E-5	7.0060054299502799		ANKRD65	1.71780325637876	1.1890303383129599	6.9703932906311401	1.2001513915505499E-10	4.9498551623309003E-9	13.689829980271201
AC074289.1	1.1435257714865901	2.5519757804063699	5.7319946711719698	6.0116644728214594E-8	2.0601357772640901E-6	7.80821281133304		RN7SL499P	0.72919579023109005	1.2370118115728199	3.6900058984765098	3.2209557887220202E-4	1.7554745757046401E-2	-8.0923595334804893E-2		RPS7	1.3847843861129101	8.0135993836835393	6.4600524180483898	1.67335892353492E-9	4.4466252200407602E-8	11.0906539515942		SLC16A7	1.0959636182086001	2.2200655616173299	7.1640649232940703	4.3128692909362601E-11	1.8553767799891399E-9	14.529320269037299		IGFBP5	1.1520514268675199	3.42161566746416	2.8525493764382701	5.0065455479539099E-3	3.2329307796297099E-2	-2.8441801042077799		NEUROG1	1.7161627285408401	3.2903374117489501	3.3115091648153099	1.1852774369210299E-3	9.4061980008015994E-3	-1.82862942614119
NPIPB5	1.1433738250594501	4.5437992891388399	4.62872731968175	8.4140595061082295E-6	8.1706738042476695E-5	3.0609267363464001		RN7SL494P	0.72851679424249305	1.02901680519442	3.6888204177429702	3.2346326606346999E-4	1.7554745757046401E-2	-8.4825813322506605E-2		RPL5	1.38349349152315	8.0246046930052106	7.55688749264925	5.2232308970639497E-12	2.7546120976811001E-10	16.743440645212399		PKIA	1.09455301631484	4.4950349624057999	6.7233299426917501	4.3481099207995799E-10	1.4439091215703E-8	12.259741995668399		GOLGA8IP	1.15195662131206	0.67770255094753196	4.7972088492613798	4.1291685595757598E-6	1.8404278325965899E-4	3.7956732342928601		EPHA4	1.7146347045341299	1.7518709998909801	8.1752274915436907	1.73197092902749E-13	1.13709193442479E-11	20.109520530519699
AC233263.1	1.1430676278555101	1.26675550846436	4.9438416901514399	2.19309778861789E-6	2.7989865949848699E-5	4.3464666147706899		TRAP1	0.72772210529295001	4.0223811094526196	3.83674321345495	1.8922836149027201E-4	1.25031607479169E-2	0.40991863275520202		TMSB15A	1.37970567196784	4.2632411254933302	5.6794973007383103	7.7125343478138E-8	1.26426613997029E-6	7.3579350047888799		RPS6KL1	1.09261903537478	2.9405194204821599	5.9078096923597503	2.5852912144716501E-8	5.5101494571960499E-7	8.2618333365888006		PREX1	1.1504467559859299	3.01114711595253	3.36910860331469	9.7849769726112996E-4	9.9614781395223305E-3	-1.3532712830714599		GALNT12	1.71298500421847	1.00105939430127	9.3891363281002498	1.72497230781643E-16	1.79369241672581E-14	26.9149107859255
BAIAP2	1.14154485135077	4.5068407430981798	4.3161065567273296	3.01423818807343E-5	2.3259714634996499E-4	1.8469483716627599		PSMA6	0.72666696403916398	5.2044184880049498	5.4641664782749997	2.1141687367147201E-7	1.18283144800196E-4	6.79109060539826		HCAR1	1.3765609989976999	0.81527605577917095	9.2642816135992891	3.5484285278261602E-16	5.7982448629926395E-14	26.190267105349101		KCNN1	1.0878817404713701	1.8058162160499001	6.9120005631249599	1.62996860531409E-10	6.01848953032475E-9	13.2228434665388		FKBP10	1.14884931857712	2.7274242788794099	2.8445495696694398	5.1267157912920297E-3	3.2853873905550703E-2	-2.8655614680167001		SPANXA2-OT1	1.7098977274090099	0.43335348857024703	11.855896614688101	8.7945181475092399E-23	2.24094771330988E-20	41.2105098227307
AL162431.1	1.1406695851717199	3.9194535545243698	4.1653495537514997	5.4580359321895998E-5	3.8342572062462601E-4	1.28450460015443		RBM34	0.72573733945909802	4.0436497331071601	4.7852787868251401	4.3450016016257203E-6	9.6551415808883803E-4	3.9346229021013701		RAB26	1.3691410270639699	1.7241016619879299	6.6098083255079398	7.7988778996707197E-10	2.2938505328677201E-8	11.8368824080466		ARHGEF12	1.08506115994387	4.5470512848598199	8.99253124765713	1.6939229791550599E-15	2.5644001053843899E-13	24.536223444205699		GLS	1.14848749636037	3.93627742209592	6.0700882363994504	1.1720517236631E-8	1.8712161564902601E-6	9.4321544632390708		PGM5P1	1.7062908161546799	0.83828467260093298	12.111222774241799	1.94753173436254E-23	5.4777788760168803E-21	42.698634686075302
RP11-227G15.10	1.14017526905412	2.16114143634289	6.0616501035357802	1.22159664021975E-8	7.1452298028853196E-7	9.34965902369599		RCC1	0.72318607798724099	2.7103110426552099	3.29240359858583	1.26244016547891E-3	4.1100771788444401E-2	-1.33116515301217		RP11-436K8.1	1.3689343774965099	1.9196979842753601	7.2400687158099597	2.87685348423666E-11	1.24828273309203E-9	15.0689163840982		PTBP2	1.0829161384061601	4.7811263550797003	11.739392752819301	1.7499533405021201E-22	4.7407157022276305E-19	40.471395989567		CYP1B1	1.1477573358272399	1.1995236007580199	4.7042572750780201	6.1278117718937397E-6	2.4337247494051999E-4	3.4192340857359		CD226	1.7042604425067001	0.78753173826289302	12.0827597328461	2.3038072949714501E-23	6.44465049384621E-21	42.5328016495776
RP11-720L3.1	1.1390420295319901	2.7135968513652	5.3803786701004004	3.1106521062183201E-7	6.48428357515874E-6	6.2227347128005102		THOC7	0.722416821782083	3.8197542591940401	4.4087140140137002	2.0783457849746001E-5	2.8784181433495E-3	2.4655522768787499		GPX7	1.3684152299199701	2.7165716281490502	11.075202587373299	8.8473911315864306E-21	6.07190555100022E-18	36.652430669128599		RASSF8	1.0825370474024101	3.83491624042796	5.4362123219078899	2.4057253512271498E-7	3.9612122609841298E-6	6.0897810441191202		MYL9	1.1473169705383399	1.22981069245921	5.7690173826339404	5.03897422517381E-8	5.9624386509918596E-6	8.0243626202633909		SNHG3	1.7010357130515701	7.7399730478227298	4.8883794680539099	2.7900569195942799E-6	4.84186816471197E-5	3.91191781512507
CP	1.1389387283961001	1.4345434301286699	4.7858285287715496	4.3347657036701803E-6	4.7842724415004302E-5	3.6943136625219801		ICAM5	0.72142477859982301	0.214047367289942	4.7913951171859201	4.2330292636852801E-6	9.4731514026264699E-4	3.9591962779876102		COQ8A	1.3653563573607399	3.3619082500233799	10.5974661864808	1.4791789082391E-19	6.6786225232353703E-17	33.870846096538799		RGS7	1.0819508399837301	1.6748251686275399	8.5820541324437105	1.75728863888452E-14	2.0055689760679299E-12	22.224184617074201		RTP5	1.14686042406829	0.26107401533381602	7.3028996597107101	2.0561001770668199E-11	1.3065628186911601E-8	15.5846391035448		ATOH8	1.6932163184931499	1.7221675560424901	8.9157889824247896	2.6288964005989198E-15	2.3051883395507199E-13	24.23106713224
RP11-322E11.2	1.13760642783226	2.0013236622781898	5.9349338686691899	2.26697004279357E-8	1.0640420367330099E-6	8.7511346941310801		ABCE1	0.71664899690499495	4.0377924972883799	4.9489986949823699	2.1443926350469699E-6	5.9342031027493302E-4	4.5999548196498203		SOX13	1.3651394836508799	1.19087605567635	8.0653455969980197	3.1937442665258202E-13	2.4068580510485699E-11	19.490031351217201		NSFP1	1.0772192804496701	1.9520542311623501	6.0050416910170803	1.6115518503766399E-8	3.6033795326927299E-7	8.7231920579217892		GCNT2	1.1454638785973601	1.8156849378519899	4.5293551292528296	1.2704219018191399E-5	4.1282295536890798E-4	2.7253827548133098		CA10	1.69049685199232	2.30466000315276	4.1727247807011203	5.3035332659145201E-5	6.5874388094390001E-4	1.0932636870071699
ERC1	1.13640066205112	4.53887228431251	4.3864802520693198	2.2734689796464E-5	1.8419643525949901E-4	2.1146954042677302		ZNF593	0.715976535369518	2.29892845067394	4.35531494362281	2.5769279545764101E-5	3.3476426095911502E-3	2.2644224822329901		TMEM98	1.3609392933667399	4.0092564472769103	6.6695223453437098	5.7386812517805396E-10	1.7406093187486601E-8	12.136895570477099		SCN3B	1.0769595519210999	2.1374929730028298	7.2798568729910604	2.32585013761838E-11	1.09130499802638E-9	15.136634843449199		FLNB	1.14514091235618	2.4824168659330601	5.0023871578893297	1.69779669740692E-6	9.1030199592634196E-5	4.6449096921588602		TWIST1	1.6872657475956001	1.2772596424828799	5.5846869169964402	1.2056666691160301E-7	2.8144251606684999E-6	6.9486045093725002
ADH7	1.1357369906749599	2.2745546160601302	5.4264085734519396	2.51710427267106E-7	5.5772876075301397E-6	6.4266626135832698		CCT4	0.71382401293358899	5.1031936374438196	3.4029431673195898	8.7331167254071603E-4	3.2465701369961797E-2	-0.99553820990865105		ITGBL1	1.35789140914595	1.5856847909093299	6.4473579014194602	1.78452971261541E-9	4.7080119614423502E-8	11.0278119651107		PNMA8B	1.07676394190681	1.41144364969897	8.8933863728538203	2.9880070944176699E-15	4.22523904296336E-13	23.975091410512199		SMC4	1.14446081696431	4.2910887261195301	5.5903959292442202	1.1738396698231199E-7	1.17092781947937E-5	7.2095964185589896		RP11-401P9.7	1.6857972467644899	0.46711223037344501	14.812013691399301	2.7914529424145401E-30	1.8659956604150801E-27	58.2460455758969
RP11-145M9.6	1.13441269979903	3.2718287127708101	5.0826917569536203	1.1914037062821399E-6	1.7382066771472199E-5	4.93163090549975		RP6-65G23.5	0.710207893176385	0.36925549563721399	5.2765638618858199	4.9948726296438703E-7	2.2163455516640499E-4	5.97665267373951		SNX7	1.3578811472415599	1.48850616077757	9.6852444330084104	3.0932528177095301E-17	7.4020739362165893E-15	28.596891912528498		TSHZ1	1.0763858887001201	3.21455988207452	6.3564993807211101	2.8227670737863098E-9	7.55163548970524E-8	10.4265107166399		MED28P6	1.1440883987705801	1.52041690562175	3.5600101144614902	5.0963364300059797E-4	6.2146085933491597E-3	-0.749082020611192		COTL1	1.68510565594967	3.4299745738632201	10.077433301455599	3.1347775043254101E-18	4.2349939029563602E-16	30.866762511427101
RP11-342L8.2	1.1320381461737801	1.8677447341368401	5.6352064700572004	9.5079017969859404E-8	2.80613945696365E-6	7.3655302800454203		RP4-597N16.4	0.70845326973446499	0.37729282918247298	6.8062895110537696	2.82903619066822E-10	6.2376806452152798E-7	13.091880021845199		AC004540.4	1.3540613018666301	4.1413409664367302	4.8715875149483896	2.9999432067951201E-6	2.89588176877802E-5	3.8161534356084501		TMEM91	1.0755393753094999	2.5304739058841399	6.2585749492836102	4.6100331645138602E-9	1.1776060895476801E-7	9.9464809130765204		GPR78	1.1415209217781901	0.33696293884431799	5.32592472748156	3.9905481399548898E-7	3.0014860177430299E-5	6.0329887013237498		TENM2	1.68147049782794	0.798842952830219	11.2824398738342	2.6031093976721398E-21	5.5596368015344699E-19	37.866529324751902
AL590639.1	1.13072191899861	2.0602098631553898	5.8192728970461003	3.9612991092761297E-8	1.54583766302245E-6	8.2113283844483504		BTF3L4P2	0.70776749232780101	4.2313796566981798	5.4033507868202104	2.7991634119008202E-7	1.4853457643026699E-4	6.5250718310867004		SNHG5	1.3532949849257001	5.2540377606485196	7.5742733923672203	4.7524627583192104E-12	2.5414948851257003E-10	16.836199597956199		ELFN2	1.0729797266073799	0.94413587512894803	8.8301834789015707	4.2870800818339101E-15	5.8069627887409203E-13	23.618241022661199		CDH7	1.14085101155928	0.85546057232792805	4.4768363876431101	1.5757226326509598E-5	4.8248420789893199E-4	2.5208064175698501		ATP1A2	1.67820451513867	3.0236493442968899	5.7203298834894198	6.3545404143785604E-8	1.5679813241078299E-6	7.5703091822398401
PCDHGA1	1.1289997441828601	1.72253516165222	4.5031787970994896	1.4146657169678901E-5	1.24898239766332E-4	2.5658307643434402		SNRPF	0.70696542259184803	3.20831318314861	5.0609809143530997	1.31160434670144E-6	4.3276217265010602E-4	5.0639052117660599		RPS27	1.3521510433524	9.5245421538508506	7.3812765493400798	1.3496527243324301E-11	6.4622627931942901E-10	15.811479042817201		PCDHA1	1.0720365076849201	1.4916778758209901	6.9848359598248502	1.1123989419404399E-10	4.2793272301612996E-9	13.598096163893899		RPS17	1.13908309402643	8.1667913983339595	3.79473384856656	2.20682128992644E-4	3.3497347518458699E-3	3.1374492693522903E-2		ST6GAL2	1.6774012449663001	2.7623750665796201	5.7448606618545304	5.6543115285103798E-8	1.40598416906032E-6	7.6837238721422203
AC004017.1	1.1287925126085301	2.1930288265734501	6.2482619566849404	4.8535469272951399E-9	3.9729373696425397E-7	10.2441487457574		SNRPG	0.70602738959281497	5.0817231545970198	3.9088822107431298	1.4491206432125001E-4	1.0747714372829099E-2	0.65685377653390298		LINC01193	1.34813799842292	0.61743769424788697	7.8327027234616597	1.15631408109578E-12	7.5722389799188304E-11	18.224921121383002		NEUROD1	1.06548359160927	3.6980418931550698	4.3691992260067503	2.43716890559328E-5	2.3175396261025099E-4	1.6323376266558101		DUXAP9	1.1389545477139	1.8783771070444799	3.72874828651215	2.8029406511912802E-4	3.9832402318640903E-3	-0.19213694695187999		LDLRAP1	1.6694990275700801	1.176808061434	8.87233965663291	3.37015674513292E-15	2.9154404703442301E-13	23.986432437857101
SLFN13	1.12784799030561	1.0167960368601501	4.4282764062201396	1.92004748816011E-5	1.6046222489134101E-4	2.2752552985429402		NDUFS5	0.70362862534787496	6.1795549157368503	4.3666774438548401	2.4620427067587699E-5	3.2915912260334402E-3	2.3070660279237498		TRPS1	1.34673203221477	1.83841677468576	6.9268439420716996	1.5080406872605399E-10	5.3311724076012797E-9	13.4450522877413		PTPN5	1.06362490346311	1.4982240296489799	5.8867538460206603	2.8623321479528301E-8	6.0405887789843395E-7	8.1625116639059705		CALCB	1.1357036775293201	0.76246095716403695	2.81193074116785	5.6444707776778296E-3	3.5271603723277097E-2	-2.9521906867562202		TMEM123	1.6693753187985201	3.73865519803305	5.3430506283432297	3.6903877700472002E-7	7.8233788838496597E-6	5.86459100694867
SRRM3	1.1275739759458701	2.52630504453442	5.9239267978626096	2.3912534658961399E-8	1.09993385519755E-6	8.6994928371824898		RP11-262H14.4	0.70305379844573601	1.5918239045654099	3.25215325651723	1.4405721503100101E-3	4.4884461090046499E-2	-1.4510377201223901		GOLGA8IP	1.3424518117853399	0.67770255094753196	9.5143973353592894	8.3469828217978595E-17	1.6461145586343999E-14	27.617575639208201		DPP6	1.0605960805954899	2.8855411440095602	4.6608349775173901	7.3559552162993098E-6	8.0972140054182603E-5	2.7818551647895999		EP400	1.1346635265810501	2.55665677702885	6.9866777890356602	1.10177361814556E-10	4.3961621452083998E-8	13.953754723354599		LGI2	1.6669319782054499	0.53644123692430801	11.149289796513401	5.7145442641993103E-21	1.15348636222301E-18	37.090431488160498
NIM1K	1.1266149394573799	1.81300740453668	4.6682682164454103	7.1301281104485398E-6	7.1756400082487697E-5	3.2189088914927999		MZT1	0.70191742480984198	3.1989248166803002	3.9068961370666702	1.45987323546392E-4	1.0795233393979401E-2	0.65000630056847097		MKRN3-AS1	1.34147701795914	0.79122678296944804	7.2772865511090501	2.35795590804356E-11	1.05354779946891E-9	15.2640230319649		PPP2R2B	1.05896128151173	2.5890290509403102	4.46055470655023	1.6839166175882299E-5	1.67357706392164E-4	1.98648884108232		RP4-665J23.1	1.13289713752816	2.17075584018589	2.8777036032695098	4.6452695507260998E-3	3.06147649571029E-2	-2.77660284595337		PAPSS1	1.66646454077649	4.3759492823139601	10.114406216052499	2.52453553826363E-18	3.4837236789679802E-16	31.080319185271801
CTC-448F2.7	1.1265638438180801	1.85053469566327	5.9906842666317202	1.7285559667882999E-8	8.9509288453246803E-7	9.0135591919954905		RRP9	0.70096383374465399	2.6408636255212801	4.2330826883755703	4.1875497293117297E-5	4.7791920103577301E-3	1.8110004471538601		PPM1H	1.34086822565968	1.9154181252487701	7.4849335340565997	7.7147702302381503E-12	3.8816681651106298E-10	16.360477168745199		DCBLD2	1.05618053000357	4.0677825498510396	6.9461638513833197	1.3628607711745999E-10	5.1466742196550803E-9	13.3986209064887		RP11-487E1.2	1.13175987901535	1.3209327915458	5.0575773100508901	1.33147526658073E-6	7.5644254880180095E-5	4.8775350678268401		CACNA2D4	1.6652563947644701	1.03611473537865	5.8220448414598298	3.9088831342219299E-8	9.9751131722692802E-7	8.0424956814831692
CTA-398F10.2	1.12587275559125	1.62697737854216	5.8050049410395301	4.24186440348432E-8	1.6197124968556701E-6	8.1451771988359898		ISCA1P1	0.70027342340655396	0.40507365800413098	3.3292339294521498	1.1176638185695399E-3	3.7674127091952399E-2	-1.2203804839173		KLHL4	1.3387213295750899	0.93939411395215899	6.3021309713278502	3.7080539951443901E-9	9.00287524707887E-8	10.313634988121899		PLPPR3	1.0561350201409101	2.2531204733935999	4.8350957319117303	3.51038095028114E-6	4.19810242269682E-5	3.4944391167408799		KIRREL1	1.12973977280364	1.49801808908462	5.0906787000103702	1.14995526999578E-6	6.7569061252537198E-5	5.0178915586194597		TAFA4	1.6631026930913699	1.56083992942906	4.2082701848070503	4.6159210541491498E-5	5.8491060684186399E-4	1.22533543173424
RP11-133N21.12	1.12549953392697	0.80565634444165102	5.7386997343648396	5.8227995569505201E-8	2.0114841529889701E-6	7.8390507716661597		UTP4	0.69876082037668297	3.0981565123995001	3.62527593438864	4.0536645857460298E-4	2.0101177606697499E-2	-0.29249261004313398		APBA2	1.33704308073783	4.480558979205	7.2092678992036996	3.3905273750767497E-11	1.4411001242770501E-9	14.9077855312116		MGAT5	1.05090904584149	3.7574469095549801	6.3369661837520699	3.1138806410661799E-9	8.2617352761318703E-8	10.3304322751502		BUB1	1.12919447598992	2.5160297422364	6.04291223036331	1.3391606111998999E-8	2.0637507478946398E-6	9.3033714231724591		EBF2	1.66253344063645	0.79217510868248098	6.8506427346308101	2.24574679772899E-10	8.6912089603538705E-9	13.0764713528241
RGS7BP	1.12539985319564	1.3861742701747799	3.8672319091448801	1.6911899811149499E-4	9.9280258562897596E-4	0.21840005461367701		NUTF2	0.69796490159457003	4.2894837638538199	3.8295640876063901	1.94283312005394E-4	1.2739045395594501E-2	0.38554551223801098		RPL37	1.33574495688377	8.2349794019022298	7.0369405193653201	8.4543686451954305E-11	3.2115369956125399E-9	14.012036652793199		ZDHHC22	1.04224708525093	3.4442508988984	4.9687439575959198	1.9672588662062498E-6	2.5045197081351101E-5	4.0534710257244004		DDX3P2	1.1283980871916901	1.4774023781693899	3.9517799790562602	1.2344642406634301E-4	2.2170391973282601E-3	0.57598901096912902		C8orf88	1.66116076216297	1.89554507603567	6.0897452867334296	1.0640838395862E-8	3.0512826401771901E-7	9.3087429243453599
RN7SL345P	1.1250762103505401	1.8736651767179699	5.7218022078051796	6.3103066430876602E-8	2.1312605218701299E-6	7.7613776830896999		NOS2	0.69787933988785	0.39393195368624601	4.7526353691639498	4.9928409534015102E-6	1.06194838658464E-3	3.80384841251395		EMP3	1.3356838654243099	1.83864638161536	7.3968368825417103	1.2412095395456501E-11	5.98965945716281E-10	15.893684137619699		RP11-328P23.3	1.03814954757059	1.0711225754888101	4.6568978170898303	7.4784150581933696E-6	8.1989437834604703E-5	2.76597341261908		ATP6	1.12739994697221	5.51642223397271	3.6402240609351901	3.8450078906967898E-4	5.0346030564727903E-3	-0.48696646908395502		AC007405.6	1.65684171928118	0.91209352144918698	12.3471469998924	4.8422923681251998E-24	1.50105690659027E-21	44.072421709074398
LINC02056	1.1245986333422999	2.1060897967488899	5.7680868947943997	5.0613460481964499E-8	1.8256314211126E-6	7.9744666234306996		PPIA	0.69694924388377699	8.1636673053269302	3.9630860877885001	1.18315366617385E-4	9.5006685655694596E-3	0.84479951425931199		RPS16	1.3336840162163099	5.8904788294646497	4.3656462898690798	2.47218993748891E-5	1.7055807980585801E-4	1.79349321495037		GOLGA8B	1.0352859453587699	3.4000053680951301	4.8162784797380498	3.8055085606408901E-6	4.5049939428083699E-5	3.41659273840208		FHL2	1.1273482281771099	1.8745495914510599	4.7361280802954804	5.3550807533602903E-6	2.2300705221436901E-4	3.5477127097851402		BHLHE40	1.6559131949317301	1.15297687450049	12.4165821445999	3.2158078815790001E-24	1.02809977192941E-21	44.4764370701836
RP1-59D14.8	1.12451100966995	1.48423211188569	4.8659599990597098	3.0737593580874899E-6	3.6488132306152999E-5	4.0231724087972802		MIF-AS1	0.69517358309145205	0.57891803016875698	5.6455616683593899	9.0549530820501602E-8	6.2577899217038796E-5	7.5956086531698599		PDZRN3	1.3325835513136099	1.65092019060579	4.7885560769387601	4.2844797811613602E-6	3.9198496853170497E-5	3.4732396686425302		CITED2	1.0347793364797699	3.9415194608669299	6.49841937240548	1.3772421615678799E-9	4.0027898667544899E-8	11.129346018730899		GCK	1.12726123264974	1.1537497950264	3.3963085018463599	8.93062370631335E-4	9.3316496835436601E-3	-1.2688944621700899		TRAJ44	1.65452172759431	0.755702167397868	7.9693114980084996	5.4410411534440697E-13	3.2414498871536299E-11	18.9842099412053
RSKR	1.12424284248083	2.6706317981404299	4.9419326846276102	2.21141003221601E-6	2.8195614857127201E-5	4.3384993913953203		INTS7	0.69474446862115502	2.78939250631081	4.4931582882174901	1.47397852572781E-5	2.2512944414321001E-3	2.7873322671943099		RPL27A	1.33180594358999	8.3544712871303695	7.7393361177094304	1.93070372650113E-12	1.15554863035426E-10	17.721097834373101		RALGPS2	1.03466133949772	2.7361226784786599	5.3468303766715701	3.62713996110765E-7	5.6703627675508104E-6	5.6910533676438204		HS6ST1	1.12677602773089	2.98865879386386	5.5641872698197901	1.3272143806956101E-7	1.2697839889064E-5	7.0913847760588604		CD9	1.65433887797904	3.01392369196209	7.1102503008789704	5.7385853620914201E-11	2.51170464079566E-9	14.4125039265219
RP11-142G1.3	1.12098476309395	2.12176204484869	5.0658715791885198	1.2835237384425E-6	1.84235494496076E-5	4.8601539812599501		MRPL48	0.691897642022124	3.19578454708935	4.0172903514297902	9.6412553777384895E-5	8.2594391097464796E-3	1.0347874589163899		FZD7	1.32679809347565	2.87806873867317	4.1929296609063798	4.9014310500557098E-5	3.0188639345275498E-4	1.14106947735013		ZIC4	1.0343592365947001	4.4092341085845304	4.2597780308309696	3.7691909969853201E-5	3.39471214342657E-4	1.2154639680003601		AC140061.11	1.1258167917902899	2.6556588480243302	3.8914516648454698	1.54611539653106E-4	2.6136668310089701E-3	0.36468938833105302		FZD6	1.6536170162052	1.42283296938877	11.3974369135017	1.31971470254303E-21	2.9924385537134299E-19	38.537020892736798
NUP93	1.12017776840399	4.3793527412728297	4.1417827466086203	5.9810640975534001E-5	4.1479026034663E-4	1.1979742831109099		NDUFAB1	0.69103175722108801	4.63972858142919	6.0328828068862297	1.4065845914695101E-8	1.5739070020025801E-5	9.3660798871968005		SNTG2	1.3265596720299699	0.85399904524286496	7.6364875701380797	3.3871796145440698E-12	1.89094261518235E-10	17.168836389002099		CDH24	1.0333262537250401	2.5457575464853601	6.5397048380358997	1.1161214580237801E-9	3.3130913314532903E-8	11.335350444479101		ECE1	1.12217292587213	1.9649348797217601	6.4504398340519904	1.75705668387346E-9	4.09176829708695E-7	11.2680877938148		YAP1	1.65326085123386	1.59186700739514	6.0386819968794896	1.36715037904998E-8	3.8390597005161098E-7	9.0646493339096992
ACSBG1	1.1195477324158301	1.0766656897240501	4.3435922857742604	2.7008245307644301E-5	2.1285689825066101E-4	1.95113250248993		TMEM126A	0.68934429514656903	3.10056818416234	5.6461340296938198	9.0305316450246102E-8	6.2577899217038796E-5	7.5981728781881799		BCAT1	1.32513301509423	2.63444623364538	5.7757639530412996	4.87881554657535E-8	8.4269259668901496E-7	7.8029894494551897		MPP2	1.0310235751667201	2.4287783120521498	6.9165997442295604	1.59120162418636E-10	5.8964960403254399E-9	13.246482982936801		FDFT1	1.1210083850869199	3.9395354466464698	4.4752810091300699	1.5857646344833701E-5	4.8498203960860498E-4	2.5147746955778199		HUNK	1.6525520788959001	2.1985145766297798	6.3022919274860296	3.7052514562578499E-9	1.16219806798601E-7	10.3371917644481
MYO18A	1.11808827735084	3.1586896207242598	4.9676330158980004	1.9768701835214301E-6	2.5819198702414299E-5	4.4459385606252697		SUB1	0.68902241812156895	5.8058306551525698	4.4551657707429104	1.7213283455249899E-5	2.5028308644311301E-3	2.6419995567833698		EXOC3L1	1.32146115305782	0.94789084873785101	6.56972099728074	9.575128870592449E-10	2.7277846211979202E-8	11.6362556018004		BAIAP2-DT	1.0302198421623201	2.2486523143408399	7.2481449446866204	2.7555395506868799E-11	1.26298425425606E-9	14.9698778718843		AC140061.9	1.1185129863566801	2.8459706879253401	3.9712106854768301	1.14753857536086E-4	2.1049930702414202E-3	0.64459440227924703		GPC6	1.6515374829459799	2.10128005698125	6.9252305382398003	1.52094168756508E-10	6.1352594468926001E-9	13.4579090826673
RP11-227G15.11	1.11772037859426	1.2021527418183899	6.8167949149113198	2.67856725821003E-10	6.0469830664292303E-8	13.0577906395855		FH	0.687478383967705	4.1310894277712196	3.85703368945987	1.75608483131516E-4	1.20038776145357E-2	0.47900243851556801		AC116614.1	1.31928600187181	0.48560475625093502	11.008389940763699	1.31241578585327E-20	8.4440831661799702E-18	36.2629526282781		USP2	1.0302006457155699	1.42255205701849	6.5092045778798804	1.3037280858646699E-9	3.8063239952142002E-8	11.1830953399077		CPLX1	1.1177092908259301	1.7134355844559801	3.7097961760960301	3.0005558113071698E-4	4.1764686769483802E-3	-0.25574363730705701		FBN1	1.6499078249802801	1.9775629234600001	7.1697372900415699	4.1849064552715699E-11	1.8633694209839002E-9	14.7218864800835
RN7SL202P	1.11769522141135	2.0140938232554602	5.0642968143217999	1.29249464203325E-6	1.8526116461914699E-5	4.8534703201936704		LSM2	0.68550493985342598	3.8718638488150701	3.25476771256319	1.42832499301199E-3	4.4583835075993498E-2	-1.4432895882871599		RPL9	1.31856270638058	8.4433725591727296	7.2328600935698804	2.9897006026552503E-11	1.2888263770508399E-9	15.031177921642		CIPC	1.0295087433472101	3.7002672615568399	9.19677760916586	5.2373630972673896E-16	9.49216737121645E-14	25.697093646485801		LDLR	1.1161068030814401	2.0432105491958801	5.9734547499862201	1.8799571869739901E-8	2.6804752445408602E-6	8.9757367788957207		C11orf87	1.6487373275080099	1.07174516303826	7.2214944374988503	3.1768263226077298E-11	1.4343649515549601E-9	14.992012288492401
MGAT5B	1.1171993001279501	1.80414594745602	5.8605497768060202	3.24813374528655E-8	1.3552485861594099E-6	8.4032491706085501		ATF4	0.68487609376216396	5.5020128948618998	3.35027608047778	1.04207165512103E-3	3.64137897029123E-2	-1.1566177067005501		COL21A1	1.3175524388731801	0.81839612513533799	6.7889345749778602	3.0954732164760599E-10	1.00650787996498E-8	12.740916942733501		KCNIP2	1.0290875969134301	1.97892219350729	5.6424181365517896	9.1897598210958099E-8	1.6899439711019801E-6	7.0257164143646103		PGAM2	1.11601401554087	1.90361049458177	3.43436297933463	7.8520734536469095E-4	8.4890133334617392E-3	-1.1498866709420801		FBLN1	1.6478481042448401	4.5822655999913096	6.7409717406825802	3.9691562504115101E-10	1.4729661897705901E-8	12.519296863609201
LINC01089	1.1161794143334201	2.9473659841006099	4.8848853948333497	2.8325573753214201E-6	3.4200655224617399E-5	4.1014031933680402		SLC25A19	0.68245519635134899	1.2479043847129401	4.6536545349629197	7.5809744780850301E-6	1.41893788485815E-3	3.41122392501893		RPL22L1	1.31602504961952	3.5166386912568099	6.7310283992490199	4.1783529964085299E-10	1.3074053825601199E-8	12.447340521880299		CNTNAP5	1.02766120649489	3.5036211559623802	4.3024027222824097	3.1832368533040798E-5	2.92951130544015E-4	1.37689895889032		RP11-1252D15.1	1.1147495614223899	1.4987278607711401	3.09944623890495	2.35151356518169E-3	1.8704926616571999E-2	-2.1583728781395202		FZD10-AS1	1.6467206434494499	0.52092093017769203	14.975234615954101	1.09593022037941E-30	7.7273589456670104E-28	59.167696567939103
REV3L	1.1157896820784301	4.8986712811783102	4.0734758772910498	7.7819825906833505E-5	5.1724458665761001E-4	0.94933025664034898		MRPL15	0.68008132344041405	3.34716936992477	3.3787539098631099	9.4736354848450695E-4	3.4499277618277702E-2	-1.0697827370531201		PRELID2	1.3153263723583299	2.1385765881524699	4.1261893242866803	6.35305014713848E-5	3.7483287158816098E-4	0.89439900695351104		SH3BP5	1.02615740062028	3.9126856313614899	5.6131171569443898	1.05496585363906E-7	1.9106686283782501E-6	6.8913862365730401		CRPPA	1.11466990168486	2.2060780763103098	3.0665439696761601	2.6074987284886802E-3	2.02088177800426E-2	-2.2526378002315601		CACNA1A	1.6436742185731801	3.5495573807098202	4.7587854800849501	4.8639353457691499E-6	7.9935019194581606E-5	3.3774681315685
SYNJ2	1.1156821407022699	1.8677133196856199	4.4833172679478999	1.5345266429788801E-5	1.33330782186713E-4	2.4884274372792898		CTD-2384A14.1	0.68001858784472702	0.28971223358847997	4.5796049515416302	1.03224908172353E-5	1.73633740962332E-3	3.12139150619719		RPL10	1.31171265857452	9.0812814617175501	7.8410651174162203	1.1043040913523499E-12	7.2445448949526805E-11	18.2701582919779		AKR1C2	1.02544033340471	2.07168345824457	5.04290051504349	1.42056342953527E-6	1.8830605419788701E-5	4.3682232279044699		GSE1	1.11405127833398	4.72641241178406	4.50078233696635	1.42864287018099E-5	4.5113561849052802E-4	2.6138642639725602		PDIA2	1.6435984289543699	1.4541558386325799	5.9455884954286304	2.15267738667922E-8	5.8042226530724401E-7	8.6227142676237793
CTD-2303H24.2	1.11560166519889	3.1747212625474699	4.4167654528414504	2.0117176452637899E-5	1.6666930479130199E-4	2.23092217075581		DRD5	0.67998578046969704	0.15961665350405499	4.5743419306835102	1.05501565646736E-5	1.7688523084588999E-3	3.1009204135577999		LUM	1.31008592689006	2.6449108536379198	4.0040497333482996	1.0137232480568E-4	5.5273689644046403E-4	0.45099206908377998		LDLRAD4	1.02535594745723	2.82530930360074	4.58784433096094	9.9753150775541997E-6	1.05865859313788E-4	2.48901701965679		RPS27	1.11164055122755	9.5245421538508506	3.7786112636741498	2.3402343678696199E-4	3.5017595588038401E-3	-2.3530426777576E-2		SCARA3	1.64320725668078	1.61309416525793	7.9990623679933801	4.6143997163838503E-13	2.78511782687017E-11	19.146166431373999
RP11-1055B8.4	1.11514062706411	1.59736746908156	5.9050987326254099	2.6195179522316301E-8	1.1704066541974301E-6	8.6112880661890294		MRPL54	0.67783247030788896	3.8789458091329299	3.5928431843881001	4.5437001778821502E-4	2.1574810701342401E-2	-0.39734271962967799		EEF1B2	1.3092485177686299	6.6158925994863003	7.4519763523952198	9.2192573512664193E-12	4.5760232823952302E-10	16.1855764368959		WSCD1	1.0241713945056099	2.6366006461967002	5.3467965170829199	3.6277013897934498E-7	5.6703627675508104E-6	5.6909031383030202		MMP11	1.1109661312392101	2.1701686721426801	3.8694796044281099	1.6772052400492699E-4	2.7691705017934701E-3	0.28837714892327598		HECW1	1.6414130789894299	1.36290214335103	7.9376258470667098	6.4834063822067304E-13	3.82699418927689E-11	18.811961882644599
AP000962.1	1.11341341601354	1.59151817399878	5.2238403989412499	6.3392974773268604E-7	1.08460487499909E-5	5.5377246025827596		BOLA3	0.67768292108727601	2.5558331480781198	4.03221945964708	9.1095968530136105E-5	8.0289241304506206E-3	1.08747042506368		TEAD2	1.3089124210907199	2.96535160391376	6.3637301986528199	2.7218657423820902E-9	6.8441560083972203E-8	10.6154841180585		KIDINS220	1.0230938649388399	4.8247014830230803	9.2868940013727599	3.1145249865547598E-16	6.0041509403725394E-14	26.211245377331799		AC159540.1	1.1083639838285899	4.2085691724860297	3.8276184195312299	1.9567475054700699E-4	3.0772290742913399E-3	0.14394647705508201		LRRC55	1.63929137002308	1.5541502381099299	6.9985633537535801	1.03494640735959E-10	4.3274379755981003E-9	13.8348511622104
CTD-2349P21.5	1.11287183272942	0.95694953695265905	7.4300349479997596	1.03796866129336E-11	6.2854497569520096E-9	16.223369991599899		ANAPC11	0.673679576088004	5.0723432229533101	3.3175368973847998	1.1618706725642499E-3	3.8808440790543401E-2	-1.25567814207451		BCL11A	1.30329272890088	2.1415837078494802	5.6968118216533803	7.10501586745843E-8	1.1747811652098301E-6	7.4376439239915202		RGS7BP	1.02043043364755	1.3861742701747799	6.1436960242707102	8.1554292148841808E-9	1.9652446280361301E-7	9.3886342491820098		LRRK1	1.10732421333955	0.99403443609950703	7.2411214881844703	2.8611253827573799E-11	1.6363093966809801E-8	15.263500487613999		FJX1	1.6388695665008099	2.2837537295228998	8.7176544884102007	8.1399071866965107E-15	6.5980677592699598E-13	23.118121964705001
AC073657.1	1.1126798208814299	2.8801758427046402	5.0741639594241601	1.2372745557733501E-6	1.7889043801900499E-5	4.8953720868646302		RUVBL1	0.67220701168276698	3.7852026934894201	4.0167863704311602	9.6597101712742202E-5	8.2594391097464796E-3	1.03301164622706		RPL7	1.30193654732252	8.2978534890809694	7.1855541995296699	3.8469197342089098E-11	1.6059095909099801E-9	14.783939469448899		IPCEF1	1.0196771819333199	1.03466108934569	7.7313141781268397	2.0175389058409599E-12	1.2541879536406499E-10	17.543804632258102		PAICS	1.10671110646246	3.9512687425128199	4.6976922097577596	6.2998773942567302E-6	2.4829042054914398E-4	3.3928461816374602		S100A16	1.63546010724845	2.1656824147973102	7.7493917780428898	1.82736492536949E-12	9.8696880838004595E-11	17.793980427184302
AC005082.1	1.11186405787561	2.64423468484001	5.3194787357060997	4.1095071707681399E-7	7.9180458251042392E-6	5.9546617232506103		RPP21	0.66985239235641303	3.2683038966133502	3.48004771138433	6.7187574902968295E-4	2.7644115550804E-2	-0.75591760677000497		RPL24	1.2983787279483201	8.2589650740685201	8.6221539125725997	1.39995969606617E-14	1.50122344741495E-12	22.568283098644599		NCAM2	1.01842470943338	2.1955534978668099	4.3867839731955396	2.2706600400285501E-5	2.17766747867243E-4	1.7000788164118299		CENPF	1.10631438949145	3.6320397665996502	4.66676367920107	7.1753605747783499E-6	2.7248660693120902E-4	3.26888809842161		ERN1	1.6345793228802901	2.2129606852189201	10.394883954639701	4.8702725504872797E-19	7.3513979096387501E-17	32.703640906830998
SV2C	1.111832415444	1.1636150991177601	4.0682031989457599	7.9407137261069895E-5	5.2643536438714395E-4	0.93027137400843596		LINC01483	0.66968353354966903	0.40898648477766603	3.6188051601117501	4.1472616535637901E-4	2.03690698313202E-2	-0.31347348624474303		RPL15	1.29798168925501	8.2321066541718597	7.6687880733380798	2.8398749095796002E-12	1.61876014779492E-10	17.3419648273543		GPHN	1.0152908008695201	3.9240435427831999	7.0116725709448398	9.65903486810131E-11	3.7894042891075499E-9	13.736830786696601		SUSD4	1.1051509128724499	1.5277568456625801	3.9311345206654198	1.33368491899773E-4	2.3461185970830799E-3	0.50338727980033904		SEMA3B	1.63437920984788	1.4290495707291699	9.2241255442202306	4.4739885881961603E-16	4.4200602804536003E-14	25.975647389297102
ROR1-AS1	1.1116712979952099	1.52465108425282	6.4160152702268904	2.0912683744371502E-9	2.3456248190558299E-7	11.0609556557344		RP5-1024C24.1	0.66803916394001805	0.21767821719046501	5.0613440061930399	1.3095007412316899E-6	4.3276217265010602E-4	5.0654210153851604		RPL13A	1.2971942087358399	9.2060789111295698	7.21970442799135	3.2070475295358397E-11	1.3688198914985001E-9	14.9623487115316		IGDCC3	1.0129085454594799	2.5915219539396701	7.0109478072699796	9.6959710786156003E-11	3.8009978930578997E-9	13.733080750327099		MYOZ3	1.1050961735382201	1.1682293788650699	4.1832782114510501	5.0898012272340397E-5	1.14854120459531E-3	1.4104716552813501		MSX2	1.6295635795421499	0.37853442184237701	16.281511058356699	6.7895547745143598E-34	8.7367990838450803E-31	66.4442211079092
RN7SL224P	1.11128297741552	1.0713040566064	5.7888511672162002	4.5830546019031801E-8	1.70025713365412E-6	8.0704006390078504		ALG3	0.665245884687234	2.0363286076052902	3.2675724699167499	1.3697313958087199E-3	4.3386347326194799E-2	-1.4052650592753899		MAPK10	1.29595375955265	3.48053589701227	5.2574539818454999	5.4462284793995502E-7	6.7878355953724896E-6	5.4629127509225803		HLF	1.0117157692022201	1.9553399758538701	6.51877442810658	1.2417443692254001E-9	3.6476799202320101E-8	11.2308270941661		RP11-672L10.2	1.10509427796374	1.15677738979198	3.0714068306900302	2.5681087065977E-3	1.9982719780196001E-2	-2.23876080210061		PLTP	1.6276804308764099	2.9538326609008001	7.5906220067666297	4.3486284542596099E-12	2.2161643940361399E-10	16.942719148642801
RP11-575L7.4	1.1094761063130201	1.9661181635717	6.0932698223289101	1.04581057774866E-8	6.4699473627258703E-7	9.5001432810195396		RP11-345J4.5	0.66246826325324704	3.10184929784422	3.4819580704746098	6.6748910966885695E-4	2.74855995623003E-2	-0.74992376068268995		CNIH2	1.2954472290644501	2.3062439058895099	7.2410551896422097	2.8617422233280098E-11	1.24513605848808E-9	15.074082053997801		SLCO5A1	1.01147852572847	1.7808354069244601	6.0726455733579003	1.15736084381317E-8	2.6809935802318501E-7	9.0465514238983502		EFEMP1	1.1038889719845999	1.67567425746093	4.1274088750488298	6.3233002674020804E-5	1.3393946969700401E-3	1.20568953442754		SLC13A3	1.6269577362401	1.52423829357837	6.8924645258458304	1.80535991085307E-10	7.14261993323822E-9	13.290100086459701
TMEM94	1.10781575668437	4.0895721983318696	5.44349154933448	2.3262606277001999E-7	5.2500195560391396E-6	6.5026302735512296		ARF1	0.66215761655634098	5.3688216362552499	4.4281237626633896	1.9212551481464101E-5	2.7177133764136499E-3	2.5391130870052501		SCGN	1.2945258227060299	1.031971694955	5.7551416807964797	5.3836520056044101E-8	9.1699300660413704E-7	7.7072652326525004		FNBP1	1.0094119636451799	4.03759091679912	6.8932874742192496	1.7975556150777699E-10	6.5523644111794503E-9	13.1267375506996		TCERG1L	1.10273084541885	1.3612997244010401	2.7967952835898702	5.9005462547571897E-3	3.6451382240141897E-2	-2.9920855320800102		TRBJ2-3	1.6215708586750399	0.30304666911230799	13.9452757234491	4.1596751284980598E-28	2.2777318958941698E-25	53.311294659674601
RASGRP2	1.1062481076838899	1.4665762475228299	4.4658416936627603	1.6480337119761101E-5	1.412380806241E-4	2.4205325605710502		NANS	0.66173712094607595	2.8102422290574398	3.7860496025686001	2.2777642973154601E-4	1.40914764316612E-2	0.23859935649231701		RPL29	1.29299508875653	7.7908631297495399	6.4073106986866701	2.1850967736776501E-9	5.6233598591008898E-8	10.8299978583639		C6orf62	1.00847238683671	5.1869175356528601	9.6720404252426402	3.34060805877412E-17	8.6405918593578506E-15	28.4206331643732		SOX13	1.1026217748327301	1.19087605567635	3.9682442008895298	1.16042119898202E-4	2.1203123874335302E-3	0.63410318209794203		MPP1	1.62059179682572	2.4387536205950902	8.0570690719669091	3.3444220886117301E-13	2.0942103861925E-11	19.462561197160699
GRIP2	1.1055038605127401	1.04996371525461	4.2671214192796798	3.6613953373841803E-5	2.7376429518570402E-4	1.6625176173891301		KNSTRN	0.66157990895664298	3.6692622329851798	3.7060217194454399	3.0414629033006602E-4	1.7034839886691099E-2	-2.8104610527586601E-2		RND3	1.2919618220131199	4.0425159061075	6.1591294066364997	7.5559969455229807E-9	1.6588122889615999E-7	9.6191673524177492		TSPYL5	1.0074255806102801	2.0267805544370598	5.6940395158953701	7.19917345728453E-8	1.3678695319060499E-6	7.2634303420358401		COL6A2	1.1023600977860799	3.22871755106465	3.19023699074714	1.7608228800446101E-3	1.5178877119687901E-2	-1.8937447023054299		ASCL4	1.6196498589008801	0.22766108558745801	11.486990161349899	7.7751701750892596E-22	1.8108758337203401E-19	39.059243591060799
MACF1	1.1048374774716301	5.2678392595765997	4.7481614229200302	5.0885483102124102E-6	5.4418815421411403E-5	3.5410690516284502		RPS10-NUDT3	0.66119169918500398	1.7186803219458	3.6965601310940901	3.1463218934746898E-4	1.7413707580745098E-2	-5.9330746875087201E-2		MEIS1	1.2912633952896999	3.1796360088128899	3.9997953600499399	1.0301770817253801E-4	5.6052087474173901E-4	0.43573628770992601		DLC1	1.0009899646459699	2.3424686839075899	5.3618852485074902	3.3857321282432399E-7	5.3424403465645596E-6	5.7579109172203804		TGFB2	1.10213393588327	1.4443746042735801	2.77378010444875	6.3102681534154097E-3	3.8266037039655802E-2	-3.0523822779133498		RASSF3	1.6160599656214301	1.5420472839625201	13.2109945169443	3.01696070997952E-26	1.25233065858118E-23	49.084531405683101
DDX3P2	1.1042378026508599	1.4774023781693899	4.1676426195821996	5.4095508427423497E-5	3.8059103468785399E-4	1.2929443387687301		SLC25A39	0.66079253581731701	3.7321537241556699	3.6819993082709401	3.3144014493017898E-4	1.7869294322678201E-2	-0.10725882358625501		RPL32	1.29006092729545	8.8372660384839001	7.8144066491185802	1.27873133359282E-12	8.2479773436954398E-11	18.1260104704476		GLRA2	0.99835344769462597	1.5959652249994001	4.6831783094803496	6.6968704857133099E-6	7.4530014625002306E-5	2.8721682157777702		RPL12	1.1003697180822301	8.1880344938790692	3.5210992085827999	5.8332505414012195E-4	6.8712363736845696E-3	-0.87448778360096702		PITX1	1.6141542908109801	0.42626809578018399	9.5601854070157799	6.4003178037905602E-17	7.1461422558938703E-15	27.892221327381499
KCNE4	1.10361437766195	2.3838826086298899	5.9079738295375703	2.58332735840953E-8	1.16333355898561E-6	8.6247464678204704		MLX	0.66062631579405995	3.1212410959099102	3.8854543665184802	1.5808993238031901E-4	1.11887097964489E-2	0.57625690557457498		DUSP26	1.28953099894623	3.3916348161319299	7.8507545662984102	1.0469364571033E-12	6.9519784877048502E-11	18.322597039575399		CTD-2269F5.1	0.99822149245383296	1.12453634951477	8.2138358959324407	1.3958830425896601E-13	1.21366371567863E-11	20.177915023589101		LINC01193	1.09847667161205	0.61743769424788697	3.91866874767222	1.39722457689766E-4	2.4288396967941999E-3	0.45969663644450798		CYP4F12	1.61232227722953	0.36481690260734001	16.007292413946502	3.1535378306180003E-33	3.6070866492793302E-30	64.932154107015094
DCLK1	1.10339204321415	3.5141010899062399	4.1063072164938497	6.8597826884628105E-5	4.6452668667354001E-4	1.06843769893103		DIMT1	0.65992737286295999	2.4037441313761398	3.4925440859230501	6.4366497671312104E-4	2.6957464346117E-2	-0.716659927838182		DBI	1.2779724637583201	5.4366774749773201	7.0081530399508196	9.8393421918822595E-11	3.6752585000040899E-9	13.8633776889176		CLCN4	0.998069232681567	2.79114260790461	5.6931338945584304	7.2301506262140606E-8	1.37223566752393E-6	7.2592484643720603		IRAK1	1.0980654378452599	2.5295441124581699	6.2175888654028197	5.6544523757683602E-9	1.0859924353938401E-6	10.136824896109299		SVIL	1.6079515199902701	2.3744433336705	7.1086619469875103	5.7870786130106099E-11	2.52862912027913E-9	14.4042592613597
RP11-452D2.2	1.1029426268628799	0.89092176122512801	6.7614117160793796	3.57067681920813E-10	7.4028275421912601E-8	12.7782257294442		RANBP1	0.65927791582018702	5.6498801594884096	3.3155060569920498	1.16971034789625E-3	3.8943939862170797E-2	-1.2617957949040599		TFDP2	1.27780153334465	4.6260288997039503	10.1338634136739	2.2521116517744399E-18	7.1555982061810996E-16	31.1824783963275		NETO2	0.99740505468867102	3.29693167020088	4.7992313181062602	4.0935271548058603E-6	4.8039678456946499E-5	3.3462553573146798		RP11-436K8.1	1.0978046180879599	1.9196979842753601	3.6209161637827001	4.1164966131942803E-4	5.3170467672355396E-3	-0.55049906482148603		MYO3B	1.6075966918336	0.45970949909082798	13.015186488220399	9.5094056243449402E-26	3.7080918658809301E-23	47.951586211905898
AC005086.1	1.1010400644526801	2.9985722996917401	5.07559190407739	1.22947574150416E-6	1.7801159146661901E-5	4.9014405893420898		RP11-148E17.1	0.65742675021255703	0.106504500892469	6.8009604540545796	2.90846160019363E-10	6.2376806452152798E-7	13.0654310332066		HMX1	1.27734021400315	0.88122153960454797	9.0059531845501706	1.5683366977929001E-15	2.1022246486665599E-13	24.725154041445499		RP11-1109M24.5	0.99727015070810698	1.4299209989064801	4.9751563509189403	1.9128736171645601E-6	2.4419132808091301E-5	4.0805605350422303		RPLP1	1.0973318865928201	7.2112434269377399	3.6593724058669399	3.5925333621287202E-4	4.7769278536680298E-3	-0.42368473977169402		PPP1R1B	1.60065185832503	2.0407462464233199	4.9980588552676402	1.7303160721174501E-6	3.1415459916765299E-5	4.3720932133341304
RP11-1094M14.14	1.10053332812893	2.7291067571315399	5.8820184587182798	2.9286377854243301E-8	1.2541002004273E-6	8.5033890719687104		UCK2	0.65296828447092004	3.1833785425869801	3.3392908101351799	1.0809175869807401E-3	3.7114352835986297E-2	-1.18994812671285		EIF5A2	1.27610725914447	1.3994160264223201	10.8342324046427	3.6662897910387099E-20	2.04736910439939E-17	35.248342848627402		THRA	0.99688526189220095	4.7384816058331003	7.9903687687976301	4.8419002485290604E-13	3.5350679374792599E-11	18.950788837334201		H19	1.09583216210335	0.30440457910197899	5.9533357480264399	2.07323195546456E-8	2.8919619298556001E-6	8.8812450851385396		TRAJ40	1.59984439838213	0.77407998260160304	7.6581167476552396	3.01050693426839E-12	1.5670450692241101E-10	17.3037465462649
RN7SL136P	1.0993951826098101	1.9460230263302301	5.8588068602119403	3.2755229457652399E-8	1.3618555497934499E-6	8.3951289530365401		KLF16	0.65180017085827202	0.992084012369151	3.4326294212898301	7.8984379047621197E-4	3.0702574471058799E-2	-0.90381360833973501		LINC00092	1.2756426735087401	1.0288438938141	8.5957879839389193	1.6256380955157199E-14	1.7007082124468499E-12	22.421081057907301		DLG3	0.98930117317419097	3.8923505119189801	6.0780386961329702	1.1270993843686199E-8	2.6191448989716398E-7	9.0724374757158408		GNG5	1.09580636926244	3.0953863341503101	4.2600393651362296	3.7653625169927199E-5	9.1853431030639596E-4	1.6952831374938699		TSPAN11	1.5962801236592301	1.62551091502328	7.9142358468030398	7.3778254888557402E-13	4.30069573683333E-11	18.684971408227799
RN7SL440P	1.0991655384352299	2.6496955353193101	4.5361237965024603	1.2354872256232701E-5	1.11880715125406E-4	2.6947797791424102		RP11-106E15.1	0.649511683573881	0.26198759407734001	3.2392216664842599	1.50260083342611E-3	4.5989063721563299E-2	-1.4892832375996199		CLIC1	1.27030775318226	3.3777087573002298	5.6758702623403803	7.8460941517611102E-8	1.28085682898651E-6	7.3412565813988202		SPTAN1	0.98886285598041601	5.7536355290701104	6.4679091103557198	1.6080489416959699E-9	4.6059819213675597E-8	10.977549990544601		RPL37	1.0957637312850701	8.2349794019022298	3.6285130018834701	4.0075855968346399E-4	5.2064221564935001E-3	-0.52553485939990496		AHR	1.5956285643559101	1.6136834550652399	8.3338739785796303	7.1247626390515794E-14	4.9826872630062904E-12	20.9831511465162
RN7SL784P	1.09908395230501	2.2753540670199599	5.1480353194590798	8.9079344768626795E-7	1.39658419475801E-5	5.2108288115700097		LSM12P1	0.64934313977650304	2.5609298814413402	3.3157456754880301	1.1687827814063599E-3	3.8938518211693599E-2	-1.2610741394637901		ARHGEF26	1.2641115447610201	1.31473709867911	9.3075575826685508	2.7639511542822299E-16	4.6340747170428299E-14	26.436641669453699		GNGT2	0.987106065387232	0.89472537360595505	4.9218170251084601	2.4135741728339801E-6	3.0007606237707901E-5	3.85596621621265		SPNS2	1.0945821174036801	2.3427397166087802	2.7460083970065599	6.8390452893929204E-3	4.0531875548144199E-2	-3.1245479709251698		GLIPR2	1.59557369427309	2.32353870014951	5.0722194153756703	1.24796052566814E-6	2.34519986043046E-5	4.6872355870438902
ADAMTSL3	1.0967276910185499	2.4620780984091399	5.7815998975726304	4.74482290110734E-8	1.74033900577978E-6	8.0368750364336297		RN7SL263P	0.64857310859407002	0.82436384270245799	3.8411463808662201	1.86190104614073E-4	1.24300610437037E-2	0.42488548190673903		RPL30	1.26109140681212	8.3741878883087697	7.9687645648235401	5.4569639846132999E-13	3.8903164849863702E-11	18.963187292123902		RP11-653B10.1	0.98671257867964801	1.0278278654670101	4.592444109244	9.7865693041994899E-6	1.04141884479172E-4	2.50737151423739		ANTXR1	1.09367878055205	2.4441404651781	4.4207274413675899	1.97971112913731E-5	5.71827672496944E-4	2.30420479634286		HOXD8	1.59487502886948	0.58523415034998905	8.1804771152910902	1.6819483817823E-13	1.1070747711905201E-11	20.1383391402141
PADI2	1.09584738232984	0.90072500543571599	4.8195151128962603	3.75315263571584E-6	4.2626273712613801E-5	3.8320926096100001		PHPT1	0.64834850877994199	4.47179458151634	3.2231013601889602	1.58340782755868E-3	4.7056101443476099E-2	-1.5367770293595		RPL41	1.25808442503454	9.4999149468011694	6.8491191822649498	2.2635020572479001E-10	7.5850897064234498E-9	13.0473586335281		ST8SIA2	0.98617977121101197	2.2313422098762201	4.6778185461013697	6.8495617464365298E-6	7.6015662400297804E-5	2.85047520511768		BAHCC1	1.0921885055034499	2.5300869660854	4.6515853232640003	7.6469480254913592E-6	2.8501354726147098E-4	3.2082713905824298		TPPP3	1.59427401480098	2.30239143055746	3.9557920338196202	1.21600757023692E-4	1.3597727928575901E-3	0.30624180831062198
CTD-2349P21.7	1.09567034571174	4.1008505386845497	4.9621558340897103	2.0247359252137802E-6	2.6337429250089401E-5	4.4230090471664001		MTCL1P1	0.64820707216043805	0.17051480885426701	4.4567649176590303	1.7101555669062298E-5	2.4943726409499801E-3	2.6480983635942299		AC104653.1	1.2579141385680901	0.64570807265737395	9.2654138422085808	3.5253202372539401E-16	5.7788306768132103E-14	26.196709741049101		TLE2	0.98564511362631901	3.8356225512243198	4.9260131228978699	2.3699658248299499E-6	2.9529625014680901E-5	3.8735734036193699		LINC02249	1.0905553695863399	0.73026766572000201	6.1321464417857401	8.6346828914688205E-9	1.4765594610952899E-6	9.7274707131549007		LINC01124	1.59075334916347	0.319864064934684	18.161913152119599	2.2894619639199399E-38	5.1236167916037805E-35	76.570206258280194
RNY4P8	1.09437824650393	1.23924197623806	5.7840457940771604	4.6896418488768702E-8	1.7254127608676899E-6	8.0481805876761801		MRTO4	0.64683580325152401	2.94490397586718	4.8886550535809601	2.7867944589230899E-6	7.1010833856281796E-4	4.3529127157982197		RPS17	1.25582075077647	8.1667913983339595	6.4984073187373399	1.3772859757899199E-9	3.7648254777407702E-8	11.2809207592777		WSCD2	0.98512873481399899	1.4908922205180299	4.5481043761432103	1.1759080061542799E-5	1.22102757500047E-4	2.3310057927642802		SNTG2	1.0901251766012101	0.85399904524286496	3.8789206289668301	1.6196327684758299E-4	2.7014172993839198E-3	0.321124876170233		RAI2	1.5866453998593799	0.59453585155552302	15.9360799113197	4.7052611893794802E-33	5.2649826943421902E-30	64.5380904062349
KIAA1328	1.0904990980198901	4.2090402118133996	5.5068814040580101	1.7339735509681901E-7	4.2675700267927397E-6	6.7858557959359702		RP11-74M11.2	0.64649881983087698	0.27890189464386	3.1999512118154798	1.7065480370800001E-3	4.8628494274663099E-2	-1.6046271781205601		RPS15A	1.25282111986714	8.5655418892151101	6.8809836898823296	1.91683334980803E-10	6.5469970923237504E-9	13.2101371111288		ATP1A3	0.98392158648012196	4.76449507336278	6.0609336968637901	1.22585236593813E-8	2.8206112194710498E-7	8.9903820016295697		DYRK3	1.08671975985944	1.4208189653559	4.9600306916448398	2.0436264967111E-6	1.0550606122238099E-4	4.4675694669101		TNNC1	1.58342955789496	0.65531232445251097	7.9823573876780296	5.06186726670899E-13	3.04019173806354E-11	19.055201771159499
LRRC37A4P	1.0904744019102699	2.8874694585206702	4.0147944957773101	9.7329116355259198E-5	6.2442032619193597E-4	0.73830992647957905		ILF2	0.64355029420710097	5.62431213702921	5.07259422589261	1.24592276788035E-6	4.2188015125569701E-4	5.1124238942217497		GASK1A	1.2511495935724	1.2501768780851199	7.9123682368775601	7.4535394900499503E-13	5.1496454313000101E-11	18.656612416242002		TDRD9	0.98353299061653598	1.28552450832744	5.7835749962800804	4.7000636323229501E-8	9.3986664834081803E-7	7.6788879190980204		RPS19	1.0865122580392901	8.7953814181505106	3.3424625783517898	1.0695631795181E-3	1.05986135236455E-2	-1.4353733487501601		S100A4	1.5819702577547401	1.19962820570532	11.349832369873001	1.7482808221838001E-21	3.8292557650827499E-19	38.2594443464086
AL162458.1	1.0902001208246399	3.3238662062194799	4.4246162621504501	1.9487507940375099E-5	1.62491658627408E-4	2.2611493116199002		PFDN6	0.64244677686978802	3.5518443478291601	3.9779622815487001	1.11872781395816E-4	9.1255824805689806E-3	0.89673874201525405		RPL18	1.25023578615113	8.3740263094498708	7.1669248596447703	4.2476285359561001E-11	1.75697978588427E-9	14.6867755241153		MMP24	0.97899792258542095	3.0793888647101899	6.9827914619058404	1.1244195971482801E-10	4.3191138436131602E-9	13.587537235335301		CCDC150	1.08577759078416	1.8012659506995801	6.9173491964253397	1.5851036204939901E-10	5.8407684545722299E-8	13.6006447305402		IQSEC3	1.58193304261753	1.0652008048296699	8.0878546311802708	2.8183382162197998E-13	1.7865209934145999E-11	19.630807610366102
RN7SL648P	1.0901875234548	3.0730413045721998	4.0633919716899003	8.0882488985762501E-5	5.3427609591167897E-4	0.91289733585378796		ATP5PD	0.64226072602884898	5.8686701542360504	4.2257723863365397	4.3096430418314599E-5	4.8752955307505303E-3	1.7841938556892301		RPL17	1.24830771612085	8.24475676383714	6.6729263756012802	5.6389826006801998E-10	1.7133985385018401E-8	12.154039379205599		SORBS2	0.97863908397530297	2.6106640375788701	4.6241322669267904	8.5768857682753001E-6	9.2665208490101195E-5	2.63418242522234		CHRFAM7A	1.08409285475296	0.86724461648457196	5.5923583237875798	1.1630802485784899E-7	1.1669798548700201E-5	7.2184615772680996		VIM-AS1	1.5818727860356101	0.88856106145915903	10.564041216351299	1.8011958393727901E-19	2.9246420266308001E-17	33.685095116755399
AC140061.11	1.0898083682092901	2.6556588480243302	4.0536491372692698	8.3950722077387596E-5	5.5137317427169795E-4	0.877763886115562		EIF1	0.64166012493469704	6.0867887840392099	3.5115429689147599	6.0290013339196595E-4	2.5861138374581101E-2	-0.65675004747705401		PLXNC1	1.2471913553931899	3.1389355451596801	4.9511098818925898	2.1246497538173401E-6	2.1719954742499699E-5	4.1484554406879104		RUNDC3B	0.97806882945100304	2.5134080303474402	5.6670545160329402	8.1803828278713406E-8	1.5277963168221799E-6	7.1389984081557198		SQLE	1.0827500033828901	3.2534220831504901	5.5647433575797498	1.32376529208197E-7	1.26884259057809E-5	7.0938893445586402		COL6A2	1.5795148399869701	3.22871755106465	6.0758016621426298	1.13957954222945E-8	3.25146553201962E-7	9.2419722368330106
KCNIP3	1.08974687698036	1.3314232588921899	4.6297385615794697	8.3786015715255107E-6	8.1478061607700896E-5	3.06495490607784		PTGES3	0.64142855874305504	5.3281773084561204	5.5432187581210304	1.4638943450904299E-7	8.8646552624111502E-5	7.1396867857803104		RPL14	1.24716776521634	7.2987316862741096	7.2236129570222598	3.14089142374331E-11	1.34499137573141E-9	14.9827919419862		PCLO	0.97657260808223401	1.91939817632903	5.6184918288069996	1.02862729558953E-7	1.8669077629966201E-6	6.9159936831882396		NPIPB3	1.0812037038309801	3.1003523257961598	4.4340266250443703	1.8757846722037801E-5	5.4889362505783303E-4	2.3553604680736702		ASB13	1.57833935024704	3.0452606576196302	9.4867386448895399	9.8009627669668001E-17	1.06429357709138E-14	27.472138411460701
APOC1	1.0890476914595899	3.4307832297374001	3.93283423080358	1.32523252380907E-4	8.0954626709589604E-4	0.447626858251918		PQBP1	0.64116499377467695	3.89282013723028	3.3308428765005602	1.11170756857629E-3	3.7571774110150197E-2	-1.21551699503889		RPL36	1.2443184390052899	7.8928034911323399	6.5975287372539402	8.3053269876431103E-10	2.4261736135525901E-8	11.775359296877101		RP11-120I21.3	0.97624208180415795	0.78196648520133605	5.3331634992290802	3.8607780406563198E-7	6.0018715587031699E-6	5.6304663486102804		RGS16	1.0809049623367799	0.88632417280021702	4.7046877793004098	6.1166888095369204E-6	2.4311830610384901E-4	3.4209653985530299		DLX3	1.5764663545011299	0.3061591434473	19.622448795066699	1.03624124481467E-41	4.1028776425462202E-38	84.1252321172488
ATP5PDP2	1.08825797194011	0.73596335088883502	5.12754332792968	9.7608226359309903E-7	1.5019702921274701E-5	5.1230118935850397		TFB2M	0.64100198668090802	2.1979504863832902	4.9209559397904501	2.4226978309826502E-6	6.42789189465665E-4	4.4848889983968103		NOX4	1.2431287102135	1.3354631141792299	9.3593630697575207	2.04881229674683E-16	3.5747954758695901E-14	26.7319062972397		AK1	0.97448743972240603	3.8750995390871599	8.1607070463471398	1.87806041202472E-13	1.57438966657551E-11	19.8851024081319		AC140061.8	1.0795046951521401	2.20787221464954	4.10109162604956	6.9989816351894297E-5	1.4532133228175499E-3	1.10996754244579		CEMIP	1.5755461887887401	2.0919461646586601	5.7218335709222297	6.3092767538314104E-8	1.5575591993918999E-6	7.5772527305099997
NEXMIF	1.0872131199008199	1.9402246268747201	3.9752627432256098	1.1301573608521799E-4	7.0733778791078799E-4	0.59751277968305105		DHFR	0.64017929691459097	3.4705669223392199	3.34628371931483	1.05603579720665E-3	3.6727212536365399E-2	-1.16874164192115		SRI	1.2430928765459599	4.3556506808971802	9.8530316381143201	1.1634971668050701E-17	3.0399759477051098E-15	29.5617202625413		GABRA1	0.973139575558996	1.7281654252824401	5.4345967554968402	2.4237321323977102E-7	3.9857616715263603E-6	6.0825361217590697		EVC	1.0780326495479899	1.02783697169438	4.3087532913317199	3.1038540602156502E-5	7.9681584133376403E-4	1.87807969765977		SPTLC3	1.5730070198041199	1.2111362249236699	8.9335665485578009	2.3746403692540999E-15	2.1001286784578501E-13	24.331250838266001
PYGM	1.08660842627131	1.38572066269843	4.4500223598633903	1.7577251482248201E-5	1.49297952957791E-4	2.35924251494361		NTHL1	0.63935318745814895	2.3576864016665899	3.72453493180394	2.8457840567545299E-4	1.62572915615171E-2	3.3182399077403203E-2		RASSF2	1.2416687156345301	2.52240720920057	7.0775466176308104	6.8225766059220605E-11	2.6684776828269E-9	14.2222092365613		FIBCD1	0.97227112205974298	0.80573444633131797	7.3747899030780504	1.39764442305391E-11	6.9619746077930598E-10	15.637742235299299		KIF1A	1.0752699375289601	4.1627079445302497	3.4067860138914998	8.6205771937097105E-4	9.0938411861373504E-3	-1.2362395080754001		TMEM51-AS1	1.5661236651352799	0.35687466981603699	15.4438400423261	7.5894864106461598E-32	7.0926586291507106E-29	61.798984564849498
RASSF4	1.08622918779018	2.59400783000302	4.1990030861880401	4.7864872014098098E-5	3.4289501632702297E-4	1.40872777900848		SIGMAR1	0.63927445762317403	2.7778496293980499	3.55206503252484	5.2392900401423796E-4	2.3713841494507899E-2	-0.52806914239960001		DNTT	1.2386484530959401	0.36938681225924502	7.3573256062582502	1.5351634413113001E-11	7.2360744186057696E-10	15.6850914407307		AMER2	0.97074605025780303	4.7900034782555903	6.6456133776361801	6.4898428562950402E-10	2.05946480579049E-8	11.866906430243599		MCUB	1.07513925093549	1.07557627975901	3.78400212485412	2.29479624979135E-4	3.4537354552415401E-3	-5.1930702309421796E-3		STUM	1.5652001762840499	0.90090833040038998	8.8982623317193301	2.9060596558550501E-15	2.5438895001049499E-13	24.132348311354001
NANOGP4	1.0859783588440499	0.665543247335182	5.5401191583305103	1.4851990211361499E-7	3.8222836523498197E-6	6.9351930625428899		HAX1	0.63872857531707405	4.2384220000807096	4.6295489237346601	8.3853356856198398E-6	1.5359786420292699E-3	3.31650445106794		RPL12	1.2375529374968299	8.1880344938790692	6.1064212972998497	9.8018212698996105E-9	2.0804921418732901E-7	9.3654602097359891		TCEAL2	0.97044331606803702	2.3402047963769999	4.24978514097279	3.92084115077762E-5	3.5116327773242699E-4	1.1777953123345399		HSPD1	1.07513213655692	5.8092436772838303	6.9156181077634802	1.5995321783227601E-10	5.8407684545722299E-8	13.591849127848899		FGFR1	1.5626606262431399	3.7675912850791402	5.5902997125249598	1.17433944229276E-7	2.7475272624405901E-6	6.9741457075735998
NPIPB3	1.0855619135447701	3.1003523257961598	4.8252180490540804	3.6624843868272598E-6	4.1892310301949498E-5	3.8554854941219698		MTX1	0.63708106432391398	2.8065682488995298	4.7684037223257398	4.6690144149216401E-6	1.0183199574781601E-3	3.86693965309661		TMEM229B	1.23623509850681	1.5863412930510801	6.6745081860733801	5.5932371437811703E-10	1.7005026713804201E-8	12.1620074035042		HCFC2	0.96838157677732795	2.7663053324743299	9.9099323194788091	8.3472559833794096E-18	2.7193035441550901E-15	29.793725419148402		ABLIM3	1.0735988566821599	1.75471280453859	3.1586159582418101	1.9488124970227401E-3	1.63396769582594E-2	-1.98665939375265		PTGS1	1.56184233587051	0.54816221029535195	12.050719021977001	2.78347550669184E-23	7.6615535444086799E-21	42.346103989432201
RP11-20I20.2	1.0851227508056001	0.78610231711499201	5.05713764013315	1.3340524499725099E-6	1.89685943928699E-5	4.8231030217823498		SRSF2	0.63679278759522895	5.0401428999852298	4.9646206380193902	2.00308716970669E-6	5.7510681705294302E-4	4.6642506818583103		LRATD1	1.2351122656832101	2.3651065449597901	6.0502627869832999	1.2916826934589501E-8	2.64566222036288E-7	9.0965161627972702		TMEM151B	0.95904303053370499	1.93343425871994	6.78862983937743	3.1004786729743602E-10	1.06819168845607E-8	12.5915873328146		LINC01036	1.0730049230055401	0.27249802752306401	8.2622579108857099	1.06472843063852E-13	2.1921480712730299E-10	20.7075704496214		BHMT	1.56114488575405	0.64427559495323805	10.908454219001801	2.36726885245559E-20	4.2604217613144801E-18	35.687664760231399
GRAMD2B	1.0843995985825201	1.6309665321082101	7.8805018857275799	8.8877237177220101E-13	1.0165975893301901E-9	18.621130646992999		DPH5	0.63630149042170003	3.26677794375418	3.70967673218275	3.0018486767784E-4	1.6831280511017201E-2	-1.6024557033746101E-2		BOK	1.2345700285360901	2.0727194918602301	5.6144474496174803	1.0483669743581699E-7	1.63569399527626E-6	7.0598168850939897		SPATA20	0.95759285271220695	2.6387085006117701	6.1704270273936297	7.1451695956260599E-9	1.7479855961314901E-7	9.5179198133199296		CSMD1	1.07251822482256	0.83541412358189704	4.3739761478470403	2.3908522792770401E-5	6.5808528619758298E-4	2.1252888357084299		LBH	1.5560578422268201	3.2373625386037199	6.9778633125679503	1.1539620490032201E-10	4.79304954612747E-9	13.728259186811499
AC092964.1	1.0842396715926901	2.4159335115644902	5.0472693108058104	1.3934721000501099E-6	1.9639867451746701E-5	4.7812922977449697		EXOSC4	0.63609000471392596	2.5147938014758302	3.2098275983303601	1.6529628144285799E-3	4.8053487264118899E-2	-1.5757320087281299		TENT5A	1.2335652870787801	1.0717414541335399	9.0606598095130693	1.1457901664430201E-15	1.6246862657618501E-13	25.034590741492099		SVOP	0.95615365808155595	2.3638796907954802	6.2971494582699998	3.80178737707246E-9	9.8981082383749902E-8	10.1350858423327		RHBDF1	1.07197575583837	0.79807171765642204	6.8630563990056404	2.1050970110819399E-10	7.17573201022581E-8	13.3252858734564		TSPAN17	1.5500255226736299	2.6348623014724102	9.16033803075854	6.4607520847074E-16	6.2158473140945703E-14	25.613565975911701
KCTD10P1	1.08366114074116	0.66447583309717595	5.4142759519318604	2.6618434301312398E-7	5.7932517985503299E-6	6.3728023200614503		ADGRF5P1	0.63449805374042301	0.53182157426529497	3.2910231804076999	1.26819264123467E-3	4.1261954253875403E-2	-1.3352970615461299		RPL37A	1.2327370085635101	9.5956287406439902	7.4690868497534604	8.4050944842844604E-12	4.1921223187508698E-10	16.2763399825992		CBX1	0.95608541651597001	5.5252706137137899	10.8967419293412	2.53627745205458E-20	2.5326612484184201E-17	35.5369864604668		C8orf88	1.0717750066049001	1.89554507603567	2.9391888190101501	3.86038631949495E-3	2.6844339994196699E-2	-2.60921607110956		ENPP2	1.54944233604166	1.5228350819919301	6.1550960669441297	7.7086423507375199E-9	2.27511031580941E-7	9.6228436581001198
FKSG52	1.08277440722674	3.1000547826689901	4.94425967481458	2.1891079354750699E-6	2.7959742842375399E-5	4.3482113565094798		COX6A1	0.63367490814174299	6.6601046055630597	3.7923286423975902	2.2262608003696701E-4	1.39234624443047E-2	0.259719891807286		C12orf57	1.2317831178202601	6.0672757157841	9.4112038784247005	1.51789080143585E-16	2.7705274940250301E-14	27.027723139403601		EFNB1	0.95397026423874998	2.2600807275639498	7.0351931174361901	8.5329715329914901E-11	3.3994513215645302E-9	13.8586284332539		RPL28	1.0712202430478099	6.5124525858723299	3.7506118115491298	2.5902892521716798E-4	3.7727042554550299E-3	-0.118431522739193		SLC35D3	1.5454842174054999	0.26062904036762702	13.493124387526899	5.7927415155445697E-27	2.5927303590270499E-24	50.712907754450399
ATP6V0A1	1.0818486055772201	4.76090864808085	5.6284634258321899	9.8148355762022302E-8	2.8639812444487599E-6	7.3348629048828498		LSM7	0.63171211991006804	4.9757175750516502	3.5513612260271099	5.2521330633623997E-4	2.3713841494507899E-2	-0.53031457281342798		RPL28	1.2317030187740301	6.5124525858723299	6.7736839593726899	3.3503337364477E-10	1.07524833593186E-8	12.6634772250626		LHX5	0.95266139380714199	0.779291744996921	4.58336769340585	1.0162379820142399E-5	1.07562824203654E-4	2.4711668486084899		RP11-35J6.1	1.07108828591325	3.1600343498100698	3.3308167242734701	1.11180247711487E-3	1.08816689678754E-2	-1.47108315800314		S100A13	1.54526769095037	1.97153778957241	7.7197981677490102	2.14894264743504E-12	1.15099246564804E-10	17.634785711952301
TBC1D3F	1.08047653892519	1.5958755686559101	5.32854899496391	3.94302610147236E-7	7.6673758781634007E-6	5.9944615963213597		TIMM9	0.63035483172482698	3.4779020647532102	4.6112255267535396	9.0513015403653195E-6	1.5900634569477299E-3	3.2447433389188101		CBFA2T2	1.2316464249803301	3.8995700710633798	9.4926999247683206	9.4663127922639895E-17	1.8431841068425E-14	27.493445356749898		JUP	0.95235571091386995	3.6621527708229	7.0056341660091102	9.9710670346281401E-11	3.8940118543731398E-9	13.705592746472499		PPP1R17	1.0707296953418299	0.88740630740818205	2.7536909881234699	6.6888792701892E-3	3.9866835779895603E-2	-3.1046494557157498		PDZK1	1.5404431180439699	0.44310592313951302	9.4964625932752806	9.2636492298959097E-17	1.0102087990703399E-14	27.5277182352213
RP11-545I5.3	1.0797634987726401	3.3329438738271802	5.6846917784975597	7.5254942736214101E-8	2.4059145419369E-6	7.59128353338662		MRPS35	0.63011639821190701	3.81950652425691	4.5040693969141001	1.40952283336187E-5	2.17870748584991E-3	2.82923875502477		TEX9	1.23056005107239	2.88608466219446	8.4195488266189695	4.3999713170673897E-14	4.1028138339147304E-12	21.440624372268498		DPYSL4	0.95069948335694698	4.2764954119195	5.0320673401205802	1.49004285372977E-6	1.96403292617615E-5	4.3220421638155404		PGM1	1.0700886526825799	2.7088718244770398	3.1029063186005601	2.3259905275810101E-3	1.8564522722505E-2	-2.1484089989482098		PTPRT	1.5399781906796499	0.51170960755964001	12.2786807304	7.2509307072865201E-24	2.1326851735168699E-21	43.673898004272303
SORBS1	1.0796593713340501	2.4942652608353502	4.0310184777913198	9.1512448656333901E-5	5.9309100443702097E-4	0.79641135481190795		MRPL24	0.62653677556659104	3.7896365315426599	4.5812505496840998	1.0252284669507199E-5	1.7301822836356499E-3	3.1277957572532999		MAP2K6	1.2305511786899701	2.9782956049089599	5.7887445280206	4.5851545196503203E-8	7.9733018769965895E-7	7.8633490756223603		ERC1	0.94902732284702895	4.53887228431251	6.3840873753084901	2.4567342874397299E-9	6.6835638077747196E-8	10.562481980819401		NDE1	1.0697617585433199	2.9045574198838402	5.8085560875869504	4.1703265496666598E-8	5.1599771193375598E-6	8.2068201381039199		PLIN3	1.5395527019970301	1.8547822012308	10.106586485967799	2.6428435815292701E-18	3.63723114514638E-16	31.035143123696098
AL353898.1	1.0793213150737599	2.0021955312203898	5.2319858644657602	6.1106629896125502E-7	1.05581754078999E-5	5.5730399551760703		CCT2	0.62647684278345706	5.6001609969290298	5.3230314075312801	4.0435728096265399E-7	1.8920979968827E-4	6.1766699247295396		RPS9	1.2305224400916901	8.2333245668486406	8.0765952444307096	3.0001341370643202E-13	2.2809882467204499E-11	19.551543999641801		GLRA1	0.94881102435399001	1.3614628322675499	5.5088886562409503	1.71781182546574E-7	2.9336167976235001E-6	6.4171222068065399		DMRTA1	1.06960144844284	0.75637175500142295	2.9072701891125701	4.2512107781868596E-3	2.87596132236786E-2	-2.69650090787243		FBXO17	1.5316789732092799	1.2300604490476601	7.5568884232475497	5.2236712310244303E-12	2.6282776696313698E-10	16.7627629088737
AL353671.2	1.07841843233542	1.63218706024849	5.9667199369682802	1.94256924793539E-8	9.6606690173652591E-7	8.9005804681196192		TOMM22	0.62286399534024794	4.0936503559437698	3.76664781854678	2.4441438881645102E-4	1.4818018163910899E-2	0.173516887530934		SRL	1.2294550790605701	0.71511730468137003	6.1660104447753001	7.3029817871277603E-9	1.6105358978022301E-7	9.6523798294204397		TBC1D9	0.94839497520137395	3.88267936379965	8.9240682364806005	2.5071079926298199E-15	3.6081805218412402E-13	24.148568664524401		FAM13A	1.0693704173621701	2.5396497897227701	5.1793083619627396	7.7444985909182501E-7	5.0331418115119197E-5	5.39674103210755		SNHG25	1.53044372089466	6.2776647382227804	4.3272437497389902	2.8832312415713899E-5	3.8890376956541499E-4	1.6736317004027601
RN7SL525P	1.07719236816273	2.68223467355635	4.7288745613437504	5.5221532917668396E-6	5.81834822619479E-5	3.4629375799049402		UTP18	0.62241435252212096	3.5921726384503598	5.05899035026588	1.32319536871161E-6	4.3380580903391099E-4	5.0555964900386199		RPS12	1.22939385132061	7.8587828416149499	7.1571827267500501	4.4733401661991503E-11	1.84201412027682E-9	14.6360094354858		RP11-576D8.4	0.94807212706410404	1.06375574262019	10.089607211951799	2.91883769964712E-18	1.13816980360785E-15	30.834374285075899		FSTL4	1.06765154395057	2.1508215115135298	3.1301157163636901	2.1340435164226498E-3	1.74770328177925E-2	-2.06971927101038		PCGF5	1.52604006868777	1.8612836183686801	8.6185807580796201	1.4288058082940701E-14	1.0960282051343201E-12	22.564233304421801
RMRPP4	1.0766356545320099	1.2984246853139301	5.2479165248495603	5.6864966487331204E-7	1.0027247533524899E-5	5.6422141684109697		PRELID1	0.62146031435147098	3.9908785669092501	3.5901219444241099	4.5872630767951502E-4	2.1701801938308798E-2	-0.406104795334571		MAN2A1	1.2285415770775701	2.5182931035828999	7.6873073243728696	2.5666235424179602E-12	1.4944484951961199E-10	17.4413572912148		LHX5-AS1	0.94722783545405098	0.867563536224636	4.1365756396583597	6.1028714374740399E-5	5.1470915718443996E-4	0.75581615632182597		RPL26	1.0676379145114501	8.3039180739731595	3.0630675128643499	2.63600010685038E-3	2.0372402026997399E-2	-2.2625467273306801		QPCT	1.5250628405433	1.5761052527158099	5.6198926501145401	1.02188511033708E-7	2.4216606997822399E-6	7.1090746972647096
RN7SL667P	1.0756342049374901	2.0608649950092599	6.1996060840225997	6.18283912739332E-9	4.5956802165272602E-7	10.0094618731643		TIMM13	0.62128476181597403	3.8670578420277	3.3436477416239101	1.0653514115939199E-3	3.6926443001725401E-2	-1.1767398345636699		MSC-AS1	1.2268033181498801	0.98689998851902805	8.8913840914835607	3.0221687035280899E-15	3.8504224630692602E-13	24.0786618040093		SYTL4	0.94712467395248401	1.6666663991089901	6.0378670742823699	1.37258924489237E-8	3.1192014840220799E-7	8.8799389720384703		TOX3	1.0673680141813799	1.97878960817148	4.0011202323471302	1.02504508006377E-4	1.94046047668417E-3	0.75071811909505304		PKP4	1.5247583217335701	3.3650160596012699	10.5625154175008	1.8174412896464499E-19	2.9417401905874899E-17	33.676235379966599
RN7SL409P	1.07498808490195	2.9128233231215299	5.6606911926055199	8.4304369922822306E-8	2.5890898142407598E-6	7.4816400882137604		RP11-533E23.2	0.62075106770432498	0.14294314589710599	3.70497078824343	3.0529445244174001E-4	1.7043509822213899E-2	-3.1576212660059597E-2		GCNT2	1.2245756865414501	1.8156849378519899	7.7233234189674	2.1076684790473701E-12	1.24729981874392E-10	17.6349246633463		CRX	0.94597939769744199	1.3702798211437901	4.6156389633137698	8.8861406668376303E-6	9.5422637554215797E-5	2.6001310588768698		RPL18A	1.06583648737151	8.4649919615364908	3.3563742206839602	1.0210735437978799E-3	1.0262975482594101E-2	-1.3925774788035601		S100A11	1.5239205529712401	2.0827279747641101	7.0584499725462599	7.5475841703990702E-11	3.2401105289306201E-9	14.1440613337783
RN7SL360P	1.07382189651404	1.7704196416073199	5.6700450286081896	8.0657439468197498E-8	2.5115545821579302E-6	7.5243378450029503		RP11-566H16.2	0.62075106770432498	0.14294314589710599	3.70497078824343	3.0529445244174001E-4	1.7043509822213899E-2	-3.1576212660059597E-2		INSM1	1.22352157070638	3.8950429992481901	7.4399674130094304	9.8368450422636701E-12	4.8386871181780803E-10	16.121926607425699		KIAA1107	0.941955717432299	1.98998779396936	5.3034876197647103	4.4197613837241599E-7	6.73856510494816E-6	5.4992600677996002		SHANK2	1.0624435456155099	1.4227773414621101	4.9606002998148799	2.0385511075614999E-6	1.0545558051095999E-4	4.4699474199576903		SHISA6	1.52100850729654	0.82934256593153799	8.6700151134557899	1.0671124132600399E-14	8.4242960330246604E-13	22.851559465433201
ATXN1	1.07357699211555	2.2559917560224299	4.6085408867104301	9.1529649919238707E-6	8.74065703273294E-5	2.9806503775278301		UQCR11	0.61961985117201501	5.0588339461788401	3.48463313147627	6.61391753507298E-4	2.7343900671909799E-2	-0.74152601555001896		NPTX2	1.2223302372203599	3.7871686174288	4.9422360052677199	2.2084232037109299E-6	2.24426375402585E-5	4.1111877735747298		PHACTR2	0.94024400026475696	3.0383122094282702	5.6015618803729499	1.11384620132082E-7	2.0004149223442199E-6	6.8385313722091299		UGT8	1.06165880389378	1.6810697983219001	4.1286980677873899	6.2918585228300197E-5	1.33658498508917E-3	1.2103908562689201		DDIT4L	1.5209144732479001	0.94913188430866202	7.277566399176	2.3546151469895301E-11	1.08601107379487E-9	15.2856319814061
ARHGAP23	1.0727542746518299	2.7512351781589999	3.9795451521787202	1.1120656046204801E-4	6.9813685572661503E-4	0.61271191971621997		TFAP2C	0.61880843031196098	0.17003477796545699	3.5418781638100798	5.4280969872284304E-4	2.4190043993646899E-2	-0.56053348931083002		RAB34	1.2210544753479899	3.2438362774137399	5.3934083261479397	2.9298969550758802E-7	3.9769951495692403E-6	6.06307515897503		MACROD2	0.93811148121310295	2.6112630041356599	7.2052010131639497	3.4649463249225898E-11	1.5481898647749301E-9	14.7445743560142		INPP4B	1.0614836814078601	1.0829138030885299	6.25085489191303	4.7912954928782897E-9	9.3836819265834896E-7	10.297052846408301		TRBJ2-1	1.5201355353362	0.27209158817061702	11.9333568177406	5.5658774937505699E-23	1.4469032644360099E-20	41.662085365818498
AC004951.6	1.0723474663846	1.4359962498674701	6.1514373490276899	7.8495414470652503E-9	5.3514118856071896E-7	9.7781335383573502		RP11-565N2.2	0.61641350313492804	0.111130190802867	3.8622912447987199	1.7223444977801101E-4	1.1851940640339301E-2	0.49695059937942498		RPS29	1.21928903842931	8.7738086900113998	7.5563575752742604	5.2382829534679703E-12	2.7597226221177401E-10	16.740614743697101		OSBP2	0.93783093258418204	2.4789227433922898	5.8888815907759398	2.8330638631478899E-8	5.9886432510861797E-7	8.1725387795983693		ASPDH	1.06058520207934	0.85439892007694296	4.1988202580378102	4.7899345123882201E-5	1.1016421323576701E-3	1.46781692247767		EFHD1	1.52003216684043	1.15825812674621	11.829252740566499	1.02933986354294E-22	2.6099596776493601E-20	41.055164800162402
RN7SL275P	1.07218781880423	2.24018514076853	5.7841568803410404	4.6871506537975102E-8	1.7254127608676899E-6	8.0486941249655999		TRIAP1	0.61513861055031704	2.8063496842615301	3.9223408416405001	1.37821767949155E-4	1.04017038707902E-2	0.70332853249801497		HOXA3	1.2189140413550399	0.59290956017247098	7.2601250133657702	2.5845803162164701E-11	1.13898559962581E-9	15.1740024085912		SLC10A4	0.93661949726843996	1.2605524102782399	7.3126205889388398	1.9515367274648299E-11	9.3317996660485201E-10	15.309259228344001		LINC01315	1.05987966052317	2.01253494670746	2.9065309260270098	4.2606779914121399E-3	2.8787820631919901E-2	-2.6985125388273201		CA11	1.5197195365752101	2.3047061254655699	6.48681133668447	1.4609677714942099E-9	4.9440455709631697E-8	11.245635541161199
CHRD	1.07104205543246	1.2662357486729701	4.6777945556710296	6.8503589799032701E-6	6.9409779018421506E-5	3.25711592522245		OTP	0.61491847286040302	0.116508005823154	3.9278835124536	1.34998880083023E-4	1.02870987981963E-2	0.72250509518527894		SAMD11	1.21752303292079	1.59751165943897	4.2027901070624898	4.7159950640000801E-5	2.9238942174682301E-4	1.1777728588666501		AC004540.5	0.93654608332092704	2.7661490672967401	6.1255944583247901	8.9179656341719096E-9	2.1241347853868399E-7	9.3012661558840897		LAMC1	1.0593922233744699	2.8966593373012399	4.5799487622630597	1.0307737388979001E-5	3.5253146769802398E-4	2.9241202887007698		ARHGAP4	1.5180953848827701	1.65560142122761	10.557466542015	1.8722479050621399E-19	3.0037578606174401E-17	33.646919328767801
EPHB1	1.0700423441083899	1.88034765775367	4.0327378480826503	9.0915842485009605E-5	5.8996725219218602E-4	0.802579575613944		EBP	0.61356033710289903	3.1476812577926099	3.4608938191589602	7.1738066818975504E-4	2.8825150470775201E-2	-0.81586210788518698		CDC42EP4	1.2142021071931399	3.4312563243499898	6.9290430706389197	1.4907677310541099E-10	5.29191701053913E-9	13.4563359562598		SRC	0.93606371838733704	2.94547700719734	6.2274599308607304	5.38318495507331E-9	1.35825145101732E-7	9.7948167694165402		NFATC1	1.0566323274503799	0.89209147464538896	3.9625760548018598	1.18542076986901E-4	2.15299851329208E-3	0.61407457573579605		LAPTM4B	1.5179594202341	3.8992178925486898	4.0982129626003996	7.0768835372609802E-5	8.5048178713494603E-4	0.81923146232319699
IGDCC3	1.06949896498186	2.5915219539396701	4.1211389621662002	6.4783423783195906E-5	4.4312722776992198E-4	1.12248946686925		JTB	0.61240368395184497	4.4056891945741201	4.7370637172479704	5.3339119669742398E-6	1.1101786119788E-3	3.7416899013822702		ISLR	1.2070232463300501	1.6041809775288101	5.7418625611189196	5.7354485180241197E-8	9.7078265741446102E-7	7.6457367688422098		SNN	0.93337920782080996	3.9661584772664198	6.3826643875573401	2.47441492087437E-9	6.7174622788631795E-8	10.5554607882219		DOCK11	1.0548104324346099	1.7464321647712999	4.78190104878027	4.4080388360418399E-6	1.92769002932154E-4	3.7333180909928898		CREB3L2	1.51259725961956	1.50695841590835	9.8211575773335493	1.4015516547377701E-17	1.7217342905170101E-15	29.389723775763201
RN7SL245P	1.06902323859641	2.1799864412344898	5.0151846182788304	1.6049841775892399E-6	2.19362043517986E-5	4.6457405292032199		MRPS7	0.61134779152657504	3.8912418388408598	3.70571380278174	3.0448227102233502E-4	1.7035121145719201E-2	-2.91218525267549E-2		CMTM3	1.20696897733428	1.5359338195055401	7.2353174229702697	2.9507489319488897E-11	1.2741690354469299E-9	15.0440406168648		GABBR2	0.93303041399431996	2.1050465001419298	4.8193060564675099	3.7564527041166402E-6	4.4499915670032699E-5	3.42910318965599		COX1	1.0546087424702799	8.5976336038423398	3.7149480278408902	2.9455695359198301E-4	4.1234339513940999E-3	-0.23847923925579201		CDH11	1.51066573018157	3.44466755204422	6.5482256764792997	1.06867326250154E-9	3.7066543239541302E-8	11.551080372652001
LA16c-60D12.1	1.06898725046939	1.64482301691717	6.1286903296591797	8.7830997838072103E-9	5.7846822589301803E-7	9.6692446677394308		POLR1C	0.60895173531236202	2.6779350346451198	4.1177375704214203	6.5640325509864101E-5	6.5099014154985004E-3	1.3921883289043799		AC012462.1	1.20499450234137	0.51970626213379501	8.6742717955191893	1.04148034826303E-14	1.1669655574358899E-12	22.859644677686699		PYGM	0.93006450388162798	1.38572066269843	6.7032879970276102	4.8222107220880398E-10	1.5870129813766999E-8	12.1582143074892		RAI14	1.05413316824461	2.5347933304178301	3.9683385776181201	1.1600092319199E-4	2.1203123290263201E-3	0.63443685768212199		LRRN3	1.5099730325851499	3.0956133809613799	5.0062528726093696	1.66919961843207E-6	3.04454439262705E-5	4.40675645423602
RN7SL9P	1.0689453021889901	1.97566826998597	5.5167871201630998	1.6558557306085601E-7	4.1373886488293197E-6	6.8303027248729498		LRRC59	0.60792189297096699	3.5029626670863498	3.9851539290072799	1.0887951673281899E-4	8.9667943764346805E-3	0.92190289606429099		RPLP2	1.20347747317019	8.2877313099753405	8.2359544268786298	1.2333807528051501E-13	1.03059373552575E-11	20.426083864096999		TRPC5	0.92788492101543996	0.90716079119249904	5.4539250163863704	2.21667454822186E-7	3.6817254709930802E-6	6.1693036204639		KIF21A	1.05392067575018	3.1104715566764201	3.6920928585713901	3.1970045307833501E-4	4.3706830599862002E-3	-0.31492024887850301		MRC2	1.50896355229142	1.69653088988053	6.9073509938678201	1.6701605132447099E-10	6.66923987104204E-9	13.366292755134101
CCDC57	1.06777001316515	3.5087788783585898	5.5710055944621004	1.2855081455135401E-7	3.4715464462682598E-6	7.0744732264527501		NLE1	0.607085190151608	2.4468575892974198	3.73924471377528	2.6988704659871503E-4	1.5803897682058098E-2	8.2055101694182397E-2		ANKRD65	1.2007588718537301	1.1890303383129599	5.3804829903977902	3.1090368079151599E-7	4.1782857069715196E-6	6.0055866140826701		RP11-115N4.1	0.92722125636762098	0.78217928397703795	4.3518312128279097	2.6131166041468899E-5	2.46386403826065E-4	1.5656331633757601		COL4A5	1.05195004363635	1.4193215992216399	3.1054377141049399	2.3074805768742001E-3	1.84397826817061E-2	-2.1411133132795701		ANXA2	1.5068034271266499	3.7368686484693301	6.9460092244213802	1.3640098253382E-10	5.5720883912546001E-9	13.564523147656599
PCDHGA9	1.06726202208446	1.4379632017792201	5.0176533841849196	1.58765853656307E-6	2.17340319664825E-5	4.6561495416064496		SOX12	0.60588887403191805	1.8420101161826701	3.2758227937148399	1.3331740642761199E-3	4.2701391061867197E-2	-1.3806978058911501		RP11-963H4.6	1.20033599123412	0.38341009370388801	12.153527017818099	1.5167279166514201E-23	2.00176972630466E-20	42.943714295931599		TMEM132E	0.92613311024538703	1.1605148367745299	5.1101089256693299	1.0548359498458599E-6	1.4472916324866301E-5	4.6562449818223897		MDFIC	1.0518102188276901	1.7189882929952001	3.0433712592968001	2.8029864498734501E-3	2.1310977628934399E-2	-2.3185019346367701		CCDC148	1.5051314382788501	1.33086243468409	12.15628236087	1.4927790313275401E-23	4.2686845722495099E-21	42.961126697946597
SYT16	1.0646197913525499	0.95614856076285704	4.5345298198252904	1.2436279154558401E-5	1.1249914949796701E-4	2.68852488389938		RP11-230C9.3	0.602996490634223	0.498535648562413	3.2941092749295402	1.25536591031784E-3	4.09222255452057E-2	-1.3260576375106701		GRIN2C	1.1984624654381399	1.3133158540537699	6.0552615938801404	1.2604092839941301E-8	2.5888183027033498E-7	9.1203976418500492		CMC1	0.92559306219226301	3.4658134734038901	5.5044502995605802	1.7536417595672999E-7	2.98588979981635E-6	6.3970517587054596		CCNB1IP1	1.0488980903456	4.1516744512317096	4.3816657213379298	2.3180019028625899E-5	6.4111872081753596E-4	2.15461849817898		DOK5	1.50204661327345	1.7273070126733101	4.8202640488666502	3.7410933695565799E-6	6.3259381707561201E-5	3.6297388787732499
AC005086.2	1.0635125246788899	1.9904556861604701	4.9624672809910502	2.0219842380391499E-6	2.6314936207421201E-5	4.4243124096959203		ARMC6	0.60184381888753802	2.9649145086013702	4.7177210844097202	5.78907149529236E-6	1.1871517450425799E-3	3.66468082818615		PCYT1B	1.1967532037383699	1.18443736739577	8.5307877167189492	2.3485886627944301E-14	2.3473117602204799E-12	22.0587535247844		ZNF385D	0.92550186249020605	2.6004726472799602	4.0228776374122601	9.4387491985773603E-5	7.4820670404028696E-4	0.34096277551740101		ADGRG6	1.0473633032149701	0.90912766536993495	3.5346678881422702	5.5655775187381804E-4	6.6343540075148597E-3	-0.83088740634027802		AQP3	1.49955865208911	0.84608015835596995	8.1446144895998902	2.0545232191167401E-13	1.32685594898842E-11	19.941591501630398
RNF157	1.06346176428015	2.7419058172011801	4.9772928177350799	1.8951165302539499E-6	2.4941303514505599E-5	4.4864207112854597		LYPLA1	0.60027812341363396	3.8559418061245601	3.1902695074641301	1.7606408214601299E-3	4.9602465441814798E-2	-1.63287860521106		C5orf38	1.19671016525616	0.63093250137916401	8.7419028064509696	7.0899002318655498E-15	8.3317658615201704E-13	23.238477674535599		FMN2	0.92360983722604095	3.1346465259437402	4.8342573563942004	3.5230441694909801E-6	4.21226781630754E-5	3.4909662044214		RP11-717F1.2	1.0467778551023601	3.6948030211321501	3.13384213141895	2.1089297844728901E-3	1.7340388796547701E-2	-2.0588961545267699		MOB3B	1.4984274834304501	1.0876698103667399	10.0971843569568	2.7924391571796599E-18	3.8226709653816801E-16	30.9808316480324
RN7SL590P	1.06338593198341	1.88574326127753	5.5301409095122001	1.55596810681041E-7	3.9491514000860697E-6	6.89030112955977		COX14	0.59855757478916605	3.2704314947844502	3.3526975942533999	1.0336862404735001E-3	3.6243799843087003E-2	-1.1492581412475		ABTB2	1.19613109069643	1.0031903788632901	8.9073655279488495	2.75824951084107E-15	3.5316571846271599E-13	24.1687134426437		CHST1	0.92210365887220302	1.47127790007057	5.1722986456225204	7.9914293295817097E-7	1.1388008041313101E-5	4.9250631359880996		FAM20C	1.0464100764412301	1.8695977619013999	4.0464673761916901	8.6283633117211598E-5	1.70030289579216E-3	0.91281264048456301		STX3	1.49651518000864	3.226388024377	4.0367091157285602	8.9551631547413795E-5	1.0416726732222601E-3	0.59594701328180599
POU2F1	1.06234961006899	3.3775706761285602	4.2738796049905403	3.5647725690126798E-5	2.6758928638212102E-4	1.6878670527367099		CCDC86	0.59854508833230602	1.1279375210643301	3.21634695721648	1.6184534640479699E-3	4.7562347475948598E-2	-1.55661662197155		PBX3	1.1939578991611599	1.9001422643895101	4.8299883357693902	3.5881764253479901E-6	3.3745773244200897E-5	3.6438301250830101		FBXO28	0.92179184485896803	3.6666201802666101	8.2220725506299495	1.3330545007161801E-13	1.1629657840824199E-11	20.2233679864379		ACTN1	1.0453419904374901	2.9335981198304002	4.0619681614941001	8.1324439035464297E-5	1.62901152562475E-3	0.96854935595156799		ACTC1	1.49430496166384	1.3071192321655201	5.0103805800341803	1.63921200609878E-6	2.9940922774278299E-5	4.4242327699150499
LINC00910	1.0622730993724601	1.8508047244305701	5.3209268164464198	4.08247576697647E-7	7.8701570291315607E-6	5.9610128586133602		ERI3	0.594590938267055	4.2588508328583998	4.7643476130097104	4.7503145516392499E-6	1.0316801291222601E-3	3.8506964734767299		TPT1	1.1925737506706	9.0332567137501307	9.0061546041000398	1.56652634078157E-15	2.1022246486665599E-13	24.726292472008701		LINC02100	0.92038781386275903	0.87639012558422702	4.1114817086622004	6.7242623207906197E-5	5.5932648703253905E-4	0.66347784197542703		NABP1	1.0440727824153799	1.4170590245546699	5.7815301361401401	4.7464736986692498E-8	5.6816394004163698E-6	8.0820234523271708		KCNIP1	1.4911852578673701	1.5033255783667101	5.6926476848389997	7.2469551201975799E-8	1.7686831386762001E-6	7.4426818571076696
CCDC40	1.0599494587851901	2.2573744810262202	5.9691162900982304	1.92004895763827E-8	9.5671597238680692E-7	8.91186609467705		TMEM183A	0.59356755825076302	4.25256840999229	6.0332004280679197	1.40439963529258E-8	1.5739070020025801E-5	9.3675597607119201		SLC35D2	1.1918048023561201	1.9346756835206	10.9133973266472	2.29864569212859E-20	1.3919516595910901E-17	35.709420556493498		KCTD8	0.91859514604009795	0.90599253805550095	7.6019807537107598	4.08783079490189E-12	2.3310820481679899E-10	16.848112170956298		GOLGA8H	1.0439400638226499	0.46941372378058599	6.10980242216813	9.6406651234972706E-9	1.6163658476763901E-6	9.6209460860873008		GAP43	1.4908037400433301	4.1316030612738297	3.8058282816314399	2.1192286584742601E-4	2.2048633295437799E-3	-0.21827501110477401
AL353662.3	1.0593326442278601	2.9131641178749499	4.6925689185230404	6.4373474652680003E-6	6.5978325115944797E-5	3.3164822602742401		PMF1	0.59316660510349795	3.60429766072683	4.1938065919142797	4.88478410034421E-5	5.3611529236114999E-3	1.66739309670772		GRID1	1.1872307191684299	0.78795156514035303	9.9544193093231392	6.4360239223976698E-18	1.7527779012362601E-15	30.146060142892399		CAMK2B	0.91854731660153699	2.69280920165366	4.7908556566855696	4.2426657231563296E-6	4.9575139637299098E-5	3.3117620309804701		GPR85	1.0432674781117099	2.5142244893884702	2.66809110656967	8.5443259597172607E-3	4.7499032919166899E-2	-3.3235412286897299		ELN	1.4861053043463699	3.5173401047547701	3.59760245133808	4.46841450278511E-4	4.1516883360614796E-3	-0.91921743402524803
CST3	1.0589449226774099	5.1165890620950103	4.0435117990302398	8.7261080119602403E-5	5.6940952280884504E-4	0.84127804396226402		CHCHD6	0.59281819246204404	2.6991467543249699	4.0132651216929496	9.7895952880746405E-5	8.3013187589419807E-3	1.0206091547790099		PABPC5-AS1	1.1864945637553399	1.1188784427584	7.9952117418533	4.7134281745242605E-13	3.4363962464463501E-11	19.107228834479599		DENND11	0.91836351488699797	2.6736481493495701	8.8030788316999793	5.0039218324221603E-15	6.6725871647262495E-13	23.4654167084779		IGLON5	1.0427951569957901	1.1142714463069201	3.5142569780862098	5.9727802020628101E-4	6.9966077050654697E-3	-0.89642105011071105		TRAJ42	1.47998964447172	0.81640542814322403	6.28755116875766	3.98889841662839E-9	1.24283643644489E-7	10.265233122521099
COL28A1	1.05833294535369	1.1782146624393599	6.5439829703502097	1.0920831220724401E-9	1.57898040616047E-7	11.691780065287601		PDCD2	0.59166396907386698	3.7736799903064902	3.6370282212751102	3.8887526000091398E-4	1.9599476151489902E-2	-0.25430825731715001		LAP3	1.1814119162207499	3.7457606135681001	9.8423924640221792	1.23801596378293E-17	3.1703063526286E-15	29.500458185530601		SGIP1	0.91651485671639399	2.3817639505920098	4.4321336816747099	1.8902145827500299E-5	1.8553227498724199E-4	1.87572218247017		TOM1L1	1.0419830715084899	2.0236652825334698	3.6501059789854899	3.7126902753159601E-4	4.8974780587150999E-3	-0.454342600072346		NRP2	1.4799430133923599	1.9758760405662401	6.3107119208725999	3.5522365884142501E-9	1.11829187571167E-7	10.378336356193101
RN7SL134P	1.0582404253952999	2.60337957332391	5.2217130244532397	6.4003700601663096E-7	1.0915833258345899E-5	5.5285072138039002		AMD1	0.59112795615698599	3.8182512862848998	4.87779197710812	2.9207698356996302E-6	7.2277819703428503E-4	4.3086637139779702		MPST	1.17866329059311	2.87170753536574	8.229537450954	1.2784637269852899E-13	1.06308699443275E-11	20.390756488876299		RPS27P25	0.91513746233222604	1.37388019127926	7.6205255901763502	3.6952037047239602E-12	2.1500627934027801E-10	16.9475775864552		RGS10	1.04136768847115	1.8551090813203499	4.1688489241571904	5.3842352209214699E-5	1.1995433226491699E-3	1.35737897286539		CPNE9	1.4784865712839299	0.82391013697316096	9.2520056514086608	3.80949741032575E-16	3.8038963488778499E-14	26.134085646468399
AC090519.6	1.0581800962327701	3.13579712608886	3.9134144508269899	1.42485569466471E-4	8.5989180813438601E-4	0.37944991873953199		MRPL55	0.591002447291614	3.8635976556808198	3.4847967941180702	6.6102041646038604E-4	2.7343900671909799E-2	-0.74101205941187298		EEF1G	1.1765761286977101	8.2810637604749893	7.2397683311874603	2.8814705731812702E-11	1.24844320995612E-9	15.067343482141499		ATP2B3	0.91330668569505402	1.2091276837507401	6.6305802294153402	7.0108209721069101E-10	2.20171432017259E-8	11.7911868352135		BCAT1	1.0410041872703799	2.63444623364538	2.93857158343716	3.8676202446213501E-3	2.6868394487356999E-2	-2.6109119272465402		CYP39A1	1.47499710111141	1.18194870862476	8.4443871774586405	3.8257477077912799E-14	2.7541102939221398E-12	21.594925071958698
CABLES1	1.0579772127143099	1.4623905967734501	4.4999316832318099	1.4336244462211201E-5	1.2620406618076601E-4	2.5531589520895501		TIMM17A	0.59065800352561904	3.6771631603224502	4.9220987590194598	2.4107006146116801E-6	6.42789189465665E-4	4.4895694099738703		EEF1A1	1.17232370113254	10.919013953897499	8.1880952062127506	1.6117139162385699E-13	1.30848799206044E-11	20.16282738073		CPEB3	0.91284844992353997	1.32689859140419	8.2983378049494902	8.6967367240041104E-14	8.0510509470852496E-12	20.644951020978102		UBE2C	1.0409121718351499	4.0320802349281797	4.0423328479673097	8.7654426529948295E-5	1.72204146654561E-3	0.89797420246677795		CTSK	1.4727079606739999	2.38876614968268	6.7368872274095599	4.0539117231848099E-10	1.5033353329666301E-8	12.498631984921801
TAFA2	1.0576537517306399	1.8241941764870799	3.8819395464825499	1.60161741426527E-4	9.48113301288809E-4	0.26952324920064502		ZNF485	0.590528812953519	1.3119473775348101	3.91822957033841	1.39951857305208E-4	1.0493617023546601E-2	0.68911821496908698		DLL3	1.1710491562659699	1.2343170338015499	6.1552516951478902	7.7023553386759802E-9	1.6863276647908501E-7	9.6004601541971493		CTC-321K16.1	0.91276863616270498	1.8198938266362299	5.6783122809412001	7.7560701041812805E-8	1.4618104738279699E-6	7.1908652387203897		FRMD4A	1.0398654029863501	2.4283245132384299	4.5191962615423904	1.32463593443572E-5	4.2592218822377702E-4	2.6856734216570302		CNTNAP2	1.470353878843	3.8456721246352501	3.3197987506605	1.15319044273836E-3	9.1940858842361993E-3	-1.8031743290822
TJP2	1.0573696006097599	1.59379365003429	6.8156371003668896	2.6947429483019601E-10	6.0569348923580198E-8	13.051934762337		NDUFA9	0.58956539921246698	4.5319061449918401	3.2110628482440902	1.6463720793245401E-3	4.7985313514718499E-2	-1.57211268928376		RP11-641D5.1	1.1703059257449699	5.8248881571961197	7.6150268236297203	3.8073667539282697E-12	2.0937262986986699E-10	17.053969743219699		RP11-465I4.3	0.91260014237903597	1.16304193189815	4.8851064490807703	2.8298005268400199E-6	3.4588254078264397E-5	3.7023739633797801		AC004528.1	1.03769279806879	0.875527243559729	3.8615606183508602	1.72699178218622E-4	2.8195623972019101E-3	0.260958161951096		RP11-58A12.3	1.4702905103305499	0.48414980356523901	10.961724813269001	1.72890084456716E-20	3.2126348112476901E-18	35.997805554509497
RN7SL96P	1.05640035507485	2.1289753129037901	5.3258534430619804	3.9918025153364702E-7	7.7388346165498503E-6	5.9826290107571101		MRPL51	0.58873696196034497	4.7137232708383099	3.5052567151540601	6.16111426526747E-4	2.6230345199491099E-2	-0.67660265527040897		BARD1	1.1688712139881099	2.7783681503806998	7.1559633319127798	4.5024142241834198E-11	1.8510244804087E-9	14.629657391176501		RP5-1007F24.1	0.91178694451685505	1.4122048643290701	6.0134591431558402	1.54664082125248E-8	3.47332881114779E-7	8.7633395079008292		FIRRE	1.03737082762253	1.7782218745723799	2.74823624138266	6.7951870217221599E-3	4.0327668209625599E-2	-3.1187827981062299		MAB21L2	1.4697724661420599	1.3868791391381801	2.7602254807489399	6.5635047553608897E-3	3.7818954076786697E-2	-3.3967657972296199
RP11-445O16.3	1.05565341913357	1.0641164090191999	6.3240966540826502	3.3217692878865599E-9	3.0974295069945098E-7	10.6119402614567		HMBS	0.58816071994886499	1.50364366278735	3.2034828609322301	1.6872039231667E-3	4.8541750905879102E-2	-1.59430346550513		DIO2	1.16852215809533	1.3674276540893699	6.2594138395372303	4.59065790546679E-9	1.07793982794878E-7	10.1052582941239		GDPD1	0.91174152545534504	3.3317536441442801	7.3817224589168804	1.34647809313658E-11	6.75496300291678E-10	15.674446097137601		ARHGEF10	1.03504797968761	1.5835182064222399	6.6415608249543796	6.6268877163477702E-10	1.90319379922676E-7	12.2129515263022		RP11-87H9.3	1.4667202857133099	0.553741662184289	11.5506211758596	5.3387709237266104E-22	1.27220933789841E-19	39.430325993066198
RP11-420N3.3	1.0532519738350701	1.09217160376412	5.5585795529101398	1.3624735730595501E-7	3.5982165085952298E-6	7.0183803644054699		NXT1	0.58769351085682697	2.6368611975268101	3.5251550077353202	5.7520076676590695E-4	2.5154404304991301E-2	-0.61366061316682297		DLX1	1.1661334344027301	0.38119215092168601	10.2617225099726	1.06419465876868E-18	3.7262739779688098E-16	31.922505357749301		DENND5B	0.91167305239456897	3.2700090377164699	9.7268194914637593	2.4285585415182301E-17	6.72057877682936E-15	28.7362942120734		A4GALT	1.03391680779344	1.1049337891815401	2.8032610277094201	5.7898847444631902E-3	3.5940297584057999E-2	-2.9750662380306898		SLITRK6	1.4659794986768599	0.91521623999913704	5.6129666252461403	1.05572957754826E-7	2.4938280319212499E-6	7.0774555846501199
RP11-385D13.3	1.05292317288654	1.8576105432360399	5.7284532798899699	6.1138246273573094E-8	2.0854259855489401E-6	7.7919340920298499		PRIM1	0.58742899001936399	3.1694086247650399	3.2157229278150701	1.62172743689975E-3	4.7590396027425201E-2	-1.5584477741924401		MDGA1	1.1640030016674801	3.04401356001275	3.9545110818165501	1.22185621789121E-4	6.4763034957570004E-4	0.27414739915293201		TRAF3IP2	0.91150410756774802	1.37617320950737	6.9888744811169001	1.08902628781715E-10	4.1988285458070496E-9	13.6189576434512		UBBP4	1.0338703895819701	0.49791868852934201	3.2582048741554499	1.41236959723616E-3	1.2993295426083899E-2	-1.6913400085635499		RP11-507K12.1	1.46579637518203	0.21109403474313601	8.6617276552072795	1.11853327579008E-14	8.7630357338610697E-13	22.805230169831901
AIFM3	1.0527229537962799	0.57165350725529795	6.7529244440987304	3.7311399887160002E-10	7.56099360233031E-8	12.735482732551199		RP11-234B24.6	0.58702105265118099	1.07006687111592	3.8034309223280802	2.13788855485207E-4	1.3590349124016E-2	0.29713313353834098		RPL7A	1.1610161434553301	8.3850628337124302	6.9573278048020502	1.28528248120861E-10	4.6392748858884602E-9	13.6016165087701		ROM1	0.91072147092706002	1.6714601544304599	4.8960686731928398	2.6987179755158699E-6	3.3180340616435797E-5	3.7481540039608201		AC090519.2	1.0327317134033001	2.0885875321379199	2.9356334494421099	3.9022257815949399E-3	2.7036662462007598E-2	-2.6189801579852698		CTD-2142D14.1	1.46483492591885	0.30451571529603	17.299650367891701	2.44260781466936E-36	4.33537618747108E-33	71.980976420556402
CTA-398F10.1	1.0525533784035299	2.2824325024516798	4.3206488405946697	2.9601375369152099E-5	2.29567875998342E-4	1.86413124867818		RPL35P5	0.58690069027717695	0.22813128923482801	3.3417007834591401	1.07228129473546E-3	3.7041921344042501E-2	-1.1826439525627099		H2BC9	1.1585900967835401	3.81054384823081	5.5251097890222098	1.5928188717571701E-7	2.35138690705252E-6	6.6538994923879402		DGKE	0.91040687896675798	2.0557135929807999	7.1641958860366399	4.3098682167615601E-11	1.8553767799891399E-9	14.530004677136899		AC073415.2	1.0320896776224799	3.4340101850273799	6.3664412484340902	2.6852298391288799E-9	5.8814532033890095E-7	10.8574090251961		LAMB1	1.4628753480051999	4.1582852888207098	6.7063215495817401	4.7474408797969301E-10	1.7305968623576999E-8	12.344189529964799
RN7SL721P	1.05248599495957	2.3871773971040802	4.9022467665306504	2.6275060121947702E-6	3.2277563116870898E-5	4.1733559100009296		TOMM5	0.58581571000716004	4.2444814980593897	4.2405006025836398	4.0670536452623997E-5	4.7254940232267801E-3	1.8382377924636899		RPS28P7	1.1572106746129101	6.8273411862258602	6.4846560022777302	1.47696862975202E-9	4.0004221597396403E-8	11.2126362718406		PPM1D	0.91013386041918198	3.34312256970086	9.2401382303182409	4.0790838813459299E-16	7.6907914117449695E-14	25.9443407970438		ITGBL1	1.0312592855421701	1.5856847909093299	3.1085489448359902	2.2849176175683801E-3	1.83159797784814E-2	-2.1321394284733501		SNHG19	1.46171345318806	4.0866554683917897	5.8748675576697602	3.03142792019143E-8	7.9434216828656896E-7	8.2896883496439493
RP11-166O4.6	1.0506074381716199	1.56602852129814	5.6932270539945202	7.2271777169497896E-8	2.3366664035605501E-6	7.6303445430782402		RP4-735N21.1	0.58568428782585802	0.119095746894853	3.6498449216397102	3.7161374576515798E-4	1.9070805461725598E-2	-0.212550038844562		H2AW	1.1562169600833101	4.2017927713215002	5.3531586392058603	3.5236311509174302E-7	4.6480866888780602E-6	5.8843504833843596		TUBB2A	0.90846620292872204	5.77801967144734	5.4642589825267196	2.1131648803155601E-7	3.52511848450846E-6	6.2157756031408899		FAM126A	1.02974157638242	2.6039450209875299	3.2664837536562001	1.3746228038933801E-3	1.27531696038212E-2	-1.6664364381798		TMSB4X	1.45901572020754	9.1542505449082796	6.7980601130373799	2.9524130697295002E-10	1.1157606866748699E-8	12.8087764419161
MMD2	1.04871136680629	0.98085930570267399	5.2441627060440101	5.7837836070795702E-7	1.01535780976671E-5	5.6259017600953598		MRPS24	0.58519681872950302	4.05782152870548	3.6503686150965402	3.70924069148627E-4	1.9070805461725598E-2	-0.21084122936910499		GOLGA8EP	1.1538667126399	0.30375962527006201	9.8429965492243294	1.23366016708002E-17	3.1703063526286E-15	29.503936313228099		ALDH5A1	0.90510816386895299	1.93441738902305	7.6581417460830403	3.0099657949392601E-12	1.7807926367484299E-10	17.1496313237609		BCL2	1.0291166918313699	1.3561464746877301	5.4132998986099796	2.6738649282035098E-7	2.1845900886427101E-5	6.4176707718712098		CCDC80	1.4552050639937799	2.1287277035030301	4.9761886849701202	1.9042755626836001E-6	3.4187956666358697E-5	4.2797677790244002
AL162389.1	1.0484826676874099	2.5173011611627598	4.8491312431555302	3.30487810984811E-6	3.8617181854733698E-5	3.95378769220325		ARL2	0.582559556893123	3.36458386567856	3.6729954555607098	3.4225481787174798E-4	1.8236583835915799E-2	-0.136818472526162		KIRREL1	1.1520739597615799	1.49801808908462	8.3464362552623097	6.6385566070418305E-14	5.8711303381040697E-12	21.035739780103398		GOLGA8A	0.90091539818072397	3.4211915010132801	4.3667444742011403	2.4613268299646798E-5	2.3374430736520699E-4	1.62289759855706		RN7SL751P	1.0278332223296001	0.622909885159459	7.4183826412738201	1.10532518201034E-11	8.2454054736864307E-9	16.188080077338		RBP1	1.4544268645240599	4.2525508190251902	3.94939195100722	1.24556088936775E-4	1.3891984853204001E-3	0.28352619984045202
AL023807.1	1.0461374209077201	2.2437397178993499	5.1025475972702701	1.0909154906166699E-6	1.6228786743647698E-5	5.0162149446770803		H4C5	0.57921820152328696	6.6162562021703097	3.2318672125210202	1.53897837291421E-3	4.6402414874942899E-2	-1.5109761341540999		CRTAP	1.1519795702135101	3.3361116300839999	6.02105298157527	1.4902538007593001E-8	3.00103065855565E-7	8.9571960815319596		DAPK1	0.89894064164389498	3.0673640801805102	4.8955084126921697	2.70527212081471E-6	3.3240813225728003E-5	3.7458125171858998		HDAC4	1.02614284542935	2.8599560810060001	5.5794064534864596	1.2359160277570099E-7	1.2094119730172801E-5	7.1599871448602102		HAGLR	1.4514221357177499	0.38785746888114803	10.703320595192199	7.9325010299301098E-20	1.33869407545102E-17	34.494318314997798
LINC01684	1.0460307231138199	1.41287225214876	6.33635831596097	3.12353441812904E-9	2.9883747875453198E-7	10.671635354270199		COX5B	0.57854722396001301	5.5378068153373299	3.21270107726582	1.6376689337090401E-3	4.79488597018611E-2	-1.56731078809155		LHFPL2	1.1514003369654799	2.7463897415152001	7.0949690315587901	6.2218309458601603E-11	2.4615686583037202E-9	14.312557079066		FHDC1	0.89832823673636397	1.3371403611619499	4.9528304725069701	2.10879245913505E-6	2.6564982384305799E-5	3.9863485218647599		LRP5L	1.02530287409129	0.65474815360902305	6.3058099949664301	3.6406854956543802E-9	7.6487087278498798E-7	10.5627754157104		LRP8	1.44960932879613	3.6907933500961301	6.5779398772004498	9.1816449449246403E-10	3.2105817160676698E-8	11.6994028086479
BLOC1S6	1.04575568501258	5.6791038731588896	5.94168064288385	2.1939472195782101E-8	1.0461311020350599E-6	8.7828163343102705		MRPS36	0.57818416575480303	3.0522321796729601	4.4071553358400299	2.0914834970716401E-5	2.8784181433495E-3	2.4596555042138699		CRTAC1	1.15033385728882	1.45026982636275	5.5523697546191597	1.40254320947545E-7	2.1034878810641101E-6	6.7773237062597396		ASIC1	0.89696402466521297	2.6940714355405602	5.0866428016310996	1.1706916471620401E-6	1.5894972424881199E-5	4.5553851528467302		NOTCH2	1.02499672121465	1.90940084956204	3.47057728876239	6.9402383323821399E-4	7.7692028587293101E-3	-1.0356001601020199		PCAT7	1.44946995609111	0.69653230301829605	13.8209887689254	8.5673152598296103E-28	4.3661074361777196E-25	52.598545625899
EPAS1	1.0448120618041199	2.5396993896742899	4.2961064600755696	3.2639557784507802E-5	2.4852415950949499E-4	1.77145384351337		MRPL27	0.57770060285931701	4.0415653438241304	3.9624468488370201	1.18599985236585E-4	9.5086891590303608E-3	0.84257109637363703		RP11-118F19.1	1.1501498383576401	0.39994816935086702	10.832716635526699	3.6992020265220502E-20	2.04736910439939E-17	35.239516785393		ANKRD13A	0.89639607020932299	3.5058690620977702	8.2448848854362708	1.17332890678999E-13	1.03769047234183E-11	20.3493350368447		COL21A1	1.0240787332155401	0.81839612513533799	3.3240204737948398	1.1371676413711299E-3	1.10688904759181E-2	-1.4918736924570599		LINC00681	1.4421890428590001	0.482383501853621	7.4881834178373996	7.5809530692243306E-12	3.7411967054565199E-10	16.397264042781501
FN3K	1.0445532188339599	2.19754053931312	6.4980921098548698	1.37960060493404E-9	1.8121649326993999E-7	11.464806324602		CASC11	0.577116363253527	0.21703628505330999	4.3970781161091601	2.1783706925836901E-5	2.9873441766270102E-3	2.42156903927529		RPL21	1.14984476072025	7.9426263665744798	7.4919078743027896	7.4290352137339197E-12	3.7562603194628001E-10	16.3975306252057		ETV1	0.89276268945821602	3.2267148254423499	4.2986998766420399	3.2304506319874598E-5	2.9655387003684402E-4	1.3628263097230999		CLVS2	1.0237516052804501	1.8574567527124799	2.8513278046502002	5.0247274331953404E-3	3.23979419317839E-2	-2.8474484876845501		RP11-752D24.2	1.4413640782953601	0.311999861866815	11.545206001554	5.5123401649005504E-22	1.3075169261187199E-19	39.398745464906597
RN7SL624P	1.0439264168648601	1.1800704243217499	6.3522733969290099	2.88351313086941E-9	2.8572053726244001E-7	10.7492102586942		TUBA1B	0.57630589825704204	7.8067227177310503	3.5934585487622401	4.5339033823228199E-4	2.15483910336953E-2	-0.39536055961521799		BVES	1.14943062101834	0.84976975095298402	8.3753522957921707	5.6426538236428401E-14	5.0599072754450301E-12	21.195737472771199		USH2A	0.892621922807875	1.23188829491261	4.8976310998301296	2.6805213746652099E-6	3.29918211852625E-5	3.7546848194033999		SLC29A1	1.0234821039098201	1.8167856951708601	4.5553261008666404	1.1413768996822099E-5	3.7927018580014802E-4	2.8271972309700399		RHOU	1.44053091093362	2.53542217972839	6.5421154886639403	1.10251179908817E-9	3.8111811499439901E-8	11.5206238526108
DLG5	1.04364803548109	2.78785865932268	5.04356788623247	1.4164162491099699E-6	1.9881586357837001E-5	4.7656242769844397		MRPL52	0.57337939347355704	4.4949050790456901	3.2968546066179099	1.24405736291865E-3	4.06824146023817E-2	-1.3178322329588299		YAP1	1.1479194722586501	1.59186700739514	4.6872043511466703	6.5842807491039497E-6	5.61009930008076E-5	3.0603770599765201		HOMER1	0.89186742199617497	3.5928308446789501	6.9570948945452598	1.2869018436433801E-10	4.8849123669625302E-9	13.4549510363852		TRPS1	1.0231504204116599	1.83841677468576	3.2960658867597101	1.2472946737350501E-3	1.1834723868929999E-2	-1.5770103650860501		DUXAP10	1.4401036926159301	2.2848494344783798	4.3889165046713003	2.2512426622497001E-5	3.1275563376873498E-4	1.9097490898796401
RP11-367O10.1	1.0431046790690801	0.67090673762210495	5.3512331519563503	3.5549423514834302E-7	7.1170747847357201E-6	6.0941923254125703		ZNHIT3	0.57337724626948505	3.99851113104204	3.9982544617160798	1.03622132932505E-4	8.6165402686621904E-3	0.96783465807325897		ZC3H12C	1.1427783515851699	1.8479656955367001	10.8083915284989	4.2696263326091402E-20	2.2892313186672699E-17	35.097887667499101		SLC6A8	0.89136329082750299	3.5098078802269699	5.5636947277729796	1.3302226072031899E-7	2.3424296283942101E-6	6.66580329001681		LPP	1.0230528552081199	2.4163717546844001	4.5228918843298302	1.3046605121796401E-5	4.2049771999317699E-4	2.7001113916188801		NENF	1.43696943670012	3.3940900339201399	7.1222330327221002	5.3854669708224299E-11	2.3692372301040298E-9	14.474729819987999
SHANK1	1.04174310249047	1.6290590430627301	5.7100566885376702	6.6724963623516896E-8	2.21292997914282E-6	7.7074692846817703		PAK1IP1	0.57291240516820896	2.3446912871744101	4.6544403685763296	7.5560499620651503E-6	1.41893788485815E-3	3.4143177137121601		RCBTB2	1.1427568557930099	2.82741810124715	7.8505543765404697	1.0480912547518999E-12	6.9519784877048502E-11	18.3215133774716		FLRT1	0.88984484616075599	0.94952121662404898	9.0637459605206505	1.1257562836605E-15	1.8238190514403899E-13	24.940257857402099		SOWAHC	1.0213681653377	1.89060724860005	4.8159356798217603	3.8111964227101202E-6	1.72229940535325E-4	3.8721476224787801		KCNK3	1.4348303184862701	1.5675402901619799	8.0233428623219805	4.0331196652803399E-13	2.4713420882298799E-11	19.278504109585899
RN7SL670P	1.0414353217229499	2.61730590358186	4.8814981516334202	2.8743345070814999E-6	3.4597226067323601E-5	4.0873858980862501		IPO7	0.57269220693290401	4.5710612797063197	3.7503449946702898	2.59279556581725E-4	1.54588132510482E-2	0.119038738104426		KHDRBS3	1.1391869459575801	3.7014609421277802	5.8633845234818001	3.2038911256560299E-8	5.8416820410827899E-7	8.2120080074649593		XKR9	0.88970552755431598	2.1158700324317001	5.4692772964827299	2.0646173915932501E-7	3.4570587631778798E-6	6.2383633910568701		TOP1MT	1.0209746115798499	1.1403840766842599	3.98273459657231	1.09877538693054E-4	2.0439525376251899E-3	0.685408513700137		SLC26A7	1.4337196568724799	0.62865768620971996	6.6088388611833198	7.8381856943235798E-10	2.7595560469098701E-8	11.8540074053033
RP11-14N9.2	1.0406532593214599	1.9906611159702201	5.5090049355275204	1.7169295034321101E-7	4.2426209985913399E-6	6.7953798150998104		PTGER4P2-CDK2AP2P2	0.57221545833623	0.489717935552344	4.5102113145716203	1.3744447823168701E-5	2.1503167731128799E-3	2.8528610313479499		NETO1	1.1366052104016999	1.03840729800516	6.8938592517381503	1.7921275567600701E-10	6.1784587810820202E-9	13.276015153895299		ARL6IP1	0.88939958313815903	6.7842574023756397	9.0240924422205602	1.41348553079384E-15	2.21228551448779E-13	24.715186029635099		RND3	1.02041063957128	4.0425159061075	3.1208924805685601	2.19739939201205E-3	1.7844535394458301E-2	-2.0964595908889998		TLK2P1	1.4323659487307201	0.253319650208506	15.0125827167612	8.8516528652686801E-31	6.5087468040158497E-28	59.378223278733202
KIAA0513	1.0391235343398699	2.0857726371259302	4.9139612337324801	2.4973650903182398E-6	3.1019395735728897E-5	4.22200630186334		POLR3G	0.57104899283549204	1.2413071333293899	3.8053651756110898	2.1228369167161699E-4	1.35231017051008E-2	0.30366032021084		PALM	1.1355910169307699	2.6009788307910302	5.1523998972065002	8.7355749856870297E-7	1.0205118376379499E-5	5.0061303225165803		NEURL1	0.88926897742020306	2.2634239626883299	3.9673824395622899	1.1641746714359E-4	8.9436415952460905E-4	0.141785818315317		LINC00894	1.01834876887322	1.66160393620098	5.4257456448029302	2.5248394233432401E-7	2.0826688268962101E-5	6.4727937312051997		CCDC8	1.4322845317556301	0.73177422869444897	12.724040606832499	5.2608660670672704E-25	1.8804673486394901E-22	46.263318914210799
CTD-2349P21.9	1.03864497618175	2.2832478010432	5.2229075452676197	6.3660075896222198E-7	1.08682719506294E-5	5.5336824704755898		PPDPFL	0.56973989484518694	0.111753498435795	5.2950707003365096	4.59237148114072E-7	2.11052272211853E-4	6.0561775555124999		ZEB1	1.13503561903718	5.3734192214691303	6.4678665114816702	1.6083497697394E-9	4.2960549739505101E-8	11.1293688899153		ASXL3	0.88764479080199998	3.2111990902843499	4.93400162943579	2.2890484441825301E-6	2.8569811231562401E-5	3.9071228347831202		ULK4P2	1.0175081887066	0.66582105499154298	5.9066108427611796	2.6004623546499499E-8	3.4586821270941101E-6	8.6625153601510902		CHST8	1.4268892420500701	1.9271788716177101	5.40860160361715	2.7322638154584197E-7	5.9515481637442099E-6	6.1556123831576102
INSL6	1.03859411446464	1.37884124876543	6.0700309036817401	1.1723620754379E-8	6.92294474943602E-7	9.38950127661656		AC009133.15	0.56939939358465497	0.61651692139981096	3.60872845681696	4.2970896254490001E-4	2.0910497794210298E-2	-0.346084904810883		RPS21	1.1349095625799299	8.06897692014984	6.2852526534430604	4.0348121994742803E-9	9.6775327833802504E-8	10.231208284113899		ZNF204P	0.886801112576871	1.2239000638862501	7.1265881662611203	5.26234057276145E-11	2.2147440225770798E-9	14.3337018051241		AC009977.1	1.0173799726735999	2.4795388093744002	4.2568288381421402	3.81341340742386E-5	9.2681770776547104E-4	1.6832914649610899		CSKMT	1.42542710242309	7.9051085538191002	3.5110324377056399	6.0395886374377998E-4	5.3839575051298598E-3	-1.2010513232533999
RP11-227G15.9	1.03680051319055	1.3408358347717699	6.75596179864975	3.67291340928681E-10	7.51952600865762E-8	12.750776191045301		RP11-542B15.1	0.56760484934602495	0.31219823049019402	4.5902403317293698	9.8768169943793196E-6	1.69459841444897E-3	3.1628112649053		FAM20C	1.13185145622579	1.8695977619013999	6.8398240435688704	2.37581499432836E-10	7.9150776302957397E-9	12.999944122504299		MMP15	0.88462517641577998	1.9161033895645301	7.5242993132255602	6.2337801651525402E-12	3.40983137790363E-10	16.432542070080999		ESRRB	1.0156080463333499	0.669824710927579	3.01868616200814	3.0260513862532599E-3	2.2544060928242599E-2	-2.3881851572228698		CUBN	1.41875083579484	0.89398323875797203	8.6880301807401406	9.6330289371292796E-15	7.6838341192028397E-13	22.952312610694499
RN7SL391P	1.03664818939603	1.85178233885624	4.7486459140554196	5.07809199926035E-6	5.4352162899964301E-5	3.5430346645351101		PPP1CC	0.56746863449290896	4.9973458073885704	3.2978321356103502	1.24005374333258E-3	4.0628928247494797E-2	-1.3149020110751399		GRK3	1.1312070502225	2.9004523391206698	6.3860562908257901	2.4324077390173199E-9	6.1888725231190894E-8	10.725279906120001		SIK3	0.88312587175064605	3.0350582309071901	6.5155950041231598	1.2620083147102801E-9	3.68870482537009E-8	11.214964918493701		TIMP1	1.0149795876168901	3.2549299013639201	3.1950270074888798	1.73386178911647E-3	1.5001737100252601E-2	-1.87960031025837		MEST	1.4181784103597399	4.3414892078218799	4.7215773372628602	5.6953169752896901E-6	9.1982853891468697E-5	3.2259138115919099
C3	1.03626616304315	2.72013091023133	4.2748453144378997	3.5511671493996203E-5	2.6684040221006897E-4	1.69149185373487		MNX1	0.56689858030159102	0.107892191005394	5.1297492907582702	9.6654803905259404E-7	3.5791482493607998E-4	5.3523004497347602		RPS15	1.13038098658485	7.70990588662875	6.5716070064521004	9.4832661877296608E-10	2.7087828924240899E-8	11.6456804395935		AMPH	0.88068848157554602	2.7695931542054999	4.7885754134933496	4.2841711690569396E-6	5.0026056808915297E-5	3.30237878507543		RP11-351J23.1	1.0144716983400599	0.23159158588543999	7.3626844203591704	1.4917975096118399E-11	1.0376459650640699E-8	15.896534117052701		QPRT	1.41647599678692	1.3826288795782899	11.4686973988955	8.6625501186620693E-22	1.9994564112456199E-19	38.952566877849598
AC100852.1	1.0361134352375501	2.3172136568118402	5.3226700460475902	4.0501647796683198E-7	7.8283920968489604E-6	5.9686599871891701		B4GALT3	0.56689098275618999	3.1096171560470598	3.5483798378664599	5.3068669082731999E-4	2.3793994207546899E-2	-0.53982233483529596		NDRG1	1.1292507527487201	3.2141185913427499	5.5649016818689896	1.3227078496756199E-7	1.99538154860796E-6	6.8341928747016798		CTD-2144E22.9	0.88046875876790598	1.1331355751850001	4.2343279873863304	4.1670042409789397E-5	3.70310846498045E-4	1.11966258900002		ALG13	1.01322268219703	3.98309289987718	4.7776386916228404	4.4888804271735704E-6	1.9564068869388501E-4	3.7159809146806402		MEGF11	1.41600185841112	1.45075036147049	5.9718424733589197	1.89470961868411E-8	5.1600261107358901E-7	8.7469417760712105
RN7SL592P	1.0359998904929799	2.1352747989480001	5.5028879347027999	1.7664752379551E-7	4.3186429632551802E-6	6.7679514301203803		SEC61G	0.56351110172594099	4.9108490515985297	3.2110745470423798	1.6463097768396201E-3	4.7985313514718499E-2	-1.5720784057474999		RPS13	1.1264525994538801	7.7582072593222202	7.3953155861877704	1.25141955209767E-11	6.0311860660647302E-10	15.8856438845824		KLF11	0.88027063196948396	2.5614094774451202	8.3916651518006304	5.1482150939902799E-14	5.0764162321430602E-12	21.162583259176099		AC090519.7	1.01271818761916	3.6773962397405202	3.1976360086398099	1.71933868809654E-3	1.4916197699933499E-2	-1.87188853961087		FSTL4	1.4151690511837201	2.1508215115135298	5.39723742460564	2.87887521569793E-7	6.2550217434531E-6	6.1049946986262196
NAV3	1.0340422918090599	2.7534436213809199	5.0583810235586704	1.32674276694322E-6	1.8895988848948899E-5	4.8283750178919602		MMP12	0.56296084180541095	0.20956344051414	3.3516462382836298	1.03731917786736E-3	3.62970038906789E-2	-1.1524540180777001		PDCD6IPP2	1.1227400626778501	2.8244397295559698	6.8365081152338503	2.4171983708827501E-10	8.0321520042657796E-9	12.983037178859201		GUCY2D	0.88001036859200599	0.69479452494073402	7.2040278365144701	3.4866712566442401E-11	1.5551641501039201E-9	14.7384277477362		PLXNA3	1.0115808139590099	3.5900803734805899	4.5534688669326604	1.1501687512244E-5	3.8169881343019102E-4	2.8199020798457899		COL9A3	1.41460988867174	0.64205060905151901	11.193051496251201	4.41326406834817E-21	9.1596583921781002E-19	37.345472980847802
RN7SL264P	1.0337432667320501	1.94672531061002	5.2734780655995497	5.0651581716908697E-7	9.1994996970103099E-6	5.7534982696475296		PA2G4	0.56181985959784397	4.42731663094595	4.16424795882343	5.4815192751160799E-5	5.7346144343697596E-3	1.55999388277488		SULT1C4	1.12157068238506	1.7542475504377499	6.8300798111721202	2.49946207407154E-10	8.2681434368001299E-9	12.950272567361299		NIM1K	0.87890914814981802	1.81300740453668	6.2704581031498199	4.34452847655426E-9	1.1181078487260001E-7	10.004513735943499		TLK1	1.01088769469282	2.71816661242487	4.84953803436703	3.2991235741838202E-6	1.5312217187591501E-4	4.0098963628439197		HLA-A	1.4127200828531199	5.3261721163776903	6.6131875075302302	7.6653824535153497E-10	2.7061218494330701E-8	11.875796014221301
RN7SL739P	1.03366768177325	1.16897147403739	6.0477346447497897	1.30786715846829E-8	7.4632525920930904E-7	9.2835747390311703		NOP56	0.55937113957294105	5.2572350046129799	3.41834953836916	8.2901335347056301E-4	3.1474237015026003E-2	-0.94801907161890098		HMG20B	1.12057885668151	3.0500825880040798	7.0959558167810703	6.1894160734243604E-11	2.4506278779330699E-9	14.3176773360069		TMEM35A	0.87861931534774795	2.9067481628940102	5.69446901328888	7.1845277757984894E-8	1.36609535898005E-6	7.2654137708308397		CCN2	1.01031333828285	2.2968044796387899	3.3463165483305599	1.0559186500499499E-3	1.0502462754660999E-2	-1.4235326062262399		GSDMD	1.41225189106181	1.2703417314912	13.2549982052183	2.3315865743680701E-26	9.8370019799895993E-24	49.338833482419197
SLC8A1-AS1	1.03324735258292	3.05634470613436	4.8323704410039898	3.5517688669844801E-6	4.0880287817849898E-5	3.8848515405397501		BTF3L4	0.55926527080336597	4.4871315417315998	5.3547652128395198	3.4980351037608501E-7	1.73125829673826E-4	6.31391993936204		ATP2B4	1.11994442507132	2.42994735512434	5.5818321575998002	1.2218717176480399E-7	1.8701213514950901E-6	6.9111505594710598		RASSF8-AS1	0.87350156918612998	2.7201439768243998	6.47004401294764	1.5907278661078E-9	4.5614453885404297E-8	10.988159328797201		ISLR	1.00963466098055	1.6041809775288101	3.1261809568816701	2.1608620441005899E-3	1.76208209829107E-2	-2.0811354142112801		LRIT1	1.4075312503541899	0.52185972765510602	8.9601264062417698	2.0396673144021799E-15	1.8258392349027599E-13	24.481022124029899
RP11-116D17.4	1.0330423529371899	1.46181550282633	6.25491236136578	4.6952332717179297E-9	3.9042495470414399E-7	10.2763051420901		COPZ1	0.55798387045646602	4.83139888762694	3.55417663388786	5.2009349693720895E-4	2.3606924580557302E-2	-0.52133006127652903		MTHFD2	1.1178346662407901	3.6607218175830298	4.5439070678132802	1.1964422773909699E-5	9.2745898948596599E-5	2.4876026490307899		MPPED1	0.87330092247015001	1.0325373013675401	6.1208771491826797	9.1279286618533992E-9	2.1701281481889999E-7	9.2785219265654906		PHF19	1.00923543618752	3.3376874476587299	4.6077139090829604	9.1845950440769499E-6	3.2730451397313201E-4	3.03387134716949		SOCS2	1.40441851296835	2.7645799518333098	6.3859507002182596	2.43382933480989E-9	7.9137121618025696E-8	10.747319554382701
RN7SL510P	1.0326325177817299	2.4177046920004699	4.8590785461260504	3.16630716664565E-6	3.7350669257869799E-5	3.99477984192028		NDUFA2	0.55718299702847696	4.1226397493227003	3.3825489924778598	9.3536905217679795E-4	3.4170242116102499E-2	-1.0581639195047801		TP53	1.11528612193683	2.8375689807630202	6.8906658576358	1.82228883257263E-10	6.2656546954026902E-9	13.259670548886		METRNL	0.87286027654751697	1.6647256389040099	6.7552134780532098	3.6869777438269599E-10	1.2428036570416601E-8	12.4215698145375		BARD1	1.0083035380136001	2.7783681503806998	3.8875748504471801	1.56851382351557E-4	2.6392462740762799E-3	0.35119952967842999		COL13A1	1.39983026966921	0.96873046232488902	8.2584756546000602	1.08742334124371E-13	7.31658225104528E-12	20.567256241911299
RN7SL460P	1.0320598526376901	2.0329697374526199	5.5808081998913703	1.22780729577701E-7	3.3473356529784999E-6	7.1187789442714697		CDKN2AIPNL	0.55687012044170503	3.5756189945288899	3.78166344556867	2.31441001600983E-4	1.42156697307945E-2	0.22386257186622599		OTX1	1.1152752603016201	0.59281347611950397	5.4295790899205203	2.4804611470852002E-7	3.45306097028201E-6	6.2244276959475604		ZSCAN12	0.87245887663049304	1.65488489742732	8.2954860914291793	8.8369367223724197E-14	8.1661545237693605E-12	20.629163953541401		PPM1H	1.00828680194529	1.9154181252487701	3.46446319285868	7.0868584347701905E-4	7.8742661369143804E-3	-1.05496573552941		EFNA5	1.3968974658456099	1.53684051296136	5.9863799757491396	1.7651819584437801E-8	4.8457304408009801E-7	8.8158675022314696
RN7SL744P	1.0318700603839901	2.39037644815124	5.4679271683385604	2.0776255093302099E-7	4.8214400458180598E-6	6.61156073425302		SRSF7	0.55590706425148995	4.9505352847464996	4.0229683597738903	9.4356497174737498E-5	8.1900803078888505E-3	1.05480639504548		BTG2	1.1134902071847299	2.86733364970403	5.5813948612572002	1.2243790110890399E-7	1.8733542913914701E-6	6.9091609748641796		CKB	0.87216615891488702	5.7187559789707798	5.6057444896031603	1.09217148660778E-7	1.9669786829487598E-6	6.8576551226683398		POSTN	1.00815869064306	1.08161955583244	3.0356066346889099	2.8714587986404501E-3	2.1671514264460599E-2	-2.34047399522197		ABCA1	1.39565948225373	2.4773081033620001	6.1633464058506897	7.4002772561174001E-9	2.1916402239751099E-7	9.6626329061248608
AC011385.2	1.03173055844755	2.36837311326128	4.9559175815415797	2.08062397432105E-6	2.68877422059386E-5	4.3969147539676898		FLAD1	0.55583963384865098	2.9600931092368898	3.9788039976238698	1.11518434753298E-4	9.1255824805689806E-3	0.89968212374499901		CCSER2	1.11172329127821	4.4432471586747502	6.8946536328094004	1.78470160792344E-10	6.1569813111953899E-9	13.2800815662209		DSCAML1	0.87109681153247498	2.2951445715482999	4.9123503176049601	2.5148370373994599E-6	3.1138727926154703E-5	3.8162816512105602		GAR1	1.00681226365096	1.6394243455255599	8.2359152368697099	1.2339058688561201E-13	2.3522815882134202E-10	20.5638898986832		RP11-384O8.1	1.3949939637642399	0.41334357917397202	9.7603842505410707	1.9974424000896899E-17	2.3909850050562E-15	29.040357569144302
RN7SL486P	1.0315935293035401	1.8992327464594401	5.2099155656549501	6.7495960112719596E-7	1.1338616380293399E-5	5.4774370832957304		NDUFB6	0.55374337002965002	3.7706410116258602	4.21162913551328	4.5556163761395397E-5	5.0864790913807897E-3	1.7324316700037601		ZNF516	1.11138983295695	1.25648680155688	6.5359818433337402	1.1374779314382001E-9	3.1664826439690002E-8	11.467890827675401		CXADR	0.86939283856433502	4.1765168594383502	4.8383596739878403	3.46149972373993E-6	4.1444594971002999E-5	3.5079638316660802		SMC6	1.00657437683321	2.8703640870607501	5.0557014148684702	1.34255668731632E-6	7.5938547043456693E-5	4.8695995674055901		TRAJ46	1.39438168824252	0.676961151517814	6.9592861432459898	1.27222681117129E-10	5.2261818375585601E-9	13.6327258029297
FOLR1	1.0310393788626699	0.37993609859722099	5.0433958091326803	1.41749179443545E-6	1.98912588994497E-5	4.7648960709259596		FAM72D	0.55126418372532904	0.60292447777689495	4.3719421369148304	2.41049698164089E-5	3.2565118277957999E-3	2.32685270854958		SRGAP1	1.1063498154728999	1.4114572264652001	6.13147260155589	8.6627558991195104E-9	1.8672084239509201E-7	9.4858887776389693		SLC1A2	0.86826392858045598	3.2503246103793799	4.0614128313332003	8.14961874589668E-5	6.6012153265276603E-4	0.480551765836498		GOLGA8K	1.0058403335202699	0.43380381242973698	6.9461117939886599	1.3633482512617099E-10	5.2368851633539397E-8	13.746939159911699		CXCR4	1.39377610830631	2.8818189278117599	2.8103002810826698	5.6715476354601696E-3	3.3690236571541403E-2	-3.2647023595670199
NPAS2	1.03023685130243	0.830208771566607	5.2511566868568798	5.6038058163336003E-7	9.9358971056948999E-6	5.6563006696259803		ATP5MF	0.54974136284527397	6.5699661590107397	3.6079592507453402	4.3087341944528002E-4	2.0910497794210298E-2	-0.34857122844400501		TEX15	1.1057977999841799	0.62815294081942896	9.5169847750770291	8.2226297890800998E-17	1.6353129726947699E-14	27.6323820734527		CLPTM1L	0.86813397833741801	4.8027242936605603	6.5252685523053104	1.2013453605752901E-9	3.5375084896757101E-8	11.2632389731899		EBF2	1.00543872154841	0.79217510868248098	3.0204121935395101	3.0099371644501998E-3	2.2454043051663101E-2	-2.3833288866046298		SLC20A2	1.39245672474793	3.69294785862024	12.0242375369293	3.2544929718729399E-23	8.7247532420960504E-21	42.191784058206203
RN7SL458P	1.0295636934001999	2.1347159907223001	5.5068176293717901	1.7344879732768101E-7	4.2675700267927397E-6	6.78556980306118		COA7	0.54882540523754897	2.1984581837703501	3.94652757119847	1.2590213032829999E-4	9.8486845779001096E-3	0.78716736783893304		CLIP2	1.1032865311326501	3.4068562442407901	5.7798597510416698	4.7842200031430299E-8	8.2802075320032896E-7	7.8220260242127502		ENO2	0.86721664901644202	5.2632841539072297	7.4901838961188698	7.4990235543688805E-12	4.0040429501086599E-10	16.250592736578		AC140061.3	1.00499812049063	1.40211528754034	3.4886918565432201	6.5223930893042897E-4	7.4192401567441E-3	-0.97805708922176304		TGIF2	1.3922266785435999	1.79858185375283	4.9671677901283102	1.9808755064952702E-6	3.5378355792571599E-5	4.2417675398309598
DOCK3	1.0273840627750701	1.2200187320715099	4.6384880528028596	8.0777809055110697E-6	7.9000482380479903E-5	3.0998342334170101		MRPL36	0.54879863600039103	3.20879855125572	4.0123442540450602	9.8238364564146697E-5	8.3166531263910506E-3	1.01736709611618		SNHG19	1.1017742189873101	4.0866554683917897	5.0299278160755101	1.50413144840817E-6	1.62321132926211E-5	4.4814974022609997		RAB3IP	0.86510748140101401	3.5681181690255799	6.12062084234487	9.1394747268531802E-9	2.1708677579168799E-7	9.27728644409612		NBPF14	1.0046344282448201	1.36515286143689	4.7667255882891402	4.7024612627112702E-6	2.0198248282640301E-4	3.67164191798217		TRAJ39	1.3919753928084599	1.30335115461393	4.9990603071979196	1.7227315614425199E-6	3.12998372504657E-5	4.3763275643938204
MCF2L	1.0266626748880101	3.8309243131710899	4.3907645228614802	2.2345447826780701E-5	1.81528549643317E-4	2.1311008744359898		WDR46	0.54726441084153898	2.9844358817683498	3.3693610607150002	9.7767221033020699E-4	3.5068114292764102E-2	-1.0984920807244001		RPL8	1.10135392693348	7.6333060291696304	5.9484395650866899	2.1229870129759201E-8	4.1003522526040098E-7	8.6125586576476394		TERF2IP	0.86454313554483397	5.2063096208128901	8.3241077534126902	7.5259251543646196E-14	7.0947695887446102E-12	20.787693954501002		AC012462.1	1.0035729941553	0.51970626213379501	4.3366845467476498	2.7765223713015299E-5	7.3484849284102696E-4	1.98360169987354		PLS3	1.3915603025007099	2.3431360927149201	8.3324359554551393	7.1825289232930397E-14	5.0162704035242804E-12	20.9752075586294
RP1-78O14.1	1.02538425012289	1.6268051072695799	6.1161860328460103	9.3419014983821193E-9	6.0181020516235903E-7	9.6094843225496192		PSMA2	0.545390809837492	4.4690300327038797	3.4005634711657899	8.8034872008767296E-4	3.2607788990126903E-2	-1.0028620174329499		IGHD	1.1000910740983001	0.43523401588866301	5.3379296670382796	3.77762137027984E-7	4.9338169797270702E-6	5.8169555228849203		GRIK4	0.86100705593087701	1.5990114906305399	4.90703620693243	2.57347477603022E-6	3.1818855073703398E-5	3.7940282723004102		ZDHHC11	1.0030216102815199	0.99653960344307402	4.4303688286562499	1.9038326500506102E-5	5.55837062753289E-4	2.34127921247986		OSR2	1.38888645847034	0.25479604680670898	14.222857723167699	8.3196500785122296E-29	4.8115621218110298E-26	54.898737898436003
AL353898.3	1.02479232244049	2.22855092510548	5.18569477764472	7.5257116404120403E-7	1.23285623664955E-5	5.3728289940030498		POLR2F	0.54432896760136695	4.1427024265536199	3.9387458798733799	1.29625580271396E-4	1.00634809468013E-2	0.76014902321847599		RP11-632K20.7	1.09758290394387	2.8126697895978898	4.9504347459609797	2.13091337868201E-6	2.1766694468648601E-5	4.1456184339098003		TP53BP2	0.86084874552739099	4.1652075475382002	7.5329208441386104	5.9490538901273702E-12	3.2714711734256001E-10	16.478577909894302		COQ8A	1.00300416433948	3.3619082500233799	4.3096693684393896	3.0925536404424398E-5	7.9524743176131096E-4	1.88153236389933		LRATD2	1.38859771207522	1.25558844996708	5.9666223200415098	1.9434605432029901E-8	5.2732631038346903E-7	8.7222157151582795
ZNF540	1.0238194916672101	2.0128874383876898	5.0121765613203602	1.6263429302486E-6	2.2175132001524701E-5	4.6330624706424404		H3-3A	0.54424616562181805	8.1283972032896905	3.6370115157443101	3.8889824543058898E-4	1.9599476151489902E-2	-0.254362607199418		CABP1	1.0959962399998999	0.63316612970740105	8.5449763242534704	2.1674927823355101E-14	2.1832717904574002E-12	22.137774143884702		MARK1	0.85957420806820695	2.4308208210441302	7.5575070269643199	5.2059364442804797E-12	2.8937360762419501E-10	16.60997842227		RXRA	1.0022089363155	1.60390821140174	4.4544498959027496	1.7263455341581102E-5	5.1537784784923399E-4	2.4341422510865001		TRIP6	1.38466664913719	1.89774232899768	6.9572321239940402	1.2860164697051499E-10	5.2744095401325298E-9	13.6221703936863
MAPRE3	1.02351462718499	2.4144738711938798	4.8560732748855999	3.2075670854801198E-6	3.7719875034003402E-5	3.9823890935169799		RAB4A	0.54103689009978195	3.3873562478416899	4.0079722304979901	9.9879694436403601E-5	8.3679723039792302E-3	1.0019826726293799		GABRA2	1.09591794853546	1.27141129815867	5.77711220879468	4.8474759855453502E-8	8.3784178619204197E-7	7.8092550097282896		PNMA8A	0.85920595440885905	3.3914031033466601	8.4281732931388493	4.1915797179619298E-14	4.2722572523353799E-12	21.365576875264502		AC090519.6	1.0018951566661101	3.13579712608886	3.4162905776680299	8.3480770174009997E-4	8.8816085208694492E-3	-1.20654363987665		COL8A2	1.38412072637877	0.45495643624351301	15.5413105549326	4.36732722901455E-32	4.1628716135525402E-29	62.343442103666497
HTN3	1.0228963775833999	1.64271697057193	5.9051221689724098	2.6192209438071201E-8	1.1704066541974301E-6	8.6113977566970004		MRPS27	0.54035582906604296	4.1037241811096701	4.0190451819741302	9.5772591678351405E-5	8.2572978875512602E-3	1.04097209200725		CHRNA5	1.0955243802543499	0.91490193954257304	9.4468650526554097	1.2346730404754199E-16	2.3193828736989298E-14	27.231413327239999		RFX3-AS1	0.85872879235046895	2.0220723849944902	5.4736944004638	2.0227888801022599E-7	3.3936437169694701E-6	6.2582560891132202		AC069200.1	1.0018386597920499	4.2911334447749896	3.4066494178866802	8.6245535634202797E-4	9.0938411861373504E-3	-1.2366657780583801		HSD17B14	1.38027635769132	0.98932487136371305	10.9338144953665	2.03835540897615E-20	3.7205045961283902E-18	35.835300900510802
CPEB4	1.0214785689158301	3.2650312961413501	4.1681090535618504	5.3997390756203299E-5	3.7995265851036199E-4	1.2946615109137201		RP11-1079K10.4	0.54031275011919599	0.51158137041825202	4.2351396980931	4.15379701493364E-5	4.7585046280857399E-3	1.81854979807864		FAM126A	1.0928276834624799	2.6039450209875299	5.2199734534807503	6.4504979890739398E-7	7.8510293803171894E-6	5.2992382328660197		FAM181B	0.85683867716485895	1.00185800661365	4.8044731781641996	4.0027869972755197E-6	4.7135999158948898E-5	3.3678646308494402		NEAT1	1.00159991353053	2.0130195683291099	3.7281338136014899	2.8091497140179798E-4	3.9870408275657502E-3	-0.19420336890335099		DSE	1.3747184717074501	2.6857790021732901	9.7738937498843992	1.8462235588049801E-17	2.2412457315756998E-15	29.11798735783
SLC26A11	1.02104625794295	2.3461302892861	5.3148936696424798	4.19625328209312E-7	8.0144545059701997E-6	5.9345595523521402		SCFD2	0.53919531232118301	2.09076126732361	3.8556590594218001	1.7650095870959799E-4	1.2032923638013801E-2	0.47431297170582598		RPS25	1.0914128499848399	7.4733220074634197	6.9056582334282099	1.68490254063932E-10	5.8637798222979899E-9	13.336437004871801		RNF144A	0.85631658510637798	3.469451962115	5.0302888978984601	1.5017602524042299E-6	1.97694638648978E-5	4.3144673138780298		ELOVL6	1.00025321431619	1.6904977221524999	6.7859667023142096	3.14387695559521E-10	1.01774612992702E-7	12.9361093665471		FAM242A	1.37444571675766	1.49744069268599	10.2487247361044	1.14877508728813E-18	1.6516690305277899E-16	31.8570275929441
AC003991.3	1.01966596323593	2.1491096916902301	5.0020576558324397	1.70023876020974E-6	2.2944736185538101E-5	4.5904527127961101		PUSL1	0.53761014346550495	1.40790857962292	3.9237639156724202	1.3709167876789599E-4	1.03617957261984E-2	0.70825004207064002		TMEM144	1.0892655130969	1.2341543891959199	5.5554223133600997	1.3826732610125299E-7	2.07792578367406E-6	6.7911685930815002		IGSF3	0.85612623378149	2.3255389176821502	5.0824561181660703	1.1926240528726301E-6	1.61501566033833E-5	4.5374236123295599		RPL10	0.99793151711369399	9.0812814617175501	3.63589481599027	3.9043684877025501E-4	5.0967703474264596E-3	-0.50123601163047105		EML6	1.37422754377784	1.2939194245008501	8.1485210729290696	2.01025425337979E-13	1.30153216264106E-11	19.9630092464561
STH	1.01962722929186	0.57759453909528302	8.2784090380690305	9.7257250776455995E-14	2.0024100847863E-10	20.7819076483934		NOA1	0.535717157471572	2.4659160772448301	3.6064539672754599	4.3316080345121098E-4	2.09545609729706E-2	-0.35343553155525198		CTD-2562J17.4	1.08680706031855	0.99941737094627903	7.0467438242249996	8.0281947273810805E-11	3.0745365880020998E-9	14.0627259986175		RP11-517B11.6	0.85566145417259998	1.0485676419049099	4.6779797207499803	6.8449214320819599E-6	7.5980546895001698E-5	2.85112727816353		SLC1A5	0.99771084358946205	2.4845786689538998	3.3587128973810501	1.0131267648532899E-3	1.02130162241536E-2	-1.3853683154830501		RP11-510C10.3	1.3705817343369799	0.42234695704213099	8.1597939931592194	1.8877507905523499E-13	1.23307498339227E-11	20.024832466198401
AP003041.1	1.0188685936102699	2.6094242286607598	4.8703575816637201	3.015996333728E-6	3.59350377985296E-5	4.04133142404174		RP11-411G9.2	0.532176738178744	9.7583358682454602E-2	3.4614360390585901	7.1605361071917502E-4	2.8794305821044801E-2	-0.81416896333576905		RP1-5O6.7	1.0838735211086901	1.1882493523890001	9.4937054076992595	9.4112814503209706E-17	1.8418915544141499E-14	27.4991964446825		AQP5	0.85490811141547096	1.49110031491719	4.84028739801541	3.4329404580088801E-6	4.1178478589156401E-5	3.51595472801678		FOXM1	0.99762616890760203	2.4117908395627898	5.64542543860445	9.0606902319130595E-8	9.4598752052135696E-6	7.4589263016863301		LINC00623	1.37045150090589	1.95806820949183	6.92458271998205	1.5261108166294899E-10	6.1512902077958396E-9	13.4545876243339
RN7SL24P	1.0187288990660099	1.04638544038634	5.3645318178616499	3.3450289701906598E-7	6.8020867090081802E-6	6.1527880515539302		LYAR	0.53081788615518899	1.9620183028835501	3.1977873968459001	1.7185016967184101E-3	4.87553032391779E-2	-1.6109476129410301		PLD2	1.0817377856458199	2.0604758434068802	6.9621967468573196	1.2528499586800001E-10	4.5317423101319097E-9	13.6266535631504		EZR	0.85215036397654398	4.6314939456160298	6.9773613054854202	1.15697293070385E-10	4.4243470051402999E-9	13.559499991153601		AP000525.9	0.99746152383014097	1.6802195921734999	2.7984932352283498	5.8713006544809099E-3	3.6336129287897201E-2	-2.9876195308346101		RGN	1.3686374871970299	2.2295185096294099	6.05874925398368	1.23908569974334E-8	3.5081528678321797E-7	9.1604341868703205
RP11-91P24.3	1.0184707105331401	0.90644088418486202	5.04886283780721	1.38370587568389E-6	1.9534313997038101E-5	4.7880400700377201		WDYHV1	0.52835623088477601	2.6993198735581698	3.2194096810522002	1.60247384198534E-3	4.7349330421739097E-2	-1.5476249516553999		RTL8C	1.0805486608504	3.7742139397851502	9.2572627589017902	3.6950851237131301E-16	5.9959695873050895E-14	26.1503321851438		SPAG6	0.85101827855027001	1.3964942515277501	5.5773284862169499	1.2479584304945901E-7	2.2203565964195499E-6	6.7279077037707404		RPL39P36	0.99745325445389199	1.88964674724454	5.7976592746757403	4.3938754230005598E-8	5.3777053731300603E-6	8.1564602382568605		THBS4	1.3671248342664299	2.7697517618148901	3.7972744905167102	2.1864528680943E-4	2.2671454880449199E-3	-0.24770106001468201
AL591516.1	1.01843144070799	2.3202339154037599	5.6168998310776903	1.03639117676108E-7	2.9818405058829601E-6	7.28232475084664		HMGB3P10	0.52717864066926701	0.172550543189225	3.92539850124848	1.3625762119646699E-4	1.0330213417758E-2	0.71390478350292597		SEMA7A	1.0797529954874701	1.7991849465138301	6.4072189178466701	2.1861095504470099E-9	5.6233598591008898E-8	10.8295452629638		PDE6G	0.85090663428748503	0.65992047074469096	5.0510345612688301	1.37047541969624E-6	1.8241818154281001E-5	4.40294290785058		CTC-260E6.7	0.99686542643324605	0.93303896644680895	4.2923743974761104	3.3127195773900397E-5	8.3838061586846203E-4	1.81644225241876		FBXO32	1.3662303660469199	1.5534126892669	9.1932878100311708	5.3441293881543099E-16	5.1802830106794398E-14	25.8005285339677
RN7SL455P	1.0174688340612501	2.2655819004584199	5.20873159352037	6.7856516673415904E-7	1.1365800931383199E-5	5.4723160226777603		MIMT1	0.52694525197959596	0.47106823863025898	3.2391750597277902	1.502828823043E-3	4.5989063721563299E-2	-1.4894208428572		NLGN4X	1.07877036184963	2.0725247198092598	6.1219658212427701	9.0788260938515505E-9	1.9462946135057301E-7	9.4401540286832599		DIRAS3	0.85069754207854598	0.90738566265779597	4.7936807202796103	4.1917833102277901E-6	4.9069699919045899E-5	3.3233916391827498		RPL14	0.99604702067461404	7.2987316862741096	3.5981387265626301	4.46003416132188E-4	5.6432369309626302E-3	-0.62509015817144598		FAP	1.3660783310767	1.6626537634306	3.7992891944904001	2.1704394852349701E-4	2.25281026787687E-3	-0.24077506153195699
RP11-667F9.1	1.01619688083132	0.50417124259115598	4.76569326707925	4.7231320555251101E-6	5.1245584561970601E-5	3.6122880838296201		RP11-189B4.7	0.52423345262536003	0.12606514876243799	4.7084383957024398	6.0206369841916403E-6	1.2058141122580201E-3	3.6278033983629698		MAP3K1	1.0787370086978301	2.1174031493708698	6.8979266028262396	1.7544247728857601E-10	6.0769684999983799E-9	13.2968381824342		ITGA2B	0.85018612881056899	1.6481713466412899	6.0678882290718601	1.1847163712380699E-8	2.7369713222785398E-7	9.0237279710710503		S100A11	0.99206666420557899	2.0827279747641101	3.34752413593958	1.05167693643301E-3	1.04714597618511E-2	-1.4198200957587299		ONECUT2	1.36042797333002	1.8113866734117301	7.2457616558328004	2.79093898136078E-11	1.2722834106100101E-9	15.1189637298707
RP11-379B18.5	1.01464568917471	3.3500456213248802	4.8823807550619698	2.8633915550131201E-6	3.4500114728378997E-5	4.0910376845985796		BRIX1	0.52189685855698398	3.2559199935733001	4.0495704510009602	8.5268545573483604E-5	7.7504261021567201E-3	1.14889206741891		INKA2	1.07867437043884	2.1119562551431601	9.0517982210665799	1.2055966536248101E-15	1.70479315811474E-13	24.984435514807402		SYN2	0.84779140905366102	1.4829628171503999	5.7569742443491299	5.3368989435914402E-8	1.04887690883749E-6	7.5550430888471301		NBPF9	0.99196192869230204	3.3754591479315299	4.4789564282196697	1.5621336378177E-5	4.7975025421093402E-4	2.52903039062886		TAGLN2	1.35825148548429	3.53689509497607	7.2117197310197998	3.3467691445762701E-11	1.50712949614724E-9	14.940930490439801
TANC1	1.01341482653526	2.2549131946603702	4.0229655203430301	9.43568551130517E-5	6.0876611260704397E-4	0.76754900235055801		UCHL3	0.52154306692924102	3.2740094372500699	3.8015668312213799	2.15249003444316E-4	1.3627671224213799E-2	0.290845237940765		SLC14A1	1.0778124108921801	0.96565240736411095	5.3127663746672997	4.2369386559182599E-7	5.4575502126482702E-6	5.7058724718301397		ADGRL3	0.84757761461000103	3.6724507615328301	4.4261698243776202	1.9364926744948698E-5	1.8964069813850901E-4	1.8525462244709601		RACK1	0.99161788681936602	8.5364424731678792	3.1107538225323998	2.2690515069606798E-3	1.8237448339519E-2	-2.12577506791277		JAM2	1.3575134239606299	2.13169884767786	6.4884341517700603	1.44897333740948E-9	4.9066812909961101E-8	11.253687163878899
AF011889.5	1.0132498840816999	2.2120307879802699	5.6131803078381104	1.0546831460122701E-7	3.0225994488125801E-6	7.2654397136868596		NKAIN1P1	0.52059532437497802	5.43703657457624E-2	7.1458306933664897	4.7520742944731298E-11	1.5287423005320101E-7	14.7968655885786		RHOBTB3	1.07771960714239	4.5878339940770996	6.7736599669897899	3.3507505650348001E-10	1.07524833593186E-8	12.663355464291101		SLC17A7	0.84677481074223104	2.0712437657049199	4.1847017760666301	5.0615268177710699E-5	4.3904096455057702E-4	0.93412655143477097		EHMT1	0.99146132587912394	4.5975297079503896	4.7565247106968496	4.9109784967101804E-6	2.0873483499807299E-4	3.6302619678627899		ZNF503	1.3546246103553401	0.86237983507089899	11.080774840044599	8.5634324415789798E-21	1.6633094137092601E-18	36.691209155911103
RN7SL99P	1.0119448919073399	2.1624665092450401	5.0667441171582803	1.2785792798867601E-6	1.8382970026349499E-5	4.8638578411050704		CCT6A	0.51992589106133003	4.9736655022378402	3.3666866878386101	9.8646642454217797E-4	3.5309735607812899E-2	-1.1066539998949001		MSN	1.07756231885628	2.8772367345183101	5.3467025685987997	3.62920389770983E-7	4.7738917204937403E-6	5.8557641830650198		PIWIL2	0.84651719621009602	0.98454928804628805	4.8924320434002402	2.7415367795128302E-6	3.3646252054145001E-5	3.7329588541396101		NMU	0.991292171631178	2.0035021461004701	3.44091165288514	7.6792704214226804E-4	8.3440197720891108E-3	-1.1292945983576601		AK5	1.35431493167288	1.3835850406191701	8.6329168875399294	1.3172298963436E-14	1.0181520361672099E-12	22.644269006960599
RP11-624L4.1	1.0109894129524299	2.5096804746569998	4.8143724329729896	3.8367758230443002E-6	4.3394094740438603E-5	3.8110146266718501		NPB	0.51986037156426401	0.64547336815728595	3.4018765609617398	8.7645921127873995E-4	3.2525673051866801E-2	-0.99882135482394496		ACTN1	1.0774321105328	2.9335981198304002	6.4466291234866802	1.7911281501231399E-9	4.7229993925788001E-8	11.0242062733842		MAOA	0.84453664331132905	1.81201079691658	4.3663496592428697	2.4652337528040599E-5	2.33985822836678E-4	1.6213796667317999		RPL35	0.989680743656841	8.3216127380969809	3.6501712595142899	3.7118306584219397E-4	4.8974780587150999E-3	-0.454126843393305		TRAJ45	1.35407110074044	0.76911786102919399	6.3615740052404197	2.7516955457783999E-9	8.8466753986449605E-8	10.627512462792501
TPD52L1	1.0109597232454099	1.42688008537658	6.2824869935174998	4.0912708381869604E-9	3.5813927310061101E-7	10.4098361930286		BNIP1	0.51865058695383803	2.0804250700965601	3.91614820689967	1.4104214727937101E-4	1.05366058124293E-2	0.68192864086386695		RAB32	1.07726812805231	1.7444985237344099	9.8974979316730902	8.9750018843545808E-18	2.4060484218307202E-15	29.8178809397299		RP11-108M12.3	0.84400949661746305	1.7354468266876899	5.17556604189806	7.8752729074594198E-7	1.12442731509778E-5	4.9392472631428701		TCF4	0.98788573066325902	5.36128976026205	3.5295061325293799	5.6660123351293795E-4	6.7315690909141501E-3	-0.84749016648087105		AMBRA1	1.35239600410696	2.9522165215967302	10.275148167914001	9.8379164106353991E-19	1.4224079592365899E-16	32.009977221826396
GRAMD4P4	1.01010974610407	1.5480415212743499	5.7624186343285704	5.2001934995748901E-8	1.8598666486458401E-6	7.9483146592225804		YRDC	0.51848766182432604	2.12014110664945	3.8861397249068701	1.57688739986797E-4	1.11887097964489E-2	0.57860920834868301		THRB	1.0760581426081399	0.80518446857132897	6.3990242853548196	2.2784228229532902E-9	5.8316747659399103E-8	10.7891494195615		PCBP4	0.84292209445810895	5.7423433095381204	4.8465492625033404	3.3417380588024001E-6	4.0169533246771901E-5	3.54192725378797		RPL35A	0.98776088725205102	8.1554412479181497	3.0998343100469099	2.34863813245695E-3	1.8687448130132001E-2	-2.1572558425127899		RP11-1086I4.2	1.3513486744793199	0.22381566761392299	14.9892415272242	1.01155220398521E-30	7.2314743116009101E-28	59.246667910907398
RN7SL729P	1.00988023193837	2.2144947676275102	5.5637113185660301	1.33015675426146E-7	3.5437799407528898E-6	7.0415363294814197		MRPS34	0.51720458154273996	3.77325252789442	3.6907484947566598	3.2124163592412E-4	1.7534410905923999E-2	-7.8478688633723898E-2		EIF3E	1.0759225360368401	6.2917203709767202	6.6932016623828501	5.0795794277201396E-10	1.56186447015299E-8	12.256244094297699		PDE2A	0.84152383187257096	2.1199259904862902	4.4750511006987201	1.5872237074582001E-5	1.59099471607183E-4	2.0431898302973499		MYBPHL	0.98749366995834997	0.41539193653877399	6.5425114432939599	1.10033518681836E-9	2.8749468393865299E-7	11.7214893611155		TRIL	1.35060189011211	1.1674521782579299	6.8577038348815602	2.1645805920269E-10	8.4341629245123893E-9	13.112495686751499
RN7SL232P	1.00921582097072	1.7121921493752199	5.7745735403931597	4.9069052356672701E-8	1.7824151467202901E-6	8.0044135092573896		GNPAT	0.51175636679635494	3.6111939722269799	4.0718314697467903	7.8312154145227607E-5	7.3422280476560199E-3	1.22799650848526		C20orf27	1.07522340864898	2.3704702266000699	7.5096845006401098	6.7472738488950604E-12	3.4522433354903297E-10	16.492039525076301		PCDHB7	0.83958441309932397	1.40683104043633	4.6164353622080503	8.8566908987789798E-6	9.5208266151026999E-5	2.6033220399524302		GASK1A	0.98703760148735198	1.2501768780851199	3.8101620661775302	2.0859371810571801E-4	3.22028361937246E-3	8.4091539554973893E-2		GNG11	1.3338503118250999	1.3674945815844901	8.0242349003147204	4.0132083320098002E-13	2.46207222008591E-11	19.283368775851901
RP11-509P12.1	1.0091846489846801	0.63878038268677795	4.8246815248228003	3.6709230505070901E-6	4.19608597059074E-5	3.8532838907715701		CTC-497E21.5	0.51110076241014601	7.8856312496898701E-2	6.0890403138073097	1.06782956498761E-8	1.37408308422606E-5	9.6284166835932101		DAGLA	1.07484623011549	1.0188701766628601	8.7662933371168599	6.1705726933298701E-15	7.3521230942378495E-13	23.375302781555		SEPTIN8	0.83822145432616502	3.1618059377637402	6.7166355450940198	4.5011160020728898E-10	1.49183157024273E-8	12.225812800215801		CCN1	0.98451581293462298	0.92547018483436405	4.4191882552491304	1.9920910046772101E-5	5.7411482750697204E-4	2.2982916905872401		LINGO1	1.33364581724758	1.58420012693343	6.4804580965407901	1.50887367908029E-9	5.0827713357081802E-8	11.2141240705004
RN7SL115P	1.0090074278405099	2.4134580385667599	4.5087855607028304	1.38249742573403E-5	1.2252050188943199E-4	2.5877269915310599		TRMT10C	0.51029495754512799	3.0524347883145699	4.2573108526824104	3.80617541145817E-5	4.4983283141129199E-3	1.90009670869808		RPSA	1.0723329019352801	7.9019561486652501	6.1629029525826304	7.4161957305623901E-9	1.63200695443996E-7	9.6373784102251907		SKA2	0.83679793440624695	5.0030298630012604	8.1730499533973102	1.7530583535336799E-13	1.4823974223100699E-11	19.9530708287087		PROX1	0.98397795924832898	1.6159969700051	4.07762687134238	7.6591900122826602E-5	1.5557767494562499E-3	1.02502323971236		CHPF	1.3303911967309101	2.3359932961620902	9.8734582044381494	1.03294085508502E-17	1.2904740702169E-15	29.690672527313801
CHD5	1.0086879997459099	0.79028994135769903	5.1539147208631704	8.6769272709999695E-7	1.37023575102898E-5	5.2360680801424202		DAP3	0.51025151391165402	4.3282861784318598	3.60785517351828	4.3103120453172902E-4	2.0910497794210298E-2	-0.34890760632836598		POPDC3	1.07091618782916	0.66018270783674204	6.3236839440499502	3.3284193528207601E-9	8.1853989932341301E-8	10.419066879074		CPE	0.83570097922931297	7.4971534746979298	7.0179995429039099	9.34244166871169E-11	3.6820379599688201E-9	13.7695752357524		HUWE1	0.98266179701929302	4.5177825780523202	6.4937573081860602	1.4103660387932501E-9	3.4901134975368298E-7	11.4809837001632		LINC00159	1.3303157861500801	0.50211574812390203	13.001934320085301	1.02784915195505E-25	3.97785349995716E-23	47.874832995555103
ACAP3	1.0086875799981201	4.28999944548631	4.6131902329224701	8.9774178997084605E-6	8.6081530203761895E-5	2.99911700091045		SNRPEP4	0.50989379706693805	0.70200430991033402	3.8942014040629198	1.5304174959574699E-4	1.11105288225562E-2	0.60630349610996004		RP11-431D12.1	1.07069675468104	0.371706070011177	10.078428333443	3.1159168314160699E-18	9.4900870500975195E-16	30.862016804845101		GPR176	0.83414929508790303	2.2105541686549599	6.7868191622966503	3.12975347686305E-10	1.07755632749896E-8	12.582364197612099		AL669831.1	0.98214344609346704	4.2523891028519598	3.0923317148606002	2.4048098415921601E-3	1.9041504198635099E-2	-2.1788300251897699		SPCS3	1.3300218263768899	3.9262505089488702	12.859440479811299	2.37326891072989E-25	8.9821248068447901E-23	47.048973786188
RP11-274B21.4	1.0082446577709301	1.8502285700843799	5.36700225936249	3.3073890677736598E-7	6.7464826474215098E-6	6.1636835609910801		EEF2KMT	0.50810335424201103	1.6867832443391999	4.0485661187976003	8.5595913119242798E-5	7.7504261021567201E-3	1.1453311596348099		RPL31	1.07006967763756	8.4078962356986295	5.6941869175182296	7.1940071495559498E-8	1.1875879923089899E-6	7.4255503329961901		MAP2	0.83390976361079805	6.0632977570796402	5.8403879756900698	3.5790517085580398E-8	7.3629476236170795E-7	7.9445479273114996		TCF12	0.98147225094514201	4.4780184112127897	5.1833874868895302	7.6040995417902799E-7	4.9705434170819101E-5	5.41428298214342		PHETA2	1.3299940482286801	0.72407614987087598	13.802960422207301	9.5148408171277903E-28	4.8014498680313901E-25	52.4950611297986
ABCC9	1.00776039251167	1.58984969328077	5.75395136619575	5.4145808686158401E-8	1.9154591509923999E-6	7.90927779418148		IL15	0.50804424951366001	0.53575546294421295	3.6272985552992898	4.0248198047082399E-4	2.0074178777901401E-2	-0.28592813855329902		RASGEF1C	1.06966519543892	1.9137174504851699	5.4038593623931197	2.7924530280802699E-7	3.8135617474488699E-6	6.1096240479127397		TP53I11	0.82990770010582204	2.6225242854680202	5.5280187740764104	1.5713954196409199E-7	2.71327960549337E-6	6.5037472028477499		RP11-583F2.6	0.98082721732953404	0.99986317636365196	3.30775127900126	1.2001013164462701E-3	1.15073798360884E-2	-1.54149648716068		NFATC4	1.3296996902888401	1.7329241016583801	5.3217239006242902	4.0676257390603E-7	8.5317372469809292E-6	5.7704079737252201
RP11-749H20.3	1.0073224074129501	1.7364187231452901	4.8095975612848196	3.9160325679852598E-6	4.4117191417942299E-5	3.79145842328461		MRPL1	0.50749770286898099	3.0711637212905201	3.6264300116681998	4.0371823578374302E-4	2.0076911477892999E-2	-0.28874738890988699		RP11-597D13.9	1.0692507167165299	0.741336134945485	5.9803605001196898	1.8176489268444501E-8	3.5722804720327498E-7	8.7637608135538994		ERLIN1	0.82949289846292096	2.6642578403687098	8.3762475549508508	5.6146823584878398E-14	5.47346459007739E-12	21.076942144854701		RPS27A	0.98061874807481797	7.9662023666769004	3.9048395539689098	1.4710837224200099E-4	2.5173536745126501E-3	0.41135676778341002		SEL1L3	1.3279580700918701	1.71891142979485	5.6331844518680496	9.5988130851484497E-8	2.2863031333584498E-6	7.1698233151279496
WDR49	1.0061290119944499	0.75489869041896296	6.0443238117585203	1.32990974475067E-8	7.5514234867859596E-7	9.2673900533914697		VPS9D1-AS1	0.50602740799579804	0.112524232350319	4.2831330595488399	3.4364667520477002E-5	4.1617908712934604E-3	1.9954804797763599		RNU12	1.06645950521399	6.2070406204130304	3.9089442015805198	1.4487575763411E-4	7.4892487666394401E-4	0.113027453889489		RAX2	0.82903187548915502	0.56383127402718802	5.4230038178642603	2.55686185304881E-7	4.1819762726446897E-6	6.0305889731931597		AEBP1	0.98044634127496599	2.34623382221793	4.1878771826973598	4.9992448091836197E-5	1.1335732547061599E-3	1.4274233438019499		PTPRU	1.3277145782463899	2.17159109892861	4.7851056413592996	4.3481238203595997E-6	7.24293298645791E-5	3.4851877351819001
RP11-927P21.1	1.0055366782883	1.20236608515493	5.6508489349329496	8.8315944566246307E-8	2.6771485858149699E-6	7.4367598122825296		MAGOHB	0.50404374421050402	2.8570750534093401	3.7438293911531102	2.6545699511975099E-4	1.5687258843632399E-2	9.7319448171169207E-2		SLC25A6	1.0655284083993799	5.5412402827470899	6.0254163435342996	1.45879167196537E-8	2.9422776230173001E-7	8.9779829312452097		MXRA7	0.82896848680201096	4.5736054535867403	5.7984533940684599	4.3769903079187998E-8	8.8349978482037804E-7	7.74830823663663		AC061975.9	0.98027490195920497	2.6884115655257599	4.6545616199627702	7.5521746886105303E-6	2.8229886388682698E-4	3.22014634788151		EOGT	1.3265681851800699	2.1227670751727601	6.9231511711113702	1.5375951774563701E-10	6.1887498846109703E-9	13.447248392853201
AP003041.2	1.00436970414327	1.92269242335451	5.6641619783339001	8.2932706385541404E-8	2.5561151275907698E-6	7.4974782223199004		KCNH4	0.50357592346977298	0.20197294056117801	5.1822556776723303	7.6428583898582503E-7	3.0030015804792699E-4	5.5742508462568097		IGFBP6	1.0644408111071	1.61633374063111	6.2880556775935501	3.9786497083569698E-9	9.5651124609318101E-8	10.244888675659301		SLC16A14	0.828218932483064	1.78554979126868	6.2460815512842203	4.9063825243012402E-9	1.2508237805390499E-7	9.8855337506519305		AC008147.2	0.97977327418424398	2.1786771042308999	4.2119104939772303	4.5505789080463499E-5	1.06081248892646E-3	1.51624272097005		HOXD13	1.32488445561815	0.339770021048166	9.1521882002634296	6.7710412497104796E-16	6.4780489815073904E-14	25.567346688518001
LPL	1.0036639243638901	1.73428428753468	3.99658823815779	1.04276394492898E-4	6.6059256336473105E-4	0.67332947510776497		UBE2N	0.50288364315546696	4.9737438472118702	4.0373895170564102	8.9320945509048597E-5	7.9267719090375006E-3	1.1057505902398901		BMT2	1.06278696800493	3.2486459922206299	9.79957591541638	1.5892145974758899E-17	3.9516934184192698E-15	29.254025014846398		SOCS7	0.82821892549737397	3.6403514917320199	6.7619192428141304	3.5611089701050103E-10	1.2051111170890501E-8	12.4556542554404		SPSB4	0.97954425180635196	1.3876089313726301	3.5508612700559499	5.2612643626190998E-4	6.3689510647396601E-3	-0.77867068252231797		CADM1	1.32259388803627	5.46920869780236	5.5781738412873301	1.2430439999780901E-7	2.8898807934449999E-6	6.9189867461349497
RN7SL537P	1.0032994134848201	2.1889726405749501	5.1609437362066402	8.4083966749718596E-7	1.33661826329262E-5	5.2662678546821002		PDSS1	0.50115639140684498	1.7843936756505301	3.5043712075754199	6.1799415802146296E-4	2.6267048143419298E-2	-0.67939679818657595		ONECUT1	1.0582827547009499	0.54300457262430302	8.65405151182342	1.1681983726070501E-14	1.2931076695662401E-12	22.7465442884338		GPR137C	0.82725323059655897	2.8337076026874399	7.3606379759140097	1.5081436149084901E-11	7.43555250446071E-10	15.5628621008394		MYBL2	0.97921655956948905	1.81439238150677	4.9033021679786604	2.6155377558201998E-6	1.27367038190707E-4	4.2316944927373701		LMCD1	1.31929853909094	1.2358246593402	10.095104340427399	2.8266588387294301E-18	3.8388861146987098E-16	30.968817364873999
RIPOR1	1.0025495006358001	3.1956284221106599	6.1413309393167896	8.2516192579424595E-9	5.5375142952387801E-7	9.7297265668041408		ABCD1P4	0.49882226760225001	0.13456089198899701	3.5415096497871899	5.43504580858727E-4	2.4200058638373999E-2	-0.56170645252944096		FIRRE	1.0579229700550701	1.7782218745723799	4.1315801602269397	6.22197859587618E-5	3.6832395892689898E-4	0.91420930937660005		JPH3	0.82722309358526203	1.8356974935699799	5.1869070020182999	7.4847163274556403E-7	1.07580695050428E-5	4.9885263326956304		SOSTDC1	0.97893429419060696	0.65477271090907996	2.7937255086536701	5.9537573161108099E-3	3.6678850577481201E-2	-3.00015361180452		PRUNE2	1.3189654332470599	1.7335632125982099	5.2579027395286602	5.4353274304591495E-7	1.10842778724482E-5	5.4900431537478598
RPL18AP17	1.00233537160762	0.37267838541723097	5.9619995183383097	1.9876913370156298E-8	9.7998513887805195E-7	8.87835738787415		MRPL10	0.49779352054595899	2.9259351101749198	3.5026062156554598	6.2176296865824301E-4	2.6383663250434501E-2	-0.68496432633058202		RPL35	1.0561559139348899	8.3216127380969809	5.9573002265596999	2.03351575044843E-8	3.9454663230910298E-7	8.6544819999620799		RCAN1	0.82712444052799206	2.43870156085335	7.8610968294242101	9.8901616035416805E-13	6.7247872927014204E-11	18.246500846070099		RPL10A	0.97892590732337303	8.1691407793194202	3.1552186872436199	1.97008140792417E-3	1.64536800630656E-2	-1.9965943888395301		CELF6	1.3187389229525499	2.1659179037568701	6.7592230400494699	3.6113045496060101E-10	1.34989882191228E-8	12.6117123958498
RP4-800G7.2	1.00148824795192	1.8383113378890199	5.9447986753311604	2.1609842497253E-8	1.0375251369331899E-6	8.7974651833003108		PSMA7	0.49647149731829299	5.3933366683089297	3.79927438891924	2.1705766032151699E-4	1.37252971647041E-2	0.28311584302031301		RPS27A	1.0521124929797601	7.9662023666769004	6.4867728167598697	1.46117360794484E-9	3.9610887786859399E-8	11.223142701594799		CLGN	0.82609919244922803	2.5915897185897498	6.2638869908201897	4.4894299828086998E-9	1.15079651431837E-7	9.9724153753763591		HSPE1	0.97865450767543904	4.7940319068441699	6.0451745041521701	1.3244001242047499E-8	2.0471328286206201E-6	9.3140793683500203		RASIP1	1.31830412401909	0.79374880974056305	13.9752848982248	3.49438548870143E-28	1.9340108588649399E-25	53.483209813188701
AC138393.1	1.00125655254818	2.8829965429517599	4.1144102883460798	6.6488044620218196E-5	4.53161100727207E-4	1.09794916608504		MRPL13	0.49582736808836703	2.96785800458114	3.44465862448543	7.58202197269013E-4	2.9790979769336399E-2	-0.86645562433154599		F3	1.05161504149987	2.0669799733928702	4.4311848152294004	1.8974904124441599E-5	1.3686606853885401E-4	2.0462732983256999		TBC1D12	0.82585183745948298	2.2714670922778	8.7882270908920805	5.4460520242697198E-15	7.1509997396227298E-13	23.3817327640323		AMH	0.97755737177195601	1.2100569535386501	3.9548413812326801	1.22036419012238E-4	2.19939025189003E-3	0.58678042111025497		LOXL1-AS1	1.31811571109968	1.7011357470953099	7.9079096581379504	7.6400900804515704E-13	4.4435109222712303E-11	18.650648563976201
PCDHGA2	1.00039912486046	1.49753451573663	4.1837519872753699	5.0803764047732602E-5	3.61183887163659E-4	1.3523367792529499		LSM4	0.49552093712968998	4.8623429353276402	3.2076983936016101	1.66438092771657E-3	4.8237058058235999E-2	-1.5819678407223301		TAX1BP3	1.0513720019456401	2.5629614685323001	7.8751036033315502	9.1549342429451402E-13	6.2084687134765795E-11	18.4544798616751		DNAJA4	0.82541237300816395	2.1467440253501802	6.4968227136424099	1.3884668245195401E-9	4.0322945458138001E-8	11.121392881281		WNT4	0.97710682005556204	0.66938683417494105	5.6112022869551899	1.06455268243796E-7	1.0915270053873799E-5	7.3036882535709102		TBC1D30	1.3172785201324	2.8730422701891598	7.0691078462536101	7.1343395000653096E-11	3.07553369135144E-9	14.199219143276199
AL365202.1	1.0003049516901299	2.24888860003071	5.39331503852911	2.9312735667362399E-7	6.1962428347863602E-6	6.2799338091954997		ARF4	0.49517075169983898	4.8469004540868399	3.2009187939219998	1.70122783331431E-3	4.8628494274663099E-2	-1.6017997147304901		RPS28	1.0505188543247801	7.3257132864507497	6.5980480797078398	8.2832655367729997E-10	2.4211030307142498E-8	11.777960109331501		EEF1DP3	0.82511747707077998	0.88193647690280697	5.7609289024137	5.2371346883751002E-8	1.03123870191294E-6	7.57343274864105		RPL17	0.97386954478718801	8.24475676383714	3.2909877444938802	1.2683388067805199E-3	1.19911450962865E-2	-1.59241033191952		NGF	1.3170877615366301	0.65755787222890105	6.1897342594255198	6.49318512295555E-9	1.93749115738416E-7	9.7900960595787598
GDPD5	0.99898294253034003	2.1090750753912202	3.9445034068629701	1.2685991379410099E-4	7.7920447288901996E-4	0.48872290229221899		TBCE	0.49398717724928098	2.7055542951262601	4.2813670139072002	3.4606125522878401E-5	4.1617908712934604E-3	1.98894299555214		S100A6	1.0498480044246801	4.4598006308833398	4.0370617930777	8.9430493350347502E-5	4.9879241127077803E-4	0.56980481880094402		MACF1	0.82475730475276998	5.2678392595765997	6.0392912771555398	1.36304987758454E-8	3.1043762521695302E-7	8.8867510046547604		RP1-59D14.8	0.97226427195133402	1.48423211188569	3.81330115842146	2.06212370221879E-4	3.19318986764759E-3	9.4838704983798594E-2		MARCHF11	1.31707032401124	0.70021611230688297	9.2026229980116803	5.0642870618261803E-16	4.9651234980250899E-14	25.853526233193001
ZNF483	0.99892548976191298	2.8883136743327902	4.4490212146547901	1.7648987423447899E-5	1.4980573948640601E-4	2.3553691531635099		MCTS1	0.49373805451464198	3.5283489868510798	3.2212376084838401	1.5930067998264799E-3	4.7259507781365201E-2	-1.5422549552767999		SPX	1.0473064837358701	1.2383720089144501	4.0214719211493204	9.4892197430758495E-5	5.2389694155915501E-4	0.51359992701419299		ELAVL2	0.82336942224684295	4.6341706980916797	4.7831872854415396	4.3838155724310098E-6	5.10390760335147E-5	3.2802191900216302		EIF4EBP1	0.97214047778639801	3.0052559023807	3.6184146561963799	4.1529665848930199E-4	5.3560886007921202E-3	-0.55870991622298705		NTM	1.3159471447226101	2.3692614752949002	5.2239013352701704	6.3374908581008403E-7	1.2777255364205499E-5	5.3415910981980099
GPATCH8	0.99878908352347595	3.5339128392810601	5.7928532434850597	4.4960999872960901E-8	1.6745532456302799E-6	8.0889147370921801		EPRS	0.49325622816547499	4.4314360925333096	3.3192629913100902	1.15524603253896E-3	3.86875886706868E-2	-1.25047600243374		RPL4	1.04404855580541	9.1446491201859796	7.3228444749150396	1.8473523005881299E-11	8.5050910210976997E-10	15.503448009237999		AC009014.3	0.82335721201449996	0.66020370540197404	5.5893838734242003	1.1793778751934299E-7	2.1127493718840701E-6	6.7829020062269603		COL12A1	0.970020560738731	1.12056091194242	3.8239806652763701	1.9830261773764001E-4	3.1052729967118399E-3	0.13145504486156201		VRK2	1.3130808166454	1.25909408197869	6.5113272065298498	1.28975528551697E-9	4.4139816526681802E-8	11.367384398062701
AHI1	0.998625646512458	3.7777651049214001	4.6392632058101704	8.0516390490489295E-6	7.8804709095388201E-5	3.1029266416022501		FDPS	0.49020696000131597	4.5625941593214403	3.2592019791108999	1.4077747111709701E-3	4.4291552526523302E-2	-1.4301361689143699		PNPLA2	1.04254903416736	2.27872305269744	7.5691714081989403	4.8860749555227098E-12	2.6007864540916702E-10	16.808969992388199		AATK	0.82319032315576901	1.96239168242893	4.7615991468122596	4.8060419646844301E-6	5.5403492050669E-5	3.19161306462702		TRAF5	0.96961709159506104	2.1166139700519402	5.0386063212649299	1.4477613717129001E-6	8.0128143360007001E-5	4.7973757222916102		PTN	1.3127474691354699	4.1698114345703496	4.7967304001985296	4.1375568912098698E-6	6.9513054030177898E-5	3.5328987933805198
SYNE1	0.99844867163290496	3.3809113105283002	4.0725902424524296	7.8084305487396006E-5	5.1866761802132498E-4	0.94612764783685099		JAGN1	0.48994691603116303	2.4797766396888501	3.2821911361679099	1.30558035534259E-3	4.2079418941887103E-2	-1.36169851455916		SATB1-AS1	1.04193748077521	1.75417601632249	4.6276379839800104	8.4522126696199394E-6	6.9286875383130702E-5	2.8207085880721099		NR3C2	0.82264367306663699	1.1812980958866599	5.3824306322185498	3.0814233719078201E-7	4.9146268779764396E-6	5.8493492116151202		RPL13	0.96939468213983204	8.6495621020945705	2.9137173014765301	4.1694610788747697E-3	2.84289973045227E-2	-2.6789383399745801		DYRK4	1.31200390434036	2.43395333057176	6.6628413674836304	5.9397926608781497E-10	2.1320293433802E-8	12.1251029278753
ITGA2B	0.99812313948113696	1.6481713466412899	4.1015155789116298	6.9875386143400801E-5	4.7212206295262901E-4	1.0510078331868		ATP5PB	0.48957633283026802	5.9603187521948104	3.8281238289769499	1.9531275466987499E-4	1.27577894776241E-2	0.38066024640685497		DPF3	1.04169925807498	2.2885507532504601	4.6347316046774099	8.2054320999272994E-6	6.7583369775601096E-5	2.84913328234525		NIBAN2	0.82261699213438999	3.3557144272855299	6.8365759514793796	2.4164286455637099E-10	8.5249085157268897E-9	12.836254310985501		THRB	0.968521314436118	0.80518446857132897	3.7137866404937601	2.9578812112437399E-4	4.13492834614714E-3	-0.24237287612515801		IL17D	1.31104142447606	1.68133234746152	7.6454348595556398	3.2261836435727101E-12	1.6722872558104199E-10	17.235814057535201
AC061975.10	0.99701691473597798	2.7521553819329001	4.5489555046563597	1.17180015804895E-5	1.07150289101253E-4	2.7451913962563501		CHTF8	0.48849121474841301	3.6611775638431698	3.2968756964576702	1.24397085904711E-3	4.06824146023817E-2	-1.3177690222569101		RPS24	1.0410035493423599	9.3284538343676999	6.7533161553272398	3.7232565325673198E-10	1.17861906669314E-8	12.560188234264499		MIR99AHG	0.82144269432781603	5.9072727099999502	4.5583168362532298	1.1273322620603899E-5	1.17556819677416E-4	2.3715152808904301		SNHG4	0.96819005406240799	2.2149551231847799	4.3487196375058499	2.64594838290739E-5	7.1118671104443399E-4	2.02922824336029		SPP1	1.30967334736186	4.0130720008736596	3.41530053762032	8.3760414838191205E-4	7.06889010092044E-3	-1.5060262840607901
SPTLC1P2	0.99686013051356104	0.33645196911173603	4.2224234596526902	4.3666724474424603E-5	3.1715034693839499E-4	1.49563206467396		RP11-763B22.11	0.48612808138866997	3.9707375612198899E-2	6.6634832471959404	5.9205763453651595E-10	1.12868113203198E-6	12.386600570864299		RPL34	1.04084534955432	8.49659932776148	6.4582121743509804	1.6890414017983E-9	4.4827895131642002E-8	11.0815400754568		FAM169A	0.82054096506919905	2.5311496289474902	5.6906526928653003	7.3156912901063997E-8	1.3854056735995501E-6	7.2477931490227796		RP11-673D15.7	0.96802361458100905	2.3560016434620201	3.3196692037584801	1.1536904419241899E-3	1.1187406636533901E-2	-1.5051658039788101		PTPRD	1.30923420003705	4.1557248081023497	4.7276105569653204	5.5517451683942897E-6	8.9946310137737102E-5	3.25043001136281
AC084125.2	0.99665158290072497	2.4438141050055702	4.6453815668000704	7.8481485440847899E-6	7.7327699437429605E-5	3.1273484957186102		FAM20B	0.48420918966619803	2.9395822080546701	3.6961913840207199	3.1504770442974001E-4	1.7417975770577399E-2	-6.05464089508638E-2		SNHG1	1.0380613075323499	6.5167325287739004	3.9382866684097699	1.2984591668576599E-4	6.81717741580227E-4	0.216609009385937		DMGDH	0.82026946947720203	2.2423650014690502	5.9813140365609403	1.8092653452211102E-8	4.0071646234604402E-7	8.6101984849341395		AASS	0.96726834674759399	1.94786051110834	4.7140248596898102	5.8801961318662001E-6	2.37014488296109E-4	3.4585433401223198		RP11-445L6.3	1.3088219748844701	0.33818920488562099	15.128850660673599	4.5564855790758902E-31	3.6440006489323101E-28	60.032726138231503
MUC20	0.99554543646916005	1.5871808360330699	4.9333714931020696	2.2953753775959699E-6	2.9023142841522E-5	4.3027956120758697		PET100	0.483581497781363	4.6496630335206799	3.5103205640438699	6.0544810047389295E-4	2.5904924877466502E-2	-0.66061283863035003		HOTAIRM1	1.0371993249475699	0.53352726268681505	6.4845899796207602	1.47746396597472E-9	4.0004221597396403E-8	11.212308609325699		CDK17	0.81931640241466697	4.5007657728750701	7.3817563852202301	1.34623231352281E-11	6.75496300291678E-10	15.674625753672		ST8SIA5	0.96725731353575894	0.93359109823979503	3.7984040505608898	2.1774757901510099E-4	3.3218445130602501E-3	4.3899639407722901E-2		RP11-649A16.1	1.30841052067125	2.2503805438572799	3.5818781883247399	4.7216147993973999E-4	4.3468244849683996E-3	-0.97083191461253404
UNC80	0.99529881759938998	2.8277335313962402	5.3097506245405501	4.2956815157888197E-7	8.1170087731527996E-6	5.9120245620585701		URB2	0.48341620064024499	1.73142921054637	3.7352486116663202	2.7380542654110198E-4	1.5924647361495601E-2	6.8762741942417299E-2		PDE1A	1.03584851876825	1.2444769480391	4.52414503984651	1.2979160900551701E-5	9.9119194343203894E-5	2.40963650653703		GTF3C4	0.819145084449591	3.0394683906536399	10.066378827226499	3.3440146925629799E-18	1.29415882898949E-15	30.699681358809499		DOCK10	0.96701474115463804	1.22233550810975	4.7388393966130096	5.29388073676968E-6	2.2081574496192E-4	3.5586713363569502		FGFR2	1.3077584639161699	1.4294293887334999	5.9727449074296901	1.8864043546669701E-8	5.1455752487238103E-7	8.7512175769160496
ARHGEF4	0.99491035606375899	2.29349280867098	5.2041994211934002	6.9254120957958295E-7	1.1547288998859801E-5	5.4527200872646597		MRPL42	0.48153287546033402	4.4001669239708701	3.2063136009626398	1.67184636666812E-3	4.8287050692643198E-2	-1.58602159872742		BNC1	1.0303262124082699	0.427314881648508	7.1358932209960599	5.0086914896809498E-11	2.0444676316959399E-9	14.5251792264879		NUAK1	0.81836521864068701	2.42348390245352	5.3773000670754403	3.1548148446237602E-7	5.0196176099682798E-6	5.8264940282942899		RP11-720L3.1	0.96654238336727405	2.7135968513652	4.1026914595000896	6.9560083252833004E-5	1.44487352913229E-3	1.1157729056072201		TRAJ28	1.3057365583792899	0.92519874667814805	5.9351238652842904	2.26484524876107E-8	6.0843483634775395E-7	8.5732878137973305
HOOK2	0.99485994315787696	3.3206821513264	5.2610714475618003	5.3579883793823599E-7	9.6025897584808094E-6	5.69944049686368		NR2C2AP	0.48068258861888102	2.3136023218944302	3.8104384682694299	2.0838349425854799E-4	1.3344441754224201E-2	0.32079295681662501		SINHCAF	1.0302093471929501	4.5152724847186603	6.2465780749549902	4.8941283828452603E-9	1.13935131669747E-7	10.042797716606801		ZNF441	0.81640109711711295	2.73200613362431	8.5771253668945509	1.8070299635633799E-14	2.0487102705844499E-12	22.1966105410959		HJURP	0.96480565301172205	2.0029277093942599	5.9226534302072604	2.4060929567308899E-8	3.2591162281276998E-6	8.7375002785734903		TMEM100	1.30453869291501	0.58709695811465301	9.07449513337186	1.05843303872722E-15	9.7985009657135804E-14	25.127226370146701
AC005399.1	0.99475745967780405	2.0912363600541499	4.7863761650742598	4.3246473919793002E-6	4.7747372492483597E-5	3.6965480211962598		STIP1	0.47730529603745903	4.6901416716576296	3.3426172009587698	1.0690142203083699E-3	3.6996257994950599E-2	-1.1798652942263299		TGIF2-RAB5IF	1.02907527007285	0.98165983953748304	7.1881137984429397	3.7948694281874303E-11	1.58675482703219E-9	14.797298292236899		RYBP	0.81541120637176101	2.6604697437362299	7.7428769027433502	1.8937048437101601E-12	1.18869238677377E-10	17.6062266306498		RP11-497H16.5	0.96462692329798005	1.1176466436939201	2.72190503659492	7.3302621636364496E-3	4.2623503624796097E-2	-3.1866544811226101		PVR	1.3027037379052999	1.5254676989831499	7.8455949890003502	1.07721452576777E-12	6.1131627420417702E-11	18.3131048210088
AC073940.1	0.99473700839414303	2.2366003026997001	5.1654643720805602	8.2399872706376804E-7	1.3204502639921E-5	5.2857051185454296		ADSS2	0.475203471454544	3.0343057984213999	3.5351298353835698	5.5566816511763803E-4	2.4508441983663299E-2	-0.58199707441997695		GLYATL2	1.0277962135560801	0.61112525571295195	10.686205910297399	8.7717698246356199E-20	4.34135131166966E-17	34.386841091286001		PPL	0.81429054293322101	1.2930561283005	5.2122941083449899	6.6775746867490798E-7	9.7147576109764993E-6	5.0991012515038099		MKRN3-AS1	0.96453834723661303	0.79122678296944804	3.2294234966162199	1.55124406833518E-3	1.3881020943117399E-2	-1.7774959830070001		L1CAM	1.3026615351862301	3.3266004847330302	4.5150383754872303	1.34744589021519E-5	1.97594686214121E-4	2.40039826940236
RN7SL48P	0.99271008512598902	2.36222436633334	4.9413817221162697	2.21672271423297E-6	2.8256352537642299E-5	4.3362003500710502		SRSF3	0.47231809934700802	6.2420360896924301	3.2479478661167098	1.4604773450724001E-3	4.5394740281139101E-2	-1.46348955137689		CMIP	1.02669805004729	2.93564380439354	5.4698446122003102	2.05916402544234E-7	2.9359914326196099E-6	6.40486279164198		DIPK1A	0.81315223626088795	1.24762379659462	8.2612028028259292	1.0708830446033E-13	9.6196321242270707E-12	20.439512328827298		RP11-932O9.10	0.96440445792389196	0.56883248556046695	9.0058639665870697	1.56956198030022E-15	1.25849244574093E-11	24.8187372338061		LRRTM1	1.30262415856975	0.34938429708501001	11.502427294092399	7.0974226914164396E-22	1.6757731228100299E-19	39.149268458578497
ANKRD44	0.99198034036045701	3.1663730831927799	4.0804237344116201	7.5774469998000896E-5	5.0573956428126305E-4	0.97447380092385505		RRP15	0.466562241050964	2.2269666984746301	3.55284486276528	5.2250942948790303E-4	2.36748286572195E-2	-0.52558073511373005		LAMC3	1.02554089579559	1.5361283897193601	5.3922967745945698	2.94489798728202E-7	3.9920934738314499E-6	6.0581277479039199		AMIGO1	0.81254366865880301	1.73996630971577	9.4095716285912907	1.5324424670097499E-16	3.24600323711628E-14	26.912962980561101		MMS22L	0.96361624403267698	2.16847101128123	6.4507344734987999	1.75443615914577E-9	4.09176829708695E-7	11.269533347343501		GRASP	1.30240656107696	1.7655444767433699	4.5750422814625802	1.05193996280515E-5	1.5808891610366899E-4	2.6374437101983998
HNMT	0.99163500438783503	2.1301074047907198	5.4297847179752097	2.4782136778504902E-7	5.5029600701604999E-6	6.4416641046399299		PSMB4	0.46243900123168402	5.6666648702641904	3.7534914606950101	2.56345417149518E-4	1.5360119657326299E-2	0.129538201937237		FAU	1.0239476293177301	7.2523526742927196	8.7847263883571092	5.5553828962800201E-15	6.72815690440765E-13	23.478777782331001		TAFA2	0.81155131705695305	1.8241941764870799	5.0281324489780701	1.5160883368911799E-6	1.99275022667167E-5	4.3052849056089304		CDC20	0.96352443082420303	2.8055562635559399	4.2185948186991196	4.4328209457225598E-5	1.0437610234136901E-3	1.5410152715397401		CCDC36	1.30203878673836	0.80677733316695399	11.7733313675989	1.43224918606703E-22	3.5961331758654599E-20	40.729096050777301
AC140061.8	0.99054970274582399	2.20787221464954	4.0244055586054097	9.3842094606044597E-5	6.0612878574003396E-4	0.77270686442147696		METTL24	0.46234620260096998	0.45958846214717097	3.2257631451569599	1.56979201548441E-3	4.6786528442972597E-2	-1.5289488272304199		BTBD3	1.0236562897786301	3.4480797205595599	7.0738470289548401	6.9573403388209903E-11	2.7108873725949599E-9	14.203037383835699		WNK2	0.81089292687047798	2.8610161780263499	4.3306949509104804	2.84374383450392E-5	2.6569828035865998E-4	1.48472766577938		EFL1P1	0.96281383308717505	0.793377180712734	5.9027151472898103	2.6499387414460099E-8	3.5154032706110602E-6	8.6443244979437708		XBP1	1.30201576565494	3.6634747573536499	9.3316454730416005	2.40526475616263E-16	2.45642435573815E-14	26.587252496597301
AC140061.4	0.98790705681153501	1.1513086953040601	4.2024373632666503	4.7225931600258202E-5	3.3916745518745498E-4	1.4214478357578599		ECSIT	0.46136184255901402	3.5424906852681	3.3119898545147102	1.18340094016129E-3	3.92727357781959E-2	-1.2723804010517199		PCDH18	1.0176643855819001	1.4394059638788399	5.9825041266315599	1.7987645722804201E-8	3.5432839672567099E-7	8.7739316485565304		SLAIN1	0.81069477379458099	4.6823517423260599	6.04853130238949	1.3027221585198899E-8	2.9788411791797399E-7	8.9309690739122907		LINC01515	0.961087341665261	2.1812009946804398	3.5703615383285001	4.9156075719332002E-4	6.0544664499293096E-3	-0.71552795769161603		STC1	1.3013942968352401	0.66196258447316603	10.7748959602427	5.2029033653914701E-20	9.0474270953861402E-18	34.910516284262997
AC015815.1	0.98757146012766905	2.0557319384490902	4.7239830385757298	5.6376845709249498E-6	5.90763233376728E-5	3.4431581497025601		CLTA	0.46118609233743502	5.0213756092045303	3.69175950888323	3.2008247096582598E-4	1.7489686778718701E-2	-7.5149404658535701E-2		TOX3	1.0174934313623401	1.97878960817148	5.7391908476536999	5.8089021087823203E-8	9.8173477155222894E-7	7.6333679344543297		GPR153	0.81027701856036805	1.2533178902340401	7.7314634546837997	2.0158901369930601E-12	1.2541879536406499E-10	17.544610277798899		GLDC	0.96037362905509105	1.46022901113973	4.0199638352703397	9.5438913557984202E-5	1.8371098573883901E-3	0.817900551563704		RTKN	1.3008944923858901	1.9835930509708699	8.1868204807307698	1.62341456450221E-13	1.0712871085135601E-11	20.173170384708701
RP11-187C18.2	0.98735933866106995	2.6669141617244501	4.2362087397267603	4.1363240525779602E-5	3.0336972304686902E-4	1.54695761026726		RP11-292B8.1	0.46062134517462	0.38518335597865899	3.4848743879351001	6.6084443097276296E-4	2.7343900671909799E-2	-0.74076838150920699		EEF1A1P5	1.0171287299256699	2.5178156643752101	8.49627503477336	2.8543454563391099E-14	2.76309162821752E-12	21.866708050973799		PSD	0.80956646040023506	2.7173429040602901	6.9512138482605899	1.3272336216482199E-10	5.02318889510862E-9	13.424639424030101		RPL5	0.96019487686316796	8.0246046930052106	3.2003362397303898	1.70442690597844E-3	1.48167981260804E-2	-1.86390140949635		RP1-41C23.4	1.2999132376193701	0.29156626998444002	14.9296336353919	1.42270943228777E-30	9.8959053917184299E-28	58.910463905173103
AC068896.1	0.98734557400383605	1.8441568445947401	5.94442867677708	2.1648702150027999E-8	1.0375251369331899E-6	8.7957266551825892		RP11-861L17.2	0.46053432740066003	5.7941108434134199E-2	8.4971078411625207	2.8416948199775601E-14	1.8283464471735599E-10	21.901040405739501		FGGY	1.0152312854633101	2.65110019868	6.7837815130976198	3.1793719882050701E-10	1.0298844240207101E-8	12.7147410358942		APLP1	0.80752227327241199	5.0828245427505196	6.7842398811283804	3.17192661732736E-10	1.0891621537496599E-8	12.5692280923088		AFF1	0.95931268262375502	2.1967498671558099	4.41415114875978	2.0331282524495598E-5	5.8204660622406001E-4	2.2789513603274698		LRTM1	1.2990215110235599	0.32328220859793899	8.1090695162082707	2.5044843052362098E-13	1.60336836018804E-11	19.746879763333901
CLSTN3	0.98713420360511295	3.0380932978817299	4.2016224765313996	4.7376795767910702E-5	3.39966322565997E-4	1.4184288907843801		RP11-966I7.4	0.45882259666534397	7.3222874265529203E-2	7.0347441353039599	8.5541198850104104E-11	2.4460981040069801E-7	14.2348707597596		IMPDH2	1.01451045213457	4.9114754995760102	6.55907031715111	1.0110597906784499E-9	2.86570867542959E-8	11.5830579734585		TMEM178B	0.80702629552326599	2.46174036891273	6.6818786738101599	5.3850392050062898E-10	1.7487617536913801E-8	12.0499290656263		NUF2	0.95889765679362804	2.8356328445505601	4.7710335666836103	4.6169994946304298E-6	1.9936761576142399E-4	3.6891362392731599		PVT1	1.29895948770436	2.1077319405287298	4.2472571509608299	3.9601472341500903E-5	5.1150990824635697E-4	1.3711857598861501
CES4A	0.98705910764169402	0.95965722319159097	4.4209449549287996	1.9779563973667099E-5	1.64314673475241E-4	2.2470090660965201		NSL1	0.455918205390066	3.58335668301123	5.0537163576287396	1.35438930295751E-6	4.3813845868860302E-4	5.0335932690795699		RPS20	1.01245879860635	8.1614834931179008	6.4967136631871902	1.38919583478011E-9	3.7938911724200803E-8	11.272506508548901		HPCAL1	0.80531693618000599	3.2805898573530099	4.7093196338737897	5.9981064317890996E-6	6.7586369145588595E-5	2.9782294501086302		ANKRD36B	0.95863725350728701	3.00441487594607	3.9239928935436299	1.36974183886128E-4	2.3931891354334002E-3	0.478343448728412		ILVBL	1.29875586582809	2.5762966809866299	5.5741326393655299	1.2668029166829599E-7	2.9398052176512701E-6	6.9006205752580296
TEX2	0.98610794750997699	3.1015372882401802	4.08472730750574	7.4533437079199805E-5	4.9842601966228097E-4	0.99006476174502001		CD3EAP	0.45574300368063098	1.33449409715372	3.2382361667430102	1.50742854033003E-3	4.6075036714885699E-2	-1.4921925399948099		ZFP36L1	1.01181848376598	2.0890149197911398	4.9925299857604797	1.77273628609808E-6	1.8667406325294699E-5	4.3230210959092199		ZNF311	0.80473210925530803	1.04937389701578	9.3468611951444807	2.2025904110618201E-16	4.44595033875192E-14	26.5540075979217		RPL36	0.95720082801291695	7.8928034911323399	3.2116140995921998	1.6434365767401299E-3	1.44254719437189E-2	-1.83047952143114		KAZN	1.29838595926498	0.96272648617204104	8.2489520354198191	1.1469810701646599E-13	7.6971850904192099E-12	20.514812668101499
ATN1	0.98579466775839497	2.6440877431918901	5.1738973799505397	7.93456142702834E-7	1.27987385074272E-5	5.3219948158121202		SUPT4H1	0.45405156043730499	4.3656755835841103	3.3349605184082498	1.0965990952084301E-3	3.7306112774995501E-2	-1.2030612175777999		PTX3	1.0102662714970101	0.92612973951092703	8.1190062602733803	2.36940044986631E-13	1.83671355354697E-11	19.783715276831298		RP11-108M9.4	0.80367904757264796	1.2789313837473599	5.5291923384449202	1.5628217502588199E-7	2.7002873826559901E-6	6.5090675473234496		POLR2KP1	0.95693081430603	1.3410918091203801	4.7066678125640999	6.0657815638600499E-6	2.4165472806114899E-4	3.4289297529684002		RAPGEF5	1.29781364210628	1.89879388041353	5.3704468410878103	3.25555910069987E-7	6.9966654710323E-6	5.9859390030686201
EPB41L1	0.98572074665831599	2.94723750499235	4.6027024634998401	9.3781082391453796E-6	8.9110206255361103E-5	2.9574801255193601		FAM72C	0.45219790931582798	0.53443213909072795	3.6663483087090101	3.5045202525726699E-4	1.8500991429786701E-2	-0.15860312617172601		UBXN7	1.0096494037927499	4.0324168344651099	8.8211176844481791	4.5143348253523298E-15	5.5588957447496399E-13	23.683237038553202		NMNAT3	0.80183127249689201	2.0147484864582701	4.50571192283613	1.4000247001760099E-5	1.4266221283714499E-4	2.16356685307654		RPS8	0.95664840726064304	8.4902933328846792	3.18420893393297	1.79530612191072E-3	1.5373148678587301E-2	-1.9115189385133		JPH1	1.2951043223230201	0.54110691347398499	8.8648270812549796	3.5179462069887501E-15	3.0381833417135101E-13	23.944166013634501
AC005154.6	0.98477244739449599	4.3884704249626196	5.7110382039846197	6.6414663978612301E-8	2.2069048317024798E-6	7.7119715519379701		PGAM5	0.451079010673341	3.1645634332633801	3.2188871805891801	1.6051895364181E-3	4.7375181088596598E-2	-1.54915944846585		KIF21A	1.00787818665104	3.1104715566764201	5.2732538893895802	5.0701151926317604E-7	6.38221983847254E-6	5.53214245130743		MFSD11	0.80168498734345495	3.3593404677073502	7.3435127758415	1.65347425803953E-11	8.05180955627346E-10	15.4723330250598		HRAT17	0.95602574460721901	2.5061755994164199	3.5021563238763198	6.22725965920174E-4	7.1853719539899403E-3	-0.93512353515545399		COL4A5	1.2899840992651199	1.4193215992216399	4.8762769868545401	2.9398795111389798E-6	5.0830190862393503E-5	3.8615776318035002
RN7SL353P	0.98461210684051503	2.2364043121180801	5.0593433181892502	1.3211123113774301E-6	1.8836646230254602E-5	4.83245579322843		CISD2	0.44703634694808803	3.5464406100396899	3.39208707178175	9.0584855622818797E-4	3.3327974900769997E-2	-1.0289141617915301		BID	1.0072298835248801	3.0635066978072301	8.2308411566039599	1.2691738685123101E-13	1.05706986019524E-11	20.397933034384199		MACROH2A2	0.80056606903008198	4.2262638322924397	8.5407319715507501	2.220313536908E-14	2.4524458878053401E-12	21.993154238181699		CBFA2T3	0.954738180586157	1.5931484563531599	4.0038074345735204	1.0146725005733401E-4	1.92571659534112E-3	0.76028349874288503		NDNF	1.28989833718269	0.98122221297170698	4.5457031315337799	1.1876285146100801E-5	1.7636934478941201E-4	2.5212512250133998
KAT2B	0.98299511608519496	2.5559297078623699	4.4763586265068698	1.5787913093525001E-5	1.36211106729789E-4	2.4613686132846602		TOMM70	0.44686475117195501	3.9395715413474401	3.4765147920757902	6.8005964326397898E-4	2.78251430509408E-2	-0.76699508693374197		PAM	1.0066423644137099	3.89919249581994	4.1805922902258397	5.1433016632525002E-5	3.1405900370813801E-4	1.09524004208682		ARID5B	0.79967897590354398	1.57319896268814	6.6423486698937104	6.59963445957633E-10	2.0865871308557299E-8	11.8504551478807		TEX9	0.95414917639535202	2.88608466219446	3.9153468642363198	1.4146369603670699E-4	2.4491108121603399E-3	0.44807258407497602		EFNA4	1.28952168570336	0.65478247942317402	7.8582495068204103	1.0046994246188501E-12	5.7205629185820301E-11	18.381570617772901
HVCN1	0.98170984246894299	1.7024604363167799	6.6049244841132104	7.9971949226197502E-10	1.2549744422472099E-7	11.9944698954468		RP1-34B20.19	0.44368778188086799	0.23337224169392401	3.5281238607738401	5.6932065508085003E-4	2.4960879691926299E-2	-0.60424420965752501		NFATC4	1.0056087556626001	1.7329241016583801	4.5959749184556502	9.6439434269789904E-6	7.7609921212236195E-5	2.6942198298054301		PPP1R1A	0.798327282937487	1.34833930938472	4.5112456160229399	1.36858804172999E-5	1.3976976921413901E-4	2.1853575985616902		SIPA1L3	0.95335222281558196	2.8376527385997998	5.5943655069937099	1.15217506208193E-7	1.16056271615423E-5	7.2275310777175603		TCF7	1.2894217473331699	0.79505408884483797	11.1906742635939	4.4756531231575098E-21	9.2518400624563597E-19	37.331617624787
RN7SL550P	0.98165228014504802	1.88347666916138	5.51190115061054	1.6939473732669099E-7	4.2019928775227498E-6	6.8083730644449103		EXOSC7	0.44225385101273801	3.0585361806847899	3.3607949723233799	1.00610220304009E-3	3.5701629895671397E-2	-1.1246156282750901		RP3-399L15.3	1.0041777763227799	2.2447739841783401	6.1877712536260203	6.5564145541145303E-9	1.4653572293937601E-7	9.7575493773027908		CXXC5	0.79708082572646299	5.3070546563432801	7.6958622891351096	2.44948195356953E-12	1.48329100134271E-10	17.352643692348199		RPS28P7	0.95296156311676194	6.8273411862258602	3.4079781887679701	8.5859453379989899E-4	9.0672092416389793E-3	-1.2325185219432		CSPG4	1.2854937918137901	1.2067616677856701	8.2729332858783096	1.00283086669514E-13	6.8277394670016298E-12	20.646908092611699
EHMT1	0.981151563057995	4.5975297079503896	5.0964727813306503	1.1207501169799699E-6	1.6557764070376899E-5	4.9903130321815103		CCDC59	0.442129790668642	3.4589681618399499	3.87670460378687	1.6329792284559399E-4	1.14513224587308E-2	0.54625484143803404		RPL23	1.00392081479672	8.5073130991557093	6.1543659530206201	7.7361752690257904E-9	1.6922924498397599E-7	9.5961880124519094		CLEC2L	0.79707887544485301	1.03710416132806	5.7866840386343998	4.6306775216473798E-8	9.2815511446352701E-7	7.69338529458373		RN7SL391P	0.95268902777645303	1.85178233885624	3.9870361490138402	1.0810850842691E-4	2.0176073769941701E-3	0.70066723601333303		SLC2A10	1.2844018244214901	0.94732183899276101	9.1091895356333996	8.6710909749739495E-16	8.1148799029792596E-14	25.323654186304001
MAST1	0.98069294063911405	3.3982043156772401	4.9828036849652904	1.8499575087701199E-6	2.4478409483654401E-5	4.5095399135188998		NUP37	0.44163409500899697	2.5894854137403001	3.6892950572986201	3.22915016918792E-4	1.7554745757046401E-2	-8.3263576585134794E-2		CXCL12	1.0029562188875201	1.95969268715718	5.0043805866642099	1.6829382520771E-6	1.7860659321837701E-5	4.37315070800945		CYTH1	0.79633536015088802	3.2610251812392401	6.7133554630032304	4.5780119076735802E-10	1.5150416937812E-8	12.2091945822435		RPS15A	0.950975735566711	8.5655418892151101	3.2754981879807601	1.33459314308981E-3	1.24581389664706E-2	-1.6392588837934099		DAB1	1.28405857137049	2.3647210671351599	3.52285571351785	5.7978991308600995E-4	5.1936906380722399E-3	-1.1628966757247401
AC009060.1	0.97998299151171897	3.49903826902883	4.5109127613357698	1.3704783174974199E-5	1.2174880904077901E-4	2.5960396703247302		RPS29P5	0.44006122956508498	0.36202455907883202	3.7540027098894702	2.5587165024821998E-4	1.5349913265240499E-2	0.13124486591112		HCAR2	0.99966933243591105	0.30811649834690802	7.8078239844853501	1.3258497651643701E-12	8.5092442783716305E-11	18.0904453208387		CCDC7	0.79618664186032595	3.9395233394760698	5.9673068373694296	1.9369609311959699E-8	4.2605214918471999E-7	8.5436176305897593		SNHG6	0.94963001989850504	4.9883038273901299	3.49395228886292	6.4055557053717003E-4	7.32193567103914E-3	-0.96129981169641199		ZNF385B	1.28303528214851	1.68725211229745	3.5041364388130298	6.1848996379416205E-4	5.4935143082680098E-3	-1.22325583790422
LINC01967	0.97981976801206805	1.8049839593966599	4.8017716039076603	4.0493757563722298E-6	4.5291062349411398E-5	3.7594357867199801		RN7SL685P	0.43974201315559702	0.38878564379635	3.5318843124605799	5.6195391475596403E-4	2.47432779301274E-2	-0.59230762723360497		KRT14	0.99802743566433605	0.28583691852318299	4.5630900329817203	1.10528822736813E-5	8.7045521198215206E-5	2.5635237561586499		H4-16	0.79593974274647294	3.89489773375016	4.7668237103453697	4.7003852798617904E-6	5.4282753225274002E-5	3.2130304241636498		FBL	0.94894294196378604	5.0831505000899204	3.92804038322102	1.34919431366385E-4	2.3637076144624098E-3	0.492532495759683		RP11-510C10.2	1.2826815760811601	0.40761877633870602	7.8433641156491403	1.09052604575777E-12	6.1750887378706505E-11	18.301039239928699
MX1	0.97973660557189002	1.8316719802259001	6.4269436167237304	1.9788880440131601E-9	2.2889286607066399E-7	11.1145704815788		ATP6V1G3	0.43601204693248102	5.5624767011994203E-2	4.3249667985601903	2.9096007267330899E-5	3.6527553318635498E-3	2.1509354047104501		SOWAHC	0.99626039635070596	1.89060724860005	7.3128643620344898	1.9489042378967199E-11	8.9088808999129597E-10	15.450942777300799		CASD1	0.79405113803174898	4.3015037130653599	8.4637198272031107	3.4303727489243797E-14	3.6034315537272498E-12	21.563489990244101		METTL1	0.94820821658003596	1.8244512509706301	4.5356076032715702	1.23812554332525E-5	4.05399478155452E-4	2.74985529812324		LAMA5	1.2813628102457399	2.5678664361849899	5.9348528023203198	2.26782562028818E-8	6.0891768558932296E-7	8.5720082126444694
MOBP	0.97946938636408098	0.87109476597893898	4.2278486738876602	4.2745874888335299E-5	3.1129253993384201E-4	1.5158159812007901		NDUFB10	0.43595063966155201	4.6964629977620396	3.41606443530583	8.3544794377727E-4	3.1619247472135001E-2	-0.95507858903958898		DUBR	0.99597832068077297	1.31144577119067	6.9531866634143302	1.3135187350312899E-10	4.7213293526208503E-9	13.580328500642301		FOXG1	0.79404411667841401	0.95541870764842296	4.6997785656981899	6.24455282218819E-6	7.0010808726567297E-5	2.9394697737234798		CTDSPL	0.94772776031150296	2.15688682850611	4.1576325496956796	5.6243073265981E-5	1.2347784126731599E-3	1.3162061504548701		ADGRG2	1.2801291289060099	0.372488423503681	12.6696999541851	7.2427030037507199E-25	2.5019893222084401E-22	45.947777262942097
TRIO	0.97895403822347704	5.36542053835616	4.2455975414939902	3.9861610312431503E-5	2.93863764824044E-4	1.5819875223530899		PHOX2B	0.43585597496297102	4.4795437961934401E-2	3.7259352301022601	2.8314789029140801E-4	1.6229608250645199E-2	3.7828104844287197E-2		SNHG6	0.99394317884688299	4.9883038273901299	5.5341798427234101	1.52686565755987E-7	2.2648653926778499E-6	6.6949230474353101		BPGM	0.793325912430489	2.9827957408199799	13.0413305387811	8.1554632365257996E-26	8.3955600742091204E-22	48.081510132509301		RP11-395N3.2	0.94681597067819701	0.50982573085551597	5.96582843674011	1.95104420196369E-8	2.7476227022698898E-6	8.9398968778125401		DACT1	1.2780942437671301	2.88202091245499	3.9674806464791001	1.1637501878745701E-4	1.3090155085288401E-3	0.34780319688261602
CASKIN2	0.97858790929495398	1.8660772056769599	6.2407696126340797	5.0381973113307996E-9	4.0330651945383999E-7	10.207943979285099		NOC4L	0.43064122274751998	1.9020726573309801	3.2093661773043398	1.65543103798769E-3	4.8058853010322797E-2	-1.5770836800374299		UNC5C	0.99298463326713304	1.3646471900542201	4.1575502227921701	5.6259869643880797E-5	3.3841393132053699E-4	1.0099259014039501		RASAL2	0.79321721924900201	2.7001057352645801	8.0954041052087202	2.7022734059074201E-13	2.1564560736258399E-11	19.526092253711699		ZNF814	0.94608892335313599	2.76548414544376	4.5689745900130401	1.0787274682968499E-5	3.6529118584326001E-4	2.8808749689446		SLC16A4	1.27644079549296	2.3596317281056298	5.3977272548298796	2.8724003863269899E-7	6.24358921811751E-6	6.1071750510306302
SLC30A3	0.97820064093098802	0.50647343091293495	5.4852405674754898	1.9173736213000199E-7	4.5504524440656804E-6	6.6889298222573803		MRPL9	0.43027206367086901	3.8608412177036202	3.92134579884996	1.3833445926989899E-4	1.0425111694788E-2	0.69988815281192696		EMILIN1	0.992472392951252	1.25795403161362	4.9680518041270503	1.9731946664223001E-6	2.0435467981909199E-5	4.2197355350051797		EML5	0.79099482790942399	1.63856358538914	6.7651092377166897	3.5027298186839101E-10	1.18691579478142E-8	12.4718744603024		RN7SL686P	0.94582828571961997	2.4639972180882399	3.6661828153772702	3.5065772265402097E-4	4.6905026768315396E-3	-0.40111193994188699		TRAJ43	1.2758406875603601	0.76211430966523497	5.84272166576031	3.5391687961385399E-8	9.1309500935950301E-7	8.1390970387180506
RND1	0.97749856270438396	1.0163119194169199	4.6489840830229898	7.7306667666844698E-6	7.6521707656689006E-5	3.1417391066719702		DUT	0.42998389731632097	4.9359027804640103	3.2003145640534698	1.7045483510317299E-3	4.8628494274663099E-2	-1.6035654780889499		GBP1	0.98947704138635995	1.04153575914818	5.7998138992061099	4.3484700312553701E-8	7.6260459778118097E-7	7.9148864002907899		RNF157	0.78971172234797704	2.7419058172011801	6.3151162862740602	3.47461029499816E-9	9.1480890590355701E-8	10.2231500520586		RPL34	0.94564778268172001	8.49659932776148	3.78173461418604	2.31380555196802E-4	3.4782768507855698E-3	-1.2908729149806701E-2		RHOQ	1.27513480415573	2.6653991556624499	8.2717710267465794	1.00938260071972E-13	6.8632683255277799E-12	20.6405031260554
RN7SL490P	0.97745456994681201	1.57035215874691	5.00576811704825	1.6727710950307401E-6	2.2664088919037201E-5	4.6060702374226299		USP2-AS1	0.425285933304476	0.40257729086871802	3.45233970188522	7.3862452920605095E-4	2.9471691292475899E-2	-0.84254398717335599		CSMD1	0.98831769485683996	0.83541412358189704	6.07317495798788	1.15432821424806E-8	2.3928949594754801E-7	9.2060707692520296		TUB	0.78912090708081295	2.4298186162093298	5.7127638881670402	6.5870497574103695E-8	1.2646349314189699E-6	7.3499854598340697		THBS2	0.94529931675758005	1.12164934620623	4.1689133087400503	5.3828859075121499E-5	1.1995433226491699E-3	1.35761556184451		TRAJ29	1.27456893698327	0.963360122930495	5.8542936250995501	3.3474522862564699E-8	8.6844790361992397E-7	8.1932503833524208
ABHD2	0.97544865566556604	3.5663122015536799	5.1129341857341997	1.0416852474684599E-6	1.56849151423393E-5	5.0605498900848502		PSMA5	0.42358643194146001	3.62038438706821	4.4245791327474997	1.9490630788161899E-5	2.7485527340500499E-3	2.5256613763321401		SMOC2	0.98653565911589702	1.1568332657707801	6.0128745202323204	1.5510295807753101E-8	3.1112468660041602E-7	8.9182578096739693		HERC3	0.78911434406123504	2.6911161301362498	6.5540174204936301	1.0375167726904E-9	3.1156979768914899E-8	11.406926279630801		SRL	0.94435656114618105	0.71511730468137003	3.0321518092206698	2.90241861911485E-3	2.1847512600625899E-2	-2.3502345906957798		AIMP1	1.2743229870986199	3.3024290718679001	11.490389263628	7.6205861037346802E-22	1.7829400360519599E-19	39.079066083575299
GABRB1	0.97536328812853201	1.04020498930451	4.0071328671680204	1.00197094264578E-4	6.39948484425658E-4	0.71093621641286198		IMP3P1	0.42225012258014499	2.6220690490827699E-2	5.1575123631667799	8.5386009734755602E-7	3.2952175511043402E-4	5.4694702989056498		MRPL11	0.98578016230059695	3.4585999816925099	9.2568273254597493	3.7043797186101501E-16	5.9959695873050895E-14	26.147854939523899		TMEM150C	0.78846218943148005	1.7606138906939399	8.3736871699468693	5.6961152043156395E-14	5.5214772466390703E-12	21.062724691164298		MKI67	0.94423919711348203	2.4477347029337602	4.1731864216458003	5.2940543489583997E-5	1.1857944536535501E-3	1.3733239438349001		ANXA6	1.27391991271727	4.3794334378679798	8.4427388784306903	3.86146299104224E-14	2.77593886976154E-12	21.585781886984201
RP11-10O22.1	0.97528393079528597	1.42421615217514	5.8336160817595202	3.69760990373256E-8	1.47423219957337E-6	8.2779264651668303		RBX1	0.41946954503975098	3.8276629839821501	3.2669576448951401	1.3724927830469399E-3	4.3447077816108202E-2	-1.40709372986323		FAR2	0.98342549052501005	1.0817580085432701	6.2560744388676497	4.6677803096150998E-9	1.09258748565943E-7	10.089001481199		ITSN1	0.78822076294859	3.6690104869724398	7.1505774923341399	4.6332662848705999E-11	1.9742010117124101E-9	14.458865720768999		KIF4A	0.94198459908130405	1.86765107159484	5.7879731242490697	4.6024172977414999E-8	5.5479068653243701E-6	8.1117431880726496		TRAJ38	1.27383589021003	1.16688942190769	4.9752127330349696	1.9124219170538699E-6	3.4298320876166101E-5	4.2756543067584198
AL589685.1	0.97475804767750795	3.36239071267065	4.4105796188820401	2.0627055782088601E-5	1.7017403673916701E-4	2.2071338180484199		PSMD8	0.409346718987739	4.8399373673862396	3.1976606788445201	1.7192041377663201E-3	4.87553032391779E-2	-1.61131763849295		H4C1	0.98296050315729	6.8639397171084102	6.0109547347780401	1.5656448097183801E-8	3.1368964439791599E-7	8.9091220191233003		RXRG	0.78682706522315404	1.0762431256905001	4.7368504334130002	5.3385841524566398E-6	6.0915008533639597E-5	3.0903879828310301		C2orf92	0.94045832323065404	2.6024147100092501	5.0813534166213801	1.19850259495566E-6	6.9469961224727196E-5	4.97828753125009		NR2F1	1.2736329853661601	3.0955187262621902	4.0630477721062199	8.0988684062848905E-5	9.5633162332712997E-4	0.69124317808267799
AC090519.1	0.97278225842437405	1.4149866342317501	5.7034051753536001	6.8865523500188605E-8	2.25917541466011E-6	7.6769708959073899		RP11-254F7.4	0.40932048014215899	0.25457976237921298	4.0773161918714802	7.6683417235794198E-5	7.2280236677641696E-3	1.2475383469591499		ABCB4	0.98211159546567095	0.76971921432864299	8.5150482577791298	2.56712015809337E-14	2.53131817581191E-12	21.971142149077998		SV2C	0.78653459825789496	1.1636150991177601	4.8015611957869497	4.0529520231755901E-6	4.7606925270856703E-5	3.3558580745820001		D21S2088E	0.94008621259370595	0.40061556544034799	6.2023670206053003	6.0987619791796704E-9	1.1498735406312701E-6	10.0636658663808		EPHA2	1.2732882622268	1.23228681280721	5.8961830126054302	2.7348941683797899E-8	7.2152984436106902E-7	8.3898145361635201
RP11-266K4.13	0.97244424907407601	1.2078772488962899	5.5121998856437404	1.69159401805998E-7	4.2001798021024201E-6	6.8097135214267901		GLRX2	0.39930623481349098	2.1618127148524202	3.3451154791511302	1.0601549490667701E-3	3.6845574300043801E-2	-1.1722870222855299		RPLP1	0.98136248227196698	7.2112434269377399	4.8240749305092798	3.6803832939289502E-6	3.44994880541087E-5	3.6194188699805898		USP32	0.78634675960445699	3.40921611378511	7.8039042217999102	1.3547925140640501E-12	8.8270734536588296E-11	17.936284123115101		NIFK-AS1	0.93992445829340499	1.52414295019936	7.7137519297280104	2.2214059469000999E-12	2.3820876437258699E-9	17.749071615362599		CRTAP	1.2730484958988899	3.3361116300839999	5.6223843802579596	1.0099706528107301E-7	2.3956317714964902E-6	7.1204560455771801
IRF1-AS1	0.97235670296834698	1.5466700200943599	7.2174780346966596	3.24569482835668E-11	1.4986932530105599E-8	15.112287414241999		AC012531.25	0.39662397203891098	8.3570020738777298E-2	4.2347495612328698	4.1601785099444098E-5	4.7585046280857399E-3	1.8171177569497701		SNRPD2	0.979486950787679	6.2541613432111101	7.8228133395352	1.22096411926542E-12	7.9150459882656998E-11	18.171447106574099		PAG1	0.78634343333705203	2.3499308692448801	5.3236312497684004	4.03235794510749E-7	6.2300230687262298E-6	5.5882688675362102		GYPC	0.93987119069741598	1.5830926297786401	4.7845631661516501	4.3582652870750101E-6	1.9157013736663099E-4	3.7441518526911501		GRIN2B	1.2712340943388001	2.13079988947056	3.74494087822334	2.6439112227563297E-4	2.6548458536424899E-3	-0.42656548571159503
RP11-573D15.8	0.97148191404547601	2.2962829460007899	5.35377973998785	3.5137749455411702E-7	7.0694886018073701E-6	6.1054056141794897		PHF5A	0.395102290963878	3.5233303624202201	3.36770970435858	9.8309370292329204E-4	3.5213499705544701E-2	-1.10353250135051		LRRC18	0.97892386870374504	0.35532913106243202	8.2399065001369003	1.2064045735174201E-13	1.0163020655988301E-11	20.447845784044301		SERINC1	0.78596935317767203	5.7574272795871204	8.4606492052326203	3.4903099687972101E-14	3.6589253505892E-12	21.5463833640978		GATAD2A	0.93877905212240598	3.17498825584949	6.8206639859535896	2.6252696389896397E-10	8.71792766826288E-8	13.1110093715819		FLRT2	1.2692863588229899	2.3863130761596598	3.7469709963958402	2.6245894422349402E-4	2.63853257364681E-3	-0.41966459787025601
NCOR2	0.97105864907705297	3.9096773131375699	4.3022888551282401	3.1847157301989497E-5	2.43680226051435E-4	1.79476213293702		RN7SL762P	0.39112846967232201	0.50729645567987203	3.5374016094768201	5.5130777034915601E-4	2.43926585213468E-2	-0.57477530803007904		TP53I13	0.97888944152359103	2.4635074162685102	5.6627397677529396	8.3488056717028694E-8	1.3505019658513201E-6	7.2809329550684598		WBP11	0.78580791198910105	3.8421439109528701	7.2528982621446199	2.6864539920573001E-11	1.23635635996801E-9	14.994852609399899		DACH2	0.93841231189193997	0.48438515352360101	4.7440913930728703	5.1772522090463701E-6	2.1718298753385101E-4	3.5799116686380898		SUSD1	1.26812385515565	2.6796026253837799	8.0409889497527107	3.6568515065955401E-13	2.2596093727189199E-11	19.374771540432299
ADIRF	0.97082318211197705	1.2098310554343099	4.9721441680308303	1.9382735412249802E-6	2.5401249150663899E-5	4.4648370601974996		HNRNPC	0.38811172388905701	7.5370854590430101	3.22751869261847	1.5608715993880001E-3	4.6628661035228898E-2	-1.52378280663121		EIF3H	0.97487969272154296	5.6436369625116702	6.94623834203475	1.36227861592463E-10	4.8761616772512398E-9	13.544623418712501		TBCC	0.78493608293395301	3.8496374627190901	6.8536953381497296	2.21022797530813E-10	7.8839122900249593E-9	12.923818578864299		RN7SL648P	0.93836688054144002	3.0730413045721998	3.1965470052207001	1.72538686055709E-3	1.4943481825104301E-2	-1.8751081095536699		F10	1.2648722610152301	0.59764694571367505	8.4472026992520295	3.7654988568478999E-14	2.71453441400105E-12	21.610544173641198
RN7SL373P	0.97000729912912798	1.81482349806164	5.85158416758967	3.3914582944192102E-8	1.3950948684355901E-6	8.3614938894419009		NPPC	0.38609171362115902	0.18432502495644101	3.3606969555206301	1.00643194316559E-3	3.5701629895671397E-2	-1.1249142201003799		PRKD1	0.97367400735904996	1.2991179078388599	7.9033496934728902	7.8340438865098596E-13	5.39082763270636E-11	18.607661167545899		CRHR1	0.78421410752895504	1.4215645630520799	4.4779049763103602	1.5688288160606199E-5	1.5750098853183501E-4	2.0543685861733998		KLHL4	0.93792774230999598	0.93939411395215899	2.80022220611054	5.8416565582631204E-3	3.6207193027245503E-2	-2.9830694606688901		MMP28	1.2641911729276401	1.14601394762112	9.2675093505527695	3.4835220838477799E-16	3.5088815792526998E-14	26.222237319924101
STX16-NPEPL1	0.96923975866218104	1.5596857381232201	5.0515562159922798	1.36735008188694E-6	1.93511804825089E-5	4.7994484590244504		MNX1-AS1	0.38536023638761902	4.3809397363907703E-2	5.2850032089339098	4.8072338215533898E-7	2.15163425446084E-4	6.0128944598900302		TMEM256	0.97286915576619304	3.8039574566126602	5.85480095308312	3.33915415917361E-8	6.0433524219755203E-7	8.1717760101925698		RAPGEFL1	0.78396616630049298	2.1091484242469001	5.1972746919461104	7.1442235051722295E-7	1.0312043529395001E-5	5.03363966293802		AL353898.1	0.93662266167155395	2.0021955312203898	4.0989711708740302	7.0563308234257706E-5	1.4609954148969101E-3	1.10227570252257		CBLN2	1.26294891805336	1.28312519283062	4.0745847254815901	7.7489555364378498E-5	9.1944269103625895E-4	0.73313825030601798
RP1-111D6.3	0.96857825239110296	0.53040153837693804	5.5421509420733202	1.47117945354738E-7	3.7948307493484699E-6	6.9443402690846501		C12orf73	0.38527710839267698	2.2749544083998599	3.2364429338158098	1.5162501966055799E-3	4.6180136165492401E-2	-1.49748441741775		KCND3	0.97255168675980297	2.6187529084274601	4.2374968706169502	4.1153318277188198E-5	2.6089956871085498E-4	1.30748906311174		RRAS2	0.78214313979874495	2.3422569686725101	8.04792273904269	3.5185506994055202E-13	2.6830643199970498E-11	19.265693912710301		RPL29	0.93495595786793695	7.7908631297495399	2.9350577818322701	3.90903925221215E-3	2.7076580324298698E-2	-2.6205601311169802		GRB10	1.26259516597036	2.7239906657637598	6.3433742185678001	3.01533381241019E-9	9.6221489145925194E-8	10.5382256606885
RN7SL560P	0.96835632938328398	1.98861926922661	5.20759057001003	6.8205768887689704E-7	1.14131577899453E-5	5.4673814626026296		SNRPB2	0.38424090518707998	4.3577954504663099	3.1905255464661701	1.75919001924699E-3	4.9588734211763998E-2	-1.6321324238280099		RPL22	0.97204003027941399	6.4620861615157699	7.41413651995137	1.13074915791374E-11	5.5115455166795605E-10	15.985164509840899		TRAF3	0.78207657484686199	2.6317131692510101	6.5486118434223997	1.0665413367444699E-9	3.18798000493096E-8	11.3798839070342		RN7SL525P	0.93364683701900697	2.68223467355635	3.7217790998889799	2.8741308435417998E-4	4.0508560454212304E-3	-0.21555748673556099		ABHD14B	1.26217802342803	1.8080047828613901	9.8854106009620608	9.6332341588974997E-18	1.2120539929957899E-15	29.759485622271001
AL591516.3	0.96760954604236604	2.4664417687079601	4.6512045689836299	7.6591030272314494E-6	7.5915530717823401E-5	3.1506130892050601		RN7SL518P	0.381667213015148	0.46426341829721601	3.47194310241305	6.9078889467999699E-4	2.8152245437029901E-2	-0.78131570007413498		CTD-2223O18.1	0.97162546679435002	0.36318004664541398	11.8210287572014	1.0802304930387499E-22	1.15836716536856E-19	41.004276478435401		BICDL1	0.78002915133766904	1.80606296151233	5.9614808940045902	1.9926404172524401E-8	4.3719176281678498E-7	8.5159519593349806		DPF3	0.93354396545914398	2.2885507532504601	2.7799236794798001	6.19843834835275E-3	3.7739060641875197E-2	-3.0363304036357301		AGPAT2	1.2614577203406401	1.0744780901340001	7.4116159135223301	1.14631242835363E-11	5.5194568112458495E-10	15.9915790764652
RN7SL476P	0.966817641298786	2.0541762289922798	4.9824713471345996	1.85265099238968E-6	2.45023252126348E-5	4.5081451885321204		UQCRC1	0.38071454567756702	5.3307382799829997	3.3001442971556898	1.23063175239623E-3	4.0490012199760901E-2	-1.30796818308485		GLDC	0.97120315779880595	1.46022901113973	6.21520567192099	5.72136927605842E-9	1.3071030598192599E-7	9.8904353574829909		CDH6	0.77964906185321403	1.66071508867749	4.3607134990298304	2.5216612274298099E-5	2.38462147158309E-4	1.5997218204835		RP11-640M9.2	0.93349462686759299	3.5148913317211101	4.0148352232999001	9.7314476579363101E-5	1.8613789440702301E-3	0.79959106966635296		EMP2	1.2610511263522901	1.8347325306867699	8.6602550600542294	1.1279247030622E-14	8.8231824188476196E-13	22.796999266678299
ADGRL1	0.96587814826624097	2.5133685101896299	4.5307001778787903	1.26339854077814E-5	1.14007099738661E-4	2.67350367637553		LINC01323	0.38062189747064401	4.3838859684201502E-2	5.8648492871644997	3.1816068855444799E-8	3.03266054838418E-5	8.5894812672965593		PGAM2	0.96979785978011102	1.90361049458177	4.3641788356194802	2.4868031455323599E-5	1.7137599612644501E-4	1.7878657705362599		CLIP1	0.77899493143726595	3.5158916298266001	6.8012485068401496	2.90383267274108E-10	1.00515181796455E-8	12.6558974777444		AC009948.5	0.93326468961554199	2.9487493816364698	6.0509399050733599	1.2875016575980999E-8	2.0021234235616199E-6	9.3413789399807392		RP11-301G7.1	1.2608739903251001	0.54918398599944895	11.2592969013062	2.9843887020199901E-21	6.3476221186104603E-19	37.731613893599402
[truncated: 9,993 more rows]

## Sheet: ICGC IPA DEG x vs all
I_G3/4.1							I_G3/4.2							I_SHH.1							I_G3/4.3							I_SHH.2							I_WNT
[truncated: 144 more rows]

## Sheet: ICGC Metascape DEG x vs all
GroupID	Category	Term	Description	LogP	Log(q-value)	InTerm_InList	Genes	Symbols
[truncated: 377 more rows]

## Sheet: ICGC DEG x vs G3+4
I_G3/4.1								I_G3/4.2								I_G3/4.3
Gene	logFC	AveExpr	t	P.Value	adj.P.Val	B		Gene	logFC	AveExpr	t	P.Value	adj.P.Val	B		Gene	logFC	AveExpr	t	P.Value	adj.P.Val	B
[truncated: 10,207 more rows]

## Sheet: ICGC IPA DEG x vs G3+4
I_G3/4.1							I_G3/4.2							I_G3/4.3
[truncated: 159 more rows]

[truncated: 9 more sheets: ICGC Metascape DEG x vs G3+4, MAGIC DEG x vs all, MAGIC IPA DEG x vs all, MAGIC Metascape DEG x vs all, MAGIC DEG x vs G3+4, MAGIC IPA DEG x vs G3+4, MAGIC Metascape DEG x vs G3+4, Gene signatures sankey, Gene signatures scRNA seq]
