# Supplementary material for: Group-specific cellular metabolism in Medulloblastoma
Source: J Transl Med. 2023 Jun 5;21:363. doi: 10.1186/s12967-023-04211-6 (PMC10242934; doi:10.1186/s12967-023-04211-6)
Supplement: Supplementary file 6 — Additional file 6: Table S5. Supplementary table 5 shows detailed results of the MCP-counter analysis. Abundance scores for ten different cell types across all included samples from ICGC and MAGIC cohorts are provided. Kruskal-Wallis and Wilcoxon rank-sum tests have been performed to test for statistical significance of observed differences. [file 12967_2023_4211_MOESM6_ESM.xlsx]

## Sheet: ICGC MCP-scores all clusters
	ICGC_MB101	ICGC_MB102	ICGC_MB104	ICGC_MB106	ICGC_MB107	ICGC_MB108	ICGC_MB110	ICGC_MB111	ICGC_MB112	ICGC_MB113	ICGC_MB114	ICGC_MB117	ICGC_MB118	ICGC_MB119	ICGC_MB121	ICGC_MB122	ICGC_MB124	ICGC_MB128	ICGC_MB129	ICGC_MB130	ICGC_MB131	ICGC_MB132	ICGC_MB134	ICGC_MB136	ICGC_MB137	ICGC_MB139	ICGC_MB140	ICGC_MB141	ICGC_MB146	ICGC_MB148	ICGC_MB164	ICGC_MB165	ICGC_MB166	ICGC_MB168	ICGC_MB169	ICGC_MB170	ICGC_MB174	ICGC_MB175	ICGC_MB176	ICGC_MB177	ICGC_MB178	ICGC_MB179	ICGC_MB180	ICGC_MB181	ICGC_MB183	ICGC_MB184	ICGC_MB185	ICGC_MB188	ICGC_MB193
T cells	0.73548595234923397	0.84080347184354598	0.285419403527709	0.65230333279718899	0.46561944279456402	0.55193746838421898	0.628805836133704	0.55680286927749301	0.83668002349048498	0.59623954758328501	0.37847772445714001	0.83284648920478299	0.55703723020123297	0.49797135998101999	0.54175958700544102	0.69865099623204296	0.74217438681905701	0.64710016258916003	0.52048686144214995	0.67408418882235099	0.207456652756944	0.73256457997694102	0.296202341592264	0.57994960894750502	0.61933839973842997	0.49950640543742397	0.87966713939491503	0.258219004165331	0.30241472419805498	0.433615736281453	0.33332196277978698	0.42360984142573999	0.22766271011796901	0.36937878544719799	0.59350392916870098	0.73404612929065505	1.02090784413292	0.48439261791737198	0.79047921969809498	0.478710257547796	0.61326437276150803	0.57210186446395805	0.88799013026741502	0.43592656277321701	1.0389173194385699	1.2413171271915899	0.64379084430667899	0.22406033914683601	0.93994266994868203
CD8 T cells	0.12280376196367999	7.7608280236448293E-2	6.4768782905439901E-2	1.5478977541095101E-2	1.8474073050169699E-2	5.7120805181489799E-3	7.6380965926442904E-2	2.6250949783225299E-3	2.36244112039487E-2	3.25561108092111E-2	5.9247652090212599E-2	5.0739271953353003E-2	6.4590851356432402E-2	3.6233817984686001E-2	6.8060465794387598E-2	4.0444622307103502E-2	2.73338510130911E-2	4.5870980624960603E-2	3.6522986434248297E-2	5.0720451276796502E-2	0	7.6049895255949199E-2	6.8152261098858899E-2	2.0405540840029799E-2	7.2318590178063594E-2	7.9237392781011697E-3	0.191003020209394	5.8069089105820303E-3	3.3931140594387503E-2	4.2768128928449001E-2	0	5.2334921589689699E-2	2.3850617545846199E-2	1.0350187384601301E-2	2.7830624697277598E-2	7.5407285184208597E-2	0.18552679672960301	2.11116049322971E-2	7.2019419464568496E-2	8.5880510502517299E-2	0.14082134618733899	5.1919964946369399E-2	5.5548492772740703E-2	3.2643813292952801E-3	8.9495231989744906E-2	6.7610470126577296E-2	0.35071902612649197	1.7733592705215601E-2	0.115052659983735
Cytotoxic lymphocytes	0.20554469700462699	0.11140709059444399	0.10023731773662101	0.325695966593399	0.33983107014966102	14.487367129357001	0.38287756583021798	0.53096699627454003	0.236895593624738	0.268792494171535	13.325486839065601	0.26143123021301401	8.7951696466443199	14.086608760004101	24.054625651665901	0.27764057330085501	0.42939969594236199	0.417971264923654	5.8276859536174204	0.15560686553590899	0.26634211961195497	0.11886208675377199	0.490646726076432	7.4647380950139994E-2	0.14508586759598799	1.5282734240460201	0.77935427508309096	13.0774545470333	9.0339009613244006	0.42271552436370402	7.0178753073430604	13.9274918719429	8.0079449892851091	0.69167454151712005	0.43798444276493598	0.72079526655549697	2.3762538133788502	8.2534130276290796	0.43949871147608999	0.24315595613781099	0.16939288316363799	0.20893066964166401	0.22352027678799999	0.26506877327891698	10.1055749413049	20.2423818352793	18.6149499063864	2.7646987820441802	0.15395869518340499
B lineage	0.27601866313446599	0.138048196704422	0.14490061126241399	0.32894918183868799	0.33866126410560898	0.39194439429690398	0.34943431037240902	0.752957022530094	0.95216432933814399	0.201283851990218	0.16876814013772101	0.45830524301408798	0.225783605219048	5.1258300523252904	0.36360046231619703	0.40880384632591499	0.52569884852799198	0.25791198585741099	0.24363057459156101	0.18040606841144999	0.108115713813694	0.91681729757389396	0.17569703414897	0.15142896658010099	0.12870478055352999	0.23500145774397799	0.74537268785594202	0.101974817986415	0.203216827399779	5.6149390962853003	0.256170108552843	0.44926514270422702	4.2030046455546204	0.36609379426086103	0.36462484378434801	0.46047833941202998	0.91884986492426601	0.15805549646290301	0.29119743032407902	0.38621525287815101	0.41927542928934902	0.16947645539694201	0.87481641767122298	0.371292386183665	0.89707285843045703	0.28053727598498401	6.3510208222092199	0.127121745509295	0.154670602896121
NK cells	1.61798623057774E-2	1.69769854575792E-2	1.32401278578921E-2	9.8021564599227503E-3	2.8168750890555198E-2	1.99311309441512E-2	1.7323042400314698E-2	1.6867055568230399E-2	2.1835189061939101E-2	1.56674101097861E-2	1.6148649375221601E-2	2.48059008950282E-2	1.6739344031823498E-2	1.38020184419071E-2	2.2199469098981701E-2	1.7328844468004801E-2	3.5771382247650897E-2	2.5646911515852199E-2	1.5501005441095299E-2	9.5533133849826403E-3	1.40544142319195E-2	2.02150050947544E-2	2.22421995195041E-2	9.1504119592588102E-3	5.2855183326381797E-2	2.5802063141542E-2	4.5542708212975402E-2	1.07754235946318E-2	8.9631327038023605E-3	3.08710555222011E-2	2.5242117439830201E-2	1.2462288623179E-2	7.5599735034951702E-3	1.7255588360624199E-2	4.5340472676112298E-2	2.6110256119512201E-2	3.2702690988369899E-2	1.9462967250201701E-2	3.28413351942798E-2	2.0412616178676402E-2	1.9304995859283702E-2	1.4566832931205E-2	2.9307940664707498E-2	2.7981642699116498E-2	6.0282137478763098E-2	2.68229116708859E-2	3.2424824261004501E-2	1.16066998670134E-2	2.3297453250966299E-2
Monocytic lineage	1.70811323770565	1.51573911718035	1.1303392904839999	0.79839066969247896	1.8124604279643799	3.5548875568407201	2.15929089375852	0.99933272396419104	2.1211350648046299	1.78565326178529	2.91337076759396	2.7992913976818099	2.8159670464011399	3.5317810875556499	2.6750294167725501	1.4547252634299499	2.4907980777957901	2.6842785676327598	1.65405711596857	1.5855594914040301	0.48034563472946401	1.1405755495904999	1.60243014600044	0.97160477735142703	0.73309786710257796	0.78885856233062601	4.0567888340836999	1.7260001604939399	1.9029409231982599	3.0304525294025901	1.0340953402109501	1.67035313590734	1.7009085876174801	1.46962667621511	1.59913969170754	1.9106753563427501	4.5185179543213501	2.0884835770538799	3.2218270818306598	1.3673330205099099	1.5161593706463801	1.12402093446565	1.17727643065397	1.3226561750931001	3.1243373154336198	2.3300266506862801	2.6136439465007402	0.62968069950422101	3.4643569864647299
Myeloid dendritic cells	0.17685543010572999	0.233366628149829	0.194233529727589	0.117616819946652	0.15945326334622301	0.10564266520728301	0.24476988921641199	0.159879433617932	0.14562819728378501	9.3116629453245295E-2	0.19511778514460501	0.17691748244928901	0.118386149365499	0.13225624875615799	0.163685034690778	0.12647844926128299	0.124645508102137	7.9409783342526005E-2	0.189578570862316	0.109901944203212	9.3532299681462899E-2	0.21425643581026901	0.23942482709763999	0.113405801421792	0.21406563731225001	0.12665737457391099	0.25275064672796599	9.1581989469865302E-2	0.16705295959003499	0.35745552911102801	0.15023610547680299	0.20225694295345001	0.230075841106544	0.214507497499383	0.40993868390591798	0.480056817448549	0.223762653759849	8.5405139161566404E-2	0.17271765611029499	0.32796839297538199	0.29529604108904101	0.17625437134204899	0.36579014208567101	0.221544418864901	0.23790405138762599	0.20111635309341799	0.25525521305766302	0.132930035161475	0.29384744844393501
Neutrophils	1.56067460077264	1.6085158608102701	1.0012248262210901	2.6057394021156099	2.0763027575435502	3.5447653723439001	16.438742855919799	2.2192129948751198	2.62938547467949	2.82607197467419	2.54804787231742	3.0550996566476898	5.5287650024553798	4.1614458597285502	9.8252661400376606	2.09855316189166	2.4609614090237999	4.2719524428540998	2.7441848855313302	1.77602865795413	2.5259925122749398	1.2545876318734399	4.3648615926272401	1.4826405768192601	1.48698962156415	2.4606545894446299	3.1959929592200802	2.8648682306024802	1.96619843937197	2.8234463942634398	2.9793311473455502	1.9850947239289101	1.8234015308676901	3.7624915205293701	2.7993608240237902	2.4748266978603501	3.9605900771641198	7.0779470982502799	3.7006390346851301	1.84874237905823	0.91878160062893299	1.39038987808412	2.3150644096699202	1.6872724932847001	3.2271076556664	6.6036152537837296	8.6213157258272908	2.6744035168023399	1.53972768102363
Endothelial cells	1.03560386748068	1.3284170780957301	1.3091157836876299	1.8515449035923399	2.0119393234768199	2.1425633497794299	2.0174633064704	3.1104298489915401	1.5173800980279999	2.1752772142605701	1.82045983992917	1.33491613813372	1.5518782386662799	1.76753646190225	2.48027037899814	1.4905938743414799	2.02511975067056	5.5606901901796704	1.99340548611679	2.4038831369590801	1.8866451912278099	1.9357884885944701	2.2032412791062099	1.9721476365647499	2.1337740995257	1.3720326050379901	1.8521175011447	1.1637325170166199	1.7150639988729099	3.6334013972335302	2.50825211516355	1.2095759567531501	2.1852333617424602	2.3627126372086198	3.7934308941400099	5.0855683964876199	2.7965831103447201	1.7185662626042499	3.0218607715763901	1.2996520146978301	1.1970778905422399	1.8880761983796699	3.0992515914204102	2.0860670624205002	2.6336464790462202	2.3453980037012498	1.47481267013518	1.9068457238058101	1.85782322189932
Fibroblasts	17.7311785924323	82.269654512716102	44.351352310481303	13.8527096251531	17.217070681645101	4.1845457849485399	8.9080663516072907	21.456789679263501	12.847297437681499	10.8878464358929	10.084495265879299	8.6876541831954697	2.8259892799828199	6.8636573590763099	4.9413312229034698	19.037693322264101	12.424923914433	8.1303226414345104	10.7500346543264	18.304740453793102	7.0273940237332502	36.326917517013001	8.5819954811149195	5.4656313589836198	8.6811022654656291	11.858226116846	9.3045330882192498	2.9896376472020498	3.8373991085505401	30.181876457399099	14.0403177062678	10.6722490822093	4.71952162651524	2.0073161921087999	117.130834389857	38.656570966950198	12.376191187190599	3.0107525411184399	14.5500471462923	17.413126774789902	33.415904275368298	19.893391987703801	23.201187389766101	28.511257975054299	75.670873806222303	6.2795083499579301	3.4805597923982701	17.185265473459701	66.619130164453594
[truncated: 87 more columns]

## Sheet: ICGC MCP-scores G3+4 clusters
	ICGC_MB106	ICGC_MB108	ICGC_MB110	ICGC_MB114	ICGC_MB118	ICGC_MB119	ICGC_MB121	ICGC_MB131	ICGC_MB134	ICGC_MB139	ICGC_MB140	ICGC_MB141	ICGC_MB146	ICGC_MB164	ICGC_MB165	ICGC_MB166	ICGC_MB168	ICGC_MB169	ICGC_MB174	ICGC_MB175	ICGC_MB177	ICGC_MB183	ICGC_MB184	ICGC_MB185	ICGC_MB188	ICGC_MB195	ICGC_MB196	ICGC_MB198	ICGC_MB199	ICGC_MB205	ICGC_MB213	ICGC_MB224	ICGC_MB226	ICGC_MB227	ICGC_MB228	ICGC_MB230	ICGC_MB232	ICGC_MB233	ICGC_MB235	ICGC_MB236	ICGC_MB237	ICGC_MB241	ICGC_MB247	ICGC_MB248	ICGC_MB26	ICGC_MB264	ICGC_MB269	ICGC_MB271	ICGC_MB280
T cells	0.65230333279718899	0.55193746838421898	0.628805836133704	0.37847772445714001	0.55703723020123297	0.49797135998101999	0.54175958700544102	0.207456652756944	0.296202341592264	0.49950640543742397	0.87966713939491503	0.258219004165331	0.30241472419805498	0.33332196277978698	0.42360984142573999	0.22766271011796901	0.36937878544719799	0.59350392916870098	1.02090784413292	0.48439261791737198	0.478710257547796	1.0389173194385699	1.2413171271915899	0.64379084430667899	0.22406033914683601	0.79147086491906804	0.95766439746197596	0.34839281404697398	0.25213120532202798	0.41658438409819598	0.60266953434096404	0.40844083766289102	0.41708224765795998	0.67751195749419002	0.63148094660159504	0.35734014072613801	0.382110608617793	0.34235264514330499	0.14197507440052801	0.422807967863566	0.27942023716701397	0.25628345424037602	0.43238747603572097	0.130397934197332	0.389196862034282	0.57096703544400296	0.38871941938461901	0.269526467404194	0.50020391828192601
CD8 T cells	1.5478977541095101E-2	5.7120805181489799E-3	7.6380965926442904E-2	5.9247652090212599E-2	6.4590851356432402E-2	3.6233817984686001E-2	6.8060465794387598E-2	0	6.8152261098858899E-2	7.9237392781011697E-3	0.191003020209394	5.8069089105820303E-3	3.3931140594387503E-2	0	5.2334921589689699E-2	2.3850617545846199E-2	1.0350187384601301E-2	2.7830624697277598E-2	0.18552679672960301	2.11116049322971E-2	8.5880510502517299E-2	8.9495231989744906E-2	6.7610470126577296E-2	0.35071902612649197	1.7733592705215601E-2	2.0511440508133898E-2	0.14763222703159001	6.9185046403658496E-2	0.15115989790871501	5.2018637172221598E-2	4.9063235811296402E-2	0.119730726185341	0	8.2241420055029199E-2	5.5041162243972902E-2	1.2478200821737499E-2	3.9394848595710498E-2	4.7792146813088902E-2	5.3013658283958699E-3	6.4712169489134594E-2	3.3087460844484801E-2	6.1128326821867703E-2	0	5.4763246894668199E-3	1.7191954084619002E-2	0.114023410600116	2.04354108942186E-2	2.15965252613807E-2	4.7054704476684903E-2
Cytotoxic lymphocytes	0.325695966593399	14.487367129357001	0.38287756583021798	13.325486839065601	8.7951696466443199	14.086608760004101	24.054625651665901	0.26634211961195497	0.490646726076432	1.5282734240460201	0.77935427508309096	13.0774545470333	9.0339009613244006	7.0178753073430604	13.9274918719429	8.0079449892851091	0.69167454151712005	0.43798444276493598	2.3762538133788502	8.2534130276290796	0.24315595613781099	10.1055749413049	20.2423818352793	18.6149499063864	2.7646987820441802	1.3318735346533499	3.7927049135400601	0.324904589231096	0.79684417094944704	0.65440686189275299	18.689189179741	9.9562164117962109	0.79830538303130505	0.32578023432959702	17.259719309923899	9.0931345502021603	0.69027428370074995	14.007143070458801	3.8479650397325398	19.512756298687599	13.5673387968227	0.237139191525544	7.8724085380981199	0.159784389780459	13.1575720633692	5.6405878351008703	22.1575742540963	3.4329089458092001	25.801187491942599
B lineage	0.32894918183868799	0.39194439429690398	0.34943431037240902	0.16876814013772101	0.225783605219048	5.1258300523252904	0.36360046231619703	0.108115713813694	0.17569703414897	0.23500145774397799	0.74537268785594202	0.101974817986415	0.203216827399779	0.256170108552843	0.44926514270422702	4.2030046455546204	0.36609379426086103	0.36462484378434801	0.91884986492426601	0.15805549646290301	0.38621525287815101	0.89707285843045703	0.28053727598498401	6.3510208222092199	0.127121745509295	0.62999656278759297	0.36018376879504699	0.36496368620096298	0.122450049642817	0.21229927903232801	0.56841684117548696	14.451903594364399	0.22196970240115699	0.32253853919127701	0.67718764313949498	0.21833644585669401	0.21981875723324901	0.15196339978413501	0.116440273227465	0.50455540763045403	0.18812175354538399	0.32994168726278	0.42359411604888098	0.12760274164444499	0.106203640450114	0.34601516303841801	0.37544836891858002	0.27797097632073903	0.292368228043631
NK cells	9.8021564599227503E-3	1.99311309441512E-2	1.7323042400314698E-2	1.6148649375221601E-2	1.6739344031823498E-2	1.38020184419071E-2	2.2199469098981701E-2	1.40544142319195E-2	2.22421995195041E-2	2.5802063141542E-2	4.5542708212975402E-2	1.07754235946318E-2	8.9631327038023605E-3	2.5242117439830201E-2	1.2462288623179E-2	7.5599735034951702E-3	1.7255588360624199E-2	4.5340472676112298E-2	3.2702690988369899E-2	1.9462967250201701E-2	2.0412616178676402E-2	6.0282137478763098E-2	2.68229116708859E-2	3.2424824261004501E-2	1.16066998670134E-2	1.5882470538092799E-2	3.5977481227357402E-2	1.5927997720389799E-2	1.18816805087959E-2	1.7735119745560499E-2	5.0750436244915299E-2	1.7003200802014201E-2	1.8519391123531001E-2	1.0917448091385E-2	2.28364099554423E-2	1.8582459770412799E-2	2.19489660935289E-2	9.5311780212529694E-3	1.1884284551491601E-2	2.1108775777385201E-2	2.7034042479386799E-2	1.8847790518460601E-2	3.1270318967352703E-2	5.4659052932961097E-3	9.3864389531972594E-3	3.3452614669692599E-2	7.5091539221720897E-3	1.3859145420215E-2	3.2466495623332703E-2
Monocytic lineage	0.79839066969247896	3.5548875568407201	2.15929089375852	2.91337076759396	2.8159670464011399	3.5317810875556499	2.6750294167725501	0.48034563472946401	1.60243014600044	0.78885856233062601	4.0567888340836999	1.7260001604939399	1.9029409231982599	1.0340953402109501	1.67035313590734	1.7009085876174801	1.46962667621511	1.59913969170754	4.5185179543213501	2.0884835770538799	1.3673330205099099	3.1243373154336198	2.3300266506862801	2.6136439465007402	0.62968069950422101	5.6923261561100702	3.1015871233446601	1.84115175237142	1.6872012217500301	1.1761447885243601	1.7737973392624899	3.75098926568957	0.80484285793725197	1.5105003397036101	1.5173546535645901	0.88558944093004099	1.3768654256909001	1.2229569446566499	1.0518064266998299	1.68888373017487	1.3479138834598601	1.05013517304795	0.99000540115395397	0.52158898684256805	2.0397628239254901	3.6364661903423801	2.1846154110510301	0.66724093276368401	1.97250356815808
Myeloid dendritic cells	0.117616819946652	0.10564266520728301	0.24476988921641199	0.19511778514460501	0.118386149365499	0.13225624875615799	0.163685034690778	9.3532299681462899E-2	0.23942482709763999	0.12665737457391099	0.25275064672796599	9.1581989469865302E-2	0.16705295959003499	0.15023610547680299	0.20225694295345001	0.230075841106544	0.214507497499383	0.40993868390591798	0.223762653759849	8.5405139161566404E-2	0.32796839297538199	0.23790405138762599	0.20111635309341799	0.25525521305766302	0.132930035161475	0.25138228163075499	0.17649821052179199	0.18582835089260899	0.254627169492599	0.30725714290094802	0.23717314595629899	0.108503126817872	0.15432642738149099	0.17300283863679899	0.145919042589568	0.155378146478655	0.18721455767553899	7.8140514657533494E-2	0.17383008144985801	0.266115679546992	0.13891954874585	0.218431356087989	0.17870561737253099	0.11458021628638899	9.3818248301923104E-2	0.30856657740438098	0.13108039781997499	0.15676446069139799	0.18696741560689201
Neutrophils	2.6057394021156099	3.5447653723439001	16.438742855919799	2.54804787231742	5.5287650024553798	4.1614458597285502	9.8252661400376606	2.5259925122749398	4.3648615926272401	2.4606545894446299	3.1959929592200802	2.8648682306024802	1.96619843937197	2.9793311473455502	1.9850947239289101	1.8234015308676901	3.7624915205293701	2.7993608240237902	3.9605900771641198	7.0779470982502799	1.84874237905823	3.2271076556664	6.6036152537837296	8.6213157258272908	2.6744035168023399	9.7587634298097399	8.2101646525414296	3.4429207646140898	7.5105090025861596	2.4225554086158199	10.2168631264769	4.9477784679403003	2.0523507362767601	4.8379529465399598	4.7612824063147796	3.8726425615206601	6.3738963405580202	6.6033994624028303	2.9252776828762399	3.99944233721174	6.2041450420577897	5.82123571999385	3.4637832425631698	1.27767535561583	4.1587962954478401	3.3062791094393602	4.75881758726723	1.5080709528815199	5.6973840755992198
Endothelial cells	1.8515449035923399	2.1425633497794299	2.0174633064704	1.82045983992917	1.5518782386662799	1.76753646190225	2.48027037899814	1.8866451912278099	2.2032412791062099	1.3720326050379901	1.8521175011447	1.1637325170166199	1.7150639988729099	2.50825211516355	1.2095759567531501	2.1852333617424602	2.3627126372086198	3.7934308941400099	2.7965831103447201	1.7185662626042499	1.2996520146978301	2.6336464790462202	2.3453980037012498	1.47481267013518	1.9068457238058101	3.32284495957509	2.80276578251785	2.4024133951556301	1.7722923702784299	2.9838346142549499	3.97648668767616	2.4921954291484698	2.0081713304575501	2.65121194718636	2.04124604863493	2.74932978697601	3.62699502629766	2.17728275210438	3.03918007508892	1.5643391947880401	2.5526270859504399	2.0850108014434001	2.4086171302253501	2.2780424451097798	1.48849721619231	1.95386263852326	1.4741332957014299	2.2379801710177198	2.3123186310213901
Fibroblasts	13.8527096251531	4.1845457849485399	8.9080663516072907	10.084495265879299	2.8259892799828199	6.8636573590763099	4.9413312229034698	7.0273940237332502	8.5819954811149195	11.858226116846	9.3045330882192498	2.9896376472020498	3.8373991085505401	14.0403177062678	10.6722490822093	4.71952162651524	2.0073161921087999	117.130834389857	12.376191187190599	3.0107525411184399	17.413126774789902	75.670873806222303	6.2795083499579301	3.4805597923982701	17.185265473459701	5.0231198436619504	4.5952649806760997	9.6918830632257897	25.610856200173998	27.001595607527001	6.9890127152792303	2.4829952552702599	20.506066280362599	5.9015570784257196	2.7329029977261698	20.816161552113801	37.164120179248201	3.8246666717676301	7.2190275172471301	5.1409753199672004	10.893477517733	4.0806823427096202	6.6850185043246304	6.5405227782497803	2.3300193554119701	9.6313915505984795	3.16491939524512	6.1602556543158702	4.9404413208071603
[truncated: 28 more columns]

## Sheet: ICGC Kruskal-Wallis test
cell type	p	p.adj	p.signif	comparison
T	3.1806951214941299E-9	6.3613902429882606E-8	****	all clusters
CD8_T	1.2254371812904499E-4	2.4508743625809102E-3	**	all clusters
Cytotoxic_lymphocytes	1.5652161077645099E-18	3.1304322155290097E-17	****	all clusters
B	6.9763131001550902E-4	1.39526262003102E-2	*	all clusters
NK	2.5864555531282498E-6	5.1729111062565E-5	****	all clusters
Monocytic_lineage	3.20540186400659E-7	6.4108037280131896E-6	****	all clusters
Myeloid_dendritic	1.64355488175556E-4	3.2871097635111201E-3	**	all clusters
Neutrophils	6.2424200036742601E-18	1.24848400073485E-16	****	all clusters
Endothelial	9.8714410685516794E-5	1.97428821371034E-3	**	all clusters
Fibroblasts	2.8572335689417602E-9	5.7144671378835199E-8	****	all clusters
T	4.72914873300991E-7	9.45829746601981E-6	****	G3/G4
CD8_T	4.8142980871483402E-5	9.6285961742966799E-4	***	G3/G4
Cytotoxic_lymphocytes	4.7847244301721702E-3	9.5694488603443303E-2	ns	G3/G4
B	1.9584174448286699E-4	3.9168348896573401E-3	**	G3/G4
NK	1.0449353796061201E-6	2.08987075921224E-5	****	G3/G4
Monocytic_lineage	1.81790005789099E-6	3.6358001157819798E-5	****	G3/G4
Myeloid_dendritic	3.9872477069021302E-4	7.9744954138042598E-3	**	G3/G4
Neutrophils	1.4307815787189899E-3	2.86156315743798E-2	*	G3/G4
Endothelial	1.6914583355366101E-3	3.38291667107323E-2	*	G3/G4
Fibroblasts	2.7511189212152499E-2	0.55022378424304996	ns	G3/G4

## Sheet: ICGC Wilcoxon rank-sum test
cell type	cluster 1	cluster 2	p	p.adj	p.signif	comparison
T	I_SHH.1	I_G3/4.2	4.2226062231951099E-2	1	ns	all clusters
T	I_SHH.1	I_WNT	0.78848063898750198	1	ns	all clusters
T	I_SHH.1	I_G3/4.3	1.45369055585351E-3	0.261664300053632	ns	all clusters
T	I_SHH.1	I_G3/4.1	1.05076880987289E-4	1.8913838577711999E-2	*	all clusters
T	I_SHH.1	I_SHH.2	6.30595810792589E-3	1	ns	all clusters
T	I_G3/4.2	I_WNT	2.51609260304912E-2	1	ns	all clusters
T	I_G3/4.2	I_G3/4.3	0.297434065597179	1	ns	all clusters
T	I_G3/4.2	I_G3/4.1	2.06398348813209E-4	3.7151702786377701E-2	*	all clusters
T	I_G3/4.2	I_SHH.2	6.8950657185951301E-3	1	ns	all clusters
T	I_WNT	I_G3/4.3	5.1894403884398602E-3	0.93409926991917502	ns	all clusters
T	I_WNT	I_G3/4.1	2.8353858261485101E-4	5.1036944870673201E-2	ns	all clusters
T	I_WNT	I_SHH.2	3.1707393378815701E-2	1	ns	all clusters
T	I_G3/4.3	I_G3/4.1	1.61633358864254E-7	2.90940045955658E-5	****	all clusters
T	I_G3/4.3	I_SHH.2	6.4048687131508994E-5	1.1528763683671599E-2	*	all clusters
T	I_G3/4.1	I_SHH.2	0.93958996448429699	1	ns	all clusters
CD8_T	I_SHH.1	I_G3/4.2	2.8402874316011399E-2	1	ns	all clusters
CD8_T	I_SHH.1	I_WNT	0.121929095154501	1	ns	all clusters
CD8_T	I_SHH.1	I_G3/4.3	8.3650347814873294E-2	1	ns	all clusters
CD8_T	I_SHH.1	I_G3/4.1	4.8104032923347302E-4	8.6587259262025096E-2	ns	all clusters
CD8_T	I_SHH.1	I_SHH.2	0.89583079955767897	1	ns	all clusters
CD8_T	I_G3/4.2	I_WNT	5.2253202575160203E-2	1	ns	all clusters
CD8_T	I_G3/4.2	I_G3/4.3	5.6294120524072497E-2	1	ns	all clusters
CD8_T	I_G3/4.2	I_G3/4.1	1.9740342314993799E-3	0.35532616166988901	ns	all clusters
CD8_T	I_G3/4.2	I_SHH.2	2.16861652301217E-2	1	ns	all clusters
CD8_T	I_WNT	I_G3/4.3	0.81038951370307899	1	ns	all clusters
CD8_T	I_WNT	I_G3/4.1	1.3740441607153401E-4	2.4732794892876098E-2	*	all clusters
CD8_T	I_WNT	I_SHH.2	0.367088713707662	1	ns	all clusters
CD8_T	I_G3/4.3	I_G3/4.1	8.2075824262603202E-5	1.47736483672686E-2	*	all clusters
CD8_T	I_G3/4.3	I_SHH.2	0.22584548532840701	1	ns	all clusters
CD8_T	I_G3/4.1	I_SHH.2	2.0160079522039399E-2	1	ns	all clusters
Cytotoxic_lymphocytes	I_SHH.1	I_G3/4.2	2.7422031609691099E-3	0.49359656897443999	ns	all clusters
Cytotoxic_lymphocytes	I_SHH.1	I_WNT	2.36279477737283E-7	4.25303059927109E-5	****	all clusters
Cytotoxic_lymphocytes	I_SHH.1	I_G3/4.3	1.79349664301973E-13	3.2282939574355102E-11	****	all clusters
Cytotoxic_lymphocytes	I_SHH.1	I_G3/4.1	3.7835628691149803E-11	6.8104131644069696E-9	****	all clusters
Cytotoxic_lymphocytes	I_SHH.1	I_SHH.2	1.85879225885838E-5	3.3458260659450798E-3	**	all clusters
Cytotoxic_lymphocytes	I_G3/4.2	I_WNT	0.92599661208356898	1	ns	all clusters
Cytotoxic_lymphocytes	I_G3/4.2	I_G3/4.3	1.5103659134065601E-3	0.271865864413182	ns	all clusters
Cytotoxic_lymphocytes	I_G3/4.2	I_G3/4.1	1.54798761609907E-3	0.27863777089783298	ns	all clusters
Cytotoxic_lymphocytes	I_G3/4.2	I_SHH.2	1	1	ns	all clusters
Cytotoxic_lymphocytes	I_WNT	I_G3/4.3	1.5868484191167199E-7	2.8563271544101001E-5	****	all clusters
Cytotoxic_lymphocytes	I_WNT	I_G3/4.1	2.94329863416288E-6	5.2979375414931795E-4	***	all clusters
Cytotoxic_lymphocytes	I_WNT	I_SHH.2	0.76455064208413304	1	ns	all clusters
Cytotoxic_lymphocytes	I_G3/4.3	I_G3/4.1	0.959659072635759	1	ns	all clusters
Cytotoxic_lymphocytes	I_G3/4.3	I_SHH.2	2.2942546700215899E-6	4.1296584060388701E-4	***	all clusters
Cytotoxic_lymphocytes	I_G3/4.1	I_SHH.2	1.4496205100593299E-6	2.6093169181067998E-4	***	all clusters
B	I_SHH.1	I_G3/4.2	0.34050608816688799	1	ns	all clusters
B	I_SHH.1	I_WNT	0.12732361679743101	1	ns	all clusters
B	I_SHH.1	I_G3/4.3	0.418630283248214	1	ns	all clusters
B	I_SHH.1	I_G3/4.1	2.3111311117307001E-4	4.1600360011152603E-2	*	all clusters
B	I_SHH.1	I_SHH.2	9.5771014206014193E-2	1	ns	all clusters
B	I_G3/4.2	I_WNT	5.0457368718238298E-2	1	ns	all clusters
B	I_G3/4.2	I_G3/4.3	0.170762847244295	1	ns	all clusters
B	I_G3/4.2	I_G3/4.1	3.61197110423117E-4	6.5015479876161006E-2	ns	all clusters
B	I_G3/4.2	I_SHH.2	5.2898082309847001E-2	1	ns	all clusters
B	I_WNT	I_G3/4.3	0.34943987045510999	1	ns	all clusters
B	I_WNT	I_G3/4.1	4.80948675222506E-3	0.865707615400511	ns	all clusters
B	I_WNT	I_SHH.2	0.645846364304555	1	ns	all clusters
B	I_G3/4.3	I_G3/4.1	2.09815781656549E-4	3.7766840698178802E-2	*	all clusters
B	I_G3/4.3	I_SHH.2	0.23198748588416199	1	ns	all clusters
B	I_G3/4.1	I_SHH.2	2.0160079522039399E-2	1	ns	all clusters
NK	I_SHH.1	I_G3/4.2	8.1958266166209603E-2	1	ns	all clusters
NK	I_SHH.1	I_WNT	0.223051414681296	1	ns	all clusters
NK	I_SHH.1	I_G3/4.3	0.64347961663344799	1	ns	all clusters
NK	I_SHH.1	I_G3/4.1	2.4525054517603298E-5	4.4145098131685998E-3	**	all clusters
NK	I_SHH.1	I_SHH.2	2.86335062433032E-2	1	ns	all clusters
NK	I_G3/4.2	I_WNT	1.7075098814229299E-2	1	ns	all clusters
NK	I_G3/4.2	I_G3/4.3	9.4101685529449003E-2	1	ns	all clusters
NK	I_G3/4.2	I_G3/4.1	5.1599587203302399E-5	9.2879256965944304E-3	**	all clusters
NK	I_G3/4.2	I_SHH.2	6.8950657185951301E-3	1	ns	all clusters
NK	I_WNT	I_G3/4.3	7.9878044727387298E-2	1	ns	all clusters
NK	I_WNT	I_G3/4.1	3.7164726532139601E-3	0.66896507757851298	ns	all clusters
NK	I_WNT	I_SHH.2	0.26927433837140302	1	ns	all clusters
NK	I_G3/4.3	I_G3/4.1	9.9844139983823607E-7	1.7971945197088301E-4	***	all clusters
NK	I_G3/4.3	I_SHH.2	5.7353077291961204E-3	1	ns	all clusters
NK	I_G3/4.1	I_SHH.2	0.15979581059672601	1	ns	all clusters
Monocytic_lineage	I_SHH.1	I_G3/4.2	2.7422031609691099E-3	0.49359656897443999	ns	all clusters
Monocytic_lineage	I_SHH.1	I_WNT	2.24403538242921E-2	1	ns	all clusters
Monocytic_lineage	I_SHH.1	I_G3/4.3	2.8333156298084399E-2	1	ns	all clusters
Monocytic_lineage	I_SHH.1	I_G3/4.1	5.9893800218090201E-8	1.0780884039256199E-5	****	all clusters
Monocytic_lineage	I_SHH.1	I_SHH.2	0.20218097539941199	1	ns	all clusters
Monocytic_lineage	I_G3/4.2	I_WNT	1.3551665725578801E-4	2.4392998306041799E-2	*	all clusters
Monocytic_lineage	I_G3/4.2	I_G3/4.3	9.2244131095883103E-4	0.16603943597258999	ns	all clusters
Monocytic_lineage	I_G3/4.2	I_G3/4.1	5.1599587203302399E-5	9.2879256965944304E-3	**	all clusters
Monocytic_lineage	I_G3/4.2	I_SHH.2	2.0469726352079299E-3	0.36845507433742702	ns	all clusters
Monocytic_lineage	I_WNT	I_G3/4.3	0.74602286403743001	1	ns	all clusters
Monocytic_lineage	I_WNT	I_G3/4.1	4.15481408855689E-5	7.4786653594024104E-3	**	all clusters
Monocytic_lineage	I_WNT	I_SHH.2	0.76455064208413304	1	ns	all clusters
Monocytic_lineage	I_G3/4.3	I_G3/4.1	6.4440291291956105E-5	1.1599252432552099E-2	*	all clusters
Monocytic_lineage	I_G3/4.3	I_SHH.2	0.93061464469926702	1	ns	all clusters
Monocytic_lineage	I_G3/4.1	I_SHH.2	3.18502334924464E-4	5.7330420286403602E-2	ns	all clusters
Myeloid_dendritic	I_SHH.1	I_G3/4.2	2.9160445652626502E-2	1	ns	all clusters
Myeloid_dendritic	I_SHH.1	I_WNT	1.6550499163302299E-2	1	ns	all clusters
Myeloid_dendritic	I_SHH.1	I_G3/4.3	1.1129603867370301E-2	1	ns	all clusters
Myeloid_dendritic	I_SHH.1	I_G3/4.1	0.107081967000813	1	ns	all clusters
Myeloid_dendritic	I_SHH.1	I_SHH.2	0.53088110948633604	1	ns	all clusters
Myeloid_dendritic	I_G3/4.2	I_WNT	0.40042913608130998	1	ns	all clusters
Myeloid_dendritic	I_G3/4.2	I_G3/4.3	7.7093388453385703E-2	1	ns	all clusters
Myeloid_dendritic	I_G3/4.2	I_G3/4.1	6.4499484004127998E-3	1	ns	all clusters
Myeloid_dendritic	I_G3/4.2	I_SHH.2	1.8207282913165299E-2	1	ns	all clusters
Myeloid_dendritic	I_WNT	I_G3/4.3	0.26458736928947502	1	ns	all clusters
Myeloid_dendritic	I_WNT	I_G3/4.1	8.9515848136537796E-4	0.16112852664576799	ns	all clusters
Myeloid_dendritic	I_WNT	I_SHH.2	2.2720989735546999E-2	1	ns	all clusters
Myeloid_dendritic	I_G3/4.3	I_G3/4.1	4.5734624479302002E-4	8.2322324062743604E-2	ns	all clusters
Myeloid_dendritic	I_G3/4.3	I_SHH.2	3.7360610014828002E-2	1	ns	all clusters
Myeloid_dendritic	I_G3/4.1	I_SHH.2	0.52671070751835303	1	ns	all clusters
Neutrophils	I_SHH.1	I_G3/4.2	3.3236573019338198E-3	0.59825831434808696	ns	all clusters
Neutrophils	I_SHH.1	I_WNT	3.34337187608763E-9	6.0180693769577401E-7	****	all clusters
Neutrophils	I_SHH.1	I_G3/4.3	3.1331111690254501E-13	5.6396001042458101E-11	****	all clusters
Neutrophils	I_SHH.1	I_G3/4.1	3.7835628691149803E-11	6.8104131644069696E-9	****	all clusters
Neutrophils	I_SHH.1	I_SHH.2	8.3994935911582203E-4	0.15119088464084801	ns	all clusters
Neutrophils	I_G3/4.2	I_WNT	5.9141727837379997E-2	1	ns	all clusters
Neutrophils	I_G3/4.2	I_G3/4.3	1.3929926708090301E-3	0.250738680745626	ns	all clusters
Neutrophils	I_G3/4.2	I_G3/4.1	5.1599587203302399E-5	9.2879256965944304E-3	**	all clusters
Neutrophils	I_G3/4.2	I_SHH.2	0.29077784960137898	1	ns	all clusters
Neutrophils	I_WNT	I_G3/4.3	1.1215733664593401E-4	2.01883205962681E-2	*	all clusters
Neutrophils	I_WNT	I_G3/4.1	1.07009056566536E-5	1.92616301819765E-3	**	all clusters
Neutrophils	I_WNT	I_SHH.2	7.11576150953237E-4	0.12808370717158299	ns	all clusters
Neutrophils	I_G3/4.3	I_G3/4.1	0.21659549344343701	1	ns	all clusters
Neutrophils	I_G3/4.3	I_SHH.2	1.6766887912975699E-6	3.0180398243356198E-4	***	all clusters
Neutrophils	I_G3/4.1	I_SHH.2	2.0708864429418999E-7	3.7275955972954197E-5	****	all clusters
Endothelial	I_SHH.1	I_G3/4.2	0.98244335655184301	1	ns	all clusters
Endothelial	I_SHH.1	I_WNT	3.7547195601473203E-2	1	ns	all clusters
Endothelial	I_SHH.1	I_G3/4.3	2.7665827534966402E-2	1	ns	all clusters
Endothelial	I_SHH.1	I_G3/4.1	3.8724538951619699E-5	6.9704170112915402E-3	**	all clusters
Endothelial	I_SHH.1	I_SHH.2	3.81636999723143E-4	6.8694659950165701E-2	ns	all clusters
Endothelial	I_G3/4.2	I_WNT	0.15611518915866701	1	ns	all clusters
Endothelial	I_G3/4.2	I_G3/4.3	0.14986720518178201	1	ns	all clusters
Endothelial	I_G3/4.2	I_G3/4.1	1.54798761609907E-3	0.27863777089783298	ns	all clusters
Endothelial	I_G3/4.2	I_SHH.2	6.8950657185951301E-3	1	ns	all clusters
Endothelial	I_WNT	I_G3/4.3	0.59762607443034399	1	ns	all clusters
Endothelial	I_WNT	I_G3/4.1	0.105669227947121	1	ns	all clusters
Endothelial	I_WNT	I_SHH.2	0.14055705929382001	1	ns	all clusters
Endothelial	I_G3/4.3	I_G3/4.1	2.2389069230965E-3	0.40300324615736999	ns	all clusters
Endothelial	I_G3/4.3	I_SHH.2	1.26521809265857E-2	1	ns	all clusters
Endothelial	I_G3/4.1	I_SHH.2	0.89947523737535895	1	ns	all clusters
Fibroblasts	I_SHH.1	I_G3/4.2	1.7001957017006401E-2	1	ns	all clusters
Fibroblasts	I_SHH.1	I_WNT	3.0024193623278499E-2	1	ns	all clusters
Fibroblasts	I_SHH.1	I_G3/4.3	6.0104005528340505E-8	1.08187209951013E-5	****	all clusters
Fibroblasts	I_SHH.1	I_G3/4.1	9.0394412872642799E-2	1	ns	all clusters
Fibroblasts	I_SHH.1	I_SHH.2	0.18187747032163101	1	ns	all clusters
Fibroblasts	I_G3/4.2	I_WNT	0.27355166572557899	1	ns	all clusters
Fibroblasts	I_G3/4.2	I_G3/4.3	0.23703132331144	1	ns	all clusters
Fibroblasts	I_G3/4.2	I_G3/4.1	0.71805985552115603	1	ns	all clusters
Fibroblasts	I_G3/4.2	I_SHH.2	3.2320620555914702E-3	0.58177117000646394	ns	all clusters
Fibroblasts	I_WNT	I_G3/4.3	1.9094136744334799E-4	3.4369446139802598E-2	*	all clusters
Fibroblasts	I_WNT	I_G3/4.1	0.48279311224153298	1	ns	all clusters
Fibroblasts	I_WNT	I_SHH.2	4.2357268724730196E-3	0.76243083704514303	ns	all clusters
Fibroblasts	I_G3/4.3	I_G3/4.1	1.1203178327041799E-2	1	ns	all clusters
Fibroblasts	I_G3/4.3	I_SHH.2	8.3316411670575406E-6	1.4996954100703599E-3	**	all clusters
Fibroblasts	I_G3/4.1	I_SHH.2	3.1043416134276299E-2	1	ns	all clusters
T	I_G3/4.2	I_G3/4.3	0.297434065597179	1	ns	G3/G4
T	I_G3/4.2	I_G3/4.1	2.06398348813209E-4	3.7151702786377701E-2	*	G3/G4
T	I_G3/4.3	I_G3/4.1	1.61633358864254E-7	2.90940045955658E-5	****	G3/G4
CD8_T	I_G3/4.2	I_G3/4.3	5.6294120524072497E-2	1	ns	G3/G4
CD8_T	I_G3/4.2	I_G3/4.1	1.9740342314993799E-3	0.35532616166988901	ns	G3/G4
CD8_T	I_G3/4.3	I_G3/4.1	8.2075824262603202E-5	1.47736483672686E-2	*	G3/G4
Cytotoxic_lymphocytes	I_G3/4.2	I_G3/4.3	1.5103659134065601E-3	0.271865864413182	ns	G3/G4
Cytotoxic_lymphocytes	I_G3/4.2	I_G3/4.1	1.54798761609907E-3	0.27863777089783298	ns	G3/G4
Cytotoxic_lymphocytes	I_G3/4.3	I_G3/4.1	0.959659072635759	1	ns	G3/G4
B	I_G3/4.2	I_G3/4.3	0.170762847244295	1	ns	G3/G4
B	I_G3/4.2	I_G3/4.1	3.61197110423117E-4	6.5015479876161006E-2	ns	G3/G4
B	I_G3/4.3	I_G3/4.1	2.09815781656549E-4	3.7766840698178802E-2	*	G3/G4
NK	I_G3/4.2	I_G3/4.3	9.4101685529449003E-2	1	ns	G3/G4
NK	I_G3/4.2	I_G3/4.1	5.1599587203302399E-5	9.2879256965944304E-3	**	G3/G4
NK	I_G3/4.3	I_G3/4.1	9.9844139983823607E-7	1.7971945197088301E-4	***	G3/G4
Monocytic_lineage	I_G3/4.2	I_G3/4.3	9.2244131095883103E-4	0.16603943597258999	ns	G3/G4
Monocytic_lineage	I_G3/4.2	I_G3/4.1	5.1599587203302399E-5	9.2879256965944304E-3	**	G3/G4
Monocytic_lineage	I_G3/4.3	I_G3/4.1	6.4440291291956105E-5	1.1599252432552099E-2	*	G3/G4
Myeloid_dendritic	I_G3/4.2	I_G3/4.3	7.7093388453385703E-2	1	ns	G3/G4
Myeloid_dendritic	I_G3/4.2	I_G3/4.1	6.4499484004127998E-3	1	ns	G3/G4
Myeloid_dendritic	I_G3/4.3	I_G3/4.1	4.5734624479302002E-4	8.2322324062743604E-2	ns	G3/G4
Neutrophils	I_G3/4.2	I_G3/4.3	1.3929926708090301E-3	0.250738680745626	ns	G3/G4
Neutrophils	I_G3/4.2	I_G3/4.1	5.1599587203302399E-5	9.2879256965944304E-3	**	G3/G4
Neutrophils	I_G3/4.3	I_G3/4.1	0.21659549344343701	1	ns	G3/G4
Endothelial	I_G3/4.2	I_G3/4.3	0.14986720518178201	1	ns	G3/G4
Endothelial	I_G3/4.2	I_G3/4.1	1.54798761609907E-3	0.27863777089783298	ns	G3/G4
Endothelial	I_G3/4.3	I_G3/4.1	2.2389069230965E-3	0.40300324615736999	ns	G3/G4
Fibroblasts	I_G3/4.2	I_G3/4.3	0.23703132331144	1	ns	G3/G4
Fibroblasts	I_G3/4.2	I_G3/4.1	0.71805985552115603	1	ns	G3/G4
Fibroblasts	I_G3/4.3	I_G3/4.1	1.1203178327041799E-2	1	ns	G3/G4

## Sheet: MAGIC MCP-scores all clusters
	MB_SubtypeStudy_55001	MB_SubtypeStudy_55002	MB_SubtypeStudy_55003	MB_SubtypeStudy_55004	MB_SubtypeStudy_55005	MB_SubtypeStudy_55006	MB_SubtypeStudy_55007	MB_SubtypeStudy_55008	MB_SubtypeStudy_55009	MB_SubtypeStudy_55010	MB_SubtypeStudy_55011	MB_SubtypeStudy_55012	MB_SubtypeStudy_55013	MB_SubtypeStudy_55014	MB_SubtypeStudy_55015	MB_SubtypeStudy_55016	MB_SubtypeStudy_55017	MB_SubtypeStudy_55018	MB_SubtypeStudy_55019	MB_SubtypeStudy_55020	MB_SubtypeStudy_55021	MB_SubtypeStudy_55022	MB_SubtypeStudy_55023	MB_SubtypeStudy_55024	MB_SubtypeStudy_55025	MB_SubtypeStudy_55026	MB_SubtypeStudy_55027	MB_SubtypeStudy_55028	MB_SubtypeStudy_55029	MB_SubtypeStudy_55030	MB_SubtypeStudy_55031	MB_SubtypeStudy_55032	MB_SubtypeStudy_55033	MB_SubtypeStudy_55034	MB_SubtypeStudy_55035	MB_SubtypeStudy_55036	MB_SubtypeStudy_55037	MB_SubtypeStudy_55038	MB_SubtypeStudy_55039	MB_SubtypeStudy_55040	MB_SubtypeStudy_55041	MB_SubtypeStudy_55042	MB_SubtypeStudy_55043	MB_SubtypeStudy_55044	MB_SubtypeStudy_55045	MB_SubtypeStudy_55046	MB_SubtypeStudy_55047	MB_SubtypeStudy_55048	MB_SubtypeStudy_55049
T cells	4.9486056568660803	4.66865583783337	4.6600159397371002	4.7470389493924401	4.8950322721507504	5.0108547523231897	4.7912302217252201	4.7635684142641601	4.7649317201738297	4.7788645292274801	4.7848099199343102	4.7969058450429003	4.94502204458324	4.5684941899908198	4.9124068734056499	4.84512629389517	4.6555740170092399	4.75877882679191	4.56392281479184	4.5752122251390404	5.1779405646801102	4.5996333933845799	4.38772212001449	4.76693256037428	4.7284110067791696	4.7944278649384797	4.8684190788906196	4.5297737087612298	4.65857326458132	4.7420517020277604	4.9212497488715199	4.9036810034592397	5.0716565751640701	4.9756240192234404	4.8207597128861099	4.8227139955882796	4.8583819287224097	4.7249805212445004	4.9688401527127199	4.5348369085442304	4.6699031654901999	5.3947382036279299	4.8730965646435802	4.8564041958589899	4.6229466431959603	4.82675711448909	4.6759818629049796	4.7504536035998299	4.7902654926036696
CD8 T cells	2.80699939596545	3.2628700824044898	3.0965336864451301	2.9643897448976402	3.0551710120828099	2.8257875562549701	2.7756411756161299	3.4088742478290599	2.95817449005775	2.81031249332796	2.83506329227535	2.7970622137900198	2.8850144541540801	3.0471846778071399	2.9184508386563501	2.8022582895077601	3.27136894883136	3.09147459925269	2.73264136086246	2.8112377500698198	2.8977171943643598	3.3038433711197199	2.92838915619661	3.3313859558852199	2.9206647486484498	2.9242458086238798	3.04379678393631	3.0384962236492901	2.9049661078817599	2.8624600274665002	2.8510468655269801	3.0291018601933999	2.9256703500172798	2.82035841250981	2.7998041965084002	2.96368269787631	2.65267138916616	2.9810220469275102	3.12463297065722	2.9310105061284499	2.88690276591797	3.39913061356072	2.90873822134935	3.6433902706712402	2.70717117739107	2.81702335538743	2.9360563554072598	2.8294442873338501	2.8302808306373199
Cytotoxic lymphocytes	4.8414125554024503	4.9962817562203501	6.5715784477176902	6.4483718295431496	6.1633047117956004	5.3855322038522102	4.8374190424462702	6.1331952124759299	6.2432408719717998	5.15190307458393	4.9005197610350999	4.7917108876481	4.9041210712065597	5.0299259507593197	5.0275029153922999	5.1063348764101697	5.7961929716348299	6.1359530012065502	5.7542577119101699	6.0212416616201097	6.3899871992605597	6.0743929740485596	5.3837631015854903	5.4988382351782299	6.4328614491896898	5.1456111762646897	6.5622910819915399	5.4562496953433097	5.7695238177861796	5.6493459779750204	5.1091800497106403	4.80082928298767	5.2730797183213403	4.9093594477336104	6.5940147155160602	6.3113858267062302	4.95605716873823	6.0136642284847701	5.4204630487117802	5.15878286559923	6.5541336240762904	6.4635294057506298	5.3380346799479197	6.3046029530500496	6.2719815222238902	6.2893710348286502	5.20526063289861	6.3803882925319	4.8372744657843798
B lineage	4.33991876158235	4.4504771275876402	4.5495270122299898	4.3411153940639498	4.52778488380401	4.2777507788709999	4.5060608440401397	5.0006851254474096	4.6023171655900796	4.2298608986378001	4.2773792728102498	4.2216135421116201	4.3094179749837602	4.5560676039609502	4.36781476537511	4.6645712349404196	4.3390567063756702	4.4761803674564096	4.2924856350487399	4.5185191279474397	4.5866405109406303	4.9036726274710798	4.2084870343966996	4.9817953213672297	4.2215561544121503	4.6321446324800597	4.3841283464235099	4.3048305709040999	4.3252831181524902	4.2201636847471802	4.1868067937470999	4.3899312995779898	4.3681750479123203	4.4567404138274602	4.5207506962293396	4.3051319382089996	4.2207008365211802	4.3139588235956499	4.2658956687264	4.9198577772741796	4.6786052907916602	4.7028064936883904	4.6331701377807502	4.5199490731419099	4.3228404652658403	4.4591894295173704	4.6732018909094499	4.4011530481644598	4.2367749752062904
NK cells	3.81731943763068	3.8403326852673998	3.8010115805877698	3.8139827912423598	3.8982387650991499	3.7819653365260999	3.73222747899645	3.8336065359764002	3.75732115437027	3.68534850385285	3.7077032137844999	3.7810262641331001	4.0928333236184304	4.1155423835398004	3.6845608981370299	3.7729879389778902	3.7753171287642702	3.9194106176811898	3.69448599637981	3.7319808651199802	3.8087094056122299	3.7805108375973302	3.5757057475208902	3.6750738153590201	3.5931185340253902	3.8436701814252499	4.0116267483763197	3.9162707731904298	3.7118974556601998	3.6443520035886001	3.8588179989419	3.8036343595896498	3.9758351799861198	3.9124513663872298	3.7479878938445399	3.6694525221687901	4.0963886815757897	3.5218445585909102	3.9748884473720998	3.6371666362667399	3.84070937849132	4.1579663579514401	3.91723334532043	3.7265662888665898	3.6366456671721101	3.8177269862096699	3.7178988485275299	3.6431226481741201	3.7736332210033598
Monocytic lineage	6.1861808931210103	5.2455922548101199	5.55955876458993	6.06391726010881	5.57308884134219	6.9194704418826802	5.6650721806590303	6.1634148297710896	5.6566521788261301	5.9376670093631603	6.3290023720296702	6.8001978016088804	6.3831615936414599	5.9065649417783002	5.8647574530526398	6.7565748692649601	5.2162764350331301	6.2409110202173803	5.1177367079922602	5.5481264631433902	6.7948841179249504	5.49465515970327	5.2900303651465901	5.9130826571842201	6.1083677156841301	6.0900039622946798	6.1479782630047799	5.7086360151813098	5.1955173993374304	5.9532613522783304	6.8415347337704198	5.6779513958558301	7.23863452335726	6.1094232613741504	5.6634384678448102	6.0164090795315897	6.4898124105989003	5.6448392371982896	5.72842248620936	5.4091647985634603	5.81192540166803	6.0385013184253902	6.2242153112834604	5.8038011380487902	6.1369195824385603	5.8198784164170601	5.22954060780192	5.5553057663415304	5.8713820916394504
Myeloid dendritic cells	3.9432980608120398	4.0079066608979499	4.2693242803673899	3.87647325865349	4.1422842744156796	4.3236925755476801	3.8055649609107398	4.3015803860623896	4.2015404593083803	3.99881659788903	3.98449100111563	4.3694791165872404	3.9107070710001501	3.8168070602796398	3.8421039888550301	4.0383250748613797	4.1908732348682101	4.2057069926102999	4.15032966871585	4.0306831057949797	4.1975366471676097	4.2107846662788102	4.0864421702362002	4.0806276525618097	4.0795911160128497	4.1486344656044096	4.3680210224630898	4.1045002970609898	4.0354494053690999	4.0492723117062903	4.3196337378534997	3.9192345072416899	4.2157222899515396	4.1846508322406004	4.0933874229839802	4.0640315035432	4.0677047543987301	3.9250316332353998	4.2164390070645403	4.0161003997486597	3.9529944424063301	4.2291075247389598	4.1406762961511197	3.9972102578398601	3.8843608498298301	3.9826705436551499	4.0067750959676802	4.14692087430213	4.0322848035897101
Neutrophils	5.2626382372880203	5.3146249534982104	5.5053568260047898	5.57585700692018	5.4183510965050097	5.4114087710041003	5.3733526681984598	5.5506001951120396	5.6296443570638397	5.4094990917997903	5.6995042506968696	5.33294985185674	5.5651241044240001	5.16671699722027	5.3288281092757002	5.8400383359110304	5.51082389230743	5.5989398637055698	5.4120968249555199	5.3722997140259503	5.56480408694999	5.4687071105484897	5.5795697703932197	5.49054121207294	5.5956136295860404	5.44029877072012	5.5136236710935096	5.5204879411530401	5.4249307845760004	5.2964561698905896	5.4008274088215096	5.3224178941213403	5.5182339377837399	5.3289299521592897	5.4761897124027703	5.9833699342582802	5.2594146284555396	5.54189543326296	5.6244017436046496	5.4148833842972497	5.33057355410822	6.8529327229424597	5.5388446360146499	5.6209325205397498	5.4700697800505296	5.7404061751024296	5.3107738769226502	5.6020698475891004	5.2795711061359398
Endothelial cells	6.1535874660566297	5.9833070871320801	5.8650456511306697	6.0065035153057602	6.2477618123865097	6.1548475630420496	6.2286532993334296	5.8835612848826297	5.7581179927861701	6.1626938832590996	6.0552684198876197	6.3084060428266699	6.2015080088223096	5.9299174149334304	5.7961304202933297	6.0079687986770196	6.0615378748644098	5.9830043897581602	5.70458055711992	5.8172549309921902	6.3635197746950203	5.9794590028352097	5.9780202029653102	5.9639423780029599	6.41016754187803	6.0382272229113996	5.7617522600093398	5.9104564424505197	5.9553032505202097	6.3850532224155501	6.0901619149363899	5.7035491259601798	6.3342216343872	6.0250062756157501	5.89868129681797	6.7393522789250904	6.0485930440241997	5.9447576339367396	6.0486557768440097	5.9101146025517197	5.9271153243254799	6.5589605155092503	6.2284501683513804	5.9550782209679802	5.6547161118901998	5.7667591646517797	5.7850985230129703	5.8263476406201997	6.2622815075485798
Fibroblasts	7.5693257767996203	6.7362184565678298	7.1695388175322803	6.0502911527392804	6.5824485173976699	7.90655610878333	6.6567545185183397	6.9129699588140401	5.9513473342653702	7.3713304671153796	6.9712189720535003	8.0528222303483208	8.8404519100813292	6.8243764369306898	7.3038966463941497	8.0627409726202703	7.75331026453929	5.6950102270089298	6.2959744015164301	6.0197885088416001	8.7979611583049309	5.9561912127239403	6.3461790160269196	6.3892901053377598	7.5493716225262801	5.9999999572952296	7.6922748646738297	7.7686540504943	6.7237283139825497	6.5760066444254397	7.88684950926433	6.4911472662304099	8.6644604148056299	7.3089891668505098	6.0536441028487298	7.4386719495257001	7.4521505991118904	5.8672490329158	6.3474284457872097	6.0163170539598996	5.8081235522630701	6.2873474861527701	6.2077945308985099	6.6007868669944498	5.9782936505686903	6.0113116686172896	6.1771692624093202	6.7898173959898296	7.33978540873927
[truncated: 714 more columns]

## Sheet: MAGIC MCP-scores G3+4 clusters
	MB_SubtypeStudy_55002	MB_SubtypeStudy_55003	MB_SubtypeStudy_55004	MB_SubtypeStudy_55005	MB_SubtypeStudy_55008	MB_SubtypeStudy_55009	MB_SubtypeStudy_55017	MB_SubtypeStudy_55018	MB_SubtypeStudy_55019	MB_SubtypeStudy_55020	MB_SubtypeStudy_55021	MB_SubtypeStudy_55022	MB_SubtypeStudy_55023	MB_SubtypeStudy_55024	MB_SubtypeStudy_55025	MB_SubtypeStudy_55026	MB_SubtypeStudy_55027	MB_SubtypeStudy_55028	MB_SubtypeStudy_55029	MB_SubtypeStudy_55035	MB_SubtypeStudy_55036	MB_SubtypeStudy_55038	MB_SubtypeStudy_55039	MB_SubtypeStudy_55040	MB_SubtypeStudy_55041	MB_SubtypeStudy_55042	MB_SubtypeStudy_55044	MB_SubtypeStudy_55045	MB_SubtypeStudy_55046	MB_SubtypeStudy_55047	MB_SubtypeStudy_55048	MB_SubtypeStudy_55050	MB_SubtypeStudy_55051	MB_SubtypeStudy_55053	MB_SubtypeStudy_55055	MB_SubtypeStudy_55056	MB_SubtypeStudy_55057	MB_SubtypeStudy_55058	MB_SubtypeStudy_55059	MB_SubtypeStudy_55062	MB_SubtypeStudy_55064	MB_SubtypeStudy_55067	MB_SubtypeStudy_55068	MB_SubtypeStudy_55069	MB_SubtypeStudy_55070	MB_SubtypeStudy_55071	MB_SubtypeStudy_55073	MB_SubtypeStudy_55074	MB_SubtypeStudy_55075
T cells	4.66865583783337	4.6600159397371002	4.7470389493924401	4.8950322721507504	4.7635684142641601	4.7649317201738297	4.6555740170092399	4.75877882679191	4.56392281479184	4.5752122251390404	5.1779405646801102	4.5996333933845799	4.38772212001449	4.76693256037428	4.7284110067791696	4.7944278649384797	4.8684190788906196	4.5297737087612298	4.65857326458132	4.8207597128861099	4.8227139955882796	4.7249805212445004	4.9688401527127199	4.5348369085442304	4.6699031654901999	5.3947382036279299	4.8564041958589899	4.6229466431959603	4.82675711448909	4.6759818629049796	4.7504536035998299	4.7381895667225598	4.8727987321784001	4.9346020121079697	4.8359767752449203	4.8034089433184199	4.7903393311800997	4.8888981609336701	4.8481445521496296	4.8661190530712304	4.5476395191730399	4.61852540733077	4.7381375662367899	4.8368087314841803	4.7057800746571399	4.76376820695309	4.5464454789694697	4.7165978292081698	4.6932582780058603
CD8 T cells	3.2628700824044898	3.0965336864451301	2.9643897448976402	3.0551710120828099	3.4088742478290599	2.95817449005775	3.27136894883136	3.09147459925269	2.73264136086246	2.8112377500698198	2.8977171943643598	3.3038433711197199	2.92838915619661	3.3313859558852199	2.9206647486484498	2.9242458086238798	3.04379678393631	3.0384962236492901	2.9049661078817599	2.7998041965084002	2.96368269787631	2.9810220469275102	3.12463297065722	2.9310105061284499	2.88690276591797	3.39913061356072	3.6433902706712402	2.70717117739107	2.81702335538743	2.9360563554072598	2.8294442873338501	2.9592865807035	2.9463505671908701	3.3290892885093499	3.22717734371891	3.2489303509713299	3.3005381987021498	2.7434274880590599	3.1468993118838	3.0102794239388002	3.0126827403911798	2.9515182563287801	3.7255041140228702	2.7967188369195601	3.3446490020636199	2.86824566333889	2.9231158105514199	2.8622986841387301	3.0287773267025702
Cytotoxic lymphocytes	4.9962817562203501	6.5715784477176902	6.4483718295431496	6.1633047117956004	6.1331952124759299	6.2432408719717998	5.7961929716348299	6.1359530012065502	5.7542577119101699	6.0212416616201097	6.3899871992605597	6.0743929740485596	5.3837631015854903	5.4988382351782299	6.4328614491896898	5.1456111762646897	6.5622910819915399	5.4562496953433097	5.7695238177861796	6.5940147155160602	6.3113858267062302	6.0136642284847701	5.4204630487117802	5.15878286559923	6.5541336240762904	6.4635294057506298	6.3046029530500496	6.2719815222238902	6.2893710348286502	5.20526063289861	6.3803882925319	6.5703358450540197	5.4622374629660797	5.4859814063530896	5.6073356138636798	5.6938948208797804	5.8069314964225498	6.3792603097971901	6.3248940249271799	6.5188749144592597	5.01187007315648	6.0937091673359296	5.3671840630490797	6.5262540498899098	6.4239026986619701	5.5675486953071998	6.6061324497266103	6.4924815092200703	5.34702290192664
B lineage	4.4504771275876402	4.5495270122299898	4.3411153940639498	4.52778488380401	5.0006851254474096	4.6023171655900796	4.3390567063756702	4.4761803674564096	4.2924856350487399	4.5185191279474397	4.5866405109406303	4.9036726274710798	4.2084870343966996	4.9817953213672297	4.2215561544121503	4.6321446324800597	4.3841283464235099	4.3048305709040999	4.3252831181524902	4.5207506962293396	4.3051319382089996	4.3139588235956499	4.2658956687264	4.9198577772741796	4.6786052907916602	4.7028064936883904	4.5199490731419099	4.3228404652658403	4.4591894295173704	4.6732018909094499	4.4011530481644598	4.2985494945602998	4.6352230010342801	4.7185650552113003	4.2819625364136504	4.1917632155434204	4.41529253773174	4.5397191700687403	4.5173444381700003	4.6406129083027503	4.5351009205473796	4.7088034556017098	4.6746598529141403	4.7702397298369599	4.4114860691570899	4.5834697163494997	4.4688656826042097	4.5610354128674704	4.8207909866024998
NK cells	3.8403326852673998	3.8010115805877698	3.8139827912423598	3.8982387650991499	3.8336065359764002	3.75732115437027	3.7753171287642702	3.9194106176811898	3.69448599637981	3.7319808651199802	3.8087094056122299	3.7805108375973302	3.5757057475208902	3.6750738153590201	3.5931185340253902	3.8436701814252499	4.0116267483763197	3.9162707731904298	3.7118974556601998	3.7479878938445399	3.6694525221687901	3.5218445585909102	3.9748884473720998	3.6371666362667399	3.84070937849132	4.1579663579514401	3.7265662888665898	3.6366456671721101	3.8177269862096699	3.7178988485275299	3.6431226481741201	3.9852416824188999	3.7524814864526199	4.0178115734392197	3.88965343536904	3.84548215980581	3.6986858709052499	3.75864988433025	3.9374453955385902	3.5320594789067301	3.6490697677300998	3.7624176700749801	3.67825775546719	3.4851624711160301	3.6890520109110501	3.6975425951202001	3.5669875452850999	3.63538846776322	3.7443490253800702
Monocytic lineage	5.2455922548101199	5.55955876458993	6.06391726010881	5.57308884134219	6.1634148297710896	5.6566521788261301	5.2162764350331301	6.2409110202173803	5.1177367079922602	5.5481264631433902	6.7948841179249504	5.49465515970327	5.2900303651465901	5.9130826571842201	6.1083677156841301	6.0900039622946798	6.1479782630047799	5.7086360151813098	5.1955173993374304	5.6634384678448102	6.0164090795315897	5.6448392371982896	5.72842248620936	5.4091647985634603	5.81192540166803	6.0385013184253902	5.8038011380487902	6.1369195824385603	5.8198784164170601	5.22954060780192	5.5553057663415304	5.5182931754902897	6.0849443182370804	5.4442536753960704	5.5930646841582101	5.8784638678390602	5.5357386606656798	5.5832843002838697	5.8440132991049003	5.9206362357840003	5.5497467918193504	5.1142381592991502	6.5936593623628204	6.0456029783552596	6.1420107806225301	5.47445801739629	6.1811157809016199	5.5278824601558298	5.35916269217799
Myeloid dendritic cells	4.0079066608979499	4.2693242803673899	3.87647325865349	4.1422842744156796	4.3015803860623896	4.2015404593083803	4.1908732348682101	4.2057069926102999	4.15032966871585	4.0306831057949797	4.1975366471676097	4.2107846662788102	4.0864421702362002	4.0806276525618097	4.0795911160128497	4.1486344656044096	4.3680210224630898	4.1045002970609898	4.0354494053690999	4.0933874229839802	4.0640315035432	3.9250316332353998	4.2164390070645403	4.0161003997486597	3.9529944424063301	4.2291075247389598	3.9972102578398601	3.8843608498298301	3.9826705436551499	4.0067750959676802	4.14692087430213	4.4537902335006301	4.0709293282374803	4.2353567545259896	3.9967344203019701	4.3164830473254598	4.2141187494343502	4.00663424746958	4.3708913316466997	3.9972780751896901	4.2216778739566303	4.2608072965249404	4.2781849789334903	3.9316798332815002	4.0487023844484504	4.02956858684803	3.93764494886336	4.0900399748379002	4.0053268441832897
Neutrophils	5.3146249534982104	5.5053568260047898	5.57585700692018	5.4183510965050097	5.5506001951120396	5.6296443570638397	5.51082389230743	5.5989398637055698	5.4120968249555199	5.3722997140259503	5.56480408694999	5.4687071105484897	5.5795697703932197	5.49054121207294	5.5956136295860404	5.44029877072012	5.5136236710935096	5.5204879411530401	5.4249307845760004	5.4761897124027703	5.9833699342582802	5.54189543326296	5.6244017436046496	5.4148833842972497	5.33057355410822	6.8529327229424597	5.6209325205397498	5.4700697800505296	5.7404061751024296	5.3107738769226502	5.6020698475891004	5.6860497699036996	5.7424617025758602	5.5647529479717299	5.3852737440779599	5.4741476845993802	5.6727951224325297	5.4145876424392396	5.5309148703785302	5.5955241496658701	5.3658230248376499	5.4029856716541698	5.3015437835037797	5.5505521548427597	5.5238520945926801	5.5530508168482502	5.4970756091888404	5.5063390013305797	5.66661796956949
Endothelial cells	5.9833070871320801	5.8650456511306697	6.0065035153057602	6.2477618123865097	5.8835612848826297	5.7581179927861701	6.0615378748644098	5.9830043897581602	5.70458055711992	5.8172549309921902	6.3635197746950203	5.9794590028352097	5.9780202029653102	5.9639423780029599	6.41016754187803	6.0382272229113996	5.7617522600093398	5.9104564424505197	5.9553032505202097	5.89868129681797	6.7393522789250904	5.9447576339367396	6.0486557768440097	5.9101146025517197	5.9271153243254799	6.5589605155092503	5.9550782209679802	5.6547161118901998	5.7667591646517797	5.7850985230129703	5.8263476406201997	5.8820849311720398	6.5046481617199996	5.8936032440560702	6.2079190490474598	6.5389875260820602	6.1383683263101796	5.8693597287120403	5.6673449426215203	6.0668772691797601	5.7398810127351103	6.1480548955167702	6.4107267838897402	5.99806913833085	6.0525375263459003	5.9354990853357199	6.0013634741361503	5.9954895149690604	5.8648733343033497
Fibroblasts	6.7362184565678298	7.1695388175322803	6.0502911527392804	6.5824485173976699	6.9129699588140401	5.9513473342653702	7.75331026453929	5.6950102270089298	6.2959744015164301	6.0197885088416001	8.7979611583049309	5.9561912127239403	6.3461790160269196	6.3892901053377598	7.5493716225262801	5.9999999572952296	7.6922748646738297	7.7686540504943	6.7237283139825497	6.0536441028487298	7.4386719495257001	5.8672490329158	6.3474284457872097	6.0163170539598996	5.8081235522630701	6.2873474861527701	6.6007868669944498	5.9782936505686903	6.0113116686172896	6.1771692624093202	6.7898173959898296	6.35309915184361	6.7329591874839503	6.6326961935567796	6.9996800459331698	7.6272317513762804	7.1627782637716999	6.3616006861911103	6.9675125598566696	6.9345799573079603	7.4560226460507604	6.6180838511903799	7.6781023676021496	6.4933344717835801	6.1020545974969602	5.9065320537025796	6.2383688819010201	6.3643855665855904	7.1698580308240203
[truncated: 417 more columns]

## Sheet: MAGIC Kruskal-Wallis test
cell type	p	p.adj	p.signif	comparison
T	4.9935423240738798E-43	9.9870846481477501E-42	****	all clusters
CD8_T	1.41411987507546E-11	2.8282397501509102E-10	****	all clusters
Cytotoxic_lymphocytes	5.7987098688151898E-112	1.15974197376304E-110	****	all clusters
B	1.22943395396687E-22	2.4588679079337402E-21	****	all clusters
NK	2.9355076130153299E-2	0.58710152260306503	ns	all clusters
Monocytic_lineage	2.1306482693954198E-28	4.2612965387908402E-27	****	all clusters
Myeloid_dendritic	7.2032021018506104E-18	1.4406404203701199E-16	****	all clusters
Neutrophils	5.6848370821919797E-59	1.1369674164384E-57	****	all clusters
Endothelial	6.4579164151093605E-16	1.29158328302187E-14	****	all clusters
Fibroblasts	1.01122487977189E-39	2.0224497595437701E-38	****	all clusters
T	5.2811606009378602E-22	1.05623212018757E-20	****	G3/G4
CD8_T	1.8461719272773201E-2	0.369234385455463	ns	G3/G4
Cytotoxic_lymphocytes	1.11415727057573E-27	2.2283145411514601E-26	****	G3/G4
B	1.2657162137780599E-5	2.53143242755612E-4	***	G3/G4
NK	8.2811011931011702E-2	1	ns	G3/G4
Monocytic_lineage	3.6531820324360598E-13	7.3063640648721192E-12	****	G3/G4
Myeloid_dendritic	8.8567670035337107E-6	1.7713534007067399E-4	***	G3/G4
Neutrophils	2.0592664192590498E-12	4.1185328385181098E-11	****	G3/G4
Endothelial	5.5278820275774201E-2	1	ns	G3/G4
Fibroblasts	1.02354708092275E-4	2.0470941618455098E-3	**	G3/G4

## Sheet: MAGIC Wilcoxon rank-sum test
cell type	cluster 1	cluster 2	p	p.adj	p.signif	comparison
T	M_SHH.2	M_G3/4.3	1.38944782581625E-19	2.50100608646926E-17	****	all clusters
T	M_SHH.2	M_G3/4.1	2.9439054538730899E-6	5.2990298169715701E-4	***	all clusters
T	M_SHH.2	M_SHH.1	0.85411558907732099	1	ns	all clusters
T	M_SHH.2	M_WNT	2.7479602600298801E-5	4.9463284680537796E-3	**	all clusters
T	M_SHH.2	M_G3/4.2	1.22750344500696E-8	2.2095062010125299E-6	****	all clusters
T	M_G3/4.3	M_G3/4.1	5.2819767749774203E-21	9.5075581949593501E-19	****	all clusters
T	M_G3/4.3	M_SHH.1	8.5594549739253008E-31	1.54070189530655E-28	****	all clusters
T	M_G3/4.3	M_WNT	9.1364364467552807E-9	1.6445585604159501E-6	****	all clusters
T	M_G3/4.3	M_G3/4.2	0.15783988694838999	1	ns	all clusters
T	M_G3/4.1	M_SHH.1	1.5187778157954999E-12	2.7338000684318899E-10	****	all clusters
T	M_G3/4.1	M_WNT	0.14045849259306201	1	ns	all clusters
T	M_G3/4.1	M_G3/4.2	3.39442618495798E-6	6.1099671329243699E-4	***	all clusters
T	M_SHH.1	M_WNT	8.6399642128259202E-9	1.55519355830866E-6	****	all clusters
T	M_SHH.1	M_G3/4.2	3.7394925530579697E-12	6.7310865955043405E-10	****	all clusters
T	M_WNT	M_G3/4.2	1.2103109981794599E-3	0.217855979672303	ns	all clusters
CD8_T	M_SHH.2	M_G3/4.3	2.0089779246496198E-8	3.6161602643693098E-6	****	all clusters
CD8_T	M_SHH.2	M_G3/4.1	3.8848341409267602E-5	6.9927014536681799E-3	**	all clusters
CD8_T	M_SHH.2	M_SHH.1	0.81939599506311001	1	ns	all clusters
CD8_T	M_SHH.2	M_WNT	0.165933740026731	1	ns	all clusters
CD8_T	M_SHH.2	M_G3/4.2	9.8718808746520598E-5	1.77693855743737E-2	*	all clusters
CD8_T	M_G3/4.3	M_G3/4.1	7.3314603192448802E-3	1	ns	all clusters
CD8_T	M_G3/4.3	M_SHH.1	1.0928399128393199E-9	1.9671118431107801E-7	****	all clusters
CD8_T	M_G3/4.3	M_WNT	4.8017559176360898E-4	8.6431606517449702E-2	ns	all clusters
CD8_T	M_G3/4.3	M_G3/4.2	0.673843193079114	1	ns	all clusters
CD8_T	M_G3/4.1	M_SHH.1	8.0574913117821696E-6	1.45034843612079E-3	**	all clusters
CD8_T	M_G3/4.1	M_WNT	6.7340500501716596E-2	1	ns	all clusters
CD8_T	M_G3/4.1	M_G3/4.2	0.183638502560526	1	ns	all clusters
CD8_T	M_SHH.1	M_WNT	0.163677215536461	1	ns	all clusters
CD8_T	M_SHH.1	M_G3/4.2	8.76009340220212E-5	1.57681681239638E-2	*	all clusters
CD8_T	M_WNT	M_G3/4.2	1.7960643065432401E-2	1	ns	all clusters
Cytotoxic_lymphocytes	M_SHH.2	M_G3/4.3	5.4225677836542596E-19	9.7606220105776695E-17	****	all clusters
Cytotoxic_lymphocytes	M_SHH.2	M_G3/4.1	1.6766911399148201E-38	3.0180440518466697E-36	****	all clusters
Cytotoxic_lymphocytes	M_SHH.2	M_SHH.1	1.0487058219929499E-18	1.88767047958731E-16	****	all clusters
Cytotoxic_lymphocytes	M_SHH.2	M_WNT	6.0564827110185897E-3	1	ns	all clusters
Cytotoxic_lymphocytes	M_SHH.2	M_G3/4.2	3.2408147516996901E-5	5.8334665530594401E-3	**	all clusters
Cytotoxic_lymphocytes	M_G3/4.3	M_G3/4.1	3.53343923863486E-21	6.3601906295427503E-19	****	all clusters
Cytotoxic_lymphocytes	M_G3/4.3	M_SHH.1	1.6535740143861301E-37	2.9764332258950401E-35	****	all clusters
Cytotoxic_lymphocytes	M_G3/4.3	M_WNT	4.9852737778470899E-20	8.9734928001247698E-18	****	all clusters
Cytotoxic_lymphocytes	M_G3/4.3	M_G3/4.2	6.8537632859062001E-4	0.12336773914631199	ns	all clusters
Cytotoxic_lymphocytes	M_G3/4.1	M_SHH.1	4.5236729012788503E-64	8.1426112223019198E-62	****	all clusters
Cytotoxic_lymphocytes	M_G3/4.1	M_WNT	3.2042923023960201E-33	5.7677261443128396E-31	****	all clusters
Cytotoxic_lymphocytes	M_G3/4.1	M_G3/4.2	3.6540515672591202E-13	6.5772928210664103E-11	****	all clusters
Cytotoxic_lymphocytes	M_SHH.1	M_WNT	5.9150006875805998E-7	1.0647001237645099E-4	***	all clusters
Cytotoxic_lymphocytes	M_SHH.1	M_G3/4.2	2.05627019153124E-18	3.70128634475624E-16	****	all clusters
Cytotoxic_lymphocytes	M_WNT	M_G3/4.2	6.3737713497894201E-8	1.1472788429621E-5	****	all clusters
B	M_SHH.2	M_G3/4.3	1.3459126553483401E-5	2.4226427796270101E-3	**	all clusters
B	M_SHH.2	M_G3/4.1	5.2380097440011995E-19	9.4284175392021605E-17	****	all clusters
B	M_SHH.2	M_SHH.1	3.52656910898623E-3	0.63478243961752201	ns	all clusters
B	M_SHH.2	M_WNT	2.3112754340126E-11	4.1602957812226896E-9	****	all clusters
B	M_SHH.2	M_G3/4.2	8.6369972453457704E-7	1.55465950416224E-4	***	all clusters
B	M_G3/4.3	M_G3/4.1	2.4602667655921201E-6	4.4284801780658197E-4	***	all clusters
B	M_G3/4.3	M_SHH.1	0.12307517412209	1	ns	all clusters
B	M_G3/4.3	M_WNT	1.6293942671585101E-3	0.293290968088532	ns	all clusters
B	M_G3/4.3	M_G3/4.2	5.1586675080947803E-2	1	ns	all clusters
B	M_G3/4.1	M_SHH.1	2.3425113015702699E-11	4.2165203428264804E-9	****	all clusters
B	M_G3/4.1	M_WNT	0.33342931146661098	1	ns	all clusters
B	M_G3/4.1	M_G3/4.2	0.2926625501397	1	ns	all clusters
B	M_SHH.1	M_WNT	2.16449303392492E-5	3.8960874610648598E-3	**	all clusters
B	M_SHH.1	M_G3/4.2	3.5486538366399901E-3	0.63875769059519805	ns	all clusters
B	M_WNT	M_G3/4.2	0.75412585267076004	1	ns	all clusters
NK	M_SHH.2	M_G3/4.3	0.691721077605019	1	ns	all clusters
NK	M_SHH.2	M_G3/4.1	0.106869512307335	1	ns	all clusters
NK	M_SHH.2	M_SHH.1	0.73883967298389996	1	ns	all clusters
NK	M_SHH.2	M_WNT	0.22614356155427701	1	ns	all clusters
NK	M_SHH.2	M_G3/4.2	0.67013634103389097	1	ns	all clusters
NK	M_G3/4.3	M_G3/4.1	2.6692360830295098E-2	1	ns	all clusters
NK	M_G3/4.3	M_SHH.1	0.936971704036621	1	ns	all clusters
NK	M_G3/4.3	M_WNT	0.33093551101824698	1	ns	all clusters
NK	M_G3/4.3	M_G3/4.2	0.48385449449047901	1	ns	all clusters
NK	M_G3/4.1	M_SHH.1	2.1268544401222202E-2	1	ns	all clusters
NK	M_G3/4.1	M_WNT	6.1447972241870496E-3	1	ns	all clusters
NK	M_G3/4.1	M_G3/4.2	0.53147089544039805	1	ns	all clusters
NK	M_SHH.1	M_WNT	0.26898435310948798	1	ns	all clusters
NK	M_SHH.1	M_G3/4.2	0.55463033833822895	1	ns	all clusters
NK	M_WNT	M_G3/4.2	0.23125416657808601	1	ns	all clusters
Monocytic_lineage	M_SHH.2	M_G3/4.3	7.4875094858335202E-21	1.34775170745003E-18	****	all clusters
Monocytic_lineage	M_SHH.2	M_G3/4.1	6.6909825449630096E-16	1.20437685809334E-13	****	all clusters
Monocytic_lineage	M_SHH.2	M_SHH.1	2.1927914682713798E-9	3.9470246428884898E-7	****	all clusters
Monocytic_lineage	M_SHH.2	M_WNT	4.1631894287724098E-6	7.4937409717903297E-4	***	all clusters
Monocytic_lineage	M_SHH.2	M_G3/4.2	2.7375020935602502E-10	4.92750376840844E-8	****	all clusters
Monocytic_lineage	M_G3/4.3	M_G3/4.1	1.4284458339141101E-13	2.5712025010453999E-11	****	all clusters
Monocytic_lineage	M_G3/4.3	M_SHH.1	8.70003042156857E-10	1.5660054758823401E-7	****	all clusters
Monocytic_lineage	M_G3/4.3	M_WNT	2.0143914942331301E-8	3.6259046896196299E-6	****	all clusters
Monocytic_lineage	M_G3/4.3	M_G3/4.2	6.2662076015458798E-2	1	ns	all clusters
Monocytic_lineage	M_G3/4.1	M_SHH.1	0.116804050382847	1	ns	all clusters
Monocytic_lineage	M_G3/4.1	M_WNT	0.120717314881159	1	ns	all clusters
Monocytic_lineage	M_G3/4.1	M_G3/4.2	5.2132947671786698E-3	0.938393058092161	ns	all clusters
Monocytic_lineage	M_SHH.1	M_WNT	0.63018599757375104	1	ns	all clusters
Monocytic_lineage	M_SHH.1	M_G3/4.2	2.7976344790793901E-3	0.50357420623428895	ns	all clusters
Monocytic_lineage	M_WNT	M_G3/4.2	1.82010190970272E-3	0.32761834374648902	ns	all clusters
Myeloid_dendritic	M_SHH.2	M_G3/4.3	6.90111303809276E-4	0.12422003468567	ns	all clusters
Myeloid_dendritic	M_SHH.2	M_G3/4.1	0.61629476642236702	1	ns	all clusters
Myeloid_dendritic	M_SHH.2	M_SHH.1	6.19035759606388E-2	1	ns	all clusters
Myeloid_dendritic	M_SHH.2	M_WNT	1.9122184723763002E-8	3.4419932502773399E-6	****	all clusters
Myeloid_dendritic	M_SHH.2	M_G3/4.2	8.9435584753580405E-2	1	ns	all clusters
Myeloid_dendritic	M_G3/4.3	M_G3/4.1	9.3060149497311306E-5	1.6750826909516001E-2	*	all clusters
Myeloid_dendritic	M_G3/4.3	M_SHH.1	2.5917443286811099E-8	4.66513979162599E-6	****	all clusters
Myeloid_dendritic	M_G3/4.3	M_WNT	4.0000023081469901E-16	7.2000041546645804E-14	****	all clusters
Myeloid_dendritic	M_G3/4.3	M_G3/4.2	6.4883802729115406E-5	1.1679084491240801E-2	*	all clusters
Myeloid_dendritic	M_G3/4.1	M_SHH.1	2.2042111360489102E-3	0.396758004488803	ns	all clusters
Myeloid_dendritic	M_G3/4.1	M_WNT	6.1447228488471503E-13	1.10605011279249E-10	****	all clusters
Myeloid_dendritic	M_G3/4.1	M_G3/4.2	2.4710512776691999E-2	1	ns	all clusters
Myeloid_dendritic	M_SHH.1	M_WNT	1.06065886552576E-5	1.9091859579463701E-3	**	all clusters
Myeloid_dendritic	M_SHH.1	M_G3/4.2	0.65199450114392499	1	ns	all clusters
Myeloid_dendritic	M_WNT	M_G3/4.2	3.7868184694829199E-3	0.68162732450692598	ns	all clusters
Neutrophils	M_SHH.2	M_G3/4.3	3.07567409283216E-3	0.55362133670978897	ns	all clusters
Neutrophils	M_SHH.2	M_G3/4.1	1.2323478174663E-17	2.2182260714393502E-15	****	all clusters
Neutrophils	M_SHH.2	M_SHH.1	2.87836956304335E-9	5.1810652134780296E-7	****	all clusters
Neutrophils	M_SHH.2	M_WNT	0.204106233266593	1	ns	all clusters
Neutrophils	M_SHH.2	M_G3/4.2	4.0723096120154701E-3	0.73301573016278498	ns	all clusters
Neutrophils	M_G3/4.3	M_G3/4.1	5.7644045863371105E-13	1.03759282554068E-10	****	all clusters
Neutrophils	M_G3/4.3	M_SHH.1	9.4722790802758392E-22	1.70501023444965E-19	****	all clusters
Neutrophils	M_G3/4.3	M_WNT	0.40103042234324798	1	ns	all clusters
Neutrophils	M_G3/4.3	M_G3/4.2	0.221643781226149	1	ns	all clusters
Neutrophils	M_G3/4.1	M_SHH.1	3.0994443954490102E-51	5.5789999118082101E-49	****	all clusters
Neutrophils	M_G3/4.1	M_WNT	3.2661351835022498E-7	5.8790433303040398E-5	****	all clusters
Neutrophils	M_G3/4.1	M_G3/4.2	6.2594725531262404E-3	1	ns	all clusters
Neutrophils	M_SHH.1	M_WNT	7.8216417972791695E-10	1.4078955235102501E-7	****	all clusters
Neutrophils	M_SHH.1	M_G3/4.2	9.2811499407514206E-11	1.67060698933526E-8	****	all clusters
Neutrophils	M_WNT	M_G3/4.2	0.18372394812875301	1	ns	all clusters
Endothelial	M_SHH.2	M_G3/4.3	1.0734125825623599E-7	1.93214264861225E-5	****	all clusters
Endothelial	M_SHH.2	M_G3/4.1	9.3244322793946593E-13	1.67839781029104E-10	****	all clusters
Endothelial	M_SHH.2	M_SHH.1	2.8198741952629099E-11	5.0757735514732302E-9	****	all clusters
Endothelial	M_SHH.2	M_WNT	1.3627626236184899E-13	2.45297272251328E-11	****	all clusters
Endothelial	M_SHH.2	M_G3/4.2	5.0863743084641599E-3	0.91554737552354903	ns	all clusters
Endothelial	M_G3/4.3	M_G3/4.1	0.129537046463504	1	ns	all clusters
Endothelial	M_G3/4.3	M_SHH.1	2.0249705528472099E-2	1	ns	all clusters
Endothelial	M_G3/4.3	M_WNT	5.6490613908432902E-5	1.0168310503517901E-2	*	all clusters
Endothelial	M_G3/4.3	M_G3/4.2	0.20964427688200199	1	ns	all clusters
Endothelial	M_G3/4.1	M_SHH.1	0.111141503115792	1	ns	all clusters
Endothelial	M_G3/4.1	M_WNT	6.6230884370840903E-4	0.119215591867514	ns	all clusters
Endothelial	M_G3/4.1	M_G3/4.2	3.9079586323526899E-2	1	ns	all clusters
Endothelial	M_SHH.1	M_WNT	5.6305306779817599E-2	1	ns	all clusters
Endothelial	M_SHH.1	M_G3/4.2	1.57013337529078E-2	1	ns	all clusters
Endothelial	M_WNT	M_G3/4.2	1.4457598700124899E-4	2.60236776602248E-2	*	all clusters
Fibroblasts	M_SHH.2	M_G3/4.3	1.1584041388009999E-15	2.08512744984179E-13	****	all clusters
Fibroblasts	M_SHH.2	M_G3/4.1	4.9110803436203198E-20	8.8399446185165805E-18	****	all clusters
Fibroblasts	M_SHH.2	M_SHH.1	3.2537923368217703E-2	1	ns	all clusters
Fibroblasts	M_SHH.2	M_WNT	3.1202713384994999E-9	5.6164884092991002E-7	****	all clusters
Fibroblasts	M_SHH.2	M_G3/4.2	4.5153111891061499E-5	8.1275601403910692E-3	**	all clusters
Fibroblasts	M_G3/4.3	M_G3/4.1	0.111257567659983	1	ns	all clusters
Fibroblasts	M_G3/4.3	M_SHH.1	3.7617679171163596E-18	6.77118225080944E-16	****	all clusters
Fibroblasts	M_G3/4.3	M_WNT	0.168193365990041	1	ns	all clusters
Fibroblasts	M_G3/4.3	M_G3/4.2	1.7105881845754299E-3	0.30790587322357799	ns	all clusters
Fibroblasts	M_G3/4.1	M_SHH.1	5.0500062356908E-26	9.0900112242434303E-24	****	all clusters
Fibroblasts	M_G3/4.1	M_WNT	1.4441379727402599E-3	0.25994483509324701	ns	all clusters
Fibroblasts	M_G3/4.1	M_G3/4.2	3.4223748548401399E-5	6.1602747387122497E-3	**	all clusters
Fibroblasts	M_SHH.1	M_WNT	9.5609946807970099E-10	1.72097904254346E-7	****	all clusters
Fibroblasts	M_SHH.1	M_G3/4.2	3.4825142130144799E-4	6.26852558342606E-2	ns	all clusters
Fibroblasts	M_WNT	M_G3/4.2	4.5016083626021303E-2	1	ns	all clusters
T	M_G3/4.3	M_G3/4.1	5.2819767749774203E-21	9.5075581949593501E-19	****	G3/G4
T	M_G3/4.3	M_G3/4.2	0.15783988694838999	1	ns	G3/G4
T	M_G3/4.1	M_G3/4.2	3.39442618495798E-6	6.1099671329243699E-4	***	G3/G4
CD8_T	M_G3/4.3	M_G3/4.1	7.3314603192448802E-3	1	ns	G3/G4
CD8_T	M_G3/4.3	M_G3/4.2	0.673843193079114	1	ns	G3/G4
CD8_T	M_G3/4.1	M_G3/4.2	0.183638502560526	1	ns	G3/G4
Cytotoxic_lymphocytes	M_G3/4.3	M_G3/4.1	3.53343923863486E-21	6.3601906295427503E-19	****	G3/G4
Cytotoxic_lymphocytes	M_G3/4.3	M_G3/4.2	6.8537632859062001E-4	0.12336773914631199	ns	G3/G4
Cytotoxic_lymphocytes	M_G3/4.1	M_G3/4.2	3.6540515672591202E-13	6.5772928210664103E-11	****	G3/G4
B	M_G3/4.3	M_G3/4.1	2.4602667655921201E-6	4.4284801780658197E-4	***	G3/G4
B	M_G3/4.3	M_G3/4.2	5.1586675080947803E-2	1	ns	G3/G4
B	M_G3/4.1	M_G3/4.2	0.2926625501397	1	ns	G3/G4
NK	M_G3/4.3	M_G3/4.1	2.6692360830295098E-2	1	ns	G3/G4
NK	M_G3/4.3	M_G3/4.2	0.48385449449047901	1	ns	G3/G4
NK	M_G3/4.1	M_G3/4.2	0.53147089544039805	1	ns	G3/G4
Monocytic_lineage	M_G3/4.3	M_G3/4.1	1.4284458339141101E-13	2.5712025010453999E-11	****	G3/G4
Monocytic_lineage	M_G3/4.3	M_G3/4.2	6.2662076015458798E-2	1	ns	G3/G4
Monocytic_lineage	M_G3/4.1	M_G3/4.2	5.2132947671786698E-3	0.938393058092161	ns	G3/G4
Myeloid_dendritic	M_G3/4.3	M_G3/4.1	9.3060149497311306E-5	1.6750826909516001E-2	*	G3/G4
Myeloid_dendritic	M_G3/4.3	M_G3/4.2	6.4883802729115406E-5	1.1679084491240801E-2	*	G3/G4
Myeloid_dendritic	M_G3/4.1	M_G3/4.2	2.4710512776691999E-2	1	ns	G3/G4
Neutrophils	M_G3/4.3	M_G3/4.1	5.7644045863371105E-13	1.03759282554068E-10	****	G3/G4
Neutrophils	M_G3/4.3	M_G3/4.2	0.221643781226149	1	ns	G3/G4
Neutrophils	M_G3/4.1	M_G3/4.2	6.2594725531262404E-3	1	ns	G3/G4
Endothelial	M_G3/4.3	M_G3/4.1	0.129537046463504	1	ns	G3/G4
Endothelial	M_G3/4.3	M_G3/4.2	0.20964427688200199	1	ns	G3/G4
Endothelial	M_G3/4.1	M_G3/4.2	3.9079586323526899E-2	1	ns	G3/G4
Fibroblasts	M_G3/4.3	M_G3/4.1	0.111257567659983	1	ns	G3/G4
Fibroblasts	M_G3/4.3	M_G3/4.2	1.7105881845754299E-3	0.30790587322357799	ns	G3/G4
Fibroblasts	M_G3/4.1	M_G3/4.2	3.4223748548401399E-5	6.1602747387122497E-3	**	G3/G4
