# Supplementary material for: Group-specific cellular metabolism in Medulloblastoma
Source: J Transl Med. 2023 Jun 5;21:363. doi: 10.1186/s12967-023-04211-6 (PMC10242934; doi:10.1186/s12967-023-04211-6)
Supplement: Supplementary file 7 — Additional file 7: Table S6. Technical details on the sequencing runs of the six MB samples used for scRNA-seq analysis. For both scRNA-seq cohorts, the number of cells per patient and cluster is shown for the regular UMAP based on all genes and the UMAP based solely on metabolic genes. For the RMB cohort, MB group and subgroup affiliations are derived from Riemondy et al. Furthermore, a list of marker genes for cells from the TME has been provided. Lists of DEGs and analysed pathways from scRNA-seq analyses described in the Additional file 1 have been added for both scRNA-seq datasets. [file 12967_2023_4211_MOESM7_ESM.xlsx]

## Sheet: sequencing runs MSMB
Sample	Diagnosis	Species	10x Indices	Seq.run 1							Seq.run 2
				Date	Estimated number of cells	Saturation	Number of reads	Mean reads per cell	Median genes per cell	Fraction reads in cells	Date	Estimated number of cells	Saturation	Number of reads	Mean reads per cell	Median genes per cell	Fraction reads in cells
MB.G3.1	Medulloblastoma, Group 3	human	Si-GA-F6	2018-10-27	13647	40.1%	202 Mio	14837	1006	?	2018-11-26	13714	51.6%	316 Mio	23075	1204	87.4%
MB.G3.2	Medulloblastoma, Group 3	human	SI-GA-D4	2019-09-26	2817	33.2%	115 Mio	41065	704	75.6%	2020-11-23	3340	51.8%	251 Mio	75404	728	77.2%
MB.G4.1	Medulloblastoma, Group 4	human	SI-GA-A12	2020-05-27	4110	27.0%	101 Mio	24572	1457	49.8%	2020-06-25	4462	42.9%	205 Mio	46010	1924	50.6%
MB.G4.2	Medulloblastoma, Group 4	human	SI-GA-A6	2019-04-11	2271	60.1%	51 Mio	22590	899	53.2%
MB.G4.3	Medulloblastoma, Group 4	human	Si-GA-F7	2018-10-26	?	?	?	?	?	?	2018-10-27	3995	68.8%	190 Mio	47785	1408	65.8%
MB.G4.4	Medulloblastoma, Group 4	human	SI-GA-A5	2018-11-27	7219	60.1%	95 Mio	13229	634	59.6%

## Sheet: cells per cluster MSMB
UMAP based on all genes (Fig. 3A)
cluster	MB.G4.1	MB.G3.1	MB.G4.2	MB.G4.3	MB.G3.2	MB.G4.4
0	6	6898	3	40	242	63
1	644	97	1188	1335	123	3261
2	4	2900	1	48	178	3
3	301	985	291	429	78	612
4	288	411	223	310	70	800
5	306	424	162	519	78	371
6	1312	80	46	289	29	73
7	1	1150		1	52	28
8	190	110	73	152	22	624
9	143	17	9	180	28	721
10	15	300	189	163	23	374
11	891	37		41	18	7
12	1	72	4	341	60	8
13	227	104	18	5	23	28
14	12	39	25	62	114	9
15	50	53	21	65	21	37
16		3	2	1	2	186
17	24	13	5	3	96	2
UMAP based on metabolic genes (Fig. 3F)
cluster	MB.G4.1	MB.G3.1	MB.G4.2	MB.G4.3	MB.G3.2	MB.G4.4
0	56	10564	97	166	432	89
1	72	54	219	185	64	3677
2	196	1165	226	491	111	797
3	2087	16	14	36	35	12
4	10	64	21	1679	114	25
5	33	18	81	51	24	1424
6	188	398	174	434	44	362
7	1392	9	3	9	38	11
8	60	105	12	53	1216	13
9	17	20	1022	82	9	67
10	2	1034	3	8	74	13
11	42	13	48	618		127
12	209	101	167	33	68	252
13	29	14	5		594	3
14	17	38	28	64	122	14
15			25		3	255
16	21	15	4	2	229	1
17		19	106			49
18	5	36		5	109	3
19		1		69	8	1

## Sheet: cells per cluster RMB
UMAP based on all genes (Fig. 3E)
cluster	X1028	X1066	X1070	X1125	X1128	X1130	X1155	X1167	X1177	X1195	X1224	X1235	X1238	X1325	X1355	X1397	X1416	X1433	X753	X801	X831	X877	X898	X925	X934	X934_repeat	X945	X966	X966.2	X996
0	162	128	206	404	78	415	112	81	81	145	45	36	122	275	61	179	81	95	138	120	31	44	38	52	181	314	212	191	100	52
1	148	130	504	405	31	514	42	343	22	30	1	5	9	98	290	20	9	200	119	23	3	3	14	12	70	222	323	59	69	7
2	138	171	193	65	124	172	25	124	89	164	8	69	67	176	219	55	67	117	88	23	68	40	34	45	55	128	158	101	307	72
3	73	156	222	25	43	193	10	213	101	152		14	135	7	196	53	26	194	199	23	12	9	4	30	56	146	82	156	235	29
4	45	3	29	5	85	35		11	2	3	9	220	56	194	307	248	407	272	28	69	75	110	53	25		2	12	12	28	3
5	140	95	178	51	21	143	28	86	74	59	25	30	112	57	113	41	29	73	107	22	14	12	12	57	81	128	124	82	174	57
6	62	106	154	58	55	81	13	64	39	30	60	52	49	56	206	51	58	52	69	76	44	22	24	140	49	268	200	33	23	13
7	3	6	10	3	21	3	14	433	62	61	270	134	296	95	75	101	170	69		25	65	6	1	115	20	11		13	31	15
8	32	86	97	70	18	170	15	48	52	23	11	67	71	109	96	71	57	38	57	75	19	77	9	98	34	64	208	60	139	38
9	87	59	104	85	18	173	38	69	30	38	7	24	32	69	113	20	32	123	75	40	67	23	7	35	53	172	104	41	68	26
10	171	1	3	71		8	10	1119	67				68		44	1		11	1						3	2	52	3		8
11	9	23	14	27	37	20	8	78	15	69	169	68	131	23	57	10	45	8	3	9	24	5	26	147	42	82	29	13	35	45
12	26	16	63	215	7	122	14	20	10	10	10	6	9	83	15	32	21	24	33	139	7	19	3	32	11	14	95	66	64	8
13	1	3	5		7	2	9	74	27	91	69	37	55	18	13	41	73	40		8	131	2	13	39	6	3	11	3	14	24
14	16	42	41	32	11	49	3	17	7	9	4	21	17	41	36	32	20	27	33	31	4	46	2	33	17	17	74	30	75	25
15	8	5	54	3	20	35	1	21	12	8	1	3	2	4	14	39	5	134	83	16	6	7	1		7	14	63	6	10	4
16	2	3	11	23	48	9	3	12	3	13	7	17	109	21	15	47	52	41	2	12	1	1	9	41	8	15	2		1	34
17	3	4	5	2	6	2	1	25	3	11	21	15	42	6		2	19	2	2	4	21	2	14	101	11	11	5	5	3	23
18	1	8	2			2	8	7	46	43	56	19	25	8	41	12	8	12		5	1	1		9	5	1	1		21
MB group	GP3	GP4	GP4	GP4	WNT	GP3	GP4	GP3	GP4	GP4	SHH	SHH	GP4	SHH	GP3	SHH	SHH	GP3	GP4	SHH	SHH	SHH	SHH	GP3	GP4	GP4	GP3	GP4	GP4	GP4
MB subgroup	Group3_alpha	Group4_beta	Group4_gamma	Group4_gamma	WNT_beta	Group3_alpha	Group4_alpha	Group3_alpha	Group4_beta	Group4_beta	SHH_beta	SHH_beta	Group3_alpha	SHH_beta	Group3_alpha	SHH_delta	SHH_delta	Group3_gamma	Group4_beta	SHH_alpha	SHH_beta	SHH_alpha	SHH_delta	Group3_gamma	Group4_beta	Group4_beta	Group3_beta	Group4_beta	Group4_beta	Group4_alpha
UMAP based on metabolic genes (Fig. 3G)
cluster	X1028	X1066	X1070	X1125	X1128	X1130	X1155	X1167	X1177	X1195	X1224	X1235	X1238	X1325	X1355	X1397	X1416	X1433	X753	X801	X831	X877	X898	X925	X934	X934_repeat	X945	X966	X966.2	X996
0	659	447	1095	1466	210	1456	245	790	197	230	78	76	292	593	545	354	126	545	430	286	91	95	73	116	349	815	802	389	388	133
1	193	250	350	188	130	368	38	444	90	80	25	185	124	209	465	297	289	250	178	180	116	103	46	195	89	235	316	125	228	105
2	171	223	150	89	141	226	61	156	181	242	16	91	125	186	212	55	68	153	209	35	68	45	43	81	57	149	146	157	338	121
3	145	87	289	28	95	222	17	474	66	79	9	96	210	103	295	165	181	267	117	76	19	56	23	77	87	151	199	105	165	65
4	99	178	211	102	107	88	17	121	89	64	109	79	116	84	242	91	177	211	84	124	58	48	46	150	65	234	276	59	51	75
5	10	13	17	8	38	14	28	519	93	160	350	170	364	124	95	156	272	121	3	38	203	11	22	170	30	18	12	16	48	42
6	10	23	15	29	39	20	11	82	15	74	173	71	137	24	59	9	44	10	2	9	27	5	28	148	44	83	29	12	35	49
7	24	40	55	33	17	93	9	21	36	20	5	49	57	87	83	40	39	36	31	38	6	62	7	40	19	20	109	45	122	42
8	25	13	51	254	5	96	12	26	6	5	9	7	14	37	18	46	5	17	18	72	4	15	4	11	7	6	40	35	16	10
9	54	18	27	60	2	9	4	364	16	4		2	14	1	38	1	3	9	5		1				4	11	10	5	9	1
10	11	12	16	45	10	23	1	6	3	5	2	17	7	35	13	20	7	12	15	24	3	37	2	20	4	6	19	21	50	3
11	3	5	3	3	14	4	1	43	5	10	24	16	42	9		5	22	2	4	4	20	5	16	118	13	16	5	8	3	24
12	3	2	10	14	7	1	3	13	2	3		9	88	11	5	32	30	29	4		2	6	3	8	4	6	9	1	1	34
13	1	8	2			3	9	6	47	43	63	22	18	7	41	8	3	9		6	2			7	5	3	1		19
14	9	14	28		17	25	2	8	17	3		1	1		7	3		44	21	1				2	2	2	27	1	6
15															38			42
16						5				8		1	5		1									27	3	2
MB group	GP3	GP4	GP4	GP4	WNT	GP3	GP4	GP3	GP4	GP4	SHH	SHH	GP4	SHH	GP3	SHH	SHH	GP3	GP4	SHH	SHH	SHH	SHH	GP3	GP4	GP4	GP3	GP4	GP4	GP4
MB subgroup	Group3_alpha	Group4_beta	Group4_gamma	Group4_gamma	WNT_beta	Group3_alpha	Group4_alpha	Group3_alpha	Group4_beta	Group4_beta	SHH_beta	SHH_beta	Group3_alpha	SHH_beta	Group3_alpha	SHH_delta	SHH_delta	Group3_gamma	Group4_beta	SHH_alpha	SHH_beta	SHH_alpha	SHH_delta	Group3_gamma	Group4_beta	Group4_beta	Group3_beta	Group4_beta	Group4_beta	Group4_alpha

## Sheet: TME
Macrophages	Neutrophils	T-cells	NK-cells	Bergmann glia/Astrocytes	Oligodendrocytes
MRC1	S100A9	CCL5	GNLY	AQP4	PLP1
CD163	THBS1	CD3D	NKG7	FABP7	MOG
CSF1R		CD3E		HOPX	SOX10
TGFBI		CD3G		TIMP4	MOBP
MS4A7					OPALIN
					OLIG1

## Sheet: MSMB reg. UMAP DEG
Cluster 0							Cluster 1							Cluster 2							Cluster 3							Cluster 4							Cluster 5							Cluster 6							Cluster 7
Gene	p_val	avg_logFC	pct.1	pct.2	p_val_adj		Gene	p_val	avg_logFC	pct.1	pct.2	p_val_adj		Gene	p_val	avg_logFC	pct.1	pct.2	p_val_adj		Gene	p_val	avg_logFC	pct.1	pct.2	p_val_adj		Gene	p_val	avg_logFC	pct.1	pct.2	p_val_adj		Gene	p_val	avg_logFC	pct.1	pct.2	p_val_adj		Gene	p_val	avg_logFC	pct.1	pct.2	p_val_adj		Gene
TTR	0	2.2798275161636998	0.67400000000000004	0.17899999999999999	0		LINC01419	0	1.03388082800116	0.73199999999999998	0.32800000000000001	0		GNG5	0	0.87974813579977795	0.80200000000000005	0.376	0		HIST1H4C	0	2.7241032773674201	0.98699999999999999	0.70399999999999996	0		KIAA0101	0	1.69541401672444	0.94199999999999995	0.36599999999999999	0		CENPF	0	2.4714481984205201	0.92400000000000004	0.187	0		MTRNR2L12	0	1.5254532153777101	0.82599999999999996	0.26700000000000002	0		PDC
CRABP2	0	1.63216880902602	0.91600000000000004	0.26200000000000001	0		CA4	0	0.94912140440914095	0.52100000000000002	0.27600000000000002	0		PRDX1	0	0.851988612107622	0.97599999999999998	0.748	0		TOP2A	0	1.5052555353388899	0.872	0.155	0		GINS2	0	1.11357610499103	0.56299999999999994	0.17	0		UBE2C	0	2.42778278304809	0.84699999999999998	0.154	0		PTMS	0	1.4507608001971699	0.82199999999999995	0.39700000000000002	0		GNGT1
LMO7	0	1.46870959382016	0.67100000000000004	0.151	0		STMN2	0	0.88179235863765604	0.96	0.495	0		SPATS2L	0	0.84647734149868303	0.65700000000000003	0.25900000000000001	0		HMGB2	0	1.43647036630226	0.97799999999999998	0.45400000000000001	0		TK1	0	1.01023072637457	0.372	6.4000000000000001E-2	0		TOP2A	0	2.0884472424659499	0.82599999999999996	0.17699999999999999	0		PPP1R14B	0	1.2332663102555199	0.67700000000000005	0.13900000000000001	0		ROM1
S100A10	0	1.2496548341665801	0.73699999999999999	0.22	0		DGKB	0	0.87253557304602802	0.29599999999999999	0.121	0		LAPTM4B	0	0.80073954930746005	0.66200000000000003	0.26100000000000001	0		NUSAP1	0	1.3689355757369901	0.79	0.13500000000000001	0		DUT	0	1.0069623591645001	0.83099999999999996	0.53600000000000003	0		PTTG1	0	1.9964498373027799	0.85899999999999999	0.17599999999999999	0		MTRNR2L8	0	1.0764215198840399	0.93	0.48299999999999998	0		SST
LINC01480	0	1.2431801636422899	0.72699999999999998	0.17799999999999999	0		EBF1	0	0.83156917051347201	0.629	0.318	0		FRMD4B	0	0.771514409299352	0.48199999999999998	0.18	0		TUBA1B	0	1.2569908808604999	0.99099999999999999	0.75900000000000001	0		PCNA	0	0.99638818125568696	0.66300000000000003	0.33200000000000002	0		KPNA2	0	1.98594644104562	0.77	0.189	0		BASP1	0	1.05880141884815	0.83099999999999996	0.40400000000000003	0		RCVRN
GNB3	0	1.2187496369246	0.86299999999999999	0.254	0		PTHLH	0	0.83061766437862194	0.40799999999999997	0.191	0		RSPO3	0	0.73659147096116995	0.36299999999999999	9.2999999999999999E-2	0		SMC4	0	1.21599249711506	0.73599999999999999	0.19	0		CLSPN	0	0.94754055524208303	0.47199999999999998	0.13600000000000001	0		ASPM	0	1.91117280395448	0.66900000000000004	5.2999999999999999E-2	0		MTRNR2L1	0	1.0308841783367699	0.63500000000000001	0.14299999999999999	0		ARL4D
PCDH9	0	1.03906737828861	0.46700000000000003	0.10299999999999999	0		RTN1	0	0.82587647715754897	0.71699999999999997	0.42299999999999999	0		TDRD9	0	0.71483722186446796	0.54	0.19900000000000001	0		UBE2C	0	1.18710844872262	0.78700000000000003	0.14000000000000001	0		MCM7	2.43327535610042E-288	0.89863597326137401	0.53900000000000003	0.23	5.5364314177352796E-284		CCNB1	0	1.8961012005847	0.72099999999999997	8.1000000000000003E-2	0		MT-ND3	0	1.02864912412141	0.98099999999999998	0.80400000000000005	0		GNAT1
BSG	0	1.0224328226928201	0.93100000000000005	0.504	0		TUBB2B	0	0.79637705926591196	0.90700000000000003	0.66800000000000004	0		MFAP4	2.15249359099159E-303	0.70659627697878402	0.442	0.14599999999999999	4.8975686675831596E-299		PCNA	0	1.1509630690167001	0.76800000000000002	0.316	0		HELLS	1.64397267950757E-268	0.89833743187492598	0.40799999999999997	0.11899999999999999	3.74053103768358E-264		NUSAP1	0	1.88559852883236	0.79	0.153	0		LHX2	0	1.0267500981951001	0.66500000000000004	0.14199999999999999	0		PDE6G
GABRG2	0	0.94479085961886999	0.60299999999999998	0.19600000000000001	0		PCDH17	1.4851349565592899E-171	0.79433558163853102	0.28699999999999998	0.152	3.3791275666593501E-167		SIPA1L2	0	0.68261211622649798	0.372	9.8000000000000004E-2	0		UBE2T	0	1.09975593171123	0.71599999999999997	0.186	0		MCM3	2.7646603645625602E-283	0.88903469546440494	0.47	0.16800000000000001	6.2904317274891796E-279		HMGB2	0	1.79525316750926	0.94299999999999995	0.47	0		MT-ATP6	0	1.02018194039987	0.997	0.93500000000000005	0		AIPL1
IMPG2	0	0.92179949304078801	0.56799999999999995	0.17299999999999999	0		NFIA	0	0.78942286636630499	0.65200000000000002	0.35599999999999998	0		RPS29	0	0.67071791224433996	0.99299999999999999	0.77400000000000002	0		RRM2	0	1.0932693879306501	0.53400000000000003	0.05	0		RNASEH2A	4.9439560320087503E-228	0.84109969442702404	0.44900000000000001	0.16900000000000001	1.1248983159629501E-223		BIRC5	0	1.7223375470776501	0.76600000000000001	0.12	0		THRA	0	1.0156723459969901	0.76100000000000001	0.255	0		RP1
PKM	0	0.91593476786623695	0.98599999999999999	0.76300000000000001	0		H2AFJ	0	0.78124775441942695	0.42099999999999999	0.245	0		RPS27	0	0.65311447064278105	1	0.95799999999999996	0		BIRC5	0	1.08216445290265	0.66200000000000003	0.111	0		DEK	0	0.80647055093452602	0.83599999999999997	0.60399999999999998	0		MKI67	0	1.70849758093227	0.73399999999999999	9.2999999999999999E-2	0		CSRP2	0	0.98674119260523796	0.87	0.35699999999999998	0		CABP5
EPS8	0	0.90745619184431203	0.66900000000000004	0.29499999999999998	0		RP11-445F12.1	0	0.75717783750850298	0.57199999999999995	0.36899999999999999	0		AC002454.1	2.18858871009761e-290	0.64044348588855005	0.47899999999999998	0.183	4.9796958920850903E-286		MKI67	0	1.07874531856614	0.57799999999999996	8.8999999999999996E-2	0		TYMS	2.69040232174003E-238	0.80469084875901997	0.41099999999999998	0.129	6.1214724026551003E-234		CCNB2	0	1.68863775195588	0.71499999999999997	7.9000000000000001E-2	0		RAC1	0	0.98471639394093102	0.76500000000000001	0.28699999999999998	0		PDE6H
NPR3	0	0.85745929635251905	0.34599999999999997	6.6000000000000003E-2	0		NEUROG1	0	0.75420654112987395	0.63200000000000001	0.45300000000000001	0		ARL6IP1	0	0.63490174423090595	0.95	0.74	0		KIAA0101	0	1.07627134096967	0.91900000000000004	0.35699999999999998	0		UHRF1	2.3984799635847499E-243	0.74398827989890703	0.314	6.9000000000000006E-2	5.4572614611443801E-239		PRC1	0	1.6123030322384699	0.71599999999999997	0.11799999999999999	0		STMN2	0	0.97337580086466602	0.94699999999999995	0.56799999999999995	0		CNGA1
TDRD9	0	0.842237608256871	0.49099999999999999	0.158	0		C1orf61	0	0.74400963478554105	0.47199999999999998	0.33100000000000002	0		BSG	0	0.63136070695559898	0.91100000000000003	0.56499999999999995	0		TYMS	0	1.0426229186059599	0.59399999999999997	0.108	0		UBE2T	1.39587543681012E-195	0.714877250634121	0.50700000000000001	0.21099999999999999	3.1760353813740702E-191		CDC20	0	1.55507807978427	0.61199999999999999	4.9000000000000002E-2	0		TPT1	0	0.97007677282733695	0.96099999999999997	0.82499999999999996	0		UNC119
GPR155	0	0.83800543353104695	0.52500000000000002	0.23300000000000001	0		LINC00461	0	0.72595530909542205	0.61	0.41399999999999998	0		SMARCD3	0	0.627774508628134	0.505	0.19	9.5641927304063399E-305		PTTG1	0	1.0402995548492899	0.72399999999999998	0.16900000000000001	0		TUBA1B	0	0.69672745941199798	0.95	0.76700000000000002	0		CKS2	0	1.55377030026536	0.77800000000000002	0.21	0		H1FX	0	0.95676879900200096	0.64700000000000002	0.16800000000000001	0		NRL
PRDX1	0	0.82831169575868002	0.97099999999999997	0.71299999999999997	0		KCNIP4	0	0.71215325071109603	0.47599999999999998	0.25800000000000001	0		TESC	2.7810971701536299E-191	0.61713489896767504	0.32100000000000001	0.112	6.3278303912505498E-187		H2AFZ	0	1.0336540186441501	0.98299999999999998	0.78300000000000003	0		H2AFZ	0	0.69528375272313903	0.93300000000000005	0.79	0		NMU	0	1.43585805822365	0.46200000000000002	3.4000000000000002E-2	0		IGSF21	0	0.95465323880555497	0.67100000000000004	0.193	0		GNB3
CACNA2D1	0	0.80861122546218001	0.625	0.27200000000000002	0		RBFOX1	2.6938169426386899E-301	0.67778604391681496	0.374	0.20799999999999999	6.12924168958581E-297		VWA5A	1.1369209055898501E-257	0.61354841406587501	0.216	3.9E-2	2.5868361364885899E-253		CENPF	0	1.02261261540881	0.73699999999999999	0.183	0		ORC6	1.0689360512584601E-173	0.69521724504946503	0.309	9.7000000000000003E-2	2.43215019742837E-169		UBE2S	0	1.43482654545109	0.84899999999999998	0.34799999999999998	0		GNG4	0	0.95427531197258697	0.66400000000000003	0.18	0		ELSPBP1
COL27A1	0	0.80435166945953895	0.64600000000000002	0.27800000000000002	0		MEG3	2.76805487284173e-290	0.67031240424893701	0.40400000000000003	0.191	6.2981552521767998E-286		COL27A1	0	0.61256090253051598	0.67600000000000005	0.32600000000000001	0		CDK1	0	0.997953051816999	0.54900000000000004	8.6999999999999994E-2	0		ZWINT	1.67426778654497e-170	0.68068828289533101	0.31900000000000001	9.7000000000000003E-2	3.8094614947257799E-166		CDKN3	0	1.4143130068518199	0.66200000000000003	0.112	0		UNCX	0	0.92720041633395001	0.61899999999999999	0.151	0		RIMS2
LHFP	0	0.80361115419874896	0.35299999999999998	8.8999999999999996E-2	0		DACH1	0	0.65443178034182403	0.54300000000000004	0.35199999999999998	0		SRRM4	6.8477637131807597E-253	0.60598775995091803	0.67400000000000004	0.38600000000000001	1.5580716776600201E-248		ATAD2	0	0.98139957957215196	0.52300000000000002	0.08	0		TMSB15A	7.28658288543041E-166	0.67761059387137701	0.59	0.32400000000000001	1.65791620392198E-161		CKAP2	0	1.39345545012446	0.69099999999999995	0.17199999999999999	0		ODC1	0	0.90640323191380501	0.65500000000000003	0.191	0		RAX2
SAMD3	0	0.80117414299235901	0.49	0.191	0		RBP1	4.2495017906813399E-259	0.65089863142006998	0.35399999999999998	0.193	9.66889142433725E-255		RPL39	0	0.60546457100183104	0.99399999999999999	0.90500000000000003	0		HMGN2	0	0.96317155890125705	0.99299999999999999	0.89500000000000002	0		GMNN	1.1455953881014E-156	0.67215072280673205	0.36699999999999999	0.14399999999999999	2.60657318654712E-152		NEK2	0	1.3670572951852999	0.53200000000000003	3.6999999999999998E-2	0		MT-CYB	0	0.90131318360377799	0.998	0.96399999999999997	0		GSG1
RELN	0	0.79091447756085398	0.628	0.31	0		LHX1	0	0.64953549074047001	0.58799999999999997	0.435	0		S100A10	3.1430443785434802E-254	0.59991267573037599	0.61699999999999999	0.30399999999999999	7.15136887449997e-250		MAD2L1	0	0.95431237196820096	0.64800000000000002	0.18	0		DHFR	2.9754125882614902E-188	0.66956836613663995	0.32800000000000001	9.6000000000000002E-2	6.7699562620713603E-184		NUF2	0	1.35600552611651	0.56999999999999995	6.7000000000000004E-2	0		PKIA	0	0.89659631455362399	0.67400000000000004	0.22900000000000001	0		SYT1
GLCCI1	0	0.74542788125766002	0.41199999999999998	0.14099999999999999	0		ZBTB18	0	0.62511526320249	0.61199999999999999	0.41199999999999998	0		GPR155	7.2523478146718104E-214	0.59677601869026298	0.54400000000000004	0.27200000000000002	1.6501266982722799E-209		CKS1B	0	0.953184469125547	0.64	0.17799999999999999	0		HMGB2	0	0.65226124378431005	0.84399999999999997	0.47299999999999998	0		CENPE	0	1.3555502479805599	0.52600000000000002	3.9E-2	0		MT-CO3	0	0.89061730893464097	1	0.97599999999999998	0		CLPTM1L
GNG5	0	0.74424398607076603	0.70299999999999996	0.33500000000000002	0		TERF1	0	0.62377515719459597	0.496	0.39900000000000002	0		SLC8A1	3.8329270220345301E-216	0.59036603494937701	0.36299999999999999	0.129	8.7210588532351598E-212		PRC1	0	0.94628194064232296	0.59899999999999998	0.112	0		ATAD2	2.9762918131958301E-151	0.65045730277191005	0.316	0.10199999999999999	6.7719567625644702E-147		TPX2	0	1.3395621761385399	0.61299999999999999	8.2000000000000003E-2	0		KIF1B	0	0.87255227971848803	0.79300000000000004	0.34599999999999997	0		SAG
MALAT1	0	0.74247524182788105	1	0.999	0		PDE1C	2.1362918610692302E-267	0.61271414812115699	0.38400000000000001	0.20499999999999999	4.8607048714908198E-263		CD9	1.0379576318963401E-248	0.58688794758804996	0.376	0.124	2.3616649998537501E-244		SPC25	0	0.91509624595254901	0.44400000000000001	4.2000000000000003E-2	0		CENPU	2.04945254737391E-159	0.63629295963370303	0.32500000000000001	0.107	4.6631193810398601E-155		MAD2L1	0	1.32823907226326	0.70699999999999996	0.189	0		MT-ND1	0	0.87177815325540597	0.99	0.85599999999999998	0		NR2E3
FAM155A	0	0.742308561397794	0.439	0.17	0		TUBB2A	0	0.61127317497017797	0.51600000000000001	0.35599999999999998	0		PSMB5	0	0.57244119778401703	0.90700000000000003	0.60599999999999998	0		CLSPN	0	0.91172808371824798	0.54300000000000004	0.123	0		CSRP2	7.7896222781552204E-114	0.629919126043609	0.58199999999999996	0.372	1.7723727569486601E-109		SMC4	0	1.3154771434597099	0.74399999999999999	0.20399999999999999	0		CAMK2N1	0	0.86562158604654804	0.7	0.191	0		CPLX4
DMD	0	0.73822992808551502	0.46100000000000002	0.161	0		TUBA1A	0	0.59058893623311703	0.98299999999999998	0.95299999999999996	0		RPL26	0	0.56742085593769698	0.95399999999999996	0.73599999999999999	0		RAD51AP1	0	0.91069686890975599	0.47399999999999998	6.8000000000000005E-2	0		RRM2	7.59989523996318E-128	0.62495731792283704	0.253	7.9000000000000001E-2	1.7292041639488202E-123		DBF4	5.9798276896513399E-286	1.28081118048937	0.41699999999999998	0.104	1.36059019422637E-281		CCND2	0	0.84565336533806701	0.89800000000000002	0.61299999999999999	0		CKB
LAPTM4B	0	0.73561537625081996	0.59599999999999997	0.215	0		TIGAR	0	0.58740902997262201	0.52600000000000002	0.439	0		HMP19	2.5984802019625601E-263	0.549923913084017	0.49099999999999999	0.19600000000000001	5.9123220035254204E-259		DEK	0	0.849001115934231	0.90500000000000003	0.59299999999999997	0		RPA3	4.3471554664959498E-119	0.61928606193052205	0.41599999999999998	0.217	9.8910828329182294E-115		CDK1	0	1.19487451095262	0.53700000000000003	0.1	0		FAM181B	0	0.84170346344556501	0.52200000000000002	8.2000000000000003E-2	0		CADM1
TPI1	0	0.73136487528359795	0.92900000000000005	0.68300000000000005	0		CHL1	1.16435148803957E-144	0.56275664789665303	0.19700000000000001	9.8000000000000004E-2	2.64924894073642e-140		LINC01480	0	0.54559322606697203	0.63800000000000001	0.26300000000000001	0		DUT	0	0.83978637381870902	0.86599999999999999	0.52700000000000002	0		GAPDH	0	0.61706542903723804	0.97399999999999998	0.90500000000000003	0		ARL6IP1	0	1.1916698573695299	0.96599999999999997	0.748	0		MT-ND4L	0	0.820027727161869	0.81200000000000006	0.39700000000000002	0		PRCD
ARHGAP18	0	0.71738672153826499	0.38300000000000001	0.129	0		APP	2.5106443319783598E-264	0.55778431842467702	0.42899999999999999	0.28999999999999998	5.71246904855036e-260		DRAXIN	1.6896445778837399E-187	0.52678536718964697	0.66300000000000003	0.41299999999999998	3.8444483080588696E-183		TPX2	0	0.83890261528320298	0.47299999999999998	0.08	0		DNMT1	2.3134924800923499E-122	0.60610422612840698	0.46600000000000003	0.26	5.2638894399541197E-118		GTSE1	0	1.1740634244206301	0.54100000000000004	7.1999999999999995E-2	0		ZEB1	3.65857739416776e-300	0.81169850944326805	0.61499999999999999	0.215	8.3243611449499097E-296		TULP1
ETV1	0	0.71060326147451403	0.47199999999999998	0.20499999999999999	0		HPCA	3.8248191602040601E-231	0.55685703417517096	0.35099999999999998	0.23699999999999999	8.7026110352122991E-227		RPL10A	0	0.51088669608302995	0.98899999999999999	0.90400000000000003	0		SMC2	0	0.82542446719608498	0.59299999999999997	0.185	0		RANBP1	5.0199783646174496E-212	0.60230415266409298	0.755	0.57099999999999995	1.14219567730141E-207		CCNA2	0	1.1574833062221099	0.48099999999999998	5.6000000000000001E-2	0		BRI3	0	0.78578452910903196	0.52100000000000002	0.126	0		TMEM244
PSMB5	0	0.70702006833029796	0.875	0.56699999999999995	0		C3orf58	6.7272609963376503E-169	0.54789052346701606	0.20899999999999999	0.14099999999999999	1.5306536944967099E-164		RPS15A	0	0.51005487937379301	0.98899999999999999	0.91400000000000003	0		CKS2	0	0.82395055238527803	0.63600000000000001	0.20699999999999999	0		NASP	5.17363167816039E-158	0.598359866761913	0.56899999999999995	0.38400000000000001	1.17715641573183E-153		MZT1	0	1.1542874606556599	0.72299999999999998	0.27300000000000002	0		MPP3	0	0.77627479792797704	0.64900000000000002	0.17799999999999999	0		ELOVL4
PEG10	4.33389038794002E-305	0.70279673136798904	0.376	0.22900000000000001	9.8609007996799292E-301		SPOCK1	1.09255702799759E-158	0.54385233652329401	0.21299999999999999	0.10100000000000001	2.48589500580291E-154		RPS17	0	0.50570354633100401	0.97799999999999998	0.85099999999999998	0		HIST1H1C	1.55092195660112e-310	0.80237888769457999	0.42199999999999999	0.13	3.5288127278545301E-306		CHAF1A	6.2334286166532498E-157	0.59361756827864098	0.28599999999999998	8.2000000000000003E-2	1.41829201314711E-152		KNSTRN	0	1.1316225647581899	0.54	8.1000000000000003E-2	0		EN2	0	0.77578593269513896	0.53500000000000003	0.10299999999999999	0		RTBDN
REV3L	0	0.69790788858806296	0.64	0.34899999999999998	0		NNAT	0	0.54226249003348304	0.749	0.60299999999999998	0		RPS2	0	0.50557889938475198	0.98499999999999999	0.90500000000000003	0		CDKN3	0	0.79862605442089896	0.52500000000000002	0.109	0		FAM111B	3.8621988518452601E-166	0.58821552110985598	0.20200000000000001	4.1000000000000002E-2	8.7876610476035204E-162		CKS1B	0	1.1306822797792899	0.63600000000000001	0.191	0		NFIX	0	0.77205592473266704	0.73799999999999999	0.26300000000000001	0		FAM19A4
HACD3	0	0.69408072695286904	0.82499999999999996	0.53900000000000003	0		VSTM2A	7.1359785966722605E-216	0.54051021161097101	0.23100000000000001	0.107	1.62364921010084E-211		DMD	1.34881993152799e-190	0.50052872273617599	0.45300000000000001	0.20300000000000001	3.0689699902056299E-186		GTSE1	0	0.79456695353909002	0.442	6.8000000000000005E-2	0		BRCA1	3.0264172546443301E-114	0.58693064628102898	0.28000000000000003	0.104	6.88600717949224e-110		UBE2T	0	1.12474191593921	0.625	0.20599999999999999	0		GFAP	0	0.76811013948048801	0.34100000000000003	3.1E-2	0		PCP4
PHACTR2	0	0.68580531696305302	0.623	0.34	0		MLLT3	2.12108213465982E-245	0.53673526209396005	0.40500000000000003	0.30599999999999999	4.8260981809915002E-241		PSMD14	1.7742871767612499E-168	0.498980371274234	0.627	0.39700000000000002	4.0370356132848599E-164		ZWINT	0	0.79270484119399298	0.45500000000000002	0.08	0		DNAJC9	1.1610773846550499E-102	0.57228554903029405	0.34599999999999997	0.16800000000000001	2.64179937330564E-98		CALM2	0	1.1051464517965399	0.97699999999999998	0.89800000000000002	0		C4orf48	5.33696532560126e-310	0.761114283879468	0.78800000000000003	0.40799999999999997	1.2143197205340601E-305		ZNF385A
POLR2L	0	0.67836622177667405	0.746	0.45100000000000001	0		AKAP9	0	0.53411999891323902	0.55500000000000005	0.754	0		SERPINF1	3.9044269756073902E-162	0.49350118716026897	0.33500000000000002	0.13200000000000001	8.8837426975994894E-158		NUF2	0	0.79141268578013402	0.442	6.4000000000000001E-2	0		SLBP	9.1770070521064506E-104	0.57051969048364803	0.35799999999999998	0.17799999999999999	2.0880444145657799E-99		KIF20B	0	1.0961555320799701	0.502	9.7000000000000003E-2	0		NNAT	0	0.75404624038479096	0.94499999999999995	0.61399999999999999	0		MPP4
BHLHE22	0	0.67697594307004305	0.35099999999999998	0.13100000000000001	0		GEM	2.7559402450417602E-178	0.53215738189351203	0.215	0.113	6.2705908395435104E-174		IMPG2	1.99728822695499e-260	0.48699796098610498	0.53300000000000003	0.23100000000000001	4.54442990279068E-256		HMGB1	0	0.77644854917116102	0.99399999999999999	0.93500000000000005	0		MNS1	1.8946312034966501E-104	0.56241176960033601	0.28899999999999998	0.114	4.31085437731594e-100		AURKA	0	1.06636071998065	0.433	3.5000000000000003E-2	0		NUDT4	1.9780312211703399E-299	0.73669603309748399	0.68700000000000006	0.27200000000000002	4.5006144375288798E-295		CCDC172
NDUFA4	0	0.66194744015766105	0.98399999999999999	0.873	0		ST18	7.8805485173621206E-241	0.52888749145352199	0.42199999999999999	0.29099999999999998	1.7930612041554E-236		BICD1	5.2343529715976398E-188	0.48686142430579399	0.58199999999999996	0.32400000000000001	1.19097233162761E-183		HELLS	0	0.76197665783370006	0.46600000000000003	0.108	0		LDHB	1.01512909706767E-104	0.56206322068250203	0.55900000000000005	0.39100000000000001	2.30972323455806e-100		HMGB3	0	1.0574905646942001	0.76700000000000002	0.315	0		RNF187	0	0.73347515332328395	0.496	0.11	0		TRAC
GABRA5	0	0.63598291129756801	0.31	0.105	0		CCND2	0	0.52103207177751398	0.72299999999999998	0.60499999999999998	0		ZNF385B	2.3746288505003801E-203	0.48604481914548497	0.35399999999999998	0.127	5.4029930235435096E-199		FBXO5	0	0.75490334246588098	0.40899999999999997	7.1999999999999995E-2	0		MCM4	1.0101638596449701E-148	0.55923496581894205	0.26200000000000001	7.5999999999999998E-2	2.29842582985021E-144		PLK1	0	1.0549750676968801	0.42599999999999999	2.1000000000000001E-2	0		CMPK1	3.3322055800002199E-305	0.73201194165981798	0.55100000000000005	0.16600000000000001	7.5817673561744996E-301		AHI1
RPS29	0	0.63285689848689697	0.98099999999999998	0.74299999999999999	0		RPRML	3.4336754320157398E-148	0.52036458829138699	0.17399999999999999	9.2999999999999999E-2	7.8126417104654099E-144		CRABP2	0	0.484249976016071	0.82199999999999995	0.36199999999999999	0		CENPW	0	0.753568688026242	0.51100000000000001	0.17399999999999999	0		FEN1	4.2940819111297901E-107	0.55779655966521102	0.34599999999999997	0.158	9.7703245723936006E-103		SGOL2	0	1.03259853292643	0.47	6.3E-2	0		HES6	4.49951161995129E-248	0.73130126462635703	0.75600000000000001	0.40500000000000003	1.02377387888752E-243		SNAP25
SERPINF1	0	0.62629702191889502	0.32500000000000001	0.10199999999999999	0		DPYSL4	2.67200973123367E-206	0.51695723930687998	0.371	0.249	6.07962374147596E-202		CDHR1	1.04893315113463E-196	0.48313780380757398	0.34399999999999997	0.123	2.3866375987766301E-192		KIF22	0	0.74579731017761797	0.46500000000000002	0.115	0		ASF1B	5.6501279861949196E-155	0.55305010745540795	0.20399999999999999	4.1000000000000002E-2	1.28557362069893e-150		CENPA	0	0.999067935832752	0.41	2.9000000000000001E-2	0		MT-ND2	0	0.73063318471007699	0.99199999999999999	0.878	0		ATP1B1
FAM19A4	0	0.62358802238092803	0.318	9.6000000000000002E-2	0		RPH3A	4.2353319344381496E-158	0.51480216965548398	0.28499999999999998	0.16400000000000001	9.6366507504271306E-154		SEMA3A	2.22148683706362E-156	0.48020868205427297	0.38400000000000001	0.17399999999999999	5.05454900037086E-152		PBK	0	0.744395405093079	0.38	4.7E-2	0		MCM5	1.2012706078801499E-131	0.54958240125318503	0.23899999999999999	6.8000000000000005E-2	2.7332510141096999E-127		CDK6	1.6970100710828801E-136	0.98213847241083296	0.66300000000000003	0.47099999999999997	3.8612070147348697E-132		FNDC5	0	0.72786186221120497	0.44	0.09	0		SEPT4
FAM84A	0	0.62311985573450401	0.31900000000000001	0.11700000000000001	0		ALDOA	0	0.51195677889860902	0.65900000000000003	0.57899999999999996	0		DST	1.49169881736225E-184	0.47468344510368898	0.58399999999999996	0.32300000000000001	3.39406231914432e-180		EZH2	0	0.74293017823635599	0.58499999999999996	0.23100000000000001	0		GGCT	7.7041416295564001E-114	0.54878837248031598	0.33	0.153	1.75292334497297E-109		RAD21	0	0.96621833598858697	0.80900000000000005	0.40600000000000003	0		GLRX5	0	0.72572358545987004	0.48399999999999999	0.109	0		COX17
MFAP4	0	0.62246504035166095	0.33400000000000002	0.129	0		SOD1	0	0.51002238001080302	0.70599999999999996	0.63700000000000001	0		NPTX1	5.7499271665753002E-158	0.47224720736994802	0.26100000000000001	0.09	1.3082809282108801E-153		MXD3	0	0.74204592489620702	0.372	4.8000000000000001E-2	0		ARL6IP6	3.03885825667785e-90	0.548433726884343	0.38200000000000001	0.21199999999999999	6.9143141914191096E-86		SGOL1	0	0.96097004737469405	0.46300000000000002	0.06	0		PSIP1	2.07425016501606e-270	0.72334960185555397	0.73399999999999999	0.34300000000000003	4.7195414004610498E-266		CAMK2B
MACROD2	0	0.61974379594811901	0.38	0.158	0		TERF2IP	0	0.506053591881922	0.72699999999999998	0.68	0		ATP2B1	1.08227846989725E-186	0.47088175001431798	0.74399999999999999	0.505	2.4625082025572098E-182		CENPU	0	0.73897635848111798	0.45300000000000001	9.0999999999999998E-2	0		RFC4	1.15734344442572E-102	0.54480985625330103	0.28399999999999997	0.11700000000000001	2.6333035391018399E-98		FAM83D	0	0.95736371811379595	0.375	2.1000000000000001E-2	0		MRFAP1	0	0.71852538287873102	0.82399999999999995	0.44900000000000001	2.1667732772671001E-304		GNGT2
SEMA3E	0	0.61937008251091796	0.22500000000000001	3.9E-2	0		NEUROD1	2.0882834301958599E-299	0.50058212629502596	0.55500000000000005	0.48199999999999998	4.7514712887246503E-295		PKM	0	0.46965931601215399	0.97899999999999998	0.79500000000000004	0		RNASEH2A	0	0.73887134805143195	0.52400000000000002	0.157	0		SMC2	5.7735778759205302E-93	0.54414755804806203	0.39	0.20599999999999999	1.3136621741082001E-88		TUBB4B	0	0.95435871438211395	0.79400000000000004	0.51600000000000001	0		FAM89B	0	0.71797232487183404	0.42299999999999999	7.8E-2	0		PPP2R2B
HMP19	0	0.61861769744149897	0.42299999999999999	0.16700000000000001	0		ROGDI	2.6278951916593402E-215	0.49919253160305599	0.35199999999999998	0.254	5.9792499295824899E-211		NEFM	2.6917515801415698E-138	0.46904947743889203	0.2	6.0999999999999999E-2	6.1245423702961099E-134		USP1	0	0.73755379300831703	0.66700000000000004	0.29299999999999998	0		STRA13	7.5593555160316899E-107	0.53354626052499599	0.52900000000000003	0.34	1.7199801605626899E-102		LSM5	0	0.95311810151974896	0.79700000000000004	0.499	0		MAP2	2.4544195835105901E-294	0.71342736241210403	0.74199999999999999	0.31900000000000001	5.58454087836164e-290		VAMP2
C14orf2	0	0.61374484248235694	0.93700000000000006	0.69599999999999995	0		CXCL14	1.75919658583334e-130	0.49881406706951997	0.14199999999999999	6.4000000000000001E-2	4.0026999917465997E-126		CNTNAP2	1.23662427429854E-182	0.46828223180537099	0.56000000000000005	0.29799999999999999	2.81369121131146E-178		MCM7	0	0.73360960189634195	0.58199999999999996	0.22	0		H2AFY	5.7317441957593696E-166	0.53305795438848702	0.72899999999999998	0.59199999999999997	1.30414375686113E-161		B2M	0	0.93547051230859901	0.80200000000000005	0.33100000000000002	0		UBE2M	7.92706911959284e-310	0.707269976124133	0.46300000000000002	0.11	1.8036460367809599E-305		IMPG2
AKIRIN2	0	0.60046652458689898	0.55900000000000005	0.32800000000000001	0		FXYD6	1.2204898264998801E-168	0.49381505247039498	0.28999999999999998	0.17799999999999999	2.77698050223518E-164		RPL7	0	0.46758644326618798	0.999	0.96499999999999997	0		DHFR	0	0.72400613192242602	0.41399999999999998	8.4000000000000005E-2	0		ACAT2	5.39159106599762E-87	0.53205372953477004	0.32700000000000001	0.16500000000000001	1.2267487152464399E-82		H2AFZ	0	0.93010623198771003	0.95099999999999996	0.79	0		VEGFB	0	0.70451117569954103	0.436	9.0999999999999998E-2	0		SEC62
PTPRO	0	0.59480229022564202	0.34599999999999997	0.13600000000000001	0		PGRMC2	1.2086355719312001E-216	0.49023863637390802	0.37	0.28399999999999997	2.7500085168150702E-212		RPS18	0	0.46227242934616303	0.999	0.97799999999999998	0		GMNN	0	0.71333687819050495	0.49	0.129	0		RAD51AP1	6.6725258209613505E-107	0.53182362553325102	0.25900000000000001	0.09	1.5181998000433399E-102		PRR11	0	0.92916212578329704	0.435	4.3999999999999997E-2	0		CENPV	6.7087580868388004E-293	0.70410488798725301	0.51300000000000001	0.14299999999999999	1.5264437274984299E-288		TMEM233
TESC	0	0.592172779440854	0.27600000000000002	9.0999999999999998E-2	0		GAP43	1.13523773977201e-140	0.48843084459188602	0.16800000000000001	7.4999999999999997E-2	2.5830064293032501E-136		DAAM1	7.8475104801520897E-163	0.45884169114058898	0.61299999999999999	0.36499999999999999	1.785544059549E-158		MNS1	0	0.70021831339159202	0.43099999999999999	9.8000000000000004E-2	0		CENPM	1.30474132468307e-110	0.53136151000773502	0.21099999999999999	6.2E-2	2.9686779360513901E-106		NUCKS1	0	0.92280821935134305	0.93799999999999994	0.72799999999999998	0		RASSF8	0	0.70174617251553295	0.48899999999999999	0.105	0		STX3
CA11	0	0.57658392438222295	0.26800000000000002	8.7999999999999995E-2	0		SH3BP5	1.3631250152623e-160	0.48621339310901601	0.34100000000000003	0.22600000000000001	3.1015183472263102E-156		SATB1	8.81030658702787E-142	0.45856070646026797	0.375	0.17899999999999999	2.00460905774645E-137		CKAP2	0	0.68778891905948802	0.54	0.17100000000000001	0		SNRPB	5.8649966478047603E-109	0.53118282452186905	0.50700000000000001	0.35699999999999998	1.33446268727502E-104		TROAP	0	0.89743200211711005	0.39	2.1999999999999999E-2	0		PTPN11	2.9845342204474301E-264	0.69893296877941502	0.505	0.153	6.79071071178404e-260		MAK
PGM2L1	0	0.57574640272613797	0.40500000000000003	0.192	0		RBM48	1.6303329699708299E-123	0.48585255488333901	0.23499999999999999	0.19700000000000001	3.7094966065746299E-119		ARHGAP18	4.6099105176298297E-198	0.45811569470185698	0.40300000000000002	0.16200000000000001	1.04889294007631E-193		NDC80	0	0.68382583649619599	0.36299999999999999	4.1000000000000002E-2	0		MAD2L1	2.1403233438720799E-123	0.53048671955440696	0.441	0.20300000000000001	4.8698777043121398E-119		HN1	0	0.88207931223426195	0.89900000000000002	0.64800000000000002	0		AES	1.3141180467879901E-279	0.695802490800285	0.80600000000000005	0.47499999999999998	2.9900127918567203E-275		RP11-499P20.2
PET100	0	0.57291422784079005	0.59699999999999998	0.35399999999999998	0		KRIT1	3.2575142354272902E-162	0.481470957897077	0.30099999999999999	0.30099999999999999	7.4118221398677106E-158		SAMD3	3.59698274976018E-175	0.45735141977103799	0.47799999999999998	0.23400000000000001	8.1842148505293498E-171		HIST1H1D	2.5114726860919799E-167	0.67257422397675104	0.26100000000000001	8.1000000000000003E-2	5.7143538026650902E-163		PTN	9.61983466991266e-60	0.53003600072845203	0.38800000000000001	0.26500000000000001	2.1888009824452299E-55		ANP32E	9.62646749518981e-310	0.88088502677450697	0.65100000000000002	0.26300000000000001	2.1903101491805399E-305		PEX5L	0	0.69318626178586795	0.68100000000000005	0.23200000000000001	0		RP11-39E3.3
ATP5E	0	0.568289719483272	0.93300000000000005	0.69199999999999995	0		MT1F	2.1900322438709801E-173	0.48056269140969099	0.252	0.13900000000000001	4.9829803644796498E-169		RPS26	0	0.45654160896377199	0.94499999999999995	0.72699999999999998	1.3101967520667001E-307		UBE2S	0	0.67091494505754601	0.70799999999999996	0.34699999999999998	0		CENPK	1.04915607963579e-110	0.52189949529645396	0.26100000000000001	0.09	2.38714482799531E-106		LGALS1	2.00032648000173E-247	0.88014626776160199	0.30199999999999999	4.8000000000000001E-2	4.55134283994795E-243		MTURN	0	0.69160979496623098	0.45100000000000001	9.9000000000000005E-2	0		PDE6A
FSCN1	0	0.56746920003316603	0.52400000000000002	0.309	0		GADD45G	1.76648636936011e-290	0.47873092656388999	0.628	0.53700000000000003	4.0192864362050601E-286		GLIPR2	2.5623289430424201E-137	0.45580977970209802	0.22900000000000001	7.9000000000000001E-2	5.8300670441044302E-133		CDCA4	0	0.67018308642280799	0.39800000000000002	8.3000000000000004E-2	0		MCM6	4.1831679819895501E-133	0.52119291242191401	0.255	7.3999999999999996E-2	9.5179621094208199E-129		ECT2	0	0.87956953560077999	0.41399999999999998	5.7000000000000002E-2	0		SH3BP5	0	0.68591210034493799	0.68500000000000005	0.224	0		IFI27L2
ZFHX4	0	0.56630559780890299	0.309	0.12	0		NFIB	0	0.47652671063886298	0.876	0.82299999999999995	0		RPS14	0	0.45313882294236102	0.999	0.96799999999999997	0		CENPK	0	0.66627434087837001	0.39100000000000001	7.4999999999999997E-2	0		PAFAH1B3	5.5676091583192296E-102	0.51032692683727399	0.69699999999999995	0.53700000000000003	1.26679811179237E-97		HSP90B1	0	0.87169910143423501	0.79600000000000004	0.48399999999999999	0		MT-ATP8	2.0041518059425399E-262	0.68083547371423503	0.42099999999999999	0.105	4.5600466040610498E-258		SAMD11
NRXN1	0	0.56620268899108706	0.60699999999999998	0.36899999999999999	0		CHGA	3.6133200626345202E-251	0.472044055439715	0.38600000000000001	0.40300000000000002	8.2213871385123294E-247		BTF3	0	0.45191153260465899	0.95599999999999996	0.80800000000000005	0		BUB3	1.06189950767747E-279	0.66617301199685597	0.63500000000000001	0.29499999999999998	2.41613994981856E-275		DCTPP1	2.0544121166372399E-76	0.50570494083845996	0.33300000000000002	0.183	4.67440388898472E-72		PBK	0	0.86993611505056601	0.40500000000000003	5.5E-2	0		DYNLL2	6.7899377593371097E-274	0.68040346055666701	0.54200000000000004	0.16900000000000001	1.5449145383819701E-269		PRPH2
DCN	0	0.56429997090636996	0.22500000000000001	0.06	0		MAB21L1	0	0.470768209544148	0.63800000000000001	0.58499999999999996	0		RPL6	0	0.44685025739071699	0.99299999999999999	0.94099999999999995	0		CCNB2	0	0.66592698035682796	0.437	8.5999999999999993E-2	0		CHEK1	4.34510462886544E-108	0.50186480876625805	0.254	8.6999999999999994E-2	9.8864165620575295E-104		HSD17B11	0	0.864904566183193	0.50900000000000001	0.13200000000000001	0		GNAS	1.0994881559516099E-261	0.67298595652012305	0.79700000000000004	0.43099999999999999	2.5016654012366998E-257		LAPTM4B
TSHZ3	0	0.56153891655791699	0.29299999999999998	0.106	0		MSRB2	9.9775805599621794E-195	0.46154950825178997	0.34200000000000003	0.28199999999999997	2.2701989048082e-190		RPS21	3.10191792396747E-299	0.44481010733326798	0.94799999999999995	0.753	7.0577938524032004E-295		KPNA2	0	0.66188899083967401	0.54500000000000004	0.19400000000000001	0		MCM10	1.92710221013832E-135	0.49740027816959798	0.185	3.7999999999999999E-2	4.3847356587277099E-131		BUB3	1.42847332140152E-271	0.83823733297014502	0.67700000000000005	0.30199999999999999	3.25020534818488E-267		MT-ND5	0	0.667878308944998	0.95399999999999996	0.71599999999999997	5.7899565923473803E-305		FKBP5
KCNQ1OT1	0	0.56052425194312805	0.26400000000000001	8.5000000000000006E-2	0		NFIX	6.9730630989623797E-151	0.45778013642244197	0.38	0.26700000000000002	1.5865810469069101E-146		TXN	9.1047070202972397E-178	0.44280592322774598	0.73499999999999999	0.49099999999999999	2.0715939883282299E-173		MCM3	0	0.657890432967842	0.496	0.16	0		MCM2	1.2419590989873699E-129	0.49634380474991302	0.19800000000000001	4.5999999999999999E-2	2.8258295379259602E-125		NDC80	0	0.82516582798279503	0.373	4.9000000000000002E-2	0		KCNIP4	0	0.66661414286799703	0.77100000000000002	0.27400000000000002	0		PCDH9
SLC26A7	0	0.54911353415844899	0.20200000000000001	0.04	0		CDH18	1.7686736258012e-130	0.45737731616395599	0.248	0.14599999999999999	4.0242631007854699E-126		MYL6	1.2986214318938199E-304	0.44026261260323502	0.98099999999999998	0.86699999999999999	2.954753343988e-300		BTG3	9.6356591100981402E-287	0.65650976759228696	0.53	0.20200000000000001	2.1924015173206301E-282		CKB	2.2073093056203499E-147	0.49110344706117898	0.78800000000000003	0.65900000000000003	5.0222908630779798E-143		MT2A	5.1435864782922299E-219	0.82379209986347701	0.434	0.13200000000000001	1.17032023140583E-214		SH3PXD2A	1.6766255357037798E-303	0.66122017387960397	0.48399999999999999	0.115	3.8148260813868E-299		PDE4DIP
PLAGL1	0	0.54675323549677401	0.32400000000000001	0.14000000000000001	0		ANKIB1	5.6197960405988401E-108	0.45492218320233002	0.27500000000000002	0.222	1.27867219311745E-103		HMGN5	1.37649425523163E-114	0.43930227027303898	0.41499999999999998	0.22700000000000001	3.13193737892854e-110		ANP32E	4.6929120078888901E-296	0.65077798777482898	0.60199999999999998	0.25700000000000001	1.06777826915496E-291		WDR76	3.2176647248795501E-114	0.490561338351858	0.20799999999999999	5.7000000000000002E-2	7.32115254851843e-110		RACGAP1	3.4661782281137899E-307	0.82216311980669798	0.47099999999999997	0.11700000000000001	7.8865953224272995E-303		MT-ND6	2.0391180785112999E-265	0.65643449429748102	0.57499999999999996	0.19400000000000001	4.6396053640367599E-261		ISOC1
CBLN1	0	0.54049610828272598	0.28000000000000003	0.106	0		COMMD3	5.9375780663638699E-206	0.45476869792425401	0.36399999999999999	0.314	1.35097713743977E-201		RPL37	1.66706886815502E-271	0.43530445536119999	0.93700000000000006	0.76	3.79308179571312E-267		RPA3	0	0.645523474910777	0.54800000000000004	0.20100000000000001	0		LIG1	1.51302048238545e-90	0.48866631144036299	0.255	0.1	3.4425755035716103E-86		CDCA3	0	0.811647222412197	0.35899999999999999	3.5000000000000003E-2	0		SCOC	6.17464421154636E-267	0.64960924258557096	0.76400000000000001	0.36499999999999999	1.4049167974531401E-262		EPB41L2
AC006129.2	0	0.53424337299031499	0.23400000000000001	6.0999999999999999E-2	0		ELAVL3	7.62530200742577e-150	0.45247622608197902	0.27900000000000003	0.16400000000000001	1.7349849657495799E-145		EIF3E	2.6125360562546099E-219	0.43484600482296898	0.81699999999999995	0.56499999999999995	5.9443032887961098E-215		HIRIP3	2.2684791176929199E-306	0.64507104882061606	0.44700000000000001	0.13300000000000001	5.1614705364866902E-302		RRM1	9.1928284166283402E-77	0.48789587638538801	0.27600000000000002	0.128	2.0916442496354501E-72		CASC5	0	0.80778554284617199	0.36199999999999999	4.2000000000000003E-2	0		C1QTNF4	7.3591405284070504E-271	0.64251718773617505	0.42599999999999999	9.9000000000000005E-2	1.6744252444284601E-266		SEPW1
TRIM36	0	0.53302988873745805	0.27700000000000002	0.1	0		MLLT11	0	0.45189264056013201	0.80800000000000005	0.78	0		BAZ2B	1.1334745912715401E-179	0.43372724082033598	0.68600000000000005	0.42899999999999999	2.5789947375201402E-175		CENPM	0	0.643304287667953	0.33100000000000002	4.9000000000000002E-2	0		HMGN2	1.1682734602810801E-211	0.48404101607599398	0.96199999999999997	0.89900000000000002	2.6581726041775501E-207		PENK	0	0.79016430874467103	0.245	7.0000000000000001E-3	0		MTRNR2L10	1.1942660555497E-221	0.63213613248331002	0.61899999999999999	0.254	2.7173135561922401E-217		ITM2C
TRAC	0	0.53266122072954403	0.40699999999999997	0.189	0		RP11-354E11.2	1.37878610963959e-130	0.44898779578119502	0.161	6.7000000000000004E-2	3.1371520352629597E-126		RPS8	0	0.43127200499023199	0.995	0.95299999999999996	0		UHRF1	0	0.63927500439322904	0.34899999999999998	6.0999999999999999E-2	0		NUDT1	8.2376670088998401E-71	0.48262197722251199	0.36199999999999999	0.21	1.87431637453498E-66		MXD3	0	0.78864714394858804	0.38600000000000001	5.6000000000000001E-2	0		FAM107B	1.45400734029454e-250	0.630226322715703	0.437	0.114	3.3083029013721702E-246		FAM161A
AC002454.1	0	0.53108021946048001	0.36899999999999999	0.16700000000000001	0		NSG1	4.0938351995718198E-136	0.44311885345810598	0.15	6.6000000000000003E-2	9.3147032295857506E-132		PHACTR2	1.4952774734454901E-171	0.43089082300012199	0.63400000000000001	0.378	3.40220483533052E-167		DNMT1	3.3152446361914e-280	0.63857095746068104	0.57899999999999996	0.246	7.5431761207263004E-276		DTL	1.8568965484697299E-162	0.48147346967993498	0.20300000000000001	3.6999999999999998E-2	4.2249967167331803E-158		GAS2L3	0	0.78736426325377895	0.34599999999999997	2.3E-2	0		RPS24	0	0.62484230977623101	0.97799999999999998	0.89400000000000002	0		TMX3
PHLDA1	0	0.53060461508427803	0.52	0.308	0		ATP6V1G2	2.2983110682154E-142	0.44079221123601398	0.30499999999999999	0.223	5.2293471735105098E-138		RPL5	8.6857129415087997E-208	0.42848595627877001	0.94499999999999995	0.82699999999999996	1.9762602655814999E-203		SGOL1	0	0.63736577798625804	0.36399999999999999	5.7000000000000002E-2	0		TUBB	2.5576392539684201E-205	0.47659899316596899	0.93799999999999994	0.86	5.8193965945543503E-201		DLGAP5	0	0.78715532229013596	0.33900000000000002	0.03	0		BOD1L1	1.42899700089936E-198	0.62182336713356501	0.56799999999999995	0.23200000000000001	3.2513968761463199E-194		PTPRZ1
RP11-39E3.3	0	0.52975613963394297	0.214	6.4000000000000001E-2	0		WDR60	5.3096325450970297E-225	0.44058584769190501	0.441	0.41499999999999998	1.20810069298593e-220		RPL37A	0	0.42623767072567498	0.99099999999999999	0.91100000000000003	0		H2AFX	7.6763279542788197E-272	0.63295321818456496	0.36499999999999999	9.8000000000000004E-2	1.7465948994370599E-267		WDR34	4.1803236179922602E-76	0.476015089865999	0.379	0.20799999999999999	9.5114903280177991E-72		CDCA8	0	0.78441404616078803	0.37	3.5999999999999997E-2	0		MARCKS	5.0195563464275198E-248	0.60896631881452101	0.89200000000000002	0.72099999999999997	1.14209965550265E-243		DST
FAM133A	0	0.52810899656951904	0.24199999999999999	7.3999999999999996E-2	0		HLA-A	5.8711657245735899E-152	0.43630831476154902	0.35	0.28799999999999998	1.33586633731223E-147		ATP5E	3.6467223690667999E-288	0.42327847382484701	0.94399999999999995	0.72499999999999998	8.29738740633768E-284		H2AFV	0	0.62975334339601596	0.81100000000000005	0.48199999999999998	0		RBP1	1.6240398708209901E-37	0.47520446590910698	0.32700000000000001	0.219	3.6951779180790099E-33		KIF23	0	0.775299844945746	0.34799999999999998	3.5999999999999997E-2	0		WSB2	2.38114343111351E-233	0.60582726696462597	0.44400000000000001	0.127	5.4178156488125703E-229		TTLL7
SLC12A2	0	0.526450721990674	0.28799999999999998	0.113	0		CHGB	0	0.43565759388540098	0.56899999999999995	0.61799999999999999	0		EYS	1.51633868548035E-148	0.42325727114884298	0.32900000000000001	0.13600000000000001	3.4501254110734401E-144		TMPO	5.5945671381144903E-254	0.62922814471754795	0.59899999999999998	0.28199999999999997	1.27293186093519E-249		UNG	9.9344442855792399E-88	0.47411432338309301	0.307	0.14000000000000001	2.2603841082978499E-83		KIF2C	0	0.77370013789468595	0.35099999999999998	3.5000000000000003E-2	0		SNCAIP	0	0.60332704936201598	0.55500000000000005	0.14899999999999999	0		GNB5
ADGRV1	0	0.52547711922898699	0.29099999999999998	0.113	0		MAPT	6.12860069677235E-139	0.43424588384143298	0.28299999999999997	0.185	1.39444051653661E-134		TRAC	1.1721230416305399E-155	0.42291848329429998	0.442	0.215	2.6669315566219601E-151		AURKB	0	0.628089515034011	0.28899999999999998	2.4E-2	0		HIRIP3	1.17798898549207E-58	0.47196394198548403	0.28000000000000003	0.15	2.6802783386901001E-54		STEAP1	5.6338778927119703E-148	0.75967906699628496	0.153	2.3E-2	1.28187623692875E-143		GNB1	1.7749733581872601E-215	0.60202491028327598	0.60499999999999998	0.255	4.0385968818834698E-211		ATP1B2
TULP1	0	0.51989239790026998	0.31900000000000001	0.124	0		FAM133B	1.16201881542532E-272	0.42264344832440698	0.375	0.44900000000000001	2.6439414107372299E-268		TSHZ3	7.8043980987304594E-157	0.418663566989393	0.32600000000000001	0.128	1.77573469940414E-152		CKAP2L	0	0.62435646394795896	0.315	4.2999999999999997E-2	0		CENPH	3.9933620419636703E-86	0.46579386369304399	0.27100000000000002	0.115	9.0860966540799495E-82		KIF14	0	0.73722528139213805	0.32600000000000001	2.5999999999999999E-2	0		AC004540.4	3.8660655723453702E-247	0.60151579766409202	0.68400000000000005	0.29299999999999998	8.7964589967574204E-243		OSBPL1A
MPP4	0	0.518915349198106	0.255	7.2999999999999995E-2	0		ZBTB20	3.5265061830277198E-178	0.422229327952999	0.34899999999999998	0.29199999999999998	8.0238595182429798E-174		EEF1A1	0	0.41715589355062599	1	0.98799999999999999	0		BARD1	0	0.62028940211678196	0.316	5.3999999999999999E-2	0		CARHSP1	3.58820666870315e-60	0.465767754403695	0.443	0.29799999999999999	8.1642466333002703E-56		TTK	0	0.73169484545129704	0.31900000000000001	2.8000000000000001E-2	0		MAP4K4	6.32454276351937E-234	0.60018368003681699	0.66900000000000004	0.28999999999999998	1.43902321498356E-229		BTG1
HDAC9	0	0.50759992500738604	0.22500000000000001	6.5000000000000002E-2	0		CTTNBP2	7.9713989604263703E-91	0.41908474399025802	0.183	0.11700000000000001	1.8137324054658101E-86		ZFAS1	8.8325817800611303E-136	0.41693399404262299	0.60199999999999998	0.39200000000000002	2.0096773324173099E-131		CCNA2	0	0.61999110501854604	0.34200000000000003	5.6000000000000001E-2	0		USP1	5.0627314047489296E-75	0.45969479170355998	0.47299999999999998	0.314	1.15192327652252e-70		SRI	3.7727341194403501E-58	0.72593890212607504	0.42399999999999999	0.253	8.5841019419626199E-54		RP4-668E10.4	5.2765112369396302E-257	0.59597339244105796	0.51100000000000001	0.153	1.2005646017408699E-252		PTP4A3
DAAM1	0	0.50517783309807296	0.56899999999999995	0.33700000000000002	0		CELF4	4.1624470799736102E-144	0.418485309623497	0.34200000000000003	0.26400000000000001	9.47081584106396e-140		RPLP0	3.66978896097422E-206	0.41596122786298301	0.92200000000000004	0.78600000000000003	8.3498708229046508E-202		FAM111A	0	0.61801418727648805	0.29499999999999998	3.1E-2	0		CDC6	2.76376313645873E-144	0.45821049346819698	0.191	3.6999999999999998E-2	6.28839026438454e-140		TACC3	0	0.71776237239248797	0.36199999999999999	4.7E-2	0		ZBTB18	1.59950316103161E-302	0.59532624354015096	0.85499999999999998	0.42899999999999999	3.63934954229523E-298		CPNE6
SSTR2	0	0.50036887528804996	0.65200000000000002	0.45500000000000002	0		NEUROD2	8.8073855998694399E-134	0.418305227904405	0.27500000000000002	0.19	2.0039444455382901E-129		RPS23	0	0.41546022664813798	0.99299999999999999	0.94199999999999995	0		TK1	0	0.61189854962640799	0.34	6.0999999999999999E-2	0		HMGB1	5.2345794741206998E-248	0.45147866463512898	0.97099999999999997	0.93700000000000006	1.19102386774668E-243		HNRNPA2B1	0	0.71622751475702096	0.95799999999999996	0.80900000000000005	0		MT-ND4	0	0.59174338997499698	0.998	0.97699999999999998	0		GADD45G
NREP	0	0.495803340484883	0.81399999999999995	0.61699999999999999	0		CAMK2N1	6.0974194703875605E-123	0.41788436667026901	0.30599999999999999	0.19800000000000001	1.3873458520972799E-118		ATP5A1	1.37251305183724e-210	0.414824919531814	0.85099999999999998	0.629	3.1228789468452698E-206		CHAF1A	0	0.60994815843670902	0.35799999999999998	7.1999999999999995E-2	0		PTMA	0	0.44616730624985601	1	0.997	0		TUBA1B	5.0558591038035196E-245	0.70937149496825302	0.91100000000000003	0.77	1.15035962188841e-240		MT-CO1	0	0.58593095942779905	0.999	0.99399999999999999	0		FSTL5
ZNF385B	0	0.49525756269967097	0.28499999999999998	0.11	0		UNC5D	4.0310561310291101E-109	0.415479198013955	0.186	0.123	9.1718620149305297E-105		RPL28	1.08412184909421E-268	0.41126723055590197	0.96699999999999997	0.86299999999999999	2.4667024432440601E-264		TUBB	0	0.60632586136084399	0.97599999999999998	0.85499999999999998	0		C19orf48	2.6249278545996701E-76	0.44548357169320002	0.27700000000000002	0.13100000000000001	5.97249834757062E-72		H2AFX	7.7737839658026897E-189	0.70764803865818804	0.35799999999999998	0.106	1.7687690657390899E-184		EIF4G2	2.78673389729354E-221	0.58414114130245698	0.82699999999999996	0.51100000000000001	6.3406556365119798E-217		PPP1R1B
FLRT3	1.0953548574599601E-304	0.49221334534752398	0.26300000000000001	9.4E-2	2.49226090717864e-300		ZEB2	4.5440603138861199E-167	0.41013666923283398	0.35799999999999998	0.29899999999999999	1.03391004321851E-162		RPS28	0	0.41080630606254398	0.99399999999999999	0.90600000000000003	0		CDKN2D	5.3498894279372401E-216	0.60022502199607397	0.39100000000000001	0.13600000000000001	1.2172603415385601E-211		ATAD5	1.83795083917108E-72	0.44524180667858698	0.29299999999999998	0.14499999999999999	4.1818895443659703E-68		KIF20A	0	0.70609363891611598	0.29599999999999999	1.7000000000000001E-2	0		DPYSL4	0	0.58383455014809005	0.68899999999999995	0.249	0		CIRBP
CIRBP	0	0.48094563576015797	0.97499999999999998	0.84599999999999997	0		KCNB2	8.0890505730702799E-115	0.40808554846579698	0.214	0.16	1.84050167689068e-110		TULP1	5.4615408078080002E-168	0.40962036465169099	0.36	0.14699999999999999	1.24266438000056E-163		PTN	4.89091117977136e-180	0.59917164172200299	0.52100000000000002	0.251	1.1128290207333799E-175		PPIA	1.6105191031124299E-182	0.44152348299858002	0.83399999999999996	0.753	3.6644141153117202E-178		CKAP2L	0	0.70270735479246804	0.36599999999999999	4.8000000000000001E-2	0		COX20	4.5089867055346197E-214	0.578121653566252	0.74399999999999999	0.38700000000000001	1.02592974511029E-209		KCNH6
GABRB3	9.0886499143745696E-302	0.47183543570028202	0.44600000000000001	0.27500000000000002	2.0679405150176502E-297		ESRRG	2.5329681846200701E-158	0.40669391567089003	0.312	0.26300000000000001	5.7632625104660499E-154		SEZ6	1.9848896114771201E-131	0.40935261412050999	0.28899999999999998	0.11899999999999999	4.5162193329939E-127		CCDC34	1.7785344034286802E-257	0.59680214096326201	0.49	0.182	4.04669932812128E-253		CISD1	8.5671698850018106E-48	0.438656894816843	0.41199999999999998	0.29599999999999999	1.9492881639344599E-43		KIF4A	0	0.69572306579577803	0.34	4.2000000000000003E-2	0		HPCA	3.1416981144064399E-291	0.57055648059657205	0.65400000000000003	0.23699999999999999	7.1483057197089801E-287		MATK
PPP2R2B	1.15701412865648E-255	0.46544615960792501	0.28599999999999998	0.122	2.6325542469320901E-251		EOMES	0	0.40423026748242502	0.28899999999999998	0.315	0		RPL41	6.3484742079156301E-291	0.408962023750154	0.97499999999999998	0.83299999999999996	1.4444683365270399E-286		TMSB15A	0	0.59653056177334196	0.68700000000000006	0.31	0		SRSF7	4.1787213454676299E-85	0.43778928564265102	0.61799999999999999	0.496	9.5078446773425092E-81		LBR	4.7338171621382098E-224	0.68228013615403305	0.46700000000000003	0.14899999999999999	1.07708541890131E-219		CDV3	1.53547705265864e-210	0.56998029503560699	0.38800000000000001	0.105	3.4936709379142001E-206		MOK
SMARCD3	8.6547545236558703E-259	0.46439936080905703	0.35499999999999998	0.182	1.96921629676742E-254		ESYT2	1.99144576834276e-110	0.40183863134645398	0.255	0.16600000000000001	4.5311365567102799E-106		RPL27A	7.60683339752503E-303	0.40077171712940302	0.98499999999999999	0.89700000000000002	1.73078280293887E-298		BRCA1	8.07794911462379E-275	0.59233093610612797	0.36299999999999999	9.4E-2	1.83797576205035e-270		PSMC3	1.0833152404413599E-45	0.42869140100289999	0.40400000000000003	0.28000000000000003	2.4648671665762302E-41		HMGN2	0	0.67538705322828796	0.97899999999999998	0.89800000000000002	0		TCEAL2	3.8035589557963999E-254	0.56522408268011604	0.57399999999999995	0.19800000000000001	8.65423769212354e-250		SVIP
SPATS2L	9.5753712819674105E-248	0.46386108139929999	0.44600000000000001	0.255	2.1786842277860499E-243		MIF	3.5260374193944702E-234	0.40081362349580402	0.48299999999999998	0.45	8.02279294034824e-230		SCG2	3.9975624670488003E-105	0.398858962651639	0.214	0.08	9.0956538812761206E-101		ATAD5	4.34779834163907e-270	0.591788574985186	0.41799999999999998	0.13100000000000001	9.8925455667313797E-266		CDK1	5.7272539352841401E-75	0.42785251684865599	0.26900000000000002	0.115	1.3031220878952e-70		PCDH17	5.6871708915203297E-77	0.67305154105905396	0.35299999999999998	0.16900000000000001	1.2940019929476199E-72		SRM	8.3925943978428595E-228	0.56090027938327702	0.35	8.2000000000000003E-2	1.90956700334119E-223		MYO9A
SMIM24	1.35073466908498E-284	0.46218790382729502	0.16800000000000001	4.9000000000000002E-2	3.07332659256905e-280		PEBP1	0	0.400450774223233	0.79100000000000004	0.78500000000000003	0		BNC2	3.0882111002580599E-137	0.39836131851630602	0.19800000000000001	5.8000000000000003E-2	7.0266067164171601E-133		NCAPG	0	0.59088170529259298	0.33400000000000002	6.5000000000000002E-2	0		CDCA7	2.00983554538934E-84	0.42558415493226898	0.2	6.7000000000000004E-2	4.57297881642435e-80		ARHGAP11A	1.99461031937327E-292	0.66784269176406796	0.315	4.5999999999999999E-2	4.53833685967E-288		CCNI	0	0.55946248697191503	0.95199999999999996	0.79700000000000004	0		NEUROD4
GNB5	2.67194705528603e-280	0.46171120905582502	0.35799999999999998	0.192	6.0794811348922999E-276		PCSK1N	7.41006155882337e-130	0.40026836335910199	0.26100000000000001	0.21099999999999999	1.6860113064790801E-125		AKT3	4.4794328917033698E-91	0.39823783618460401	0.34899999999999998	0.20499999999999999	1.0192053658492701E-86		MT2A	2.2312386604912301E-141	0.57609629855365296	0.33200000000000002	0.13300000000000001	5.0767373242156903E-137		IDH2	2.05141217094465E-54	0.422947190280963	0.41199999999999998	0.26700000000000002	4.66757811255035e-50		RTKN2	2.0982534211350602E-264	0.662305985183826	0.32800000000000001	5.5E-2	4.7741560091086e-260		EVL	6.2013987929989E-179	0.55899160074797904	0.60499999999999998	0.28199999999999997	1.41100426737104E-174		FAM57B
RIC3	2.5888471439428199E-306	0.459298370802733	0.438	0.22500000000000001	5.8904039066131001E-302		H1F0	4.6881250208797499E-117	0.39758707249135899	0.20599999999999999	0.154	1.06668908600077E-112		RPS19	0	0.39813323984050802	0.997	0.97	0		SAE1	1.3227441956563399E-268	0.56963777717518704	0.47	0.16500000000000001	3.00963986837688E-264		TEX30	1.36453591792421E-56	0.41775792695000402	0.308	0.16800000000000001	3.1047285740529601E-52		KIF5B	9.1266685706454601E-197	0.66006579281793898	0.748	0.48799999999999999	2.0765908998789601E-192		DUSP5	3.0576597279459998E-231	0.55528055375035701	0.39300000000000002	9.6000000000000002E-2	6.95709317899553E-227		CRX
KHDRBS2	3.2852311118813702E-264	0.45846113568421698	0.39300000000000002	0.217	7.47488634886369e-260		SMOC1	3.26572937217643E-105	0.396685423073037	0.158	9.0999999999999998E-2	7.4305140405130303E-101		C14orf2	1.65651844617544e-250	0.39666018597567698	0.94	0.72899999999999998	3.7690764205829898E-246		C21orf58	0	0.56851949244524302	0.32	5.7000000000000002E-2	0		SMC3	2.4855078771965302E-78	0.41703883483454202	0.67800000000000005	0.54700000000000004	5.6552760729852701E-74		CALM3	7.43635980352349E-197	0.65996709344218396	0.68500000000000005	0.36499999999999999	1.6919949460957E-192		TUBB2B	3.8047963878985899E-286	0.55360754144822499	0.95899999999999996	0.70199999999999996	8.6570532213856499E-282		ZFHX4
CDHR1	9.3897710593093102E-273	0.453490743713647	0.27200000000000002	0.108	2.1364546091246501E-268		PSAP	1.74440460583395E-188	0.39078806094580398	0.38900000000000001	0.34799999999999998	3.9690437996539802E-184		ETV1	4.17978137841519E-138	0.39431694510364801	0.46200000000000002	0.24299999999999999	9.5102565703080702E-134		ASF1B	0	0.567243509917008	0.28799999999999998	0.03	0		HSPB11	3.1981362874972201E-52	0.41676135847467399	0.36399999999999999	0.224	7.2767194949424195E-48		KIF11	1.72623779561722E-295	0.65836565969852601	0.307	0.04	3.9277088563678603E-291		FTH1	0	0.55317412758122897	0.98899999999999999	0.96599999999999997	0		RNF145
UGCG	1.3088010023779801E-263	0.45261371115808502	0.31900000000000001	0.17699999999999999	2.9779149207106301E-259		SLC38A1	1.4946067133943501E-108	0.389489391051003	0.22600000000000001	0.152	3.4006786549861597E-104		GABRA5	2.30263573673529E-139	0.393002516507095	0.32	0.13300000000000001	5.2391870917937998E-135		ESCO2	0	0.56226554542417295	0.27200000000000002	3.1E-2	0		CDC45	6.9259316337363598E-133	0.415530474390715	0.17199999999999999	3.2000000000000001E-2	1.5758572246240301E-128		APOLD1	0	0.65686714389944001	0.311	3.1E-2	0		HIST1H1D	3.7992608515437198E-255	0.55159345675399496	0.379	7.9000000000000001E-2	8.6444582155174199E-251		GSKIP
PERP	0	0.45105126981895999	0.20599999999999999	6.6000000000000003E-2	0		NKAIN3	1.36813753277755E-103	0.38628913421194899	0.14799999999999999	7.9000000000000001E-2	3.11292332832877E-99		GNB2L1	2.99538682943327E-217	0.384049567772284	0.95099999999999996	0.84699999999999998	6.8154036530095302E-213		DDX39A	7.0023104192509298E-239	0.55799814031942596	0.47099999999999997	0.17899999999999999	1.5932356896921701E-234		LINC01419	1.59855912795014E-66	0.41103294082751102	0.58499999999999996	0.39700000000000002	3.6372015838249499E-62		HMGB1	0	0.656393687001397	0.99199999999999999	0.93600000000000005	0		ALYREF	2.3448854263888E-222	0.544911951829122	0.38700000000000001	0.1	5.3353178106624303E-218		PTPN13
RNF145	7.6548795925149404E-267	0.44930551912740302	0.35	0.19500000000000001	1.74171475368493E-262		SEZ6L2	1.24630774994635E-217	0.38627080448864098	0.40899999999999997	0.38800000000000001	2.8357240234529198E-213		PLAGL1	1.02980572542068E-99	0.38150529652426901	0.32700000000000001	0.16500000000000001	2.34311696704968E-95		TUBG1	2.14421091431816E-254	0.55550829012671299	0.41699999999999998	0.13400000000000001	4.87872309334812e-250		DSN1	2.46460024998065e-80	0.41065065587919197	0.21	7.5999999999999998E-2	5.6077049487809602E-76		H2AFV	2.5520668723987201E-238	0.65621342077216505	0.80100000000000005	0.49099999999999999	5.8067177547688097E-234		CSNK1E	5.4060532020639297E-213	0.54309248465694604	0.64500000000000002	0.28199999999999997	1.23003928506561E-208		RPS29
IDH1	8.0630938768540406E-239	0.44314822296996098	0.32800000000000001	0.17499999999999999	1.8345957498006E-234		SYT4	3.7243505622738498E-103	0.38571358732553801	0.27700000000000002	0.22500000000000001	8.4740148343416903E-99		PTPRO	1.62657149852291E-117	0.380173669575259	0.34699999999999998	0.16500000000000001	3.70093813058917E-113		TACC3	0	0.55517757859470096	0.29099999999999998	4.4999999999999998E-2	0		SNRPD1	1.03859472398738E-78	0.402381786553619	0.64800000000000002	0.54400000000000004	2.3631145754884902E-74		DYNLL1	0	0.65036312453179901	0.94399999999999995	0.82099999999999995	0		CRMP1	7.5720384959478699E-234	0.53598833825252401	0.66200000000000003	0.28000000000000003	1.72286591898302E-229		GPC6
FABP5	2.8232175965317399E-226	0.44222959987594801	0.53400000000000003	0.373	6.4236669973886595E-222		PEX1	1.64342606217207E-93	0.38420028639638798	0.20599999999999999	0.16800000000000001	3.7392873192601202E-89		TPM1	3.7217065684353598E-107	0.37826444597124498	0.36599999999999999	0.189	8.4679989551609605E-103		KIF15	0	0.55346738180667998	0.28399999999999997	3.4000000000000002E-2	0		ALDOA	8.0441127941954701E-68	0.39847189274994999	0.70699999999999996	0.58699999999999997	1.8302769840632901E-63		CKAP5	8.4367889775579096E-226	0.64996729580551305	0.41299999999999998	0.112	1.9196225960637501E-221		NLRP1	8.2119512258771897E-286	0.53593432569490795	0.35199999999999998	5.6000000000000001E-2	1.8684652624238401E-281		SDC2
SHQ1	1.6185193939681999E-285	0.43112227363026601	0.17299999999999999	5.2999999999999999E-2	3.6826171770958502E-281		VDAC2	3.1225090901192402E-302	0.38394337176543197	0.51	0.49199999999999999	7.1046449327483101E-298		PRKAG2	5.3430808449817396E-115	0.37780663085663002	0.24399999999999999	9.7000000000000003E-2	1.2157111846587e-110		NUCKS1	0	0.55168628782228202	0.90300000000000002	0.72599999999999998	0		LSM4	1.0690020012627699E-66	0.39623437592182698	0.58399999999999996	0.47099999999999997	2.4323002534731898E-62		CLDN12	1.96211411385784E-125	0.64869893086890096	0.245	7.0000000000000007E-2	4.4643982432607404E-121		USMG5	1.5280846615475501E-211	0.53460729283991504	0.84299999999999997	0.52	3.4768510304191402E-207		NR3C1
ATXN7	3.8520865214921601E-238	0.43004753611251101	0.29499999999999998	0.16	8.7646524623511003E-234		TMSB4X	0	0.38369639142502698	0.97499999999999998	0.94699999999999995	0		ADGRV1	4.0113846256640598E-122	0.37736628048065102	0.31	0.13600000000000001	9.1271034387734301E-118		DTYMK	4.7074697890584998E-268	0.55159916234827699	0.48	0.17100000000000001	1.07109060110448E-263		UQCC2	2.34673672276348E-38	0.39489076374350501	0.40600000000000003	0.29399999999999998	5.3395300653037398E-34		KIF22	1.01426127538546E-214	0.64138523391497804	0.432	0.127	2.30774867988455e-210		KIF5C	1.9112466854391101E-246	0.53459932790130105	0.45200000000000001	0.123	4.3486595833796097E-242		GPR160
NRL	7.3389642635212605E-291	0.42975081240400598	0.28399999999999997	0.105	1.66983453887899E-286		ZC2HC1A	1.7598527823259901E-155	0.38211873412035402	0.31	0.26900000000000002	4.0041930356263201E-151		FAM155A	5.2266963468575e-130	0.37581513359350899	0.41499999999999998	0.21	1.1892302198004899E-125		KIFC1	0	0.55061325301029296	0.28199999999999997	0.03	0		VRK1	3.3325351212870399E-44	0.39354165235633198	0.27900000000000003	0.16300000000000001	7.5825171614644e-40		DDX39A	2.9401052835813199E-197	0.63895041813576003	0.499	0.185	6.6896215517325703E-193		RUFY3	2.97135185548712E-202	0.52785932545942704	0.56299999999999994	0.223	6.7607168767898395E-198		SORBS2
AANAT	5.35770922037947E-293	0.428865513329651	0.19	5.7000000000000002E-2	1.2190395789129399E-288		WSB1	1.9365831910096299E-161	0.38116223527406501	0.39700000000000002	0.34599999999999997	4.4063077345042101E-157		SNRPF	7.3686573048020006E-129	0.37285045622709201	0.67100000000000004	0.46	1.6765905965615999E-124		RANBP1	5.7544608129895198E-258	0.55051568356561797	0.83599999999999997	0.56000000000000005	1.30931246877951E-253		RFC2	6.6002379343554902E-67	0.39353114662115801	0.254	0.11600000000000001	1.5017521372039099E-62		CNIH4	2.01485250571896E-172	0.62948712981888499	0.49	0.2	4.5843939062623596E-168		CERK	2.2596012060708099E-207	0.52501849732991601	0.373	9.7000000000000003E-2	5.1412706241729197E-203		NDUFB1
INHBB	1.4427258172376601E-266	0.42868536441732102	0.186	5.8000000000000003E-2	3.2826340519608502E-262		NELL2	1.2644223573734699E-111	0.38014837225347198	0.20799999999999999	0.13700000000000001	2.8769401897318698E-107		CBLN1	1.5325231695766099E-123	0.37207260827439698	0.30099999999999999	0.128	3.4869499677376501E-119		CENPH	1.05788672645902e-270	0.54895081928718503	0.375	0.10199999999999999	2.4070096687122101E-266		NDUFB11	2.2125664863715501E-81	0.392244560371519	0.745	0.63500000000000001	5.0342525264411901E-77		ANKIB1	1.09274176037405e-70	0.62897129166741095	0.39400000000000002	0.223	2.4863153273790701E-66		BARHL1	1.8513709060939799E-162	0.52482144270772202	0.746	0.44900000000000001	4.2124242226356298E-158		PNMT
PCBP4	7.32681145361281E-302	0.42831957265980097	0.65200000000000002	0.46899999999999997	1.6670694100405201E-297		EIF3L	0	0.379962386274317	0.53500000000000003	0.53700000000000003	4.03181117468219e-310		FABP5	1.50178669542174E-83	0.36914699949229801	0.56699999999999995	0.39200000000000002	3.4170152680930901E-79		H2AFY	1.69340399001148E-264	0.54327775437376302	0.83699999999999997	0.57999999999999996	3.85300209847312e-260		FANCL	1.62892111435839e-50	0.38860896202290701	0.26500000000000001	0.14000000000000001	3.7062842114996297E-46		MIS18BP1	1.14130301544853E-179	0.62365474615907801	0.53200000000000003	0.221	2.5968067510500398E-175		RPS3A	0	0.52454206478613197	0.995	0.97299999999999998	0		CLUL1
DPP7	1.18426543056147E-261	0.42578856716316299	0.23300000000000001	9.7000000000000003E-2	2.6945591341565099E-257		DDAH2	7.58493287218255E-293	0.37941786986259801	0.61599999999999999	0.59099999999999997	1.7257997764077001E-288		CRYBG3	3.3778213778493502E-112	0.36675580584485801	0.28899999999999998	0.127	7.6855569810206197E-108		RRM1	7.8613706256123602E-274	0.54300097050531504	0.39700000000000002	0.114	1.7886976584455801E-269		STMN2	4.3519133624301998E-82	0.388596801953078	0.77200000000000002	0.57699999999999996	9.9019084735374298E-78		PIF1	0	0.61910912163465304	0.22500000000000001	8.0000000000000002E-3	0		PRKAR2B	1.3134900932602299E-194	0.52430922096618304	0.42399999999999999	0.13100000000000001	2.98858400919499e-190		NTM
RPS27	0	0.42440813250364301	0.998	0.95199999999999996	0		DCX	1.6009865638742199E-134	0.37860368954620899	0.30299999999999999	0.248	3.64272472878302e-130		LAPTM4A	2.1834403265193201E-146	0.36622490727889201	0.70899999999999996	0.47199999999999998	4.9679817749294002E-142		RTKN2	5.5697891096961098E-279	0.54289532422573406	0.28100000000000003	5.1999999999999998E-2	1.2672941161291599E-274		GGH	7.6542057307119195E-46	0.38669105280281701	0.33600000000000002	0.20399999999999999	1.7415614299088799E-41		DEPDC1	0	0.61310874545759897	0.26800000000000002	2.1999999999999999E-2	0		FYN	7.2199734197241404E-183	0.52380639818064301	0.61399999999999999	0.28000000000000003	1.64276055218983E-178		ANKRD33B
GULP1	1.30703204150264E-243	0.42075737611498298	0.152	4.2000000000000003E-2	2.9738900040309598E-239		CUEDC2	2.0592435471675701E-141	0.37697911200431999	0.28799999999999998	0.25	4.6853968428703801E-137		GABRB3	1.0519316083243499E-116	0.36487652085113198	0.498	0.29299999999999998	2.3934599884204002E-112		CENPN	0	0.54153670309909796	0.28999999999999998	4.1000000000000002E-2	0		RPA2	4.5670943625869902E-48	0.38653535357624802	0.35899999999999999	0.223	1.0391509803194199E-43		DCXR	7.9855123595290095E-173	0.60397479453557801	0.51	0.20799999999999999	1.81694362716363E-168		DAP	2.4273958217547001E-217	0.52267857477588398	0.35	0.08	5.5230537132384599E-213		RXRG
B3GALNT2	1.24426587795958E-226	0.41837069879871802	0.34599999999999997	0.19900000000000001	2.8310781521214298E-222		SNCAIP	7.9476288897231605E-93	0.37678190979658599	0.22700000000000001	0.157	1.8083240012787099E-88		B3GALNT2	1.6968620138688099E-126	0.36217878790561298	0.41399999999999998	0.21199999999999999	3.8608701401557102E-122		RACGAP1	4.2816896105179498E-245	0.54039350800125197	0.38200000000000001	0.11600000000000001	9.7421283708114796E-241		LSM3	1.1290664938515E-61	0.38391196170842101	0.59799999999999998	0.47799999999999998	2.56896499346031E-57		TMPO	1.56668032745469E-145	0.60382729648257705	0.57599999999999996	0.29199999999999998	3.5646677490576501E-141		CTXN1	2.0058331818431898E-195	0.51844017574562196	0.38100000000000001	0.108	4.5638722386478203E-191		LINC01480
ARL4D	1.3339212372694301E-288	0.41482297620138497	0.51800000000000002	0.30199999999999999	3.0350709911591303E-284		PRDX5	0	0.37183985741376702	0.59799999999999998	0.60699999999999998	0		PPFIA2	1.4898512139738201E-116	0.36122342808611702	0.28399999999999997	0.121	3.38985846715464E-112		FEN1	3.7125943177489802E-247	0.53896022129717402	0.432	0.14599999999999999	8.4472658511742598E-243		XRCC2	4.72454925938587e-80	0.38114040369086	0.161	4.9000000000000002E-2	1.07497669298807E-75		NCAPG	3.5968547260778398E-221	0.601683922439332	0.33900000000000002	7.1999999999999995E-2	8.18392355824491E-217		SKA2	4.5851480010579898E-204	0.51836845020129196	0.68600000000000005	0.32600000000000001	1.04325872468072E-199		HLA-C
RALGPS2	2.1634417295098899E-241	0.41377940772591099	0.24399999999999999	0.12	4.9224789671538498E-237		YPEL3	5.3512151165140795E-134	0.37182324963723601	0.27500000000000002	0.23699999999999999	1.21756197546045E-129		CIRBP	7.7909589512291896E-218	0.360503549567328	0.98299999999999998	0.86299999999999999	1.77267689017318E-213		TEX30	6.02216740678293E-257	0.53566154899167095	0.44800000000000001	0.153	1.3702237500653201E-252		PSMC3IP	6.8040816079032697E-68	0.37972899853511	0.188	7.0999999999999994E-2	1.5481326882462301E-63		CCDC34	6.0298710916990898E-159	0.58757765786123295	0.47799999999999998	0.191	1.37197656949429E-154		SPIN1	1.08192927148858E-189	0.513815228524237	0.54500000000000004	0.218	2.4617136714179699E-185		RP11-184I16.4
LRRTM4	3.0016017487856402E-287	0.412718386938353	0.14899999999999999	3.4000000000000002E-2	6.8295444590119697E-283		CARHSP1	1.1084255781952099E-149	0.37094520028144201	0.33700000000000002	0.3	2.5220007180675599E-145		RPS27L	3.08110671227959E-79	0.35998560412833602	0.53900000000000003	0.373	7.0104421024497599E-75		WDR34	1.17164960834049e-240	0.53542289460721404	0.495	0.19400000000000001	2.6658543538571301E-236		RFC3	2.6795166984385598E-53	0.37953108828433002	0.214	9.9000000000000005E-2	6.09670434395726E-49		SMIM14	9.75356596562708e-140	0.58212779553934002	0.57299999999999995	0.29399999999999998	2.21922886415913E-135		PPP2CB	7.36190057953837e-180	0.50953629437139702	0.40600000000000003	0.13	1.6750532388623701E-175		DDX24
CD9	1.63686136609619E-212	0.41051660479943503	0.26200000000000001	0.115	3.7243506662786598E-208		RALYL	9.0291432720220999E-183	0.37047590894510202	0.39300000000000002	0.38900000000000001	2.0544009686831901E-178		RPL35A	2.4745474841103801E-273	0.35983317876461501	0.98799999999999999	0.92200000000000004	5.6303378905963401E-269		RFC3	1.41701164258918E-296	0.53505814066655699	0.35699999999999998	8.4000000000000005E-2	3.2241265903831502E-292		EIF4EBP1	4.5256015476168599E-48	0.37676654998347597	0.22500000000000001	0.11600000000000001	1.0297101201292599E-43		FAM64A	0	0.58144282180019802	0.246	1.6E-2	0		TOP2B	6.8239277667531903E-183	0.50910849545799897	0.56200000000000006	0.23499999999999999	1.5526482847693499E-178		COX14
MYL6	0	0.410389574328968	0.97799999999999998	0.85	0		MAP1LC3B	1.2429398209508e-160	0.369307436625883	0.35399999999999998	0.315	2.8280609746093601E-156		RPS7	8.7101579980417805E-156	0.35971113694055901	0.93500000000000005	0.82799999999999996	1.9818222492944499E-151		CHEK1	2.6002256947241802E-265	0.52239018348437805	0.32800000000000001	7.8E-2	5.9162935232059302E-261		CNTLN	1.94674307258776E-43	0.37199208825962099	0.252	0.14199999999999999	4.4294245130589298E-39		PSRC1	0	0.57899756192342	0.27900000000000003	2.5999999999999999E-2	3.3570226722864902E-308		CEP170	7.7945661379018995E-195	0.50811619648092399	0.67600000000000005	0.32400000000000001	1.77349763335682e-190		ACSL6
ZIC4	1.7684335519553399E-223	0.41007771704802998	0.46800000000000003	0.33700000000000002	4.0237168607639899E-219		TBCB	2.30837448522867E-259	0.36854489592834599	0.45500000000000002	0.46300000000000002	5.2522444662408004E-255		HACD3	5.7497488570092099E-171	0.35788853014675398	0.81399999999999995	0.57999999999999996	1.30824035743531E-166		SIVA1	2.6519172690941699E-181	0.518246458203237	0.60299999999999998	0.33	6.0339073623699698E-177		TUBG1	2.6211979445895599E-46	0.37137220929992598	0.27	0.15	5.9640116833246297E-42		HP1BP3	1.83585912648771E-157	0.57794480739360499	0.73099999999999998	0.47	4.1771302704974799E-153		YPEL3	7.7856499527443304E-213	0.50569287506065097	0.57699999999999996	0.22500000000000001	1.77146893374792E-208		KCNV2
RP13-714J12.1	8.9092834942050407E-304	0.40940969152970003	0.154	3.5000000000000003E-2	2.02712927343647E-299		CXADR	1.1183524502455E-239	0.36851509941048	0.47099999999999997	0.46400000000000002	2.5445873300435799E-235		CA11	8.5067549980428797E-125	0.35778605183692902	0.27800000000000002	0.111	1.9355419647047e-120		HMGB3	6.2413698383944204E-233	0.51713064347481297	0.63300000000000001	0.314	1.42009887932988E-228		BRCA2	3.4720124345834799E-81	0.37081929064972202	0.17799999999999999	5.6000000000000001E-2	7.8998698924078E-77		RP11-620J15.3	2.4939510482808401E-142	0.57749345236060901	0.44700000000000001	0.185	5.6744868201533901E-138		DCBLD2	6.3606997006961698E-236	0.50557546857369196	0.56499999999999995	0.20200000000000001	1.4472500028993999E-231		DDIT3
BCAP31	5.5396732692037903E-242	0.40418253806454502	0.51800000000000002	0.33700000000000002	1.2604418589419399E-237		ZBTB38	2.8127464231613598E-111	0.36782796932471701	0.25	0.20300000000000001	6.3998419366190505E-107		MDK	6.89202034545893e-150	0.35688351976866201	0.876	0.73199999999999998	1.56814138920227E-145		GINS2	1.43565646209411E-223	0.51431600308666203	0.45200000000000001	0.17199999999999999	3.2665491482027199E-219		MSH6	5.0825542029201703E-49	0.37049288686986598	0.23	0.128	1.15643355779043E-44		NUDCD2	1.5372667641929201E-154	0.57627444598181998	0.55200000000000005	0.26300000000000001	3.49774306856816e-150		PTOV1	3.0951045917514802E-184	0.49945370512950599	0.50600000000000001	0.193	7.04229147761215e-180		SELK
ADGRB3	7.02162748172435e-240	0.39987569515597099	0.17499999999999999	6.0999999999999999E-2	1.5976309009167401E-235		CH17-125A10.2	1.5322919906163499E-82	0.36706460990592399	0.189	0.13100000000000001	3.4864239662493899E-78		GPC6	1.60937682707478E-116	0.35589398541884698	0.29399999999999998	0.127	3.6618150946432501E-112		ANP32B	3.2162371583273498E-194	0.50702377652042996	0.71	0.436	7.31790440634222e-190		CASP8AP2	1.01109797820804E-42	0.36865597607459999	0.28399999999999997	0.17399999999999999	2.3005512298167599E-38		SMC2	1.31719260854545e-170	0.57334747692617205	0.502	0.20100000000000001	2.9970083422234601E-166		NFIA	1.4643545765588301E-303	0.49781331298257703	0.82699999999999996	0.39200000000000002	3.3318459680443102E-299		PET100
TRPM3	2.02108531124147e-210	0.39738193057759302	0.41499999999999998	0.24399999999999999	4.5985754086677202E-206		HERPUD1	3.9781382799506899E-108	0.36348246830168401	0.27900000000000003	0.22	9.0514580283718095E-104		KCNA5	5.60039984140597e-90	0.35323159182226499	0.4	0.23	1.2742589759151E-85		DNAJC9	3.3405600970134199E-226	0.50691512076077705	0.433	0.157	7.6007763887346197E-222		SSRP1	2.8156698442332901E-39	0.365874773113878	0.35199999999999998	0.23899999999999999	6.4064935965839999E-35		EMC9	2.3745084432467101E-194	0.56828462655666201	0.40899999999999997	0.123	5.40271906091924e-190		LINC00657	1.51840066498917E-166	0.49662081778946199	0.55500000000000005	0.24299999999999999	3.4548170330498701E-162		ATP2B1
PTP4A3	6.7678704441986803E-205	0.39632422965001701	0.20399999999999999	8.5000000000000006E-2	1.53989356216853e-200		GDI1	2.3019732078420902E-139	0.36341762784470799	0.30299999999999999	0.26500000000000001	5.2376796398031199E-135		STARD9	1.4659510605619501E-117	0.35172764855567901	0.24299999999999999	9.2999999999999999E-2	3.3354784480965998E-113		ASPM	0	0.50619348511199203	0.33400000000000002	6.6000000000000003E-2	0		SMS	8.8654917744141403E-45	0.36398328614284697	0.498	0.38400000000000001	2.01716534343245e-40		RAN	2.5459370355063699E-191	0.56805450078127295	0.81200000000000006	0.59099999999999997	5.7927705368876404E-187		SDCCAG8	3.0483177205100998E-177	0.494878226114707	0.64400000000000002	0.31	6.9358373094766203E-173		NUDT14
CNTNAP2	5.8949071853628104E-216	0.39370975916123202	0.47299999999999998	0.28100000000000003	1.3412682318856E-211		PAX6	2.6150589503853099E-76	0.36325158828700699	0.108	7.4999999999999997E-2	5.9500436298116897E-72		GRIK1	1.7710049839851301E-104	0.35007816465193498	0.20100000000000001	7.1999999999999995E-2	4.02956764006137e-100		CEP152	3.49291212749886e-300	0.50503421583911901	0.27	4.2999999999999997E-2	7.94742296369816E-296		HNRNPF	1.01682304084345E-49	0.36172676493851302	0.47099999999999997	0.36599999999999999	2.3135774648310999E-45		CDKN2D	1.42827877988248E-146	0.56703746002451505	0.39300000000000002	0.14299999999999999	3.2497627078666099E-142		UBTF	9.3362715980547999E-173	0.49086340347726998	0.58099999999999996	0.25800000000000001	2.1242818767054098E-168		POLR2L
GPC6	3.2642877101482702E-197	0.393321718786173	0.24	0.11600000000000001	7.4272338269003604E-193		CCDC102B	2.20149524824271e-100	0.36186280624645101	0.104	0.06	5.0090621383266403E-96		PGM2L1	8.9923852473271204E-102	0.34846362117852298	0.40300000000000002	0.222	2.0460374153243399E-97		ACYP1	3.0966170338664699E-198	0.490604947965468	0.46400000000000002	0.193	7.0457327371563798E-194		ACYP1	2.0818992433675501E-32	0.361604780917678	0.314	0.20799999999999999	4.7369453484342002E-28		HYLS1	1.7139634591739001E-197	0.566252031142081	0.37	9.8000000000000004E-2	3.89978105865837E-193		DYNC1LI2	1.1695314785292399E-162	0.49058014822209101	0.61499999999999999	0.29799999999999999	2.6610349730975902E-158		BCL2L1
SON	0	0.39303830066691098	0.85699999999999998	0.68100000000000005	0		ITGB1	2.3402517271707501E-131	0.36156123520602701	0.28100000000000003	0.24099999999999999	5.3247747548316001E-127		NTN5	1.78387630189868E-152	0.346973196027827	0.19800000000000001	5.3999999999999999E-2	4.0588537497100701E-148		RAD21	1.5723483921132e-190	0.48873429446377298	0.69	0.40600000000000003	3.5775642965751599E-186		CHGA	2.1232675134124798E-31	0.35925349631151998	0.48099999999999998	0.39400000000000002	4.8310705732674199E-27		DTYMK	1.02543779319439E-168	0.56078263568463704	0.47	0.18	2.3331786108552002E-164		SET	1.2569305587782901E-158	0.48936836634254499	0.84799999999999998	0.626	2.8598941003882498E-154		CCDC181
ELOVL4	9.22297686183983E-167	0.39069724302962	0.20300000000000001	0.09	2.09850392537442E-162		MPP3	1.90149606707782E-96	0.36082146922282199	0.246	0.193	4.3264740014221597E-92		GNG11	4.5546637253831704E-112	0.34592006420906402	0.11799999999999999	2.5999999999999999E-2	1.03632263743643E-107		ORC6	9.3962664099333404E-233	0.48861344327872103	0.33200000000000002	9.0999999999999998E-2	2.1379324962521301E-228		EEF1B2	2.4176136944369199E-61	0.358611787551817	0.65	0.56000000000000005	5.5007964389523202E-57		ATP5B	7.2497321009297797E-167	0.55970681164176905	0.82199999999999995	0.57999999999999996	1.64953154492455E-162		YBX1	2.2931623829037501E-199	0.48808577596423702	0.94099999999999995	0.85699999999999998	5.2176323698209098E-195		PPFIA2
ARID4A	7.5909093764428196E-273	0.38662690609950501	0.67300000000000004	0.48199999999999998	1.72715961042203E-268		GRIP2	4.4205697519501097E-78	0.36067680263814	0.112	6.5000000000000002E-2	1.0058122356612099E-73		LRRC16A	5.2079972707814601E-127	0.34447217131203101	0.26100000000000001	9.9000000000000005E-2	1.1849756190209099E-122		CDCA5	0	0.48855760388928399	0.255	3.4000000000000002E-2	0		RAD51	1.7183593712659101E-87	0.35541859739937998	0.13600000000000001	3.1E-2	3.9097830774413198E-83		SPAG5	2.2863268627391499E-229	0.55870665808703701	0.26	3.6999999999999998E-2	5.20207951079039E-225		ECI1	4.7902166275043002E-186	0.48493177437034601	0.33200000000000002	8.5999999999999993E-2	1.0899179892560501E-181		CHURC1
LRRC16A	1.02843928533422e-210	0.38590853206313203	0.20799999999999999	8.7999999999999995E-2	2.3400079059209401E-206		HIST3H2A	1.21003142009387E-107	0.35967961903340101	0.214	0.16500000000000001	2.7531844901395901E-103		HNRNPA1	1.3528365620886099E-241	0.34410730921092098	0.97599999999999998	0.873	3.0781090297202001E-237		GGH	3.53203834111328E-209	0.48701810826033098	0.46600000000000003	0.189	8.0364468375350494E-205		CDK2	1.95883633678366E-75	0.35461794452606499	0.16	4.8000000000000001E-2	4.4569403170838601E-71		KRIT1	1.5578273633164001E-53	0.55460950593452496	0.44600000000000001	0.29199999999999998	3.5445245997537997E-49		YWHAH	2.6478660028607301E-174	0.48488095101582701	0.53200000000000003	0.218	6.02468951630901e-170		SAMD7
PRMT1	4.2980952664026096E-291	0.38140105601414598	0.72099999999999997	0.54100000000000004	9.7794561596458501E-287		ASPHD1	2.8688447882576299E-104	0.35885074530377897	0.218	0.17100000000000001	6.52748254672259e-100		RPL11	5.0790133734444701E-249	0.33638744330585202	0.98499999999999999	0.93899999999999995	1.15562791285982E-244		RHEB	3.98667221611315e-200	0.48627207304254799	0.79700000000000004	0.52500000000000002	9.0708752933222499E-196		SLC25A5	2.5854517956041198E-56	0.35454953540303902	0.58799999999999997	0.496	5.8826784705380498E-52		BUB1	1.59560759255129E-302	0.55305113192287403	0.253	2.1000000000000001E-2	3.6304859553319601E-298		USP22	1.1462699757565599E-171	0.48337204943940698	0.66500000000000004	0.33700000000000002	2.6081080758389001E-167		ENO2
GRIK1	1.28671227207246E-178	0.38116590701161401	0.16400000000000001	6.0999999999999999E-2	2.92765643264647E-174		TSC22D3	7.0789259368227702E-96	0.358176767308578	0.24099999999999999	0.159	1.61066801840529E-91		RPF1	6.9756415335201498E-108	0.33590442395997799	0.35299999999999998	0.17599999999999999	1.5871677181218399E-103		CASC5	1.38158462119196e-310	0.48550113777793902	0.27100000000000002	4.1000000000000002E-2	3.1435194885980699E-306		ZWILCH	3.07193680838879E-49	0.351299913909359	0.18	7.9000000000000001E-2	6.98957782012702E-45		RUVBL2	1.8266783066759399E-163	0.55288304868709304	0.46200000000000002	0.17699999999999999	4.1562411511797698E-159		MT-CO2	0	0.48259782249828298	0.999	0.98599999999999999	0		CNGB1
ANXA5	3.19151734079589E-187	0.37978559798971001	0.35199999999999998	0.23100000000000001	7.2616594055128804E-183		RP11-553L6.5	1.37617107520819E-92	0.35644870082420399	0.188	0.14000000000000001	3.1312020474211902E-88		TPI1	1.3597911478330799E-172	0.33437356467150697	0.91	0.71899999999999997	3.0939327986646199E-168		SKA2	2.60700034332697E-184	0.48014394932561	0.60799999999999998	0.32300000000000001	5.93170788117185e-180		BARD1	6.8876413967857902E-49	0.351010963204473	0.16600000000000001	6.9000000000000006E-2	1.5671450470106701E-44		MAP4K4	6.19117399437518e-120	0.55113605061520199	0.56000000000000005	0.29599999999999999	1.40867781894018E-115		HTATSF1	8.0445446382225601E-165	0.482396472713641	0.58699999999999997	0.27200000000000002	1.83037524153478e-160		SPCS1
IMPDH1	1.1965011155476899E-228	0.37791241142953502	0.19900000000000001	7.9000000000000001E-2	2.7223989882056501E-224		CSRP2	1.18083675959428E-126	0.35617618645413202	0.504	0.35499999999999998	2.68675787910486E-122		MYC	1.1186126573359E-56	0.33146525182738601	0.14099999999999999	5.8000000000000003E-2	2.5451793792363801E-52		SNRPB	9.9989408200166999E-173	0.47974543230747002	0.61399999999999999	0.34399999999999997	2.2750590047783998E-168		TMEM98	4.3061212108730699E-33	0.35004733234834501	0.28999999999999998	0.186	9.7977175910995102E-29		ZWINT	3.6352674738509198E-175	0.54891640435359101	0.34899999999999998	9.7000000000000003E-2	8.2713240832530005E-171		FAM200B	9.0378984756275904E-165	0.482073548935887	0.58599999999999997	0.27100000000000002	2.05639304015955e-160		MRLN
DNAJC3-AS1	2.74879350424186e-180	0.37772506595104899	0.26100000000000001	0.13600000000000001	6.2543298602015097E-176		POLR2F	4.11331463745138E-232	0.35412028875860102	0.42199999999999999	0.42499999999999999	9.3590247945931197E-228		PCBP4	3.28728032384477E-127	0.32960532440941898	0.70399999999999996	0.48899999999999999	7.4795489208440104E-123		PKMYT1	0	0.47660329620250602	0.24199999999999999	2.7E-2	0		H2AFV	4.03497118263587E-52	0.348595934758266	0.61699999999999999	0.501	9.1807699318513897E-48		CCNA1	0	0.54281514739756898	0.191	5.0000000000000001E-3	0		JUND	3.4594091045778903E-222	0.48117922791851703	0.63900000000000001	0.27100000000000002	7.8711935356460603E-218		GABRG2
OLFM3	2.91697870761255E-196	0.37625727650699697	0.16	5.5E-2	6.6370016534308303E-192		RPS24	0	0.35159939787404398	0.92300000000000004	0.89300000000000002	0		RPL4	1.10174424644531E-174	0.32825800383697601	0.93600000000000005	0.81299999999999994	2.50679868393701e-170		MCM10	0	0.475500474009589	0.24199999999999999	0.03	2.4345112265291598E-304		XRCC5	8.1529848008390102E-61	0.34703111690701699	0.625	0.53700000000000003	1.8550486317349E-56		PARPBP	5.42968021320284e-250	0.542483880799429	0.28499999999999998	4.1000000000000002E-2	1.23541513891004E-245		TMOD2	2.26980644592558E-187	0.478782780490904	0.34399999999999997	8.7999999999999995E-2	5.1644906064144802E-183		IMPG1
SRRM4	9.6563143982467608E-208	0.37508375883661099	0.54	0.378	2.19710121503309E-203		UCHL1	3.2801083446783102E-122	0.35156160148481203	0.33	0.27200000000000002	7.4632305166465701E-118		MIR99AHG	6.0058347000829498E-143	0.328144359181687	0.58899999999999997	0.35199999999999998	1.3665075693098701E-138		LRR1	4.3574230699851302E-278	0.473464330162988	0.26500000000000001	4.4999999999999998E-2	9.9144447111371701E-274		CENPW	6.1706179192729104E-28	0.34604270028428402	0.28699999999999998	0.19600000000000001	1.4040006951721599E-23		KIFC1	1.55179541100878E-224	0.53388228331347798	0.26300000000000001	3.7999999999999999E-2	3.53080009866827e-220		FGD5-AS1	3.2085734796130903E-172	0.47572362748362002	0.53300000000000003	0.221	7.3004672381636702E-168		BRMS1L
CEACAM21	1.06528921884665E-238	0.37155274781947301	0.16700000000000001	5.1999999999999998E-2	2.4238525596417699E-234		TUBA1C	7.15157236763958e-90	0.34833926184229003	0.16	9.9000000000000005E-2	1.62719726080903E-85		RPL36	6.2306336035116904E-217	0.32771390056194799	0.98	0.874	1.41765606380702E-212		DSN1	6.51499694575481E-252	0.47300349677003301	0.29599999999999999	6.5000000000000002E-2	1.4823572550675901E-247		HNRNPAB	1.0033281549803101E-48	0.34588181906759902	0.42699999999999999	0.33700000000000002	2.2828725510267102E-44		GPSM2	1.9090580788642E-161	0.53097270589213497	0.38100000000000001	0.124	4.3436798468397198E-157		NXPH1	2.1976476999749299E-206	0.47568272006187501	0.29899999999999999	5.7000000000000002E-2	5.00030781175297E-202		MACROD2
RPL39	0	0.36735034277092898	0.98899999999999999	0.89200000000000002	0		GABARAPL2	1.01589642330855E-305	0.34750731028687198	0.59	0.59799999999999998	2.3114691319539401E-301		TMEM123	7.3074640428020106E-105	0.32673714722709801	0.19500000000000001	6.9000000000000006E-2	1.66266729365874e-100		DCXR	8.9352526905515301E-169	0.47252750846965103	0.45500000000000002	0.20399999999999999	2.03303804468119E-164		ZIM2-AS1	3.1884980417442299E-65	0.34530453535908001	0.157	5.1999999999999998E-2	7.2547895943806494E-61		ATCAY	3.9233845033022198E-173	0.53086636531659204	0.249	4.8000000000000001E-2	8.9268767603635505E-169		HPCAL1	7.9496681626199902E-213	0.474768719505754	0.38400000000000001	9.8000000000000004E-2	1.8087879970409301E-208		IGF2BP3
MAP1B	0	0.36651818985173101	0.93700000000000006	0.79800000000000004	0		MAGED2	2.6870472843671699E-215	0.34639576304548297	0.42099999999999999	0.43	6.1138386861206101E-211		RPL18A	4.7590666766477302E-185	0.32603393219681498	0.98599999999999999	0.94199999999999995	1.08283044093766e-180		NASP	2.2264683435441202E-165	0.47152269513509798	0.63800000000000001	0.374	5.0658834220659403E-161		CCNE2	1.3946872831545701E-75	0.34497737542003298	0.13	3.2000000000000001E-2	3.1733319753615798E-71		HMMR	7.5642882569593401E-263	0.52852418723393102	0.23699999999999999	2.1999999999999999E-2	1.7211025071059599E-258		MAP2K2	4.2089695875377699E-169	0.46979273616817302	0.34200000000000003	9.6000000000000002E-2	9.5766685025246799E-165		RDH12
RPS26	0	0.36559238743924599	0.90700000000000003	0.70299999999999996	0		IDH2	6.5644587504911302E-124	0.339339073397257	0.29899999999999999	0.27	1.4936112994992501E-119		RPL35	4.8670258180231802E-202	0.32598492513171701	0.97199999999999998	0.874	1.1073943843748099E-197		NCAPD3	2.64097116737145e-200	0.47118990017561602	0.315	9.1999999999999998E-2	6.0090016971202704E-196		UFD1L	4.67272273749221E-34	0.34477025829966601	0.28999999999999998	0.186	1.0631846044616E-29		HJURP	1.5089374279021099E-261	0.52759259901706601	0.24199999999999999	2.4E-2	3.4332853297056797E-257		SEPT3	1.5645461848029501E-205	0.46960932434158698	0.35199999999999998	8.3000000000000004E-2	3.5598119342821602E-201		MAP7
RARS2	9.1038056495813799E-183	0.36414362311959397	0.25900000000000001	0.14499999999999999	2.0713888994492499E-178		CRMP1	2.9309838381378699E-137	0.33707707155127298	0.33400000000000002	0.29299999999999998	6.6688675269150903E-133		DISC1	1.3826862658290699E-123	0.32387141531700903	0.182	5.5E-2	3.14602606064088E-119		MIS18BP1	5.2610925348955003E-192	0.46854698843416798	0.49	0.217	1.1970563844647701E-187		SIVA1	3.8015874710127503E-37	0.34160630060807501	0.441	0.34699999999999998	8.6497519727952996E-33		ARHGAP11B	2.03496090684157E-238	0.521938376376608	0.23699999999999999	2.7E-2	4.6301465513366298E-234		USP46	4.4662084956151498E-182	0.46815410697110099	0.35799999999999998	9.7000000000000003E-2	1.0161964190073101E-177		GSTP1
FRMD4B	8.18587539608393e-130	0.36238424039654799	0.30099999999999999	0.183	1.86253222887098E-125		UQCRC2	1.74841320495528E-183	0.33511517579125499	0.34100000000000003	0.33700000000000002	3.9781645652347502E-179		CENPW	9.6237627976718106E-94	0.323824428304545	0.35099999999999998	0.186	2.18969474935427E-89		KIF20B	6.1380743854793505E-184	0.46784265210803999	0.32	0.10199999999999999	1.3965960649281199E-179		PARP1	6.1129300046685604E-44	0.340584408852799	0.51300000000000001	0.42799999999999999	1.3908749639622401E-39		CDCA2	2.3608258663222301E-305	0.52017582813099295	0.253	0.02	5.37158709364297E-301		PHC2	1.58570627798316E-144	0.467519943191471	0.42599999999999999	0.16600000000000001	3.60795749429508e-140		MAP1B
FAM60A	3.3238098237332199E-181	0.36236552998956201	0.39900000000000002	0.26100000000000001	7.5626644919402002E-177		AP5M1	1.3602329440694501E-164	0.33423874951386101	0.376	0.373	3.09493801764121e-160		RPL21	2.1552188617922499E-236	0.323753070524881	0.996	0.93799999999999994	4.9037694762359E-232		KIF23	0	0.46641252808838402	0.25800000000000001	3.5000000000000003E-2	0		PSIP1	1.4893927004837499E-34	0.34020890625731598	0.45200000000000001	0.35799999999999998	3.38881521141067e-30		NDE1	1.59822218466597E-283	0.51849936176397604	0.248	2.1999999999999999E-2	3.6364349367704902E-279		PTEN	2.3859234209932802E-165	0.463895367549509	0.39500000000000002	0.129	5.42869155978601E-161		RAMP1
PARP6	5.5371620552571099E-164	0.36131533580201902	0.30199999999999999	0.188	1.2598704824326499E-159		PRKX	3.5127945114030198E-103	0.32968133863015597	0.21099999999999999	0.17199999999999999	7.9926613517952903E-99		RPL13A	7.1582686313465397E-244	0.322870940414897	1	0.98399999999999999	1.6287208616902801E-239		CCP110	4.3194790525540298E-176	0.46439429035149798	0.46400000000000002	0.20699999999999999	9.8281106882761802E-172		PGAM1	8.3710841810025604E-35	0.33736186724871697	0.40100000000000002	0.30099999999999999	1.90467278370351e-30		RHEB	9.03918089837907e-140	0.51496436582486804	0.78300000000000003	0.53400000000000003	2.05668482980819E-135		PAK2	6.5777647332223395E-148	0.46141110215376302	0.60799999999999998	0.30399999999999999	1.4966388097500799E-143		CRYBG3
TMA7	0	0.36103443329878498	0.89900000000000002	0.73099999999999998	0		NRN1	7.89170984227076e-260	0.32955908988531202	0.56299999999999994	0.57199999999999995	1.79560074041187E-255		PRKD3	4.7446127735804098E-92	0.32209308670158099	0.29499999999999998	0.14399999999999999	1.07954174437275E-87		RFC4	4.60094816019476e-220	0.46430149586390501	0.35399999999999998	0.108	1.04685373488911E-215		PRKDC	8.20962526849665e-40	0.337197053742676	0.40200000000000002	0.311	1.86793603734104E-35		BTG3	1.91191986082461e-120	0.51387087228157602	0.46500000000000002	0.215	4.3501912593342298E-116		EIF4B	1.4134313344436999E-174	0.45635215548459002	0.57199999999999995	0.25	3.21598031525976e-170		LMOD2
SLIRP	4.3797455606105101E-227	0.36003212160754999	0.63800000000000001	0.45700000000000002	9.9652350740571004E-223		SMARCB1	3.5180474532537502E-202	0.325960657171316	0.39800000000000002	0.40300000000000002	8.0046133703882495E-198		OLFM1	3.2052148070658298E-75	0.31407291486220201	0.34100000000000003	0.19900000000000001	7.2928252505168804E-71		SPC24	2.1981957694139298E-285	0.46162764636133802	0.219	2.5999999999999999E-2	5.0015548341475098E-281		CISD2	2.8624053434174798E-29	0.33683971134146001	0.36099999999999999	0.26200000000000001	6.5128308778777897E-25		CDC25B	0	0.51088003719493902	0.24199999999999999	1.6E-2	2.0193237393366299E-307		TMEM158	1.49988203647357E-213	0.45597814491190303	0.27900000000000003	4.8000000000000001E-2	3.4126815975883101E-209		PLA2G4C
UTRN	7.7918459533410001E-187	0.35694412111336898	0.14899999999999999	5.0999999999999997E-2	1.77287870976368E-182		RUNDC3B	1.24467894431601E-71	0.32499613722523002	0.16600000000000001	0.11899999999999999	2.83201800200222E-67		EIF4A1	2.1527017214009601E-96	0.31352880850931503	0.501	0.314	4.8980422267035903E-92		MELK	5.98115870855413e-320	0.45888322074735999	0.23899999999999999	2.8000000000000001E-2	0		C1orf61	2.6013265914255599E-25	0.33575084029436397	0.45200000000000001	0.35299999999999998	5.9187983934705703E-21		FAM133B	6.85132223937444e-50	0.50972997953412302	0.56699999999999995	0.42599999999999999	1.5588813491248701E-45		BRD7	6.3286416774524106E-129	0.45543825866534898	0.41799999999999998	0.17100000000000001	1.43995584087075E-124		PDCD4
RPL26	0	0.35465240681043703	0.90300000000000002	0.71499999999999997	0		PRCP	3.7666325724535002E-84	0.32476876677935401	0.154	0.11	8.57021909210344e-80		CACNA2D1	1.8427128278934198E-133	0.31250272965055598	0.55400000000000005	0.32800000000000001	4.1927244973058998E-129		DLGAP5	1.6632331385219099E-264	0.45857646489682402	0.224	3.2000000000000001E-2	3.78435436007891e-260		TMEM97	6.2840982796276701E-35	0.334481944218669	0.33600000000000002	0.22800000000000001	1.42982088156368e-30		AURKB	1.68897899889139E-215	0.49938738501917801	0.246	3.4000000000000002E-2	3.8429339161775896E-211		KCNA1	7.5880575157131394E-241	0.454951935025253	0.40799999999999997	0.107	1.72651072655021E-236		USH2A
CRYBG3	1.0595367629499899E-163	0.350419944928611	0.223	0.11899999999999999	2.4107639967401101E-159		EXPH5	3.2403486440288202E-77	0.324244675974525	0.189	0.13300000000000001	7.3727652697587797E-73		CEACAM21	4.0727460182130003E-104	0.31224462432320699	0.191	6.6000000000000003E-2	9.26671901524005e-100		HIST1H1B	8.9395038833904504E-212	0.455921180581218	0.17100000000000001	2.4E-2	2.0340053185878301E-207		HPRT1	9.983202466875081E-32	0.33434892461311	0.245	0.14799999999999999	2.27147805728809E-27		CDKN2C	9.0929048294125404E-146	0.499093873240262	0.375	0.129	2.0689086358362301E-141		NRN1	4.4003354992015999E-154	0.45489313971588702	0.82599999999999996	0.55500000000000005	1.00120833613334E-149		IDH1
TRAK2	2.28307021965095E-193	0.34958012001958999	0.22700000000000001	0.128	5.1946696707718002E-189		ADCY1	3.9897216690220997E-104	0.32323351045253401	0.23400000000000001	0.186	9.07781371352599e-100		GNB3	0	0.31126211748702398	0.72799999999999998	0.35299999999999998	0		TMEM106C	2.25627233851732E-188	0.45576485689920798	0.35099999999999998	0.11899999999999999	5.1336964518284596E-184		MTHFD1	3.4925107055902601E-58	0.33345609646618701	0.17499999999999999	6.8000000000000005E-2	7.9465096084295198E-54		OIP5	6.4070266742387299E-197	0.495298731941682	0.248	3.9E-2	1.4577907791895401E-192		TP53BP2	4.7977327575903E-151	0.45406666917113803	0.42199999999999999	0.155	1.0916281343345199E-146		ANO2
CPLX3	1.94052946048128E-149	0.34942234514710402	0.25600000000000001	0.154	4.4152866814330599E-145		VPS35	2.9080609905485401E-181	0.32288291072219899	0.36599999999999999	0.371	6.6167111717950897E-177		RELN	5.3594492412028999E-88	0.30739863255233901	0.54700000000000004	0.36299999999999999	1.2194354858509E-83		DIAPH3	6.1215384546380395E-306	0.454351465703141	0.23599999999999999	2.9000000000000001E-2	1.39283364458379E-301		DGKB	2.81592323559624E-17	0.33283774974577202	0.217	0.152	6.4070701379521398E-13		FKBP2	2.39524324126431e-110	0.49459879006207302	0.67600000000000005	0.43099999999999999	5.4498969468486803E-106		HNRNPH3	9.0858159415514503E-175	0.453708439624604	0.75900000000000001	0.42899999999999999	2.0672957011812e-170		BAG1
NDUFA3	8.3665344629056206E-183	0.34670978661950103	0.54900000000000004	0.40899999999999997	1.9036375863449199E-178		TMEM161B-AS1	6.7917031154666603E-121	0.32227005835394101	0.26800000000000002	0.25700000000000001	1.5453162098621299E-116		TNFRSF14	1.59617336019795E-112	0.307338668823044	0.17599999999999999	5.5E-2	3.6317732464584001E-108		ACAT2	3.0459874093529199E-186	0.45260722718576601	0.40300000000000002	0.155	6.9305351525007098E-182		RPS5	4.6540360320109503E-71	0.33252128116826601	0.93400000000000005	0.91800000000000004	1.0589328183634501E-66		ARL4A	8.1188629168832999E-137	0.49078284902859398	0.36199999999999999	0.127	1.8472848794784601E-132		RPL30	3.30548037983359E-219	0.45283202649017401	0.96499999999999997	0.873	7.5209595082353698E-215		B3GAT2
PCLO	9.48007100305209e-170	0.34529877327480502	0.25900000000000001	0.156	2.1570005553244399E-165		SMAD1	4.7370378817146898E-92	0.32140473325242502	0.17100000000000001	0.13100000000000001	1.0778182292265401E-87		RPS15	1.70585909558483E-247	0.30509393558727799	0.999	0.97	3.8813412001841599E-243		FAM111B	5.8312856394021201E-292	0.449218347752186	0.24299999999999999	3.4000000000000002E-2	1.3267924215331601E-287		FAM213A	8.7445633986084998E-34	0.328788261583147	0.36399999999999999	0.254	1.9896505100853901E-29		CEP70	1.38998201254788E-136	0.48358803934132899	0.35199999999999998	0.11899999999999999	3.1626260731501898E-132		PPP3CB	1.8516104167863399E-178	0.450763849942795	0.379	0.111	4.2129691813139601E-174		LINC00599
MYEOV2	4.1038638001480502E-202	0.34401458410848101	0.61799999999999999	0.46200000000000002	9.3375213044768404E-198		H2AFY2	3.72752771972335E-177	0.32070214206570202	0.36	0.36099999999999999	8.4812438206865296E-173		EPS8	1.0836271120954799E-115	0.30504262153386502	0.57099999999999995	0.35799999999999998	2.4655767681508399E-111		HNRNPA2B1	1.85645455602473E-263	0.44434073191102202	0.94199999999999995	0.80700000000000005	4.2239910513230597E-259		SHD	8.8461884899015398E-33	0.32763359481857701	0.13100000000000001	6.5000000000000002E-2	2.0127732671073E-28		KIAA1524	4.5871393743157799E-164	0.48103914637373901	0.315	8.3000000000000004E-2	1.0437118218380701E-159		LMO4	1.8643538299481099E-148	0.450105093486246	0.42099999999999999	0.156	4.2419642692809401E-144		COBLL1
MFSD11	3.95474405939131E-164	0.34239446820584202	0.245	0.13600000000000001	8.99822915833305e-160		BMI1	3.8619224925724801E-118	0.32058524306634001	0.23599999999999999	0.224	8.7870322473501699E-114		CHD7	2.5765539649359601E-103	0.30434150374696201	0.60499999999999998	0.40300000000000002	5.8624332364187796E-99		LIG1	1.2304040245152599E-196	0.444144859928151	0.311	9.1999999999999998E-2	2.7995382769795701E-192		PRDX2	2.79640291033854E-104	0.32756531501014702	0.89700000000000002	0.85099999999999998	6.36265554189327e-100		MORF4L2	1.23966485168036E-117	0.47930740331302002	0.72699999999999998	0.47799999999999998	2.8206094370283198E-113		CCNG2	7.88046430196867e-160	0.44816773727577303	0.57899999999999996	0.26800000000000002	1.79304204262693E-155		MEIS2
CALD1	2.2989111742589002E-189	0.34217498387823603	0.57499999999999996	0.42299999999999999	5.2307125947912701E-185		RTN3	7.7727007514270504E-282	0.31880828322738503	0.55100000000000005	0.57199999999999995	1.7685226019721999E-277		RPS20	5.3696677842854601E-195	0.30423626400586701	0.97799999999999998	0.89700000000000002	1.22176051095847e-190		CMC2	6.4978895912233297E-161	0.44394762958758699	0.40500000000000003	0.17100000000000001	1.4784648186910401E-156		C9orf142	2.31161184697624E-28	0.32666448206653298	0.309	0.215	5.2596104354250499E-24		LDHA	2.2815362341459e-110	0.47621895304175399	0.66900000000000004	0.41399999999999998	5.1911793935521601E-106		CTNNBIP1	4.2231040720223598E-191	0.447913033344573	0.27700000000000002	5.7000000000000002E-2	9.6088286950724795E-187		ATP5A1
TMEM38B	8.2749670267344504E-157	0.34100328969222499	0.23699999999999999	0.13900000000000001	1.88280324759289E-152		IDH3G	1.96037575849629E-109	0.31826263079070299	0.23400000000000001	0.218	4.4604429633066096E-105		ZNF711	3.6272451362052797E-61	0.30405667496692901	0.25900000000000001	0.14599999999999999	8.2530708584078701E-57		HSPB11	6.1309520915075004E-184	0.44343277298495598	0.47699999999999998	0.21099999999999999	1.3949755293807E-179		FANCA	8.8716392287372595E-48	0.325813921026543	0.14799999999999999	5.8000000000000003E-2	2.0185640737145899E-43		DEPDC1B	6.8685293823406601E-175	0.47108756833985699	0.23899999999999999	4.2000000000000003E-2	1.56279649036397e-170		SSU72	5.2242136548199999E-151	0.44736192888730197	0.41399999999999998	0.151	1.18866533288119E-146		FEZ2
ROMO1	7.0698633945000702E-179	0.33917463666819497	0.58299999999999996	0.438	1.6086060181505999E-174		SLC24A2	3.33313690056278e-60	0.31814364139885498	0.11	6.4000000000000001E-2	7.5838863898505004E-56		PHEX-AS1	2.8613641756360999E-129	0.30365779243311097	0.108	1.9E-2	6.5104619088248102E-125		SLBP	4.44336437239751E-155	0.44319968624919898	0.4	0.17100000000000001	1.0109986956516e-150		BUB3	1.47676381705153e-30	0.325058419357379	0.42199999999999999	0.316	3.3600807129373402E-26		CENPW	3.5014876069214301E-113	0.47011952541678098	0.42499999999999999	0.188	7.9669347520283303E-109		MAP1LC3B	1.3954322904861E-173	0.44654787943846003	0.63500000000000001	0.30399999999999999	3.1750270905430298E-169		TUBB4B
ATP5A1	1.9850657005437999E-268	0.33741270887572	0.78700000000000003	0.61199999999999999	4.51661998844731E-264		ZFAND6	9.1757773385690594E-193	0.31753864835353501	0.41399999999999998	0.43	2.0877646178446201E-188		FBL	2.4227175863365899E-85	0.30245076002681498	0.443	0.27300000000000002	5.5124093241916296E-81		STMN1	0	0.44224732055358901	0.999	0.97199999999999998	0		NDUFA6	1.8585786808813899E-31	0.32501380248800299	0.44800000000000001	0.34699999999999998	4.2288240726094298E-27		CCDC18	3.2005721112077998E-183	0.46803988199440499	0.24399999999999999	4.2000000000000003E-2	7.2822617246311094E-179		NETO2	1.72661777687378E-197	0.44606172551941498	0.377	0.10100000000000001	3.9285734277208999E-193		IFI27
TMEM176B	1.7135655703394401E-152	0.33697400748927597	0.185	7.5999999999999998E-2	3.8988757421933301E-148		CLIP3	1.16062828389218E-75	0.31696424306975701	0.13900000000000001	9.0999999999999998E-2	2.6407775343398699E-71		BAZ1A	3.25987433302297E-82	0.30221179206526899	0.36699999999999999	0.20799999999999999	7.4171920699271697E-78		PPIA	1.01655996620026E-229	0.43624125712003797	0.91100000000000003	0.745	2.3129788910954501E-225		MT2A	3.6255706755355001E-25	0.324176289458458	0.22600000000000001	0.14399999999999999	8.2492609580459296E-21		CEP55	2.36908349982445E-259	0.46464106647349102	0.21299999999999999	1.6E-2	5.3903756871505705E-255		NT5DC2	1.2221819219040001E-155	0.44563067283518498	0.34899999999999998	0.106	2.7808305269081601E-151		RNF8
SCG2	6.0243062287155597E-136	0.335674020230603	0.16300000000000001	7.2999999999999995E-2	1.37071039621965E-131		COA3	4.6759132924482101E-183	0.31689910650962999	0.41399999999999998	0.42	1.06391055143074E-178		AC006129.2	8.7862478320035508E-93	0.30146379892032299	0.216	8.6999999999999994E-2	1.9991349692157701E-88		NUCB2	5.93180497935331e-160	0.43602030633163402	0.45500000000000002	0.20899999999999999	1.3496635869522601E-155		SMC1A	1.3456892592564801E-32	0.32390051312357399	0.34499999999999997	0.251	3.0618467715862601E-28		PIM1	1.1106970268403599E-171	0.45851814783144901	0.24	4.3999999999999997E-2	2.52716894516986E-167		SNHG8	1.27793127019958e-140	0.44375098790179801	0.61799999999999999	0.32	2.90767701908511E-136		GABARAPL1
ZIC2	2.4289266560509902E-171	0.335225486627447	0.157	6.5000000000000002E-2	5.52653682051283E-167		SCG3	6.7045807372383906E-244	0.31556319830632901	0.49099999999999999	0.5	1.5254932551438501E-239		GABRG2	2.59677935011015e-150	0.30136774431097901	0.48899999999999999	0.26400000000000001	5.9084520553056203E-146		POLD3	3.9489425522337001E-215	0.43513761941159501	0.313	8.5999999999999993E-2	8.9850289890973304E-211		MIF	2.4332108142828401E-36	0.32378070757305999	0.54800000000000004	0.45100000000000001	5.5362845657377497E-32		SPC25	5.2216021240782198E-133	0.45710269279163901	0.254	6.5000000000000002E-2	1.1880711312915199E-128		ST18	4.8008754103470299E-237	0.44295011426734399	0.67700000000000005	0.29599999999999999	1.09234318211626E-232		MATN2
UQCR11	9.6827364650318205E-215	0.33478076123663802	0.70199999999999996	0.52900000000000003	2.20311302788869e-210		YWHAQ	0	0.315318380499231	0.65100000000000002	0.67400000000000004	0		POLR2L	2.3595930941931101E-122	0.30054037568307401	0.71099999999999997	0.495	5.3687821672175901E-118		WDR76	2.22762469773391E-227	0.43354318865845898	0.251	5.0999999999999997E-2	5.06851447475397E-223		AP5M1	6.5330163087375502E-21	0.32232222729478199	0.43	0.37	1.48645720072706E-16		AKAP12	5.2620043926366603E-149	0.455622236697654	0.22	4.2000000000000003E-2	1.19726385945662E-144		C9orf16	2.8076932832639302E-178	0.44187316284414402	0.60699999999999998	0.27600000000000002	6.38834452741043E-174		GNB1
RPS28	0	0.33373463912224899	0.98799999999999999	0.89300000000000002	0		MTERF1	1.45418580883377E-61	0.31516139098322499	0.153	0.112	3.3087089708394698E-57		NPM1	1.8479743258044E-113	0.29812725454182099	0.86799999999999999	0.71	4.2046959835027499E-109		SYNE2	2.92744468254028E-164	0.433335055442642	0.69699999999999995	0.43	6.6608148861839e-160		POLD3	8.0902586796935496E-47	0.32194655081603502	0.20799999999999999	9.8000000000000004E-2	1.8407765573906699E-42		BUB1B	3.1409355927309099E-202	0.45507497074911402	0.21199999999999999	2.5999999999999999E-2	7.1465707541406499E-198		SESN3	1.3997282740962699E-178	0.441239185606981	0.40799999999999997	0.13100000000000001	3.1848017420512501E-174		ARL5A
CRACR2B	4.7066129879079502E-191	0.33177051476877401	0.14499999999999999	0.05	1.0708956531387001E-186		PAFAH1B3	2.4599896037704e-220	0.31515491829803699	0.54200000000000004	0.54900000000000004	5.5972143454587901E-216		NUP93	8.0403405649878896E-69	0.29631808749088401	0.249	0.127	1.8294186887516999E-64		MZT1	8.0360198795777003E-163	0.432989362739234	0.54	0.27700000000000002	1.8284356032003099E-158		MTHFD2	1.1430080135787401E-41	0.32153050850366799	0.13500000000000001	6.3E-2	2.6006861332957002E-37		HDGF	1.4173001895052501E-83	0.45216197722682999	0.45200000000000001	0.245	3.2247831211812898E-79		NCK2	2.4706909089242602E-161	0.43989390584416599	0.32600000000000001	9.1999999999999998E-2	5.6215630250753697E-157		MALAT1
KTN1	9.3535120154401004E-183	0.33123366011577099	0.56100000000000005	0.40500000000000003	2.1282045888730901E-178		CADM3	6.8144956111997101E-106	0.31403021361111899	0.25600000000000001	0.217	1.5505021864162701E-101		RPL22	1.2774822248669E-156	0.29111164711125598	0.94799999999999995	0.82099999999999995	2.9066553062396498E-152		SGOL2	2.09832872064157E-223	0.428579420603862	0.28199999999999997	6.8000000000000005E-2	4.7743273380757601E-219		FBLN1	1.14035649204498E-29	0.32072634938309902	0.20899999999999999	0.129	2.5946531263499499E-25		CDC25C	2.11766159652278e-210	0.451910522746509	0.20200000000000001	0.02	4.8183154305682798E-206		KHDRBS1	9.0872435637024407E-136	0.43904261478098799	0.66	0.36599999999999999	2.0676205280492201E-131		MRPL54
RPF1	7.2773714997968797E-146	0.33120956768152199	0.28000000000000003	0.16900000000000001	1.65582033734878E-141		PGAP1	3.7830046034846898E-83	0.31308250111497998	0.22	0.186	8.60747037430871E-79		BCL11B	1.3041521275836E-107	0.289594149225606	0.13500000000000001	3.5999999999999997E-2	2.9673373358909701E-103		HIST1H1E	5.4530466185981E-104	0.42841697755571601	0.22	0.09	1.24073169712963E-99		HADH	4.4698860861863601E-39	0.32011674571674797	0.2	0.10299999999999999	1.0170331811899799E-34		LAPTM4A	3.7772585889148401E-98	0.44876706943303701	0.71699999999999997	0.48099999999999998	8.5943964673579295E-94		SMIM14	1.4591161547548901E-168	0.43854604392820501	0.61599999999999999	0.29199999999999998	3.3199269869138E-164		PRUNE2
C14orf1	7.1105219403205797E-144	0.33117915552614602	0.35899999999999999	0.24199999999999999	1.61785705708114E-139		TMEM98	1.82772860438503E-87	0.31197810016664601	0.22500000000000001	0.185	4.1586308935572699E-83		LDHA	3.64502062487244E-73	0.28817392293854599	0.57799999999999996	0.41299999999999998	8.2935154277722703E-69		CDCA7	2.07008440685631E-207	0.42792501478106798	0.25800000000000001	5.8999999999999997E-2	4.71006305092016E-203		DCK	2.08873066111932E-33	0.319898928640106	0.187	0.10100000000000001	4.7524888732447799E-29		SKA2	1.0754097367332901E-108	0.44853797638230403	0.59	0.33200000000000002	2.44687977398925E-104		PNMA1	1.1217661768572401E-148	0.43769863223745598	0.371	0.124	2.55235458220328E-144		SLIRP
ARL6IP1	0	0.32874969111542601	0.90700000000000003	0.71899999999999997	0		UBC	0	0.30949983620823102	0.72199999999999998	0.73399999999999999	0		DSP	8.9899733253002604E-76	0.28688228587687498	0.187	7.8E-2	2.0454886307055701E-71		FANCI	1.23293178559077E-278	0.426956641368547	0.23	3.1E-2	2.8052896917546797E-274		TMEM106C	5.3068178252771599E-35	0.31953786921967198	0.23200000000000001	0.13200000000000001	1.20746025978531e-30		KIF15	1.8739301923102499E-173	0.44805871770275602	0.24099999999999999	4.2999999999999997E-2	4.2637533665635003E-169		TMSB15A	1.0488675014997199E-205	0.437178581734744	0.68100000000000005	0.32100000000000001	2.3864882261623201E-201		N4BP2L2
CADPS	2.9146996256200702E-181	0.327600300523891	0.624	0.46100000000000002	6.6318160581733502E-177		HN1	7.9823413356195701E-238	0.309260731399641	0.68899999999999995	0.65600000000000003	1.8162221240935201E-233		SH3BGRL	4.3157992515268197E-71	0.28565464440069199	0.499	0.33900000000000002	9.8197380369989798E-67		OIP5	8.4498993446526296E-246	0.426450783860015	0.22600000000000001	3.5999999999999997E-2	1.9226055978888099E-241		PRIM1	5.49005760956073e-30	0.31890067212961098	0.19600000000000001	0.109	1.2491528079033499E-25		UBALD2	1.8221138719947099E-114	0.44685138963097298	0.307	0.109	4.14585569294955e-110		HINT3	6.7522356945071402E-155	0.434076052038464	0.377	0.123	1.53633618757121e-150		IQSEC1
EFHC1	1.24356449752773E-144	0.327415760505255	0.28899999999999998	0.17199999999999999	2.82948230122485e-140		RASSF8-AS1	1.1419808034919E-86	0.30860973986537699	0.18	0.15	2.5983489221851199E-82		SNRPE	4.65020026539642e-120	0.28489924924426802	0.77900000000000003	0.57599999999999996	1.05806006638565E-115		UQCC2	2.8081384903748801E-147	0.426082718497729	0.53	0.28000000000000003	6.3893575071499704E-143		TECR	1.4346498269080901E-28	0.31824496587682799	0.501	0.41599999999999998	3.2642587511639901E-24		DCAF7	9.1001260647431594E-102	0.441752181717399	0.59399999999999997	0.34799999999999998	2.0705516835110099E-97		NEUROD2	9.15550018411212e-250	0.43274468409535899	0.54	0.188	2.0831509568910299E-245		TOMM7
AP1S2	3.7702996977596201E-161	0.327090688855526	0.68200000000000005	0.56499999999999995	8.5785629023124698E-157		LRRN1	4.2243672923055301E-67	0.30823912778026702	0.17699999999999999	0.13	9.6117029001827695E-63		RPL7L1	1.7739842648626899E-87	0.282022616995311	0.55400000000000005	0.372	4.0363463978420697E-83		FOXM1	5.4823884400478896E-282	0.42517264871994798	0.23699999999999999	3.3000000000000002E-2	1.2474078417640999E-277		BTG3	1.9660979649934699E-34	0.31776211053662801	0.34	0.222	4.47346269974964e-30		EZH2	1.08227725189817E-101	0.44096233677181801	0.48399999999999999	0.246	2.4625054312439E-97		CHCHD10	1.02351152482307E-167	0.43107148599707501	0.29399999999999998	7.0999999999999994E-2	2.3287957724299201E-163		PKIB
BAZ2B	3.7365819275628202E-187	0.32679457850403199	0.57899999999999996	0.41799999999999998	8.5018448597836707E-183		FBXO28	2.10246608932383E-87	0.30474531974569702	0.16	0.13100000000000001	4.7837410930385201E-83		PLK2	5.8710259038041101E-78	0.281368023701835	0.13600000000000001	4.7E-2	1.3358345238925501E-73		CDCA3	1.4394672112816E-208	0.423473549925099	0.21299999999999999	3.9E-2	3.2752197458290297E-204		DTYMK	4.3161975324884499E-31	0.31559876167629303	0.29399999999999998	0.19	9.8206442456709604E-27		GTPBP10	9.2247222642186695E-55	0.43993875960987999	0.27200000000000002	0.13200000000000001	2.09890105677767e-50		FMNL2	1.76418946313496E-195	0.43013505347947201	0.52200000000000002	0.19700000000000001	4.0140602854709801E-191		PRKAA2
MAL2	5.62593985315451e-150	0.32477798868714403	0.18099999999999999	8.2000000000000003E-2	1.2800700947882501E-145		ATP5B	2.34886135065104E-254	0.30436445153925201	0.59099999999999997	0.59399999999999997	5.34436423113631e-250		FAM60A	1.4117346829081801E-79	0.28062543706961202	0.443	0.27500000000000002	3.2121199240209902E-75		CALM2	9.9325470208157801E-256	0.42304431162466999	0.98399999999999999	0.89600000000000002	2.2599524236462101E-251		HSPD1	1.65659986002584e-50	0.31550846446086001	0.56200000000000006	0.47	3.7692616615168E-46		CRNDE	1.4144595321056301E-135	0.43965977927273597	0.22700000000000001	0.05	3.2183197733999498E-131		MAZ	2.9813206834379999E-161	0.42899278788544398	0.44	0.16	6.7833989510264796E-157		CNRIP1
RP11-491F9.1	3.4455176538955702E-178	0.324434611620534	0.125	3.6999999999999998E-2	7.8395863179085997E-174		PODXL2	1.63299337928485E-167	0.30433576414987001	0.34599999999999997	0.34	3.7155498358868102E-163		ZIC4	7.06779536632173E-75	0.27805098195759698	0.51900000000000002	0.35	1.60813547969918e-70		ASRGL1	1.52221213803517e-170	0.420661866807991	0.49399999999999999	0.23400000000000001	3.4634892776714298E-166		HES6	4.7591653680565199E-29	0.314226859815944	0.48199999999999998	0.42	1.0828528961939E-24		C2orf69	2.72778905746046E-106	0.43883155627141002	0.307	0.111	6.2065384424397903E-102		ENHO	2.7278973467782602E-199	0.42889833108182701	0.255	4.1000000000000002E-2	6.2067848331245698E-195		IQGAP2
SPINT2	7.0648120194621398E-193	0.32374523046657999	0.13700000000000001	4.4999999999999998E-2	1.6074566787882201E-188		DCBLD2	3.2957580408482301E-79	0.303885526664886	0.252	0.215	7.4988382703419799E-75		NDUFA4	3.9975330174669e-140	0.27753805849844898	0.98	0.88900000000000001	9.0955868746424398E-136		KIAA1524	1.63795889907783e-190	0.41987573848981502	0.28399999999999997	7.9000000000000001E-2	3.7268478830717796E-186		ANP32B	4.9255207750945002E-42	0.313500174478342	0.53700000000000003	0.45300000000000001	1.1207037419572499E-37		ILF2	5.3898326122761597E-109	0.43657117612575902	0.69599999999999995	0.44700000000000001	1.22634861427119E-104		PRDX5	1.55789050989132E-158	0.42747996267316102	0.85699999999999998	0.59	3.5446682771557097E-154		FAM63B
STOM	4.7417622904297797E-157	0.32341905565797802	0.16500000000000001	8.4000000000000005E-2	1.0788931739414899E-152		NCAM1	3.5172231061375601E-106	0.30262245959600098	0.33	0.29199999999999998	8.0027377333947808E-102		RPS12	3.1980367975104499E-69	0.277026835031779	0.96099999999999997	0.91300000000000003	7.2764931253755298E-65		GAPDH	1.47540511303423E-295	0.41882323044272202	0.98399999999999999	0.90300000000000002	3.3569892536867898E-291		TMPO	2.10371203270403E-29	0.31288469759485599	0.39	0.30199999999999999	4.7865759880114799E-25		WSB1	1.37947585500327e-120	0.43577908746461402	0.61599999999999999	0.34100000000000003	3.1387214128889402E-116		UBTD2	1.57084258319791E-162	0.42736085763800102	0.32200000000000001	8.6999999999999994E-2	3.5741381295502098E-158		RORA
RPL41	0	0.32339512730877101	0.95399999999999996	0.81599999999999995	0		UBE2L6	3.94464515679352e-80	0.30116283999484	0.17699999999999999	0.13700000000000001	8.9752511252523104E-76		KLHDC8A	3.3444008248654298E-57	0.27614798462566897	0.28699999999999998	0.16700000000000001	7.6095151968163203E-53		BRCA2	5.53078946347661E-242	0.41661573737077101	0.251	4.7E-2	1.2584205266248301E-237		RHEB	1.5178281232790701E-36	0.31196845047272398	0.63200000000000001	0.54200000000000004	3.4535143288968698E-32		SFPQ	3.5234084381339698E-94	0.43404854671058601	0.72799999999999998	0.50600000000000001	8.01681121928623e-90		SPTAN1	6.1145850349042001E-153	0.42661794257768798	0.52	0.22500000000000001	1.39125153299175E-148		ABCA5
TAF11	5.7796896115513098E-146	0.319350127451344	0.36699999999999999	0.251	1.31505277731627E-141		RAB18	1.02698596224213E-144	0.30037720285615299	0.32500000000000001	0.32500000000000001	2.33670115988951e-140		TAL2	3.9111330675368E-78	0.27577334574087797	0.11899999999999999	3.5999999999999997E-2	8.8990010685664701E-74		TUBB4B	2.9285244279001698E-138	0.41650961635161199	0.74099999999999999	0.51300000000000001	6.6632716308012497E-134		RBBP7	3.46313072554221e-30	0.31188419373211002	0.35799999999999998	0.255	7.8796613398261899E-26		FBXO5	5.7438252368581598E-123	0.43346447578263497	0.28799999999999998	8.7999999999999995E-2	1.30689255614234E-118		TUBB2A	3.1793491924504602E-238	0.42624047777914198	0.75600000000000001	0.36699999999999999	7.2339732175825196E-234		ATP5E
LGALS3BP	1.14072100797152e-140	0.31850349863449001	0.36799999999999999	0.246	2.5954825094375998E-136		ZNF385D	8.4942682015032798E-63	0.29840743825986099	0.17100000000000001	0.121	1.9327008438880401E-58		PET100	1.0849973043878e-90	0.27371958471469698	0.57899999999999996	0.39	2.46869436667357E-86		GADD45A	9.0334779922435605E-141	0.416405681731154	0.33	0.13	2.05538724757518E-136		TERF1	3.3100674705280902E-27	0.31136135767370998	0.50900000000000001	0.41199999999999998	7.5313965156925695E-23		SEPT7	1.37124050307574E-98	0.43066202977321799	0.80100000000000005	0.62	3.1199835166482402E-94		CHD3	1.1139629267220501E-134	0.42590248846026002	0.34799999999999998	0.11899999999999999	2.53459984717068e-130		SNCB
CHURC1	3.4798838709348198E-145	0.31750157916196298	0.38500000000000001	0.26600000000000001	7.917779771538E-141		DLGAP1	2.6263714718150898E-54	0.29793357753819699	0.157	0.11799999999999999	5.97578300982088e-50		NXPH4	2.6815848246507499E-101	0.27296193517185102	0.14899999999999999	4.4999999999999998E-2	6.1014099515278596E-97		PRIM1	3.0448092863270298E-174	0.415311524317937	0.30599999999999999	9.8000000000000004E-2	6.92785456917989e-170		DRAP1	8.0785516154012199E-21	0.31008358679549403	0.40200000000000002	0.32200000000000001	1.83811284905224E-16		DBI	5.1971352984381702E-107	0.43051547803289097	0.63300000000000001	0.376	1.1825041944536401E-102		URI1	1.2316114523042099E-125	0.42563601716551203	0.39700000000000002	0.156	2.8022855374277801E-121		TMCC2
PAG1	3.61258273276778E-144	0.31736492579263698	0.20100000000000001	0.105	8.21970949186654e-140		SYP	6.5203101599357299E-126	0.29725373922655102	0.314	0.311	1.4835661706901801E-121		GALNT14	4.7383201727697304E-115	0.27284968919547298	0.151	0.04	1.0781099889103e-110		PRR11	8.0876583967854305E-224	0.414400069478007	0.248	0.05	1.84018491502059E-219		CBX5	3.5217141801756001E-33	0.30974740827789299	0.433	0.35799999999999998	8.0129562741535495E-29		DPY19L2	8.6296464887735306E-59	0.42660952970898902	0.16300000000000001	5.5E-2	1.9635034655906401E-54		AC060834.3	1.6488256573780001E-221	0.42465958861199199	0.217	2.4E-2	3.75157301823217E-217		KIAA1107
MT-ND5	1.53052657372278E-298	0.31718393529961503	0.877	0.68700000000000006	3.4824071131914497E-294		MAP2	1.82076052705258e-120	0.29700118776279999	0.36099999999999999	0.33800000000000002	4.14277642720273E-116		SLC22A16	1.4345449403926299E-51	0.27254547078360902	0.10299999999999999	3.7999999999999999E-2	3.2640201028753499E-47		HIST2H2AC	1.6328419616723099E-265	0.41374868666391801	0.21199999999999999	2.8000000000000001E-2	3.71520531539302E-261		SMC4	6.1457195458678396E-56	0.30920763213182401	0.38500000000000001	0.22500000000000001	1.3983355682713099E-51		CENPN	4.52969439732222e-160	0.42538817691754899	0.247	0.05	1.03064136622273E-155		RP11-382A20.3	3.17102522839046E-137	0.42275913784994301	0.55700000000000005	0.27	7.2150337021568193E-133		GADD45A
CACNA1G	2.1904715527134601E-159	0.31717855466886902	0.16500000000000001	7.6999999999999999E-2	4.9839799238889398E-155		TMEM35	5.14685687122981E-68	0.29687017005197103	0.16300000000000001	0.122	1.17106434391092E-63		RPS6	1.2566553691367801E-169	0.272023832673771	0.99299999999999999	0.94799999999999995	2.8592679613969201E-165		RAD51	2.06527786880734E-284	0.41281838136285798	0.20699999999999999	2.1999999999999999E-2	4.69912673489734e-280		EZH2	8.25782463796101E-31	0.30900940348012901	0.35899999999999999	0.253	1.8789028398752699E-26		G2E3	1.34436907502631e-100	0.42453934010908101	0.35499999999999998	0.14699999999999999	3.0588429564073601E-96		CPE	6.4778209267774e-130	0.42157768253579497	0.85599999999999998	0.62	1.4738985954696599E-125		EPS8
SYTL4	2.80192824664195E-161	0.31687899549883097	0.182	9.8000000000000004E-2	6.3752273395844303E-157		SOX11	2.7431001547220801E-145	0.29685278886224498	0.47699999999999998	0.47	6.2413757820391495E-141		MFSD11	3.2331136757084301E-69	0.26949978750743397	0.27900000000000003	0.14799999999999999	7.3563035463393897E-65		LMNB1	2.0716102973045501E-145	0.41084068574446098	0.434	0.20300000000000001	4.7135349094570503E-141		RPSA	1.6159255142313199E-72	0.30831896944672899	0.80700000000000005	0.75600000000000001	3.67671532253053E-68		FOXM1	9.07167455532739e-200	0.421524538382891	0.247	3.7999999999999999E-2	2.0640781115736402E-195		BLOC1S4	1.09590680279513E-165	0.42088486375602602	0.28000000000000003	6.9000000000000006E-2	2.4935167483997601E-161		NDUFA5
EIF3E	1.56486094004506E-211	0.315545260518515	0.71899999999999997	0.55200000000000005	3.5605280968845201E-207		CD24	1.1612246307621E-282	0.29483363716370697	0.60899999999999999	0.625	2.6421344023730199E-278		ATXN7	2.6931599274584998E-65	0.26947991617998801	0.311	0.17699999999999999	6.12774678294634E-61		HMGXB4	1.26336037197007E-138	0.40879814231740302	0.373	0.161	2.8745238543435001E-134		SUMO2	5.6545847711561495E-144	0.30792086454032702	0.97199999999999998	0.95599999999999996	1.28658767298116E-139		CBX1	7.9552401254933305E-105	0.41712015160284999	0.86399999999999999	0.68799999999999994	1.8100557857535e-100		MXI1	1.3139084427367199E-134	0.41744486744923898	0.375	0.13500000000000001	2.98953587975885e-130		RD3L
GNG13	4.3772667972374901E-232	0.31395373421911199	0.107	1.9E-2	9.9595951437544702E-228		CHRM3	5.2608760908879996E-93	0.29369139600528099	0.253	0.217	1.19700713695975E-88		KTN1	6.6087547093543801E-81	0.26927370756388802	0.60199999999999998	0.42299999999999999	1.5036899590194E-76		SMC1A	8.36334855935374E-129	0.40712021633061901	0.46300000000000002	0.23799999999999999	1.9029126977097599E-124		FANCD2	3.4703399607235003E-57	0.30724161035349501	0.128	0.04	7.8960645126341799E-53		CCDC88A	4.4066395312580497E-97	0.41559427029047802	0.49	0.255	1.0026426925471399E-92		CDKN1B	1.22627728192124E-163	0.416276043275911	0.53600000000000003	0.23	2.7901486995554102E-159		REEP6
DDX1	2.7375825980169201E-146	0.31287378479171501	0.45	0.32200000000000001	6.2288216852678897E-142		RPL10	0	0.29322079712784499	0.99099999999999999	0.99199999999999999	0		HMGA1	5.9443923842849001E-65	0.26886360208521198	0.3	0.17100000000000001	1.35252759919634e-60		SUZ12	1.0998907358816301E-113	0.40464465397416199	0.44700000000000001	0.23899999999999999	2.5025813913514801E-109		SRSF3	7.0214586489219199E-56	0.30703443297698801	0.73499999999999999	0.65200000000000002	1.5975924863892E-51		SGCB	7.0246137499022904E-83	0.40425232774986197	0.34699999999999998	0.157	1.59831036651527E-78		AFAP1	6.92925483159198E-179	0.41592066932188998	0.41299999999999998	0.13300000000000001	1.57661335183212E-174		C6orf48
METAP2	4.1741115172964002E-151	0.30967594583686098	0.51	0.39	9.4973559353044898E-147		TMEM132B	2.9632180168940101E-67	0.29293605749082502	0.183	0.13400000000000001	6.7422099538389396E-63		EIF3J	2.1381210036085399E-65	0.26703334147338798	0.42799999999999999	0.27700000000000002	4.8648667195105097E-61		CDC45	1.9873401807769601E-259	0.40284111340586098	0.20699999999999999	2.5999999999999999E-2	4.5217951133218196E-255		MSH2	2.40043823460633E-26	0.30551668425539302	0.26800000000000002	0.17899999999999999	5.4617171151997801E-22		H1FX	4.6489024582338101E-36	0.40306213607716701	0.30099999999999999	0.189	1.0577647763219401E-31		SEPW1	1.6530728693445898E-148	0.41562808367662402	0.78200000000000003	0.48199999999999998	3.7612366996197498E-144		SRRM4
SPTSSA	4.40526632215015e-130	0.30963465274838198	0.371	0.26200000000000001	1.00233024627882E-125		GLUL	1.8813092173749699E-163	0.29285815074909999	0.38800000000000001	0.38100000000000001	4.2805428622932701E-159		TRIP10	1.43229107839681E-83	0.26522548852188299	0.216	9.1999999999999998E-2	3.2588918906762498E-79		RFC2	2.6225853743646898E-172	0.39626966539910102	0.32100000000000001	0.108	5.9671685022919695E-168		NOP56	4.73684450549018e-30	0.30549591161579598	0.39500000000000002	0.312	1.07777423033418E-25		CDKN1B	6.6469468368598106E-92	0.40070556086717701	0.45900000000000002	0.23400000000000001	1.5123798137907101E-87		HNRNPA3	1.0249211025673499E-132	0.41517094790036002	0.81599999999999995	0.55400000000000005	2.3320029846714898E-128		CTD-2524L6.3
DNAJC15	2.8087299827199299E-139	0.30902226664488702	0.27400000000000002	0.17599999999999999	6.3907033296826599E-135		RAB1A	2.76485567712419e-170	0.29227321862502698	0.36299999999999999	0.376	6.2908761221606598E-166		RPL34	3.9796884681045597E-198	0.26453596905629301	1	0.98499999999999999	9.0549851714782995E-194		SSRP1	1.4557643151808701E-138	0.39624477392139301	0.45900000000000002	0.22700000000000001	3.3123005463310299E-134		PA2G4	2.6825070212541702E-41	0.304580706765402	0.50900000000000001	0.42199999999999999	6.1035082254596203E-37		SRSF3	8.9209102462562293E-112	0.399220467675093	0.84599999999999997	0.64600000000000002	2.0297747083306801E-107		ZNRF1	6.1186022127937901E-146	0.414452360993743	0.309	9.0999999999999998E-2	1.39216556147697E-141		CADM2
MUM1	3.9935624825795201E-129	0.30880159812786201	0.27400000000000002	0.17100000000000001	9.0865527166131897E-125		ITFG1	1.13334401394349E-79	0.29005155810138	0.19900000000000001	0.17199999999999999	2.5786976349256202E-75		HOXD3	4.8793563929789701E-85	0.26402984343061298	0.12	3.3000000000000002E-2	1.1101999600945e-80		SRSF2	6.4684022237282905E-132	0.39599700321305698	0.70299999999999996	0.46700000000000003	1.4717555579649E-127		ACOT7	6.7424344639050095E-51	0.30385149754347202	0.14199999999999999	5.3999999999999999E-2	1.5341061135723099E-46		FBLN1	3.34003173646243E-82	0.398785167775351	0.30099999999999999	0.124	7.5995742099729701E-78		KDM1A	7.9464904711466004E-126	0.41274964498981898	0.51500000000000001	0.245	1.80806497689999E-121		ARL6IP5
FSTL5	2.9269588909550901E-122	0.308680336491229	0.21	0.111	6.6597095645901204E-118		DYNC1I1	8.85528628385329e-50	0.28985978293443498	0.17399999999999999	0.153	2.0148432881651399E-45		TMEM176B	2.6875483647981401E-46	0.26401509964274	0.18	9.1999999999999998E-2	6.1149787944252204E-42		CBX5	3.85771672896203E-118	0.39523035350785501	0.56999999999999995	0.34399999999999997	8.7774628734073104E-114		CDK4	1.29816867813376E-28	0.30255425898635302	0.40899999999999997	0.312	2.9537231933577399E-24		TUBB6	1.18127129624596E-137	0.39589678067001099	0.16400000000000001	2.3E-2	2.68774658034844E-133		PINK1	2.2150989434634E-158	0.41046672980337601	0.27500000000000002	6.5000000000000002E-2	5.0400146260622797E-154		PRDX1
SLC8A1	2.7580707485598701E-93	0.30844808317876299	0.219	0.13200000000000001	6.27543837419827E-89		STAT3	9.8314172661912603E-97	0.28912896391404502	0.30099999999999999	0.27700000000000002	2.2369423705765E-92		DNAJC15	1.74322497715157E-73	0.26389016385303099	0.32900000000000001	0.184	3.9663597905129699E-69		IDH2	1.73992709007324E-171	0.39460769871934698	0.52	0.254	3.9588561080436403E-167		CHCHD2	4.8119202732330202E-117	0.30149179276134302	0.84199999999999997	0.81799999999999995	1.09485621976871E-112		KMT5A	3.0717752191329698E-113	0.39477420872675101	0.27800000000000002	0.09	6.9892101560932502E-109		PTP4A2	1.0529076054601901E-116	0.410127632585774	0.435	0.192	2.3956806747035599E-112		USP2
PPFIA2	1.15231950395608E-135	0.30713387568535	0.21099999999999999	0.115	2.6218725673512798E-131		SERPING1	6.4371218941291996E-65	0.28736532958168398	0.13300000000000001	9.6000000000000002E-2	1.46463834457122e-60		TBC1D5	7.54491953233762E-57	0.26246639262112897	0.24399999999999999	0.13500000000000001	1.7166955411927799E-52		SMC3	4.3012571411868102E-154	0.39332137715037202	0.78500000000000003	0.53500000000000003	9.78665037334234e-150		SAE1	1.50562802195503E-27	0.30127380064993697	0.27800000000000002	0.184	3.4257554383542797E-23		JADE1	2.20008887321994e-90	0.392972924595201	0.41799999999999998	0.20300000000000001	5.00586221323733E-86		ACTG1	1.51269790801672E-199	0.40972800834717898	0.98699999999999999	0.95099999999999996	3.4418415501104403E-195		DICER1
OSBPL1A	9.2715224814684203E-133	0.30613489416334699	0.20799999999999999	0.11700000000000001	2.1095495102085099E-128		IER2	4.0809539804454598E-143	0.28675152014576999	0.624	0.57899999999999996	9.2853945917075506E-139		CACNA1G	2.24637591928358E-93	0.26227494828298198	0.21299999999999999	8.4000000000000005E-2	5.1111791291459203E-89		CDCA8	2.2751061190525501E-232	0.39231964221717402	0.22700000000000001	3.9E-2	5.1765489526802798E-228		ASRGL1	8.25240103410777E-26	0.301227396584338	0.34200000000000003	0.249	1.8776688072905401E-21		SLC4A8	3.6153209993107203E-139	0.39263612651277302	0.157	0.02	8.2259398697316904E-135		HN1	5.2419053904641003E-176	0.40597889026893602	0.91	0.64800000000000002	1.1926907334923E-171		EMC2
MAPK6	8.1860864182400601E-141	0.30187539334928198	0.372	0.28100000000000003	1.86258024274216E-136		BLCAP	2.4552075537827399E-82	0.28585810181648003	0.23100000000000001	0.19600000000000001	5.5863337471218705E-78		NAP1L1	6.2329320733714E-95	0.26182170618724598	0.80800000000000005	0.63700000000000001	1.41817903465419e-90		NCAPH	6.8276239736741205E-246	0.39129073531282799	0.20100000000000001	2.5999999999999999E-2	1.5534892827300699E-241		RFC1	1.25284976203988E-23	0.30025128651656702	0.29399999999999998	0.21099999999999999	2.8506090635693302E-19		CNTRL	1.8313217154432799E-117	0.39105528900165498	0.26700000000000002	7.9000000000000001E-2	4.16680629914809E-113		ANP32B	8.1698805357404608E-118	0.40485301121716899	0.71399999999999997	0.443	1.8588929182970301E-113		KCNB1
NAP1L3	7.1571033422219503E-124	0.30087854685407101	0.23400000000000001	0.14399999999999999	1.62845572345576E-119		SCAND1	7.9270815627486598E-199	0.28542704132895802	0.40799999999999997	0.44	1.8036488679721999E-194		RPL29	1.16957310779954E-98	0.26164477192512398	0.94699999999999995	0.874	2.6611296921763002E-94		SRSF7	8.3049050761809404E-146	0.39072320573175101	0.73	0.48299999999999998	1.88961505198345E-141		ESCO2	3.79964302790242e-50	0.29890301091669602	0.13200000000000001	4.4999999999999998E-2	8.6453277813863801E-46		UCP2	5.2324951701434804E-134	0.386634100682894	0.22700000000000001	0.05	1.19054962606275E-129		SPIRE1	6.9918198509943905E-136	0.40421527420424003	0.29199999999999998	8.5000000000000006E-2	1.5908487706967501E-131		TMEM138
KCNA5	1.36678550134935e-110	0.30073162214803301	0.33300000000000002	0.222	3.1098470512201802E-106		RP11-531A24.3	1.9609548544171398E-67	0.28515164781019497	0.14499999999999999	0.113	4.4617605802553199E-63		ZFHX4	7.1001490552559401E-69	0.260164905356497	0.28000000000000003	0.14899999999999999	1.6154969145423799E-64		ARL6IP6	1.6332478306584099E-139	0.38894488551248402	0.43099999999999999	0.20399999999999999	3.7161287890970701E-135		NABP2	2.6016429959307202E-34	0.29860837243184901	0.224	0.125	5.91951830864116e-30		SLF1	2.6070089612627e-80	0.38590262121216101	0.314	0.13500000000000001	5.93172748956102E-76		RPL38	1.52524084192614E-194	0.404168730681222	0.96899999999999997	0.83499999999999996	3.47038048763455e-190		AAK1
CAMK2B	7.2854637330969695E-135	0.29992767481606403	0.22900000000000001	0.124	1.65766156319155e-130		NDUFB11	1.00466979451827E-277	0.284706400641631	0.60399999999999998	0.65200000000000002	2.2859251834674301E-273		RPL38	2.9060376347011398E-147	0.26000495753654901	0.96099999999999997	0.83	6.6121074302355003E-143		CKLF	5.1423656496028499E-153	0.38844704182085399	0.27500000000000002	8.8999999999999996E-2	1.17004245625414E-148		HAUS1	5.07353934904968E-25	0.29857455153266399	0.27300000000000002	0.183	1.15438240808927e-20		REEP4	3.29187924853367e-250	0.38494856443376402	0.192	1.2E-2	7.4900128541886497E-246		PTBP2	1.1727789057694699E-147	0.40288033951171398	0.48699999999999999	0.20399999999999999	2.6684238442972699E-143		HACD3
UNC5B	2.2151426943065298E-168	0.299358878353711	0.13600000000000001	5.0999999999999997E-2	5.0401141723556401E-164		PRDX2	4.0002250312533602E-289	0.28367112972118602	0.83099999999999996	0.85899999999999999	9.1017120136107604E-285		EIF3M	7.11950851134415E-96	0.25918661737862903	0.48199999999999998	0.29399999999999998	1.6199017715861399E-91		PA2G4	3.3209807246808201E-133	0.38819082379393	0.65	0.40799999999999997	7.5562274428662702E-129		H3F3A	5.8701069684403296E-162	0.297667460976132	0.99399999999999999	0.98699999999999999	1.33562543852923E-157		COX8A	1.9150015611836199E-92	0.38486383554903802	0.79	0.59599999999999997	4.3572030521611002E-88		AP5M1	7.7962447837578702E-169	0.40286554512838202	0.68600000000000005	0.35499999999999998	1.77387957564843E-164		HMP19
GABRA1	2.5934068020206398E-173	0.298609673021836	0.127	3.7999999999999999E-2	5.9007784966375605E-169		TSPAN7	5.2206506042916499E-58	0.28319163662473101	0.159	0.108	1.18785463199448E-53		SLC16A1	3.47878446295231E-57	0.25887102487541103	0.219	0.114	7.9152782885553897E-53		DTL	1.77741594481696E-224	0.38708956604351302	0.21	3.4000000000000002E-2	4.04415449924204e-220		GPX4	7.6582817942516299E-53	0.296624945985342	0.72399999999999998	0.67300000000000004	1.7424888566460701E-48		LMNB1	1.2481795431331E-82	0.38260905715404803	0.41699999999999998	0.21	2.8399829144907498E-78		CAMK2N2	8.1454901950147899E-186	0.40266657201773098	0.23699999999999999	4.2000000000000003E-2	1.8533433840717201E-181		BAZ2A
RABGAP1L	2.0106945496109599E-144	0.29634923147394199	0.19800000000000001	0.11	4.57493330872982e-140		DBN1	1.9491544230765102E-164	0.28301082330134503	0.33300000000000002	0.34300000000000003	4.43491105882599e-160		UTRN	1.5746374259007699E-59	0.25767432147020902	0.153	6.4000000000000001E-2	3.58277253515203E-55		CDK5RAP2	1.7846115737864299E-131	0.38677760271998501	0.36499999999999999	0.159	4.0605267138362597E-127		RMI2	6.4997372900739203E-63	0.29455562028008597	0.108	2.7E-2	1.47888522561052E-58		RBM48	7.0499656426265601E-47	0.37277747077166401	0.34499999999999997	0.19600000000000001	1.6040786826668199E-42		PPP1R1A	2.4555356148155202E-182	0.40228542485888402	0.24299999999999999	4.1000000000000002E-2	5.5870801843897501E-178		PERP
RGS17	5.7714812458088804E-113	0.294857892027792	0.17299999999999999	9.8000000000000004E-2	1.31318512785889E-108		EIF4A2	0	0.28003764161772798	0.68400000000000005	0.73199999999999998	0		HSP90AB1	8.8116597214373093E-117	0.25726256520469698	0.95699999999999996	0.85599999999999998	2.00491693641863E-112		CENPA	4.1554071597276003E-202	0.38657909413733799	0.20300000000000001	3.6999999999999998E-2	9.4547979105281997E-198		ISYNA1	5.1129798212051902E-22	0.29355731335865698	0.23	0.154	1.16335629871882E-17		ZMYND10	2.4478995300667099E-152	0.37198424862086799	0.158	1.7999999999999999E-2	5.5697058007607901E-148		PLPPR3	5.82187459322084E-194	0.40185683539321299	0.24399999999999999	3.7999999999999999E-2	1.32465112619554E-189		TNRC6C
EFNA1	3.0655824146990802E-186	0.29434330068651898	0.108	0.03	6.9751196681648101E-182		CHMP2A	4.3314983597414902E-166	0.27926229951833897	0.36299999999999999	0.39400000000000002	9.8554582179198108E-162		PFDN4	3.3843508711244802E-75	0.25506828867130799	0.501	0.33200000000000002	7.70041353706953E-71		DBF4	2.2982062230990898E-123	0.38624458908499798	0.28299999999999997	0.107	5.2291086194173499E-119		CH17-125A10.2	8.3571525394562897E-19	0.29043441864949898	0.20499999999999999	0.13800000000000001	1.9015029173024901E-14		CIT	1.5675174709669501E-164	0.37159449042113402	0.187	2.5000000000000001E-2	3.56657250169111e-160		DACH1	1.61366031810771E-244	0.40178175911834302	0.76	0.36899999999999999	3.67156132179048e-240		PLEKHB1
PNISR	4.86200991869479e-290	0.29369262107931199	0.90100000000000002	0.73499999999999999	1.10625311680063E-285		ATP6V0E2	3.9118817231417901E-84	0.27902640787594801	0.23100000000000001	0.20100000000000001	8.90070448466452e-80		YTHDF2	4.4054061085425002E-74	0.25446590966232602	0.52300000000000002	0.35399999999999998	1.00236205187667E-69		KIF2C	4.2583891235962302E-221	0.38064755049378202	0.218	3.7999999999999999E-2	9.6891127729185102E-217		RTN1	2.2111263097320601E-29	0.289863378543464	0.59099999999999997	0.47499999999999998	5.0309756925333703E-25		MTERF1	2.3505112511975201E-53	0.37132885494233903	0.247	0.113	5.3481182498497197E-49		EXPH5	5.38120333491186E-214	0.40160310933917898	0.41799999999999998	0.128	1.2243851947924999E-209		ARHGAP5
TAOK3	3.90536426924411E-118	0.29340601407198202	0.29499999999999998	0.20200000000000001	8.8858753218111303E-114		TLE1	6.3314877474528596E-97	0.27842693108518102	0.17499999999999999	0.16200000000000001	1.44060340717795E-92		AC009506.1	1.9523125157731498E-68	0.25329839041019703	0.183	7.9000000000000001E-2	4.4420966671386603E-64		C19orf48	2.0919713902854999E-139	0.38021912120656298	0.32200000000000001	0.124	4.7598625043165898E-135		CENPQ	9.6828459547546697E-38	0.28985374929287999	0.14899999999999999	6.6000000000000003E-2	2.20313794008533E-33		NCAPD2	5.83427566326291E-132	0.37062876142441098	0.22800000000000001	5.1999999999999998E-2	1.3274727416622101E-127		ATXN7L3B	1.4620215092525199E-114	0.40122934770595298	0.51600000000000001	0.25700000000000001	3.32653754000226e-110		SLC38A5
C6orf62	4.27077328548847E-131	0.29310622281489601	0.499	0.376	9.7172904564719099E-127		FAM96B	8.6129898976739594E-201	0.27822946820676703	0.40400000000000003	0.434	1.95971359141776E-196		ZFP36L1	2.9430454360148099E-53	0.25256186996181201	0.14699999999999999	6.4000000000000001E-2	6.6963112805645101E-49		SPAG5	3.34704942037227E-193	0.379483512133927	0.2	3.5999999999999997E-2	7.6155415461730304E-189		FDPS	4.8721019605328499E-26	0.289501050965424	0.32100000000000001	0.23100000000000001	1.1085493590800399E-21		CDC27	3.5441393954323E-89	0.36867627317557999	0.30099999999999999	0.11899999999999999	8.0639803664271E-85		EBPL	3.2571254091698E-137	0.40049791032503002	0.40799999999999997	0.155	7.4109374434840607E-133		TANK
MNAT1	3.1575540775452299E-123	0.29222848375838101	0.27800000000000002	0.18	7.1843827926386505E-119		HSBP1	5.9381477556751996E-258	0.27790665157274203	0.54900000000000004	0.58499999999999996	1.35110675884878E-253		UGCG	7.7052295534487895E-63	0.25076081563793401	0.33100000000000002	0.19500000000000001	1.7531708802961998E-58		CTNNAL1	1.6073368111978799E-153	0.37845832217789899	0.28000000000000003	9.0999999999999998E-2	3.6571734465185299E-149		BRIP1	4.7434958995118397E-61	0.28903889314475301	0.13100000000000001	3.9E-2	1.0792876220159301E-56		BRD8	2.2269617729883199E-79	0.36783525770757403	0.46	0.249	5.0670061220803196E-75		AC009014.3	5.4385305500451703E-188	0.398990188481055	0.26400000000000001	4.8000000000000001E-2	1.23742885605178E-183		EFHC1
CSRNP3	1.15005898578844e-130	0.29134786727232598	0.19900000000000001	0.111	2.6167292103644301E-126		CDK5R1	6.6164886300428e-90	0.27754241828020498	0.249	0.23200000000000001	1.5054496579936399E-85		RBM3	9.5758157230178808E-78	0.25063876784302203	0.504	0.33200000000000002	2.1787853514582599E-73		LSM3	2.4556965835015301E-141	0.37742679387619699	0.71399999999999997	0.46500000000000002	5.5874464364410299E-137		NSG1	4.8753758648343304E-18	0.28896311867789298	0.13100000000000001	0.08	1.10929427052575E-13		NDUFAF3	1.3465536023551101E-73	0.367348383338027	0.52800000000000002	0.316	3.0638134114385902E-69		WASF3	3.4732764968528101E-127	0.39873503512953701	0.378	0.14199999999999999	7.9027460132892001E-123		CPLX3
TMEM5	2.2558352872133799E-124	0.29085572913511099	0.20300000000000001	0.126	5.13270202899659e-120		SH3GL3	6.4723795337852705E-61	0.27645477163793403	0.16200000000000001	0.11799999999999999	1.47266051532216E-56		EPB41L4A-AS1	1.9638034283199699E-64	0.25044612178617298	0.36899999999999999	0.22700000000000001	4.46824194045642e-60		RAN	8.35838280517816E-131	0.37623552021193102	0.78600000000000003	0.58699999999999997	1.9017828396621902E-126		FUS	1.40177947984279E-34	0.28821119140554802	0.621	0.55000000000000004	3.18946885048629e-30		GPC2	1.41977955758046E-94	0.36636081222779598	0.38100000000000001	0.17100000000000001	3.23042442736281e-90		SH3GL2	1.11541845395081e-170	0.39828728559419202	0.33600000000000002	9.1999999999999998E-2	2.5379116082742801E-166		RABGAP1L
ST5	2.01480616176718E-124	0.28959811049151102	0.184	0.10100000000000001	4.58428845986887e-120		TAGLN3	1.9041925847172699E-69	0.27644847439084302	0.14799999999999999	8.2000000000000003E-2	4.3326093880072098E-65		C19orf60	1.08188148386574E-29	-0.25050677335154198	0.26800000000000002	0.29599999999999999	2.4616049402397099E-25		CDC6	1.0129403673055401E-225	0.37389621199231698	0.20699999999999999	3.2000000000000001E-2	2.30474321773029E-221		LSM6	1.6035833154725199E-22	0.28802379099355302	0.34799999999999998	0.26600000000000001	3.6486331176946197E-18		CCAR1	9.5252713345332397E-74	0.36627961149113702	0.437	0.23599999999999999	2.1672849867463499E-69		TTC3	4.0826131766983899E-148	0.395012763692066	0.92600000000000005	0.73199999999999998	9.2891697609418497E-144		CRABP2
NRDE2	4.80420045558068E-118	0.28920672170428702	0.251	0.159	1.09309972965827E-113		NME3	4.75495897393778E-83	0.276369701833099	0.215	0.19400000000000001	1.08189581534006E-78		MYO10	5.7237502659473897E-21	-0.25151896584866401	0.13900000000000001	0.188	1.3023248980110099E-16		RAD51C	7.2311164424451002E-125	0.37351841888610499	0.41199999999999998	0.19900000000000001	1.64529592414953e-120		SKA2	1.57020813525732E-26	0.28794198460367798	0.44700000000000001	0.33900000000000002	3.5726945701509801E-22		CENPU	4.8978569311798998E-111	0.36531055963352299	0.308	0.109	1.1144093875513599E-106		CSPG5	1.97246020784071E-139	0.39454471018217002	0.34399999999999997	0.112	4.48793871089997E-135		HIST1H2AC
PCDHB9	4.0719138885761501E-109	0.288279316882808	0.24099999999999999	0.13900000000000001	9.2648256706773205E-105		TCEAL4	2.4232824892354902E-205	0.27517935635013901	0.41299999999999998	0.45500000000000002	5.5136946477574997E-201		MPHOSPH8	1.3654651217133299E-37	-0.25262831039741102	0.42899999999999999	0.436	3.1068427914343401E-33		WHSC1	4.0120653557353997E-111	0.37291695608403003	0.36599999999999999	0.17499999999999999	9.1286523039047503E-107		RAD51C	2.6289415910964402E-24	0.28705026888375701	0.30399999999999999	0.21099999999999999	5.98163080222174e-20		GATAD1	2.4722044666147102E-41	0.36358637385581699	0.35199999999999998	0.21299999999999999	5.6250068228884499E-37		ARHGEF12	1.5927524946072201E-152	0.394341872343699	0.49299999999999999	0.20499999999999999	3.6239897509797998E-148		VTN
RPL34	0	0.28729776909603999	1	0.98199999999999998	0		NDUFB8	3.8066342773098598E-142	0.274717807900897	0.32800000000000001	0.34	8.6612349711631202E-138		HSPA1B	1.35967935492834E-10	-0.25265169128373699	0.128	0.161	3.09367843626845E-6		CENPE	6.75810343102725E-194	0.37131339392745699	0.22800000000000001	5.1999999999999998E-2	1.5376712736616301E-189		PPM1G	1.0647165596463299E-27	0.28594698654255901	0.38300000000000001	0.316	2.42254958816329E-23		TMSB15A	1.8915141011234102E-117	0.35820229269977599	0.59099999999999997	0.32600000000000001	4.3037620342861003E-113		PRAME	4.6815627328757403E-172	0.39072595698552398	0.23799999999999999	4.2000000000000003E-2	1.0651959686112199E-167		HLA-B
BNC2	8.57061301136345e-130	0.286757996666749	0.13400000000000001	5.2999999999999999E-2	1.95007157847553E-125		ATP6V0D1	5.6883748520775897E-98	0.27458664424521101	0.26300000000000001	0.25600000000000001	1.2942759300932099E-93		CXADR	5.09987063482683e-40	-0.25269899506226901	0.46	0.46600000000000003	1.16037356554215E-35		SKA3	9.1333061965593303E-236	0.36912836095406198	0.187	2.3E-2	2.0781011589031501E-231		RNASEH2B	6.9092944129012602E-27	0.28592174424016897	0.248	0.157	1.57207175776742E-22		STMN1	3.37345476508295E-145	0.35795182232095601	0.996	0.97299999999999998	7.6756216269932503E-141		MAPT	8.27986460414755e-210	0.39051899456882899	0.50600000000000001	0.187	1.88391759338169E-205		OTX2-AS1
PEPD	2.5491285316709498E-117	0.28542808980078199	0.24199999999999999	0.156	5.8000321481109094E-113		MCC	7.5646309541735901E-82	0.27393798221686499	0.219	0.189	1.7211804810031199E-77		NDUFB10	2.3565291612392899E-39	-0.252767966882536	0.44700000000000001	0.45900000000000002	5.3618108005677596E-35		CNTLN	1.08280656752937E-146	0.36640621334208701	0.33800000000000002	0.13200000000000001	2.4637097830995802E-142		FADS1	2.0872868732207099E-35	0.28579886799673299	0.20399999999999999	0.112	4.7492038226390797E-31		SMS	5.7926817776629902E-77	0.356695829611965	0.59899999999999998	0.379	1.3180088848716601E-72		UBE2L6	2.62397905574596E-192	0.39010251385121297	0.41399999999999998	0.13	5.9703395455387794E-188		PRNP
CXXC5	3.2058530744077802E-162	0.28481520538847799	0.66600000000000004	0.51600000000000001	7.2942775002000302E-158		COX4I1	1.00030662929804e-290	0.27390020914702901	0.69	0.73499999999999999	2.2759976736418301E-286		TSPAN5	2.33035688432019e-30	-0.25279294646536898	0.13100000000000001	0.19	5.3022610188937297E-26		DEPDC1B	1.14906243492529E-185	0.36580303314322499	0.20399999999999999	0.04	2.6144617581855098E-181		CCDC14	4.6178675212728702E-19	0.28452690154455701	0.29699999999999999	0.22700000000000001	1.0507033971152201E-14		ALDH9A1	5.4889359057150801E-81	0.35413031985397803	0.39600000000000002	0.19500000000000001	1.2488975866273499E-76		NR2F1	6.0884892508964E-182	0.38994294782482197	0.379	0.11600000000000001	1.38531395925646E-177		RIC3
EYS	1.03575649712336e-110	0.28277098880249102	0.22600000000000001	0.13400000000000001	2.35665675790478E-106		ECHS1	9.6803718647053404E-95	0.27322420564439198	0.23	0.22500000000000001	2.20257501037641e-90		VAMP2	3.4977349763038499E-55	-0.25284639341920201	0.6	0.59299999999999997	7.9583963915841494E-51		HAUS1	1.96458821462755E-135	0.36503855911265398	0.38400000000000001	0.17100000000000001	4.4700275647420802E-131		LAGE3	2.4180289824760599E-23	0.284398666405413	0.34599999999999997	0.251	5.5017413438277804E-19		CDK14	3.5948326679976301E-53	0.35044803268755198	0.24399999999999999	0.111	8.1793227694949994E-49		EPB41	2.4854756267295E-142	0.38761686874905799	0.495	0.216	5.6552026934976299E-138		PDE6B
C11orf58	3.3436170891010603E-175	0.28135979285648499	0.69299999999999995	0.53900000000000003	7.6077319628316396E-171		NGFRAP1	8.4586406092457809E-258	0.27321802438279402	0.82199999999999995	0.84899999999999998	1.9245944978216901E-253		CKB	1.93421575572661e-60	-0.25298788267495298	0.67100000000000004	0.66700000000000004	4.4009211090047603E-56		RNASEH2B	1.02384959733598E-139	0.36462716116048799	0.35299999999999998	0.14599999999999999	2.3295649888185499E-135		CMC2	5.00844142106152e-20	0.28070809187654699	0.26	0.186	1.1395706765341299E-15		MYEF2	1.2994712773443101E-75	0.34964301475067899	0.435	0.23300000000000001	2.95668699734151E-71		CDC42	6.0327861356010505E-125	0.38605610345966002	0.77600000000000002	0.50600000000000001	1.37263982943331e-120		SPINK4
ZSCAN16-AS1	1.6835948683798798E-114	0.28039957614870498	0.24099999999999999	0.157	3.83068340402475e-110		TCEAL2	1.3524878028613901E-79	0.27302637736301999	0.23400000000000001	0.215	3.0773154978505199E-75		ADGRL3	7.74241086959342E-27	-0.25331584718966199	0.06	0.11	1.7616307451585901E-22		ECT2	1.4691131946895299E-125	0.36367931377435497	0.215	6.5000000000000002E-2	3.34267325187708E-121		SYNE2	2.9717356269566299E-26	0.28004753085002398	0.53300000000000003	0.44700000000000001	6.76159007201442E-22		SCLT1	5.3941340995949402E-113	0.34857853063098299	0.23799999999999999	6.6000000000000003E-2	1.2273273316808401E-108		CBX3	6.51564644380903e-130	0.38479014031800901	0.76800000000000002	0.48399999999999999	1.48250503535987E-125		DPP7
CNTN1	2.4419665865907098E-115	0.27846820562286401	0.192	0.11	5.5562065744698401E-111		C9orf16	4.8373801547844301E-101	0.27139665839135102	0.30299999999999999	0.29199999999999998	1.1006491066180999E-96		RNASEH2A	9.5912367204623704E-21	-0.25357524920350299	0.14899999999999999	0.191	2.1822940910068001E-16		FUZ	1.0875782877010701E-158	0.36358576544056997	0.24299999999999999	6.8000000000000005E-2	2.4745668780062401E-154		RFC5	3.1188881957875398E-42	0.27926442777038202	0.17	7.4999999999999997E-2	7.0964063118753998E-38		DCTN3	1.5453752637064799E-78	0.347984208651544	0.68899999999999995	0.47299999999999998	3.51619233751136E-74		C16orf45	6.7126688436254206E-148	0.38331575073985102	0.495	0.21299999999999999	1.5273335419900899E-143		HOOK1
ZFP36L1	4.0670625984941597E-95	0.27772055687938102	0.123	5.7000000000000002E-2	9.2537875303537696E-91		NFE2L2	1.93377856459885E-87	0.27089580281564501	0.24299999999999999	0.22900000000000001	4.3999263680317701E-83		TET1	8.4698088298547704E-35	-0.25384995515756198	0.123	0.17299999999999999	1.92713560305686e-30		SRSF3	4.8732417794362302E-139	0.363070414992749	0.84199999999999997	0.64100000000000001	1.1088087020751299E-134		HAT1	2.3887661405170301E-26	0.27850355694394302	0.246	0.154	5.4351595995184103E-22		MZT2B	2.1897512545757099E-73	0.34793972325619399	0.71099999999999997	0.505	4.9823410295361196E-69		ERBB2IP	1.7425134867186498E-123	0.38299153823592103	0.28999999999999998	0.09	3.9647409363309499E-119		TMEM14B
SEC62	2.1023123232739301E-211	0.27729606757939301	0.77800000000000002	0.61399999999999999	4.7833912291451597E-207		SMC3	2.2435832820639602E-195	0.270604190492167	0.54700000000000004	0.55700000000000005	5.1048250416801398E-191		HPCA	1.1007834970951499E-22	-0.25464075998540803	0.23599999999999999	0.26300000000000001	2.5046126909405999E-18		KNSTRN	1.4703597139398299E-166	0.36294838973941601	0.28699999999999998	9.0999999999999998E-2	3.3455094571272898E-162		NNAT	1.1827382750876301E-31	0.27785210781619402	0.72	0.626	2.69108439730688E-27		TGIF1	1.5372917101968199E-73	0.34385879699920202	0.28100000000000003	0.11799999999999999	3.4977998282108199E-69		HDLBP	2.3502576107253999E-125	0.382325637783615	0.38	0.14399999999999999	5.34754114168351E-121		BAZ2B
UNC119	1.61842847105691E-161	0.27630795872298203	0.51400000000000001	0.35899999999999999	3.6824103001957901E-157		ABL2	5.4335868743849101E-85	0.27016752359420498	0.17699999999999999	0.16500000000000001	1.2363040215288e-80		PTPN11	5.25641827944751E-35	-0.25465181324657099	0.125	0.17799999999999999	1.19599285112269e-30		MIS18A	5.1247282569309898E-146	0.36234692553596698	0.29099999999999998	0.10100000000000001	1.1660294202995101E-141		HDAC2	2.73398647875489E-37	0.27753079179554202	0.67300000000000004	0.61799999999999999	6.2206394351110003E-33		SHCBP1	2.0942366997705902E-133	0.34158059788796902	0.16400000000000001	2.4E-2	4.7650167629880298E-129		GLUL	4.7724506237659398E-161	0.38122682771426297	0.68700000000000006	0.36499999999999999	1.08587569042546E-156		TUBA4A
UBL5	1.81868839829667E-202	0.27584188995079401	0.84	0.69099999999999995	4.1380617126444203E-198		SLC25A4	2.1262877193336999E-171	0.26988815444717101	0.376	0.39100000000000001	4.8379424477999596E-167		KLF12	1.6637398790862601E-32	-0.25467048408945098	7.1999999999999995E-2	0.13100000000000001	3.7855073468849699E-28		VRK1	1.29630895466263E-144	0.36192262228685101	0.36599999999999999	0.153	2.94949176454387e-140		KPNB1	1.0274076428607E-25	0.27752326246833697	0.43099999999999999	0.36599999999999999	2.3376606098009398E-21		SPDL1	1.5714608819936899E-84	0.34086901779454398	0.22500000000000001	7.3999999999999996E-2	3.57554494480025e-80		HDGF	3.2120186533581798E-131	0.38059993910722301	0.51500000000000001	0.24099999999999999	7.3083060419858597E-127		DUSP26
SPTBN1	3.0052949844498999E-111	0.27555936882229998	0.30099999999999999	0.219	6.8379476781188594E-107		SEPT9	6.2659533884981405E-95	0.26961752054902799	0.219	0.20599999999999999	1.42569237448498e-90		FBXL5	1.7529282558209299E-29	-0.25499566454802702	0.124	0.189	3.9884376604693602E-25		KIF11	5.2653002297432702E-174	0.36054809296178603	0.20200000000000001	4.2000000000000003E-2	1.1980137612734899E-169		PXMP2	1.21234073910591e-30	0.27701901532554302	0.20100000000000001	0.111	2.7584388836876699E-26		GGH	1.2389344393405799E-65	0.340028226719503	0.38200000000000001	0.20200000000000001	2.81894752983161E-61		SH3BGRL3	1.00577805930808E-161	0.37968866158259401	0.56000000000000005	0.252	2.2884468183436801E-157		CROT
ARHGAP5	1.21599873450155E-114	0.27528852357753297	0.34200000000000003	0.26200000000000001	2.76676192061137e-110		ACTL6B	1.1064633856649699E-68	0.26952537159840001	0.185	0.16300000000000001	2.5175361414035002E-64		ATXN10	3.1312671951610602E-27	-0.25516682280228198	0.22900000000000001	0.26600000000000001	7.1245722491499597E-23		PAFAH1B3	2.40821139469687E-144	0.35991697259291699	0.77400000000000002	0.52700000000000002	5.47940338635379e-140		MEA1	3.5185338302830298E-19	0.27696108050497398	0.34200000000000003	0.25600000000000001	8.00572002404297E-15		RTN1	1.3338277494864199E-72	0.33780077672646502	0.68400000000000005	0.47099999999999997	3.0348582784064599E-68		LIN7C	9.6166157730994698E-133	0.37857400419848303	0.314	9.7000000000000003E-2	2.18806858685332E-128		CC2D2A
TMEM147	4.6886682317149202E-124	0.27419172034855599	0.439	0.308	1.0668126827620999E-119		DOK6	1.95937303663215E-74	0.269236080776528	0.11899999999999999	9.9000000000000005E-2	4.45816147024913e-70		VPS35	7.4833181280582096E-32	-0.25536163466078299	0.35399999999999998	0.372	1.7026793736770901E-27		PSMC3	6.5493634939788098E-134	0.35542527716370498	0.504	0.26800000000000002	1.490176675785E-129		CHAF1B	2.0798601624233299E-68	0.27652847983650802	0.11600000000000001	2.8000000000000001E-2	4.7323058275618102E-64		PRPSAP1	8.8194659716533496E-75	0.336739046038463	0.41799999999999998	0.22	2.00669309253029e-70		UBALD2	6.3372674833801603E-109	0.37852728643585198	0.30499999999999999	0.109	1.4419184704934899E-104		HSBP1L1
STARD9	7.3525275520632201E-117	0.27404148647557097	0.16800000000000001	0.09	1.67292059392094E-112		RP11-206L10.9	4.8401546246844199E-64	0.26889673903783101	0.14000000000000001	9.7000000000000003E-2	1.1012803817544499E-59		RP11-206L10.9	3.1061627132861403E-42	-0.25554685030753399	4.4999999999999998E-2	0.112	7.0674520215399502E-38		MTHFD2	8.3083737515132701E-137	0.355205126048183	0.20499999999999999	5.5E-2	1.89040427968181E-132		HMGXB4	2.0493680447642101E-19	0.27480733794862899	0.252	0.17299999999999999	4.6629271122520101E-15		KIF18A	7.5937288728127498E-148	0.33625704868494599	0.124	0.01	1.7278011304310799E-143		H3F3A	2.3729215936962702E-254	0.37770953127092299	0.995	0.98699999999999999	5.39910850213712e-250		SON
SHFM1	1.64928028696372e-140	0.27278709269692197	0.622	0.48299999999999998	3.7526074369285503E-136		HNRNPH2	1.0066646171734801E-85	0.26838255087989799	0.219	0.21099999999999999	2.2904640034548199E-81		ITSN1	1.84971796795042E-29	-0.25588666067231902	0.215	0.26800000000000002	4.2086632924775803E-25		FANCD2	7.2320509833113602E-214	0.35474102617770098	0.20100000000000001	3.2000000000000001E-2	1.6455085602328301E-209		MANF	6.0251853801091104E-19	0.27443298077348499	0.314	0.23100000000000001	1.3709104295362199E-14		NCAPH	6.5889401543874902E-128	0.33531622527471999	0.18099999999999999	3.2000000000000001E-2	1.4991815533277801E-123		SEPT9	2.9177484945329301E-142	0.37490034949733497	0.46700000000000003	0.193	6.6387531496107698E-138		IMPDH1
APMAP	1.16078495035018E-106	0.27084196728361798	0.32200000000000001	0.23400000000000001	2.64113399753177E-102		FKBP8	2.29252801518006E-162	0.26786291825144998	0.35	0.379	5.2161889929391896E-158		BLCAP	7.2466915010374397E-26	-0.25703612976975998	0.16200000000000001	0.20799999999999999	1.64883971723105E-21		RHNO1	4.9718229263466202E-152	0.35471102803334098	0.29899999999999999	0.105	1.13123887043165E-147		SRSF2	1.0186290033420001E-37	0.27391673325619798	0.55000000000000004	0.48199999999999998	2.31768657130405E-33		TSPAN13	4.6914079580782303E-62	0.33493279695377998	0.27700000000000002	0.126	1.06743605270154E-57		C4orf3	1.10779602312894E-128	0.37422793544962502	0.67600000000000005	0.38700000000000001	2.52056829142527E-124		PRL
LAMA2	1.65302949306659e-160	0.27052143928047301	0.111	3.5999999999999997E-2	3.7611380055744101E-156		XRCC6	1.1599851319965301E-174	0.267323646735945	0.37	0.39500000000000002	2.6393141708317e-170		HIRIP3	7.67170014158007E-27	-0.25743783778449703	0.1	0.16500000000000001	1.74554193321371E-22		HNRNPAB	1.2891412288348E-97	0.35142258474176102	0.53200000000000003	0.32600000000000001	2.93318303796783E-93		FAM111A	6.4999051106622198E-36	0.27358668220995003	0.115	4.9000000000000002E-2	1.4789234098289801E-31		TRIM59	3.17850507380629E-156	0.33411198340814302	0.14699999999999999	1.4E-2	7.2320525944314498E-152		TMPO	9.0259258546863203E-127	0.37356537277977298	0.57199999999999995	0.29199999999999998	2.0536689097167801E-122		SERPINF1
STARD4-AS1	1.20042313520558E-101	0.27034005690657997	0.23699999999999999	0.14799999999999999	2.7313227595332698E-97		PPIB	2.7554374783246498E-237	0.26711931350546197	0.46300000000000002	0.504	6.2694468944320696E-233		TAF15	8.1716623862948305E-31	-0.25799845200707	0.22800000000000001	0.28299999999999997	1.85929834275366E-26		CSRP2	1.3203955682816999E-88	0.34905784671499102	0.56499999999999995	0.36899999999999999	3.0042960365113599E-84		NGFRAP1	8.2465244731970201E-61	0.27324690809653301	0.89100000000000001	0.84	1.87633171338652E-56		CBX3	6.1568035340876599E-68	0.33157332830660102	0.69099999999999995	0.48899999999999999	1.4008575081109601E-63		FAM171A2	1.45399986430746e-120	0.37348083009032501	0.26600000000000001	7.9000000000000001E-2	3.3082858912587598E-116		POLR2J3
NRCAM	4.8236691790420903E-117	0.26992339511476898	0.16700000000000001	9.2999999999999999E-2	1.0975294483074499E-112		PGAM1	2.8859530763337001E-114	0.26679639045075798	0.315	0.30599999999999999	6.56640903458206e-110		MAB21L1	9.5935314079587307E-66	-0.25814891549886798	0.59	0.59599999999999997	2.18281620125285E-61		SRSF10	2.59281035451966e-110	0.34839335659174803	0.67700000000000005	0.45800000000000002	5.8994213996385799E-106		PKMYT1	9.8605286995299805E-48	0.27302969870629601	0.11700000000000001	0.04	2.2435660950040598E-43		ADD3	5.8052153609064004E-101	0.33088851277680897	0.27	9.0999999999999998E-2	1.32086065106703E-96		TBC1D14	1.19234322392283E-136	0.37322612611072098	0.27500000000000002	7.3999999999999996E-2	2.7129385373916099E-132		KDM5B
PSMD5-AS1	2.80619347195723E-102	0.26916479893587802	0.216	0.13	6.3849320067442698E-98		ARF5	3.3960033906974998E-121	0.26667705295453098	0.29699999999999999	0.307	7.7269265148540196E-117		SMS	2.24882268732915E-37	-0.258258917741782	0.36899999999999999	0.39400000000000002	5.1167462604800201E-33		MND1	2.7196970955502699E-215	0.34579305027465201	0.17799999999999999	2.4E-2	6.1881268015055203E-211		GNG4	7.67552995431864e-20	0.27293154245338302	0.27700000000000002	0.20300000000000001	1.74641333050612E-15		RNF26	8.58417056500832e-110	0.32964065808922	0.19900000000000001	4.7E-2	1.95315632865634E-105		RND3	7.3048638768466601E-129	0.37254063823705302	0.28899999999999998	8.5000000000000006E-2	1.6620756778989201E-124		UBXN4
ATP6V1B2	3.4253457669212201E-103	0.26687607876845698	0.314	0.219	7.79368922347585E-99		CFL1	0	0.265396759724909	0.78600000000000003	0.82699999999999996	0		DCTPP1	7.8945035358363496E-29	-0.25844484471722801	0.157	0.19700000000000001	1.7962363895088401E-24		KIF4A	4.3282953088407E-213	0.34494084827681099	0.22500000000000001	4.3999999999999997E-2	9.8481703162052508E-209		FXYD6	1.17737788581149e-20	0.27260282675428199	0.27200000000000002	0.19600000000000001	2.6788879035868699E-16		EZR	5.0254725952075401E-76	0.32956972294433101	0.497	0.28499999999999998	1.1434457795875701E-71		CASC3	4.1277447306185398E-103	0.37163087922756999	0.433	0.20100000000000001	9.3918575855763595E-99		LURAP1L
RERE	1.69371254250959E-102	0.26635019985544101	0.35299999999999998	0.25900000000000001	3.85370414797206E-98		THRA	1.37276040807349E-67	0.26522389016811798	0.3	0.27900000000000003	3.1234417564896203E-63		TMOD2	1.9208187446830001E-57	-0.25881525542175099	0.04	0.108	4.3704388897772402E-53		HJURP	1.5257846243525199E-208	0.34443078074605199	0.17499999999999999	2.4E-2	3.4716177557892798E-204		MGME1	8.7354924550610994E-31	0.26971637062173198	0.158	8.1000000000000003E-2	1.98758659830005E-26		HMGN3	1.4683153273404201E-61	0.32866390828164199	0.77900000000000003	0.63300000000000001	3.3408578642976598E-57		CD24	6.7955643268978406E-151	0.37140452299950799	0.88	0.60699999999999998	1.54619475129906E-146		CASZ1
UQCRQ	7.1378864925465103E-178	0.266316795478443	0.81200000000000006	0.66700000000000004	1.6240833136491102E-173		RGN	9.2949638340016608E-59	0.26520155989134903	0.123	7.8E-2	2.1148831211503999E-54		RUNDC3B	8.1748669123841296E-21	-0.25894304450806699	0.09	0.13300000000000001	1.8600274685747601E-16		NEK2	8.1838571778690801E-206	0.34395347157429501	0.22800000000000001	0.05	1.86207302368055E-201		YWHAQ	1.02508170288703E-43	0.26900191382375299	0.72199999999999998	0.66600000000000004	2.3323683985788701E-39		AK9	6.5353610317622699E-94	0.32799059512798401	0.30499999999999999	0.11799999999999999	1.48699069555687E-89		ZNF704	1.21619524607749E-121	0.37038544435596099	0.441	0.191	2.7672090434001102E-117		SMIM4
GPM6A	9.83751524112322e-180	0.26444459268924297	0.81799999999999995	0.66800000000000004	2.2383298428127701E-175		SNU13	1.9127792284911899E-216	0.26517565910094698	0.43	0.46600000000000003	4.3521465785859999E-212		ASRGL1	1.12764049229504E-26	-0.26038153709948098	0.20100000000000001	0.26100000000000001	2.5657204121188999E-22		NUDT1	3.3361111650976602E-112	0.34378616502435799	0.40500000000000003	0.20300000000000001	7.5906537339467004E-108		PAICS	8.0959372777218906E-33	0.26719949493981998	0.20599999999999999	0.11899999999999999	1.8420686088000601E-28		PSIP1	1.64247223261177E-67	0.32687122368624799	0.55800000000000005	0.35299999999999998	3.7371170708615597E-63		RNF11	2.1630514442691398E-127	0.37006427944996301	0.46300000000000002	0.20200000000000001	4.9215909511455802E-123		PALMD
ARL5A	2.4762271226279702E-117	0.26414826810937603	0.42099999999999999	0.318	5.6341595721154098E-113		FTH1	8.8767394474681698E-305	0.26339883308773299	0.95	0.97099999999999997	2.01972452648243e-300		POLR2B	1.0625354608519E-32	-0.26169937225227302	0.24099999999999999	0.28499999999999998	2.4175869340763302E-28		ZWILCH	4.5248071221929302E-146	0.34364916197342299	0.24099999999999999	7.0999999999999994E-2	1.0295293645125599E-141		HSPA8	1.1985239794105899E-54	0.265279713342081	0.755	0.71599999999999997	2.72700161035292e-50		NEIL3	5.7363038515957002E-153	0.32644506652340499	0.14099999999999999	1.2999999999999999E-2	1.30518121535357E-148		HEY1	6.2510765077191198E-155	0.36950525676083701	0.308	8.4000000000000005E-2	1.42230743780133e-150		C14orf2
HMGN3	2.1644785425004999E-158	0.262994539057676	0.755	0.60899999999999999	4.9248380277513898E-154		COPE	5.8286886683899799E-226	0.26337249056393203	0.47299999999999998	0.53	1.3262015327187699E-221		CENPU	2.2206968235616201E-38	-0.26198392767591899	5.8000000000000003E-2	0.127	5.0527514826497504E-34		HPRT1	4.7556108392533301E-115	0.343411756639319	0.32200000000000001	0.13900000000000001	1.08204413425531e-110		PDE1C	1.02632843207599E-18	0.264206661563745	0.309	0.23599999999999999	2.3352050815025001E-14		MAZ	3.6447140258684598E-69	0.325932071605056	0.34100000000000003	0.16600000000000001	8.2928178230585104E-65		RPL37	6.0147702367700297E-137	0.36929524000890501	0.94299999999999995	0.76700000000000002	1.36854067197228E-132		PEG10
SLC35A1	2.3315785099057598E-103	0.26162424676555801	0.18	9.9000000000000005E-2	5.3050405835885799E-99		BAIAP2	2.3904062504237099E-88	0.26331177224576802	0.224	0.216	5.4388913415890602E-84		GMNN	2.96425229723311E-31	-0.26231745209933499	0.108	0.16400000000000001	6.7445632518944998E-27		RPA2	6.4585686283478399E-131	0.34199596031075102	0.433	0.21299999999999999	1.46951812000798E-126		NCAPG	1.82635819084601E-35	0.26378970759095699	0.17	8.2000000000000003E-2	4.1555127916319296E-31		CCNG1	2.0960905234119002E-64	0.32563775807125001	0.36799999999999999	0.192	4.76923476791909e-60		HIST1H1E	8.7947934240840098E-135	0.36842944116009302	0.30099999999999999	8.7999999999999995E-2	2.00107934778183e-130		OTUD6B-AS1
LRRIQ1	6.8557456537303699E-112	0.26086336902538398	0.151	7.8E-2	1.55988780859327E-107		TRAPPC2L	2.5208202189714099E-89	0.26323053447406097	0.20399999999999999	0.19700000000000001	5.7356222442256496E-85		DUT	3.37261376952341E-68	-0.26262671792869202	0.58599999999999997	0.55200000000000005	7.6737081097966104E-64		CARHSP1	5.9524701549346299E-139	0.34180901303393302	0.53	0.28799999999999998	1.35436553435228E-134		CFL1	1.5274627812027699E-61	0.26264720468998898	0.85499999999999998	0.81599999999999995	3.4754360660706602E-57		HNRNPH3	7.2169628135619898E-71	0.323015920298445	0.64700000000000002	0.435	1.64207554896976E-66		FXYD6	1.25010367244446E-246	0.36714567377372598	0.51900000000000002	0.182	2.8443608859128702E-242		NISCH
ATP5I	7.0787324178727305E-144	0.26053623289642203	0.68700000000000006	0.53300000000000003	1.61062398703858E-139		NMRAL1	3.3905658612348201E-59	0.26187556807283702	0.10299999999999999	5.7000000000000002E-2	7.7145545040675902E-55		RAB18	2.9265341564984498E-26	-0.262745158442514	0.28599999999999998	0.32900000000000001	6.6587431662809203E-22		NOP56	9.5610065100037706E-104	0.34057996564592302	0.51100000000000001	0.3	2.1754158112211601E-99		NCL	5.46179118655588E-48	0.26019427218604602	0.65400000000000003	0.629	1.24272134867706E-43		AKAP9	4.3629290246672603E-14	0.32151174616574602	0.70599999999999996	0.71399999999999997	9.9269724098254106E-10		DBI	4.18531674204475E-166	0.36708760804878199	0.7	0.372	9.5228511831744196E-162		MUM1
EIF3J	1.3247070185084399E-103	0.26022092036163103	0.35499999999999998	0.27400000000000002	3.0141058792122599E-99		GATAD1	2.8033915719367998E-87	0.26166169718082799	0.216	0.222	6.3785568436278004E-83		SAT1	8.91040496059823E-17	-0.26297585825202602	0.21199999999999999	0.20100000000000001	2.0273844406849199E-12		MZT2A	2.5964239783628599E-122	0.339109415518276	0.40500000000000003	0.19600000000000001	5.9076434779690203E-118		CKS1B	5.4582373118334402E-44	0.26002783431065501	0.34399999999999997	0.20799999999999999	1.24191273556146E-39		CEP135	1.01014932228063E-82	0.32005263235451298	0.20200000000000001	6.0999999999999999E-2	2.2983927529851201E-78		ATP5H	1.2691177058959301E-135	0.36561441929723298	0.73299999999999998	0.438	2.8876235162250002E-131		NME1
PRKD3	9.2574411483403194E-95	0.25909960590269199	0.214	0.14299999999999999	2.10634558448187e-90		GLG1	3.74129271075196E-78	0.261583458289606	0.23	0.218	8.5125633047739306E-74		CNP	3.4275979027755702E-32	-0.26299232651452797	0.105	0.16	7.7988135081852599E-28		CDC20	1.8248007949389601E-242	0.33812309702887	0.27200000000000002	6.4000000000000001E-2	4.1519692487246197E-238		RBX1	2.8601010071449099E-24	0.258406977090748	0.59299999999999997	0.52600000000000002	6.50758782155682e-20		SAPCD2	2.4234759916852098E-165	0.31991393016859099	0.152	1.4999999999999999E-2	5.51413492388135E-161		UBAC1	6.8408167887870798E-115	0.365287250033549	0.26700000000000002	8.4000000000000005E-2	1.55649104395272e-110		KCNQ1OT1
RCBTB2	1.3940901906692699E-123	0.25789993065303002	0.11899999999999999	5.2999999999999999E-2	3.1719734108298E-119		SDCBP	1.6952181417837299E-87	0.261432079029495	0.253	0.24399999999999999	3.8571298380005297E-83		PTEN	1.4999089129620101E-49	-0.26437444467561999	8.2000000000000003E-2	0.151	3.4127427496624598E-45		SNRPG	1.61514629254424E-108	0.33736112575333599	0.752	0.54800000000000004	3.6749423594259102E-104		PRDX3	5.31786329280703E-16	0.25834491138024002	0.33500000000000002	0.26700000000000002	1.20997343501238E-11		PPP2R5C	1.7874445340933999E-78	0.319841014043792	0.315	0.13800000000000001	4.06697254842271E-74		LAMTOR1	3.22528794788494e-130	0.365000658322024	0.60299999999999998	0.316	7.3384976678225999E-126		PIGH
ARHGEF3	7.6017934025720401E-129	0.25736679836044002	0.13200000000000001	5.3999999999999999E-2	1.72963605288722E-124		CMC1	8.4051311189721003E-168	0.261315806062828	0.27500000000000002	0.33100000000000002	1.9124194834997199E-163		GLCE	3.6472724461360698E-51	-0.264433325170435	0.04	0.109	8.2986389966933999E-47		LSM5	5.6636556172501003E-123	0.33722332787836001	0.72499999999999998	0.497	1.2886515625929099E-118		CDCA5	1.14696538927711E-41	0.258122131735602	0.124	4.7E-2	2.6096903502222099E-37		SMC3	1.1345053736765201E-75	0.31912955101532398	0.754	0.54300000000000004	2.58134007672618E-71		HNRNPD	2.6717299763875701E-114	0.36402967596646002	0.75	0.48299999999999998	6.07898721527464e-110		RPL36AL
TGIF1	3.9589025359074101E-97	0.25708534457740601	0.185	0.111	9.0076909399501199E-93		RPL19	2.5950032227057e-250	0.26078875865589801	0.96899999999999997	0.96499999999999997	5.90441083262228E-246		ATP6V0D1	2.2923724804868899E-25	-0.26509246786910701	0.217	0.26200000000000001	5.21583510485181E-21		PSIP1	1.3182605574993099E-117	0.337024751513258	0.57399999999999995	0.34599999999999997	2.99943824647817E-113		UBA2	1.55608951490705e-20	0.258033189710271	0.34100000000000003	0.26600000000000001	3.5405704732680201E-16		MARCKS	6.0821577563592796E-76	0.31569853379000801	0.88600000000000001	0.72099999999999997	1.3838733543044301E-71		FNBP1L	5.9143865327860901E-111	0.362892998992	0.61499999999999999	0.34799999999999998	1.34570036780482E-106		ATP6V1B2
DNPH1	7.1881948469584704E-94	0.256507520700471	0.221	0.13900000000000001	1.6355299735284601E-89		RPL23A	1.31016882180333e-230	0.25916247090591299	0.91200000000000003	0.92300000000000004	2.9810271202491101E-226		MAPK8	1.6296433041127301E-32	-0.26513981381338397	0.128	0.187	3.7079274098476899E-28		TECR	3.1350294743436901E-109	0.33686435045183299	0.626	0.40400000000000003	7.13313256297419E-105		NCAPH2	8.4801449195750007E-31	0.25797773444129801	0.14099999999999999	6.8000000000000005E-2	1.9294873735509001E-26		HSPA8	2.8410173274137298E-66	0.31282846466815001	0.85199999999999998	0.71	6.4641667250644597E-62		MXD4	6.7000164269602401E-104	0.36256039335982199	0.33100000000000002	0.128	1.52445473762626E-99		SRSF5
RPS14	0	0.25490451654351098	0.997	0.96299999999999997	0		UBE2B	2.3547426040747399E-197	0.25900241840080102	0.44900000000000001	0.48499999999999999	5.3577458470512596E-193		UNCX	2.4360956152766401E-32	-0.26544116501308102	0.129	0.182	5.5428483534389296E-28		BUB1B	4.17227553446911e-220	0.33634521122695099	0.18099999999999999	2.4E-2	9.49317852357756E-216		C3orf14	8.1207271443437495E-18	0.25650666094725	0.42499999999999999	0.34699999999999998	1.8477090471525301E-13		SMARCA1	3.7613793466845602E-73	0.312608343688485	0.34799999999999998	0.16700000000000001	8.5582664275113901E-69		BCL7C	5.9944444514475101E-117	0.36093972399636998	0.29599999999999999	9.7000000000000003E-2	1.3639159460378499E-112		GPR137B
HK2	1.6482185824066401E-134	0.25459360668162201	0.125	5.3999999999999999E-2	3.75019174054984e-130		MYT1L	8.5197012578489199E-73	0.25881497360865802	0.26400000000000001	0.24299999999999999	1.9384876271983698E-68		BAIAP2	1.8338593524659399E-27	-0.26567613284089903	0.17699999999999999	0.222	4.1725801846657602E-23		XRCC2	1.75815774756827e-180	0.334319289253111	0.20599999999999999	4.2000000000000003E-2	4.0003363230420903E-176		MYBL2	1.88518675800366E-76	0.25592628485397101	0.105	2.1000000000000001E-2	4.2893654304857301E-72		PSMA4	1.0593104457691499E-56	0.31138446393470898	0.70599999999999996	0.52500000000000002	2.4102490572585401E-52		ARL3	1.8731680766543801E-125	0.36070673238463202	0.52100000000000002	0.25	4.2620193248117097E-121		NPR3
MIDN	1.81378560826612E-109	0.254588111103902	0.46800000000000003	0.36899999999999999	4.1269063944879003E-105		SSR4	2.7740029858374601E-176	0.257900319611305	0.38500000000000001	0.41899999999999998	6.3116889936759696E-172		MRPL43	7.4395249695108397E-28	-0.26668774233687298	0.183	0.22900000000000001	1.6927151163127999E-23		EEF1B2	9.1751594439895593E-123	0.33386869642973599	0.77200000000000002	0.54700000000000004	2.0876240282909401E-118		MMS22L	1.25156081141086E-44	0.25579651561630101	0.13200000000000001	4.9000000000000002E-2	2.84767631420313e-40		TMX2	7.6787147135848998E-75	0.31105584506831602	0.34799999999999998	0.16700000000000001	1.74713795878197e-70		KIF1A	1.8724658767023599E-121	0.35892081907819601	0.45	0.19800000000000001	4.2604216092608702E-117		POLE4
EAPP	1.7836676641891501E-111	0.25293108087722499	0.48699999999999999	0.36599999999999999	4.0583790363295703E-107		PPP2R1A	7.0247116406233602E-163	0.25786420567893598	0.35299999999999998	0.38100000000000001	1.59833263959103E-158		INSM1	2.6219136055558999E-38	-0.26673146079231502	9.6000000000000002E-2	0.17399999999999999	5.9656400267213504E-34		MAGOHB	7.3916691923148996E-125	0.33368771599312702	0.35199999999999998	0.155	1.68182649132741e-120		MIS18A	1.67075926753686E-21	0.25492387319420901	0.186	0.112	3.8014785614266199E-17		ANLN	9.3052060232636904E-143	0.31093391747919902	0.14899999999999999	1.7999999999999999E-2	2.11721352647319E-138		CUL3	3.59382674740031E-97	0.35717915682072798	0.33100000000000002	0.13300000000000001	8.1770339983599205E-93		ANKRD11
C7orf50	6.76441865194476e-100	0.25211483057271999	0.35199999999999998	0.27500000000000002	1.5391081758769901E-95		TCEAL5	2.3643264458015401E-49	0.257294545340711	0.13900000000000001	0.105	5.3795519621322503E-45		CKS1B	5.6492673220355599E-35	-0.26677874225940101	0.20499999999999999	0.217	1.28537779378275e-30		MGME1	9.1551916332881294E-155	0.33297079736610402	0.248	7.1999999999999995E-2	2.08308075232205e-150		E2F1	7.4358124581299806E-68	0.25490529949678498	0.125	3.4000000000000002E-2	1.69187040859831E-63		RANGAP1	2.6111532498936301E-104	0.31066475888932499	0.185	4.2999999999999997E-2	5.94115698948298e-100		PRKAR1A	3.17216961527585E-131	0.357005922325356	0.53100000000000003	0.253	7.2176375256371401E-127		GLCCI1
SRSF5	1.4117982487473299E-145	0.25171250008755802	0.69	0.55200000000000005	3.2122645553747999E-141		ARL6IP5	1.2163264786154399E-158	0.25684607624782901	0.41899999999999998	0.443	2.76750763679372E-154		C1orf61	2.0984172884383099E-41	-0.26735732289933301	0.39800000000000002	0.35599999999999998	4.7745288563836996E-37		POLD2	1.23078051693171E-113	0.33276891847704199	0.43	0.223	2.8003949101747198E-109		NDUFB2	1.49920806023414E-46	0.25458074673914799	0.72499999999999998	0.68300000000000005	3.4111480994507301E-42		SOX11	2.64065265441786E-79	0.30992726632420597	0.68400000000000005	0.45900000000000002	6.0082769845969598E-75		HRAS	3.7327054834322199E-123	0.35686894248629603	0.25900000000000001	7.3999999999999996E-2	8.4930247864533296E-119		KANK1
TET1	1.5988372534861299E-73	-0.25009818245389798	0.10100000000000001	0.187	3.6378344028569898E-69		TRAPPC4	4.78905202638112E-117	0.25570301553698499	0.25700000000000001	0.26900000000000002	1.0896530075625E-112		TCEAL7	2.74810640486678e-30	-0.26742965519033801	9.2999999999999999E-2	0.16200000000000001	6.2527665029933796E-26		UBB	6.4280275253188497E-132	0.33243582957434498	0.94299999999999995	0.85399999999999998	1.4625691028358E-127		TIMELESS	3.92570443819209E-31	0.25456164144047899	0.18	9.4E-2	8.9321553082184507E-27		TIMP2	1.21626851983001E-62	0.30962777141638398	0.249	0.106	2.7673757631692199E-58		ZMYM4	4.0449061805648202E-95	0.355960004187235	0.33100000000000002	0.13400000000000001	9.2033750326391403E-91		AKNA
BRI3	1.29538798986919E-101	-0.25017202148886403	7.3999999999999996E-2	0.16900000000000001	2.94739629334937E-97		SH3GL2	2.2610455779891701E-58	0.25475584193116402	0.14199999999999999	9.7000000000000003E-2	5.1445570035987601E-54		FGD5-AS1	3.47937261293026E-34	-0.26782582999695498	0.187	0.24399999999999999	7.91661650620021e-30		IER2	2.76579609821777E-92	0.332095850121297	0.76600000000000001	0.57199999999999995	6.2930158622748897E-88		POLD2	1.02833121963031e-20	0.25452321475615902	0.311	0.23499999999999999	2.3397620240248402E-16		CFAP69	1.3706481233555201E-46	0.30908534180703201	0.129	4.2999999999999997E-2	3.1186356750708199E-42		TSR3	4.5994241795268699E-133	0.35592060180569501	0.255	6.8000000000000005E-2	1.04650698356775E-128		ORMDL1
TUBB	6.6368692377578504E-103	-0.25023089373937202	0.87	0.86399999999999999	1.5100868576670399E-98		ATP5O	1.5520180298993801E-252	0.25462763734731197	0.54	0.58899999999999997	3.5313066234300701E-248		ASTN2	4.8609110621191703E-49	-0.26809291830987603	3.5000000000000003E-2	0.108	1.10600309396397E-44		RFC5	1.4462876454029801E-147	0.33172998160030098	0.23599999999999999	6.8000000000000005E-2	3.2907382795854099E-143		RNASEH2C	1.6393828528976501E-15	0.25448740076533399	0.29899999999999999	0.22700000000000001	3.73008780519803E-11		TECR	1.54753362390378E-66	0.308849300920091	0.61699999999999999	0.41	3.52110325446827E-62		MAP6	2.0788289023478401E-139	0.35504578890810901	0.27400000000000002	7.1999999999999995E-2	4.72995940151204E-135		CNIH1
KNSTRN	3.42267153279454E-85	-0.250490674890962	4.9000000000000002E-2	0.124	7.7876045385674199E-81		AATF	1.8684735379171899E-91	0.254198192542688	0.21199999999999999	0.20699999999999999	4.2513378408229799E-87		FUS	5.0772719766062899E-57	-0.26840515548243898	0.54200000000000004	0.55600000000000005	1.15523169283723E-52		CASP8AP2	1.32441119722028E-116	0.329727385421763	0.35899999999999999	0.16500000000000001	3.0134327970352998E-112		NAP1L4	9.7441706388915398E-15	0.253577231964494	0.374	0.316	2.2170911454669899E-10		DEK	2.7807906050076397E-88	0.30501333532021802	0.81599999999999995	0.60699999999999998	6.3271328635738797E-84		PRKX	8.4108074669504702E-144	0.354935456400161	0.42899999999999999	0.16500000000000001	1.9137110229552399E-139		EAPP
TUBG1	7.8324208356847202E-91	-0.25075020710663798	8.5000000000000006E-2	0.17799999999999999	1.7821107127433401E-86		PTN	4.6024010511719603E-58	0.25365261609565598	0.32800000000000001	0.25900000000000001	1.0471843111731601E-53		GSTO1	1.25239820108542E-42	-0.268428817447183	7.0000000000000007E-2	0.11600000000000001	2.8495816269296699E-38		CALM3	5.6625658421070298E-121	0.32611042094684201	0.59799999999999998	0.36399999999999999	1.2884036060546101E-116		SLF1	2.59119925829039E-23	0.25274145114608998	0.224	0.14000000000000001	5.8957556723881198E-19		GSTO1	1.12044249363275e-60	0.304791864005929	0.24399999999999999	0.104	2.5493428057626001E-56		KRT10	1.23546257485419E-113	0.353593888042053	0.66	0.38800000000000001	2.8110479965657402E-109		AANAT
NAP1L5	3.54468299562466e-130	-0.25160168595294402	2.1999999999999999E-2	0.10100000000000001	8.0652172199447898E-126		CAPZA2	9.5185369238803701E-192	0.253528791654974	0.42199999999999999	0.45900000000000002	2.1657527062905E-187		TMEM161B-AS1	4.1336960346736699E-27	-0.26961800011734899	0.22900000000000001	0.26200000000000001	9.4053985876930099E-23		PTMA	0	0.32429726125640701	1	0.997	0		TPM3	2.56022468681021e-20	0.25057193338349498	0.42199999999999999	0.35699999999999998	5.8252792298992601E-16		QSER1	1.9135135636927901E-61	0.30478402319713899	0.34899999999999998	0.18099999999999999	4.3538174114702102E-57		INSM1	3.5746863904154497E-126	0.35224365795466001	0.39300000000000002	0.153	8.13348394411226E-122		PSMA3-AS1
BRCA1	2.0191000768505e-90	-0.25214134195193699	5.2999999999999999E-2	0.13300000000000001	4.5940584048579501E-86		ZNF428	6.7947880550521398E-244	0.25253725727794701	0.59899999999999998	0.64600000000000002	1.5460181261660101E-239		NBEA	1.06202683977804E-31	-0.27097421924737303	0.23300000000000001	0.29499999999999998	2.4164296685469699E-27		TTK	1.01179600591444E-182	0.32389109819137002	0.184	3.2000000000000001E-2	2.30213945225713E-178		MT-ATP6	4.3781199315921501E-33	-0.251036157538024	0.88600000000000001	0.94199999999999995	9.9615362803516304E-29		CCT5	9.6077031289911206E-68	0.30445117743371602	0.52700000000000002	0.32300000000000001	2.18604069293935E-63		KCNQ2	1.37768663902044E-117	0.35194851578727998	0.28899999999999998	9.0999999999999998E-2	3.1346504097632002E-113		RSBN1L
PPP3CB	2.5025932350035999E-108	-0.25260781554938899	5.6000000000000001E-2	0.14599999999999999	5.6941503876037006E-104		NDN	8.4362209295833397E-98	0.25212710134407001	0.192	0.19	1.9194933481081001E-93		FBXO28	3.5369428937535502E-39	-0.27150449863109399	8.5999999999999993E-2	0.14199999999999999	8.0476061661574602E-35		SLF1	7.7740404546707898E-113	0.32163372314902899	0.307	0.13100000000000001	1.7688274246512401E-108		AC006129.2	3.0590702502558598E-41	-0.25134292886149301	4.2000000000000003E-2	0.10299999999999999	6.9603025404071698E-37		RBMX	3.40432243557097E-59	0.30215885687740501	0.69099999999999995	0.503	7.7458548376546404E-55		SLAIN2	1.5029038331998899E-109	0.35179716007009298	0.30399999999999999	0.106	3.4195570916797201E-105		NDUFA3
TSC1	4.8239680412523803E-89	-0.25267252961821701	4.8000000000000001E-2	0.125	1.0975974484261499E-84		TMEM192	5.9640207686863198E-69	0.25030392989875899	0.187	0.16200000000000001	1.3569936454992001E-64		CHRM3	3.07225048485751E-27	-0.27168219657357701	0.184	0.22900000000000001	6.9902915281963005E-23		CDKN2C	4.28725280352405E-113	0.32162082154242499	0.30499999999999999	0.128	9.7547863038582802E-109		EPB41L4A-AS1	9.0656807211776706E-25	-0.25458032154978399	0.16500000000000001	0.245	2.06271433448956e-20		DDAH2	7.5075790045101004E-78	0.30174852897723897	0.79200000000000004	0.58499999999999996	1.7081994508961799E-73		KIF3B	5.2560927566783503E-102	0.35155542167792397	0.315	0.11799999999999999	1.1959187849270199E-97		TM2D1
ENO2	3.7821308767809698E-55	-0.25375147716976398	0.27400000000000002	0.372	8.6054823839397403E-51		METAP2	3.3291330120380301E-197	-0.25100993068634903	0.26200000000000001	0.45600000000000002	7.5747763422901405E-193		MSRA	4.4373316038339399E-46	-0.27290368843773699	5.8000000000000003E-2	0.122	1.00962605982034E-41		TMEM97	5.7572127297023904E-97	0.320221962547238	0.40899999999999997	0.219	1.30993861238918E-92		PRNP	2.3382845401600801E-24	-0.25481306352083499	0.26500000000000001	0.35699999999999998	5.32029881422624e-20		SPA17	1.5377020472012699E-136	0.30159397647886999	0.19600000000000001	3.5999999999999997E-2	3.4987334679970497E-132		RPL9	2.2265898844374e-170	0.34993229958389299	0.97799999999999998	0.89600000000000002	5.0661599640604201E-166		CSRNP3
MT-ND1	5.7583847538931099E-235	-0.25382515833316599	0.91	0.85	1.3102052830533e-230		JUND	1.8894292248440899E-142	-0.25138879552878401	0.17699999999999999	0.32	4.2990183152877603E-138		AC004540.5	3.3423799913563002E-29	-0.27295588762017298	9.4E-2	0.14399999999999999	7.6049171943329802E-25		ARHGAP11B	3.0988461402230599E-193	0.31988631065835499	0.17499999999999999	2.7E-2	7.0508046228495202E-189		SEC62	6.2097485191864302E-34	-0.25597090179528498	0.53800000000000003	0.65800000000000003	1.4129040805704901E-29		CDK19	4.7338489447366199E-78	0.29828025829957899	0.28399999999999997	0.11700000000000001	1.0770926503959201E-73		RPL23	2.42913035095774E-156	0.34967927337604299	0.97599999999999998	0.89800000000000002	5.52700028753414E-152		TRIM36
APLP1	2.3774426690843499E-43	-0.25460033679084598	0.23599999999999999	0.31900000000000001	5.40939530496763E-39		RABGAP1L	4.6793189205504999E-133	-0.252233617211229	4.7E-2	0.151	1.06468543399285E-128		NFE2L2	1.21589374900007E-28	-0.27309031578743398	0.19	0.23699999999999999	2.76652304709985E-24		FANCL	2.6851491000147401E-131	0.31965034019289601	0.32300000000000001	0.13200000000000001	6.1095197472635398E-127		CENPF	1.2482823089811901E-52	-0.25697616649640198	0.32600000000000001	0.222	2.8402167376248999E-48		CYCS	4.6673740549722501E-42	0.29798086447385802	0.67400000000000004	0.52300000000000002	1.0619676187278399E-37		RPL22	2.3451400896885E-143	0.34827192938950702	0.96099999999999997	0.82499999999999996	5.3358972460682502E-139		CLMN
MRPL43	1.29177386316713e-60	-0.25487737282414802	0.155	0.24399999999999999	2.9391730708641699E-56		ROMO1	9.5452506008543299E-217	-0.25231261685837503	0.30499999999999999	0.51200000000000001	2.1718308692123901E-212		SERPING1	6.3405622479531999E-38	-0.273432682638859	4.3999999999999997E-2	0.11	1.4426681282767901E-33		CRNDE	1.20134168387831E-96	0.318340206254979	0.16800000000000001	0.05	2.7334127333283201E-92		PTPRO	2.4190453993922398E-25	-0.25790092114778801	0.121	0.187	5.5040539972371697E-21		SUN2	1.3499900661665E-87	0.29559334876402998	0.17100000000000001	4.2999999999999997E-2	3.0716323975486399E-83		TMEM108	1.17277482179169E-153	0.34809529798342598	0.34699999999999998	0.11	2.66841455202264E-149		CALCOCO2
CTBP2	5.4667305005802905E-97	-0.254932238149573	8.1000000000000003E-2	0.17699999999999999	1.2438451907970301E-92		NDUFB1	2.9347107587952799E-228	-0.25379514377429702	0.318	0.53	6.6773473894868996E-224		DYNC1LI2	1.2956419860770799E-35	-0.273917869558234	0.27	0.32100000000000001	2.9479742109211699E-31		ARHGAP11A	4.37438011029257E-156	0.31714755754836399	0.20399999999999999	4.8000000000000001E-2	9.9530270649486693E-152		HIST1H2AC	2.0032369785366499E-35	-0.260085860383375	3.5999999999999997E-2	0.111	4.5579650972644396E-31		CMC2	6.9518061042342695E-73	0.29530318208936002	0.36499999999999999	0.18	1.58174444289642E-68		RPL7A	5.98227844775522e-140	0.347794730946206	0.95499999999999996	0.83399999999999996	1.3611478152177401E-135		TMA7
EIF4EBP2	2.64040445833614E-127	-0.25509865253117597	5.5E-2	0.155	6.0077122640522298E-123		FAM60A	2.21382862089414E-161	-0.25602813798135898	0.16400000000000001	0.32400000000000001	5.0371242611204399E-157		CAPZA2	1.5679441341349701E-38	-0.27423777648055497	0.41499999999999998	0.45600000000000002	3.5675432883973E-34		NMU	4.0216521394389199E-125	0.31689517087431901	0.17599999999999999	4.7E-2	9.1504651128653792E-121		SRGAP3	1.1308221110314201E-25	-0.26102050726390502	0.14799999999999999	0.219	2.5729595492297901E-21		HNRNPM	5.39958421477881e-60	0.29482501893760599	0.71699999999999997	0.53100000000000003	1.22856739638862E-55		PNRC1	9.4829077861516308E-112	0.34737905578491501	0.432	0.193	2.15764600858308E-107		RPS28
TRIM37	7.50493007194539e-100	-0.25533095468448902	7.6999999999999999E-2	0.17299999999999999	1.7075967392697301E-95		NRCAM	8.3349059661919503E-135	-0.25746218533221199	3.4000000000000002E-2	0.129	1.89644115448765e-130		NDUFB11	1.01513206856273E-72	-0.27432405820675498	0.65800000000000003	0.64100000000000001	2.30972999560079E-68		HAT1	3.5390411694278501E-114	0.31673170037313397	0.32700000000000001	0.14499999999999999	8.05238037279919e-110		ADGRV1	9.9432054815881395E-35	-0.26130947518968101	9.6000000000000002E-2	0.156	2.26237754322575e-30		ODC1	6.26093495946451e-30	0.29469604273667299	0.33	0.21	1.42455053132696E-25		TPM4	3.5359233220098498E-103	0.34704239883913002	0.41799999999999998	0.189	8.0452863345690208E-99		PSMD5-AS1
RPP30	5.5555562323300305E-88	-0.25540843881853698	6.6000000000000003E-2	0.15	1.26405570954205E-83		RPL37A	9.9139983953227002E-211	-0.25843549004215299	0.83599999999999997	0.94	2.25573205488777E-206		TPGS2	8.0704466069756399E-28	-0.27468793289569099	0.188	0.254	1.8362687164851699E-23		HNRNPA0	7.0271376387048904E-109	0.31450871698128702	0.84499999999999997	0.68700000000000006	1.5988846269345201E-104		CD9	7.000513859969E-24	-0.26154428319720902	9.8000000000000004E-2	0.151	1.59282691855875E-19		HES6	1.9956732212308E-29	0.29459553398093702	0.55100000000000005	0.41699999999999998	4.5407552802664297E-25		ENDOG	1.2380111268904501E-131	0.34627607907376501	0.23499999999999999	5.8000000000000003E-2	2.81684671701385E-127		COX7C
RPA3	5.7445623836818302E-61	-0.25576727714734998	0.159	0.249	1.30706027915913E-56		MAL2	5.6330631635537802E-136	-0.25850093901777399	0.03	0.123	1.2816908616033899E-131		WBP5	6.8966671298348698E-31	-0.274874234229596	0.31900000000000001	0.36099999999999999	1.5691986720513299E-26		E2F3	5.4628056621205603E-127	0.313499551639147	0.19500000000000001	5.3999999999999999E-2	1.24295217230229E-122		KPNA2	7.6763948744136505E-13	-0.26624368262487502	0.22800000000000001	0.222	1.7466101257753401E-8		C21orf58	1.18845130557951E-79	0.29289186229943198	0.214	7.0999999999999994E-2	2.70408325558505E-75		STRA13	1.69405737950279E-135	0.34572221660583402	0.629	0.33500000000000002	3.8544887555826898E-131		KTN1
TULP3	2.15370146095835E-96	-0.25587072891983298	6.7000000000000004E-2	0.157	4.9003169341185397E-92		KHDRBS2	2.76741796224124E-177	-0.25900798519656798	0.13100000000000001	0.28799999999999998	6.2967060894875001E-173		SYP	8.9541335896553899E-34	-0.27513872926117899	0.28999999999999998	0.314	2.0373340156542899E-29		CENPJ	1.7249335839303901E-144	0.313204542204158	0.23899999999999999	7.0999999999999994E-2	3.92474138351683e-140		POLR2L	3.7035611412884104E-27	-0.26782571334285599	0.42099999999999999	0.52200000000000002	8.4267126647735198E-23		PTMS	5.7534408071514996E-38	0.29219339089429602	0.56599999999999995	0.41199999999999998	1.3090803868511799E-33		ESYT2	7.7966307346373601E-169	0.34532360662834	0.45100000000000001	0.16800000000000001	1.77396739105204E-164		NAA38
HP1BP3	2.8551058951620398E-45	-0.25655481841106598	0.42099999999999999	0.502	6.4962224432622E-41		EYS	6.7660470141038007E-148	-0.26295517578632499	0.06	0.17799999999999999	1.5394786771190399E-143		KIF5B	1.1782685412261E-69	-0.27524581452001601	0.49199999999999999	0.504	2.6809144118517401E-65		ANAPC11	3.7435470828622102E-102	0.31214915051581099	0.82299999999999995	0.64100000000000001	8.5176926776363895E-98		FAM155A	3.4333267490662698E-24	-0.26927242394949402	0.16500000000000001	0.23400000000000001	7.8118483521505e-20		ELAVL3	2.9548627074844099E-56	0.291105567476933	0.33700000000000002	0.17799999999999999	6.7231991183392699E-52		SLC30A9	2.9157575965610402E-121	0.34474150920055702	0.41299999999999998	0.17	6.6342232594553307E-117		ETNK2
ZNF92	7.9657101131231195E-125	-0.25719161665496099	4.9000000000000002E-2	0.14399999999999999	1.8124380220389e-120		BAZ2B	6.8154200320241401E-251	-0.26439993965723702	0.28100000000000003	0.498	1.55071251988645E-246		RUNX1T1	3.2067181125699198E-61	-0.27546950144473598	2.8000000000000001E-2	0.11	7.2962457215303501E-57		LSM4	2.88521993580302E-108	0.31022214892852601	0.68100000000000005	0.46	6.5647409199326097E-104		MEG3	3.4173447571611103E-8	-0.273287008799521	0.221	0.23499999999999999	7.7754845259686697E-4		UCHL1	2.6141049771856402E-53	0.29110079235116099	0.44800000000000001	0.27400000000000002	5.9478730545904998E-49		EMX1	1.12343943963402E-147	0.34421214114658899	0.20699999999999999	3.6999999999999998E-2	2.5561617569992701E-143		GAMT
FUNDC2	1.68876416198626E-57	-0.25754365569357501	0.23100000000000001	0.32800000000000001	3.8424450977673502E-53		STARD9	3.0756058635493898E-143	-0.26481872032326198	3.1E-2	0.127	6.9979260213339304E-139		TP53BP2	1.30900874328398E-48	-0.27588432454956502	0.108	0.17599999999999999	2.9783875935940302E-44		MZT2B	2.6922101891108699E-104	0.30966424825568101	0.71199999999999997	0.499	6.12558584328397e-100		CCNB1	6.0328743113271503E-18	-0.275363525212871	9.1999999999999998E-2	0.11899999999999999	1.37265989205627E-13		TMBIM6	3.1463236048396898E-49	0.29023289279259801	0.65900000000000003	0.48499999999999999	7.1588300980917498E-45		MYL6B	2.2369061476948898E-137	0.343616419927123	0.74099999999999999	0.44400000000000001	5.0896325578501802E-133		PIK3R1
UQCRC2	4.4098293529800603E-42	-0.25774996245570703	0.27200000000000002	0.35699999999999998	1.00336847268355E-37		CLSPN	4.7838870003335197E-95	-0.26519710359057103	0.08	0.17799999999999999	1.08847780918589e-90		MT-ATP6	1.83671735322208E-78	-0.27617924739093203	0.98099999999999998	0.93400000000000005	4.1790829937862099E-74		HES6	1.00041903328912E-72	0.30872477141747501	0.59099999999999997	0.40899999999999997	2.2762534264427399E-68		N4BP2L2	1.2789166195333101E-37	-0.27555546691584998	0.44500000000000001	0.57699999999999996	2.9099189844241401E-33		SMTN	1.9154496432629401E-114	0.28967046539996	0.152	2.5000000000000001E-2	4.35822257331616e-110		SLC25A4	1.2994236750286801E-126	0.343424622350889	0.65800000000000003	0.372	2.9565786877927601E-122		GYG1
SEZ6L2	2.5952276221835999E-31	-0.258098879065985	0.34200000000000003	0.40699999999999997	5.9049214087543497E-27		EIF3J	4.42160764549475e-170	-0.26552595674073398	0.161	0.32500000000000001	1.00604838757942E-165		FAM107B	4.2683326175987602E-54	-0.277050645091794	6.6000000000000003E-2	0.13900000000000001	9.71173720482247e-50		GGCT	5.2083841251056595E-109	0.30737057533686102	0.33	0.14899999999999999	1.18506363998529E-104		TRPM3	9.6659986959902791E-25	-0.27829362486297898	0.20399999999999999	0.28699999999999998	2.19930468329867e-20		SESN3	1.02692278623479E-64	0.289060205368949	0.29399999999999998	0.13700000000000001	2.33655741552002e-60		DPYSL3	6.19621287318472E-111	0.34322496844121497	0.69799999999999995	0.43	1.40982431503572E-106		PCBP4
PGLS	1.29939271752018e-60	-0.25832329894015399	0.15	0.23899999999999999	2.9565082501736702E-56		SMC2	2.99263069122894E-112	-0.26602078563488202	0.121	0.24299999999999999	6.8091326117532003E-108		SEPT9	4.4622758250407499E-32	-0.27726983997064802	0.154	0.214	1.01530161847152E-27		PARP2	3.8877930370705302E-117	0.30705197498715497	0.25800000000000001	9.6000000000000002E-2	8.8458954972465897E-113		PHLDA1	8.3035215883788398E-27	-0.27932050130136599	0.26200000000000001	0.36199999999999999	1.88930026700384E-22		DIAPH3	4.8632349179579496E-93	0.28832412919638001	0.16700000000000001	3.7999999999999999E-2	1.10653184088297E-88		GSPT1	1.7181151645002299E-107	0.343050368334823	0.377	0.155	3.9092274337873802E-103		ETFB
SAT1	1.01555534344188E-9	-0.258422622821323	0.17599999999999999	0.21	2.3106930729333101E-5		GADD45A	5.48552429859756E-133	-0.266533757261815	5.8999999999999997E-2	0.16800000000000001	1.2481213436598999E-128		TRAPPC2L	1.83618764639032E-29	-0.278047793158748	0.15	0.20399999999999999	4.17787775183189E-25		CCNB1	1.0035601935690401E-217	0.30693779902776502	0.32200000000000001	9.9000000000000005E-2	2.2834005084276499E-213		MSI2	4.7282297479763502E-29	-0.28292933429032402	0.19500000000000001	0.28199999999999997	1.07581411455706E-24		CEP97	1.1893942915846e-70	0.28752530483861899	0.24	9.2999999999999999E-2	2.7062288316424399E-66		NAPB	1.64647740296006E-95	0.34294178256658697	0.35199999999999998	0.14699999999999999	3.7462300349550399E-91		DAXX
PHTF1	1.3266102777467999E-91	-0.25880055390246298	5.8999999999999997E-2	0.14199999999999999	3.0184363649572802E-87		PCLO	6.18820435230765E-129	-0.26655350974102598	8.4000000000000005E-2	0.20300000000000001	1.40800213628056E-124		USP1	4.1932732543788598E-43	-0.27821169642369897	0.29399999999999998	0.32700000000000001	9.5409546356882198E-39		CCNE2	3.7729710114286599E-151	0.30644595266454699	0.155	2.8000000000000001E-2	8.58464094230364E-147		LHFP	5.37455636667299e-30	-0.28295463005676103	8.8999999999999996E-2	0.151	1.2228728101091001E-25		GOT1	3.3277165670871E-81	0.28690173741531	0.223	7.4999999999999997E-2	7.5715535050932804E-77		SHF	1.9746392049236601E-119	0.34260242960533699	0.251	6.9000000000000006E-2	4.4928965829627897E-115		MALSU1
PEA15	2.1272158945091701E-131	-0.25916277762638101	4.5999999999999999E-2	0.14399999999999999	4.84005432477672E-127		DNAJC15	1.5721687373665501E-182	-0.26680813984586699	8.2000000000000003E-2	0.22700000000000001	3.5771555281301201E-178		ANAPC11	1.42813591339325E-89	-0.27823091515987802	0.66200000000000003	0.65500000000000003	3.2494376437436599E-85		EXOSC8	4.61004369748153E-103	0.30622131126638102	0.38300000000000001	0.19500000000000001	1.04892324248797E-98		SSTR2	1.80912448063113E-28	-0.28366176994068198	0.40699999999999997	0.505	4.1163009307800103E-24		CBR3	9.9963971706739696E-105	0.28664375753119697	0.10199999999999999	0.01	2.27448024824345e-100		TAF10	3.94554703075962e-130	0.341750144407792	0.19800000000000001	4.4999999999999998E-2	8.9773031590873605E-126		CDHR1
HIST1H1E	1.18683198424389E-136	-0.25930510053779399	3.2000000000000001E-2	0.12	2.7003988137501199E-132		CDKN3	8.1490729714009404E-81	-0.26731755909999799	7.3999999999999996E-2	0.161	1.8541585731828601E-76		HPCAL1	1.76231254138453E-54	-0.27861177633930101	4.4999999999999998E-2	0.121	4.00978972541222e-50		SHCBP1	1.00775459116832E-174	0.30581070553289802	0.152	2.1000000000000001E-2	2.29294402128527e-170		ARID4A	1.7570588690338699E-39	-0.28555801002433701	0.39800000000000002	0.53300000000000003	3.9978360447127598E-35		TULP3	4.5029712998832499E-57	0.28533520351391101	0.27400000000000002	0.129	1.0245610598624399E-52		AKT1	6.7838573381327504E-106	0.34161436508556697	0.27700000000000002	9.2999999999999999E-2	1.54353106014534E-101		YAF2
NSMCE1	1.5190587467174001E-66	-0.25971553217978	0.107	0.19	3.4563143664060999E-62		IGF2BP3	2.05637018924316E-187	-0.26746652519713798	1.4999999999999999E-2	0.106	4.6788590915849503E-183		PRCP	1.6910632226752E-34	-0.27900419694664902	6.3E-2	0.125	3.84767615055289e-30		HIST1H2BH	1.7811239535234199E-209	0.30550861971916399	0.123	8.0000000000000002E-3	4.0525913314518403E-205		MPP4	2.8207859421076101E-34	-0.28652078241280099	4.9000000000000002E-2	0.11700000000000001	6.41813425407744e-30		KLF6	7.3110728045186304E-84	0.28430728977535202	0.309	0.13	1.6634883952121199E-79		SEPT2	1.36753465089187E-114	0.34149045827985602	0.55100000000000005	0.28699999999999998	3.11155159117427e-110		GABRA1
XRCC5	1.28901681913719E-48	-0.26009392387645502	0.48499999999999999	0.55900000000000005	2.9328999685828501E-44		ATAD2	2.9110247342389702E-107	-0.26881846729054798	4.4999999999999998E-2	0.13400000000000001	6.6234545778139396E-103		H1F0	6.9094193619048598E-24	-0.279080467683329	0.11799999999999999	0.17	1.57210018741421E-19		HMGN1	5.619036558965E-116	0.30501813381279602	0.89400000000000002	0.79	1.2784993882613099E-111		AKIRIN2	3.1409289838655698E-29	-0.28698830065136899	0.28599999999999998	0.38500000000000001	7.1465557169893404E-25		SEPHS1	5.2227023489288195E-57	0.28230999464947398	0.19500000000000001	7.5999999999999998E-2	1.18832146545177E-52		WHSC1	4.2360984467952702E-109	0.34059783880112399	0.40899999999999997	0.17699999999999999	9.6383947959932701E-105		R3HCC1
KHDRBS1	1.9428660721039899E-51	-0.26025161854242002	0.31	0.40200000000000002	4.4206031738582098E-47		PHLDA1	1.78975864964964E-208	-0.26892031750245299	0.20699999999999999	0.39300000000000002	4.07223785554784E-204		HTATSF1	1.45743542655934E-35	-0.27917480821656898	0.246	0.29399999999999998	3.3161028260504699E-31		HAUS8	2.1948212823287399E-161	0.30422821375453002	0.18	3.5999999999999997E-2	4.99387686368258E-157		SPATS2L	3.87303856197589E-21	-0.28877091463731402	0.22500000000000001	0.30199999999999999	8.81232464006374E-17		AC240274.1	5.1330829728163499E-85	0.28142070500059202	0.17499999999999999	4.5999999999999999E-2	1.16793036880491e-80		HOMER3	4.72454030538395E-144	0.34035228557067598	0.23200000000000001	4.8000000000000001E-2	1.07497465568401E-139		SGIP1
UBE2I	7.92222137134462E-52	-0.26058413972077898	0.35299999999999998	0.45100000000000001	1.80254302862204E-47		TMEM38B	7.4213286505149698E-151	-0.269606820167067	6.4000000000000001E-2	0.185	1.68857490785167E-146		C12orf57	1.0788325044273601E-34	-0.27960751118967703	0.34300000000000003	0.38100000000000001	2.45466759732358e-30		APOLD1	8.2721336760493293E-146	0.30321088531826701	0.17100000000000001	3.5000000000000003E-2	1.8821585753115001E-141		KCNQ1OT1	2.4716600665103899E-32	-0.28899959527267499	6.2E-2	0.129	5.6237681493310903E-28		TYMS	1.9697041662038801E-88	0.28137402855843802	0.317	0.13700000000000001	4.4816678893636999E-84		ANAPC11	3.6133943453587298E-127	0.339946856371457	0.88400000000000001	0.64200000000000002	8.2215561539947204E-123		RD3
CIPC	2.1591725375396899E-119	-0.26135859803466399	4.4999999999999998E-2	0.13600000000000001	4.91276527466405E-115		PRKD3	5.1181674794203096E-156	-0.27037047463408698	6.0999999999999999E-2	0.183	1.1645366465925001E-151		HEY1	2.9630802093424498E-47	-0.27974623568284501	3.6999999999999998E-2	0.10199999999999999	6.7418964003168802E-43		MCM4	1.2439370442104399E-123	0.30307654770498699	0.23200000000000001	7.4999999999999997E-2	2.8303299566920198E-119		RIC3	8.40842135621997e-30	-0.29353078404081601	0.17799999999999999	0.27800000000000002	1.9131681111807299E-25		SYNCRIP	6.17697814505923E-59	0.28058590148922202	0.55700000000000005	0.36399999999999999	1.40544783734533E-54		KIAA0232	1.24141993843053E-85	0.33849842694756699	0.36199999999999999	0.16400000000000001	2.8246027859109898E-81		UBL5
CHAF1A	1.5217449408982199E-127	-0.26146578510236002	0.03	0.114	3.4624262640257201E-123		FKBP5	1.9001625565790701E-161	-0.27138820237960998	2.3E-2	0.11799999999999999	4.3234398649843598E-157		GATAD1	1.03842867901716E-32	-0.279896328683994	0.20899999999999999	0.222	2.3627367733677398E-28		AURKA	3.98227701303394E-155	0.30268451049096401	0.193	4.5999999999999999E-2	9.0608748877561196E-151		GRIA2	1.75878743393012E-29	-0.29404331659198302	0.14199999999999999	0.224	4.0017690484211999E-25		CFLAR	1.9234707684637799E-61	0.27886995064994202	0.28199999999999997	0.13	4.3764730394856501E-57		SNN	4.98032255491757E-132	0.33836188446030602	0.33200000000000002	0.109	1.13317279092039E-127		CLC
SNN	2.9689624924234199E-123	-0.26237881563772802	4.8000000000000001E-2	0.14199999999999999	6.7552803590110201E-119		NDUFA3	4.34776816626502E-249	-0.27201671088956098	0.26600000000000001	0.48399999999999999	9.8924769087028E-245		BNIP3	1.60517971278592e-30	-0.28005625596411698	0.17199999999999999	0.23100000000000001	3.6522654005017999E-26		SMS	2.3984255109566099E-116	0.30265776195732302	0.60099999999999998	0.372	5.4571375650795697E-112		ETV1	1.54201183690836E-27	-0.29554946113431602	0.191	0.26900000000000002	3.5085395325175998E-23		FRMD4B	1.8055049342454501E-94	0.277051111642727	0.40200000000000002	0.19700000000000001	4.10806537688867e-90		LBH	8.8764639158356499E-122	0.33794249201218901	0.254	6.9000000000000006E-2	2.0196618347700899E-117		C2orf71
FAM96B	2.3177266377271801E-44	-0.26265149927514903	0.35899999999999999	0.44700000000000001	5.27352341882065e-40		FAM84A	1.2471266929818399E-108	-0.27352055595178398	7.8E-2	0.183	2.8375873645415797E-104		KAT6B	5.4858881760577197E-33	-0.28018501278826102	0.22500000000000001	0.26800000000000002	1.2482041366984101E-28		CDC25C	1.30239391592274E-181	0.30252886726480499	0.151	0.02	2.9633368768990099E-177		MT-ND3	9.3141186673948798E-57	-0.29606071107495202	0.67800000000000005	0.82299999999999995	2.1192414203923599E-52		C1orf21	4.3727226756607798E-64	0.27630276900866801	0.23400000000000001	9.4E-2	9.94925590393096e-60		SLC7A14	4.3680535544136496E-142	0.33767773887386898	0.31900000000000001	9.7000000000000003E-2	9.9386322523573795E-138		HKR1
CLTA	1.84421469488454E-48	-0.26285911024224001	0.38800000000000001	0.47699999999999998	4.1961416952707999E-44		INHBB	1.4176624481223601E-136	-0.27378263009204701	0.02	0.10299999999999999	3.2256073682127998E-132		TCEAL3	8.21717417442311e-30	-0.28090797817200103	0.13500000000000001	0.21299999999999999	1.8696536399064899E-25		TIMELESS	1.45121355864872E-132	0.30201197178230099	0.254	8.5999999999999993E-2	3.3019462099934298E-128		FTL	6.2464141038130706E-39	-0.29609359984172401	0.79100000000000004	0.877	1.42124660104059E-34		WEE1	9.7809325677680108E-59	0.27531145558780601	0.19500000000000001	7.2999999999999995E-2	2.2254555871442601E-54		TMEM167A	2.0913969287064699E-109	0.33761006697159801	0.52100000000000002	0.26600000000000001	4.7585554318858396E-105		VPS36
TAOK1	1.96258957673677e-60	-0.26326919365539803	0.2	0.29499999999999998	4.4654800639491697E-56		RPL41	1.0019131722231901E-196	-0.27473644674077002	0.72599999999999998	0.877	2.2796530407594299E-192		KIF1BP	1.35871636966018E-42	-0.281926722425275	6.4000000000000001E-2	0.13	3.0914873558878102E-38		FDPS	6.3241749716798804E-95	0.300931340042146	0.40899999999999997	0.222	1.43893953130632e-90		BTG1	5.1197911894956596E-35	-0.29704821930584802	0.39900000000000002	0.51200000000000001	1.16490608934595e-30		CEP170	1.2898841899976101E-69	0.27526884741206897	0.53400000000000003	0.33200000000000002	2.9348734975015502E-65		COA4	6.6546722605443402E-106	0.33708523392322398	0.41399999999999998	0.184	1.5141375794416502E-101		CBWD1
MPC2	8.45347995717514e-70	-0.26331635549135501	0.188	0.28999999999999998	1.9234202946560598E-65		LSM5	1.5667222741502801E-193	-0.27531439367788102	0.35599999999999998	0.55700000000000005	3.5647631903741298E-189		CXXC4	1.1354527623458899E-53	-0.28272108623133502	6.5000000000000002E-2	0.14099999999999999	2.5834956701656099E-49		HNRNPA3	4.6889037584925E-94	0.300872053915334	0.75	0.55300000000000005	1.0668662721698E-89		ZFHX4	9.0588849080698994E-33	-0.29893246520426398	9.5000000000000001E-2	0.16600000000000001	2.06116808313314E-28		BORA	2.8322163730739798E-165	0.27314033248369801	0.13400000000000001	8.9999999999999993E-3	6.4441419136552301E-161		SBK1	3.3248661568974399E-111	0.335927810413362	0.35	0.13400000000000001	7.5650679667887395E-107		PCLO
SLC30A9	8.2343592467487402E-97	-0.26345006270246302	0.104	0.20699999999999999	1.8735637594127399E-92		ZFAS1	2.4678273021419199E-227	-0.275691697999708	0.249	0.45400000000000001	5.6150474605635003E-223		RTN3	3.6739022622107603E-73	-0.28293404695971502	0.56299999999999994	0.56799999999999995	8.3592298172081498E-69		CISD2	5.4535532588679699E-104	0.300666918543327	0.45300000000000001	0.252	1.24084697299023E-99		PPP2R2B	3.85105573512157e-30	-0.30171171571731698	9.1999999999999998E-2	0.16300000000000001	8.7623071141221202E-26		PHF19	9.1704998553347707E-75	0.27144356170527001	0.185	5.7000000000000002E-2	2.08656383208432e-70		CBX1	1.0325464636828601E-105	0.33566754361711798	0.88500000000000001	0.68700000000000006	2.3493529688176199E-101		UQCC2
SEPT7	4.7514572186047297E-74	-0.26390873129540798	0.58899999999999997	0.64200000000000002	1.08109906094913E-69		AES	2.6551314898325599E-282	-0.27677748610866099	0.308	0.54	6.0412206788160298E-278		MT1X	2.21362306219542e-50	-0.28359844043786098	3.6999999999999998E-2	0.10199999999999999	5.0366565534132503E-46		KIF20A	3.3866244301879201E-168	0.30000511786634898	0.151	2.3E-2	7.7055865660065801E-164		TSC22D1	5.2712850416877797E-36	-0.30231627740706901	0.35799999999999998	0.48199999999999998	1.19937548553522E-31		COX20	4.53159727665311E-58	0.27116257576894098	0.58799999999999997	0.39600000000000002	1.0310743283568799E-53		KIF5B	2.15039152266745E-118	0.335519927726949	0.76100000000000001	0.48699999999999999	4.89278583152524E-114		ATP6V0B
ATP5O	1.4128542366113799E-51	-0.264788404945134	0.52600000000000002	0.59399999999999997	3.2146672445618698E-47		CKS2	4.09276764283072e-70	-0.27706737695357903	0.16200000000000001	0.26300000000000001	9.31227421773273E-66		ZFAND6	8.1360688974272999E-35	-0.28368212337746801	0.38800000000000001	0.43099999999999999	1.85119975623163e-30		NCAPG2	6.7490331668035494E-145	0.29989756929588701	0.18	0.04	1.53560751644281e-140		IDH1	1.12278239133138E-34	-0.304878356699404	0.127	0.214	2.55466677499629e-30		CEP41	3.4658502359339099E-68	0.27106813096141502	0.252	0.104	7.8858490418204204E-64		NACA	1.4159194687231201E-118	0.33519023747080101	0.93899999999999995	0.81899999999999995	3.22164156718572E-114		NMT1
MSRA	7.3623233544111807E-114	-0.26513793937359798	4.5999999999999999E-2	0.13500000000000001	1.67514943282918E-109		HNRNPAB	3.5493347472231998E-221	-0.27736003157243699	0.19	0.38200000000000001	8.0758013503569396E-217		MSI1	1.80376173486397e-30	-0.28379016423041797	0.19500000000000001	0.245	4.10409907533599E-26		PPDPF	1.10577973816971E-87	0.29586472970399103	0.79200000000000004	0.62	2.51598063825755E-83		ARHGAP18	2.7143313670675398E-34	-0.30646033860036198	0.121	0.19	6.17591815948876e-30		FZR1	6.0021990994494004E-76	0.27093817946028698	0.219	7.5999999999999998E-2	1.36568036109772E-71		TAF15	7.7117774832675199E-99	0.33404212847611697	0.50600000000000001	0.26400000000000001	1.7546607307678599E-94		LINC00276
GLRX5	1.51934011895506E-116	-0.26514524256861099	5.7000000000000002E-2	0.15	3.4569545726584401E-112		TRA2B	4.00043217379271E-252	-0.27888630046472901	0.30599999999999999	0.53100000000000003	9.10218332503054E-248		BEX1	1.73593953316327E-76	-0.284074923835622	0.66100000000000003	0.67500000000000004	3.9497832198063899E-72		NUP62	1.0258668061426999E-104	0.295237681598916	0.34200000000000003	0.16	2.33415474401648e-100		RPS27	7.60788234851653e-60	-0.30785387175764201	0.93100000000000005	0.96399999999999997	1.7310214707579699E-55		VIM	1.6532665564913601E-96	0.27022639661259801	0.26100000000000001	0.09	3.7616773959847898E-92		MARCKSL1	2.67431298294274E-154	0.33399658654516401	0.97799999999999998	0.89500000000000002	6.08486433008961e-150		RPL41
ATP1A1	7.0434900407934098E-99	-0.26534700552116802	7.3999999999999996E-2	0.16800000000000001	1.6026052889817201E-94		HDAC9	5.3835833469417102E-158	-0.28112269678159402	2.3E-2	0.12	1.2249267189296501E-153		DRAP1	1.2801195237671501E-32	-0.284632240117073	0.28699999999999998	0.33100000000000002	2.9126559524273902E-28		PSMC3IP	1.7398724328753399E-142	0.29461347924525	0.22600000000000001	6.5000000000000002E-2	3.9587317465212701E-138		PKM	2.5432383464996901E-24	-0.31051615658213599	0.748	0.81699999999999995	5.78663020979075e-20		PEX1	8.7336587222572599E-49	0.26909738767251801	0.312	0.16700000000000001	1.9871693690751901E-44		ENAH	1.4067275490348099E-114	0.33308458853083001	0.61799999999999999	0.34899999999999998	3.2007271923189e-110		GOLGB1
HEY1	3.38941622350244E-94	-0.26557444666205399	3.7999999999999999E-2	0.112	7.71193873333511e-90		DNPH1	8.7388681499473394E-183	-0.282406058141906	5.2999999999999999E-2	0.183	1.9883546701575199E-178		CETN3	4.9270186442161302E-36	-0.28495748765374401	0.10299999999999999	0.18	1.1210445521185E-31		FAM83D	2.22588765416889E-147	0.29452513266331398	0.157	3.1E-2	5.0645621795304598E-143		HMP19	5.8060344027434102E-33	-0.31196780913394301	0.14599999999999999	0.22900000000000001	1.3210470076562101E-28		CENPC	2.3685079254864498E-53	0.26901056822770297	0.28199999999999997	0.13800000000000001	5.3890660828593101E-49		CHKA	2.1831252491822699E-112	0.33246606694202502	0.22700000000000001	6.0999999999999999E-2	4.96726487946441E-108		MBNL2
SF3B2	9.11987864944814e-50	-0.26591216087609498	0.36899999999999999	0.46300000000000002	2.07504598910894E-45		DUT	1.38741212266334E-182	-0.28407034826275901	0.39900000000000002	0.59399999999999997	3.1567788026959102E-178		KIF20B	8.0369936557036001E-36	-0.28526950581035398	6.8000000000000005E-2	0.125	1.8286571664822399E-31		MCM6	2.1556246386310299E-131	0.29355234999945501	0.23100000000000001	7.2999999999999995E-2	4.9046927402771696E-127		DMD	2.76573373325961e-30	-0.31833799601055401	0.14799999999999999	0.23300000000000001	6.2928739632855894E-26		USP1	3.4237449582139901E-67	0.26843426124629699	0.51100000000000001	0.313	7.7900469034242795E-63		FAM195B	1.9272621242317199E-123	0.33216014584398101	0.61099999999999999	0.33100000000000002	4.38509951126444E-119		MTIF3
DNAJB1	6.7383345085422197E-26	-0.26592181537544701	0.16600000000000001	0.223	1.5331732507286099E-21		OLFM1	7.8570128230356201E-151	-0.28446331606358699	0.10199999999999999	0.24	1.7877061276253E-146		WHSC1	1.3230079327073E-43	-0.28634487449552298	0.127	0.19700000000000001	3.01023994928891E-39		SNRPD1	8.5445084563767098E-104	0.29214782678310097	0.74299999999999999	0.53300000000000003	1.9441320090793901E-99		TDRD9	3.9691599744844102E-26	-0.31907327494187099	0.151	0.23699999999999999	9.0310296899443699E-22		DESI2	4.6539843975458297E-68	0.268116081849402	0.29699999999999999	0.13500000000000001	1.0589210699736E-63		LZIC	1.46770477585253E-91	0.33134389572117301	0.317	0.127	3.3394686764972602E-87		ZNF385B
SSRP1	3.34119211969573E-74	-0.26620384437038702	0.16700000000000001	0.26900000000000002	7.60221442994369e-70		RSPO3	4.48220618225788e-100	-0.285171151421513	4.9000000000000002E-2	0.13600000000000001	1.01983637264914E-95		PRKAR1A	4.5442487495408598E-39	-0.28648619627958499	0.22500000000000001	0.27300000000000002	1.03395291798303E-34		CDK2	2.4457905607318301E-154	0.29209224380641502	0.191	4.2999999999999997E-2	5.56490726283313e-150		SRRM4	7.7688008165831299E-35	-0.319422781989051	0.307	0.42099999999999999	1.76763524979716e-30		WHSC1	6.9799696261384899E-55	0.26779644195083202	0.33800000000000002	0.18099999999999999	1.58815248903529e-50		ZNF138	1.9330164959285499E-85	0.33078678139793299	0.29599999999999999	0.11899999999999999	4.3981924331862296E-81		TAOK3
CENPK	4.7785118907443001E-129	-0.26634142049917697	3.3000000000000002E-2	0.12	1.0872548105010501E-124		PERP	8.8757320255427899E-177	-0.286030921115838	1.9E-2	0.11700000000000001	2.0194953077717499E-172		GPM6B	1.9781149894495401E-22	-0.287916887559657	0.13500000000000001	0.185	4.5008050354945397E-18		PLP2	3.53770565778918e-130	0.286855026562226	0.19	4.9000000000000002E-2	8.0493416831677194E-126		NPR3	3.1592039170344799E-34	-0.328094584188725	5.8999999999999997E-2	0.13200000000000001	7.18813667242854e-30		VBP1	7.4901327797964297E-51	0.26758603419777399	0.57299999999999995	0.39300000000000002	1.70422991138708E-46		FAU	7.4438511867206801E-135	0.33070390702638303	0.96799999999999997	0.89	1.69369946051456e-130		CBWD5
POLR2F	6.67927590695821E-38	-0.26680507242411999	0.36299999999999999	0.442	1.5197356471101999E-33		ELOVL4	1.90861224610414E-106	-0.28736455107110398	4.4999999999999998E-2	0.13200000000000001	4.3426654435607498E-102		NDUFA6	3.6837298180620301E-37	-0.28809324154054899	0.31900000000000001	0.35699999999999998	8.3815904550365394E-33		ACTL6A	5.04637746077381e-100	0.28575197720412898	0.372	0.189	1.14820226364986E-95		TRAC	1.35338930115602e-30	-0.329190810840852	0.157	0.24199999999999999	3.0793666769203E-26		RAB13	3.7389111352981103E-54	0.26738810545657399	0.16700000000000001	5.8999999999999997E-2	8.5071445061438e-50		PNMAL2	5.7128926150958397E-139	0.32973724251928799	0.248	5.8000000000000003E-2	1.2998544567127599E-134		FAM60A
CMPK1	1.17667279878008E-94	-0.26702356597744797	0.107	0.21	2.67728361906431e-90		CPLX3	2.41282614737983e-130	-0.288996942080742	8.2000000000000003E-2	0.20100000000000001	5.4899033331333297E-126		DEK	4.7300630737410898E-99	-0.28871717396250801	0.63800000000000001	0.61699999999999999	1.07623125116831E-94		HNRNPD	6.7761696746021099E-103	0.28544509007147201	0.69599999999999995	0.48099999999999998	1.54178188606222E-98		BHLHE22	2.26618743924636E-34	-0.33151361204146201	9.9000000000000005E-2	0.185	5.15625628051725e-30		PSPH	2.7662626495527798E-59	0.266945228080949	0.23699999999999999	0.1	6.2940774065274298E-55		EIF4EBP2	3.6324128599227602E-109	0.32959449488500098	0.33	0.122	8.26482898018225E-105		DNPH1
LAGE3	2.3653213012293099E-55	-0.26709191892601902	0.187	0.27700000000000002	5.3818155566870398E-51		SPTSSA	1.67796510016227E-184	-0.28928365802290301	0.151	0.32100000000000001	3.81787399239921e-180		GOLGA8A	6.94132047180096e-30	-0.28941129493144901	0.113	0.14099999999999999	1.5793586469488699E-25		FANCA	2.2437845577957899E-139	0.28470870837561602	0.19900000000000001	5.0999999999999997E-2	5.1052830043527702E-135		TULP1	5.6764805635647898E-41	-0.33734491007495399	9.9000000000000005E-2	0.17199999999999999	1.2915696226279E-36		GLRX5	8.5159084087170109E-28	0.26461492898824301	0.215	0.125	1.9376246402353801E-23		LSM12	3.83570276163171e-100	0.32895944101670899	0.38500000000000001	0.16700000000000001	8.7273744935406403E-96		GNG13
VEGFB	1.16749742279857E-147	-0.26738213218652501	3.5000000000000003E-2	0.13200000000000001	2.65640688609358E-143		MT-CO3	2.01354494381526E-183	-0.28989980371760299	0.95399999999999996	0.98299999999999998	4.5814188106628602E-179		C3orf14	5.2900459066095902E-41	-0.28984593548320903	0.316	0.35599999999999998	1.2036441451308801E-36		CSE1L	1.48051264032722E-93	0.28463206780195499	0.251	0.10299999999999999	3.3686104105365301E-89		PHACTR2	2.7669941751563702E-38	-0.33764753558712901	0.30299999999999999	0.40899999999999997	6.2957418467332997E-34		HPCAL1	2.0026016125532202E-31	0.26340365439640201	0.20599999999999999	0.108	4.5565194490423301E-27		PCSK1N	4.7113350311649596E-168	0.32879201430730998	0.5	0.20499999999999999	1.07197005964096E-163		RAB3A
RND3	1.9880427082413301E-146	-0.26798038046064998	2.8000000000000001E-2	0.11600000000000001	4.5233935740614998E-142		AANAT	6.21876538913342e-180	-0.29010344881855799	1.4999999999999999E-2	0.105	1.4149556889895299E-175		COA3	9.3207346353994394E-44	-0.29003897218575703	0.39800000000000002	0.42099999999999999	2.1207467515924301E-39		CDCA2	2.9315295048652101E-151	0.284429452156028	0.14499999999999999	2.3E-2	6.6701090824198099E-147		GLCCI1	2.9830814632690598E-41	-0.33957603652650098	0.11799999999999999	0.20599999999999999	6.7874052533760904E-37		BARD1	2.19689775734465E-58	0.263152084248583	0.187	6.9000000000000006E-2	4.99860146728629E-54		MSL1	1.34881756884932E-86	0.32874798915999598	0.34300000000000003	0.14899999999999999	3.06896461440286E-82		UFL1
TTC3	7.1654298489006799E-128	-0.26838853355019399	0.73199999999999998	0.746	1.6303502535203698E-123		B3GALNT2	2.4312319383172801E-169	-0.29032842461533098	0.111	0.26200000000000001	5.5317820292533104E-165		SAR1A	2.9315743561361601E-29	-0.29071854017543303	0.122	0.17599999999999999	6.6702111325165899E-25		TMEM237	1.4163231854237799E-99	0.28404283275509401	0.40899999999999997	0.219	3.22256014379473E-95		PGM2L1	1.7154315845360699E-42	-0.35375176383814999	0.14199999999999999	0.246	3.90312148429492E-38		USP13	2.12150747897055E-69	0.262951975593544	0.17499999999999999	5.5E-2	4.8270659669016901E-65		ABLIM1	5.51495773032545E-151	0.32862042553895099	0.29699999999999999	8.3000000000000004E-2	1.2548183323809501E-146		P4HTM
MCM3	1.40776909396168e-60	-0.2684386654632	0.123	0.20599999999999999	3.2030970194910001E-56		MTRNR2L8	4.5488327450430897E-114	-0.291612352688286	0.38700000000000001	0.53800000000000003	1.03499591447965E-109		TCEAL4	2.32351488396452E-45	-0.291465442304707	0.42699999999999999	0.44900000000000001	5.2866934154844803E-41		GPX4	7.6881403913654002E-99	0.283901343736916	0.83799999999999997	0.66200000000000003	1.74928258324737E-94		DST	7.5474557504978899E-32	-0.35618425481265897	0.26	0.35399999999999998	1.7172726069107901E-27		HNRNPU	4.2641457850503699E-51	0.26288598915007999	0.71299999999999997	0.53600000000000003	9.7022109047250995E-47		SPAG9	8.1242561945647403E-124	0.32799012493434199	0.623	0.34300000000000003	1.84851201194932E-119		ERP29
PKIA	8.9795112470357192E-59	-0.26915546424854098	0.182	0.27400000000000002	2.0431081940380399E-54		KIAA0101	7.14105644424907e-30	-0.29698058363315599	0.34200000000000003	0.41899999999999998	1.6248045727599901E-25		SEPT3	4.39870138805629E-86	-0.29178567804336403	1.7000000000000001E-2	0.107	1.0008365268244499E-81		SEPT7	6.3105222112275904E-92	0.28378231086489603	0.8	0.61599999999999999	1.4358331187206099E-87		DAAM1	1.46232426815324e-40	-0.357760326558132	0.27800000000000002	0.39600000000000002	3.3272264073290601E-36		KIAA0586	7.00764613581646E-54	0.26283917720857902	0.27900000000000003	0.13600000000000001	1.59444972528232E-49		GTF2I	3.23381020474211e-110	0.32774528119373197	0.80500000000000005	0.55000000000000004	7.3578883588497197E-106		NRCAM
IMPDH2	1.1023307459380699E-71	-0.26948929000604699	0.13100000000000001	0.224	2.50813314623288E-67		MYL6	1.7433065794072999E-192	-0.30050882361744802	0.77500000000000002	0.90400000000000003	3.9665454601254397E-188		NME3	3.9267912506986802E-35	-0.29189500292894	0.13900000000000001	0.20499999999999999	8.9346281327147005E-31		ACOT7	1.1808366783870101E-117	0.28285460627416198	0.18	4.8000000000000001E-2	2.6867576943339501E-113		FAM19A4	6.18133747312065E-49	-0.36108776364825601	7.5999999999999998E-2	0.15	1.40643971525914E-44		LDHB	2.13633726482592E-53	0.26239995386074999	0.57499999999999996	0.39100000000000001	4.86080817865842E-49		UCHL1	1.2267225188917899E-151	0.32683151675978001	0.56299999999999994	0.26700000000000002	2.7911617472345E-147		PRICKLE2-AS1
DNAJC1	2.3131304515276201E-64	-0.269888381303307	7.0999999999999994E-2	0.14299999999999999	5.2630657163608e-60		GLIPR2	7.2651791336865502E-169	-0.30149833016707001	1.9E-2	0.113	1.6530462082877E-164		CSNK1E	4.58681290287424E-41	-0.292331961503427	0.254	0.307	1.04363753979097E-36		YBX1	2.4423993774896098E-95	0.282271393852004	0.93799999999999994	0.85499999999999998	5.5571913036021196E-91		CADPS	8.1462889807098102E-49	-0.36438112849326798	0.373	0.505	1.8535251317809001E-44		TRIM69	1.7397761081704701E-72	0.262321030918645	0.19900000000000001	6.6000000000000003E-2	3.9585125789202599E-68		PRKRIR	9.7358951912692196E-93	0.32580629373243403	0.24299999999999999	8.2000000000000003E-2	2.2152082328694899E-88		KCTD6
HSBP1	3.0082224146778999E-56	-0.27014762111524299	0.52700000000000002	0.59199999999999997	6.8446084601166296E-52		PPFIA2	5.1714278438819701E-167	-0.30350103380767202	4.2999999999999997E-2	0.16	1.17665497731847E-162		ROCK2	5.5314127817094402E-45	-0.292393054021578	0.106	0.17100000000000001	1.25856235022235e-40		TUBB6	4.4905161942097798E-102	0.28054160441755999	0.11799999999999999	2.3E-2	1.02172714966855E-97		SERPINF1	1.02224256100454E-47	-0.36539874893587598	8.1000000000000003E-2	0.156	2.3259084990536398E-43		RASSF1	1.7293510452451101E-79	0.26195499460455601	0.22900000000000001	0.08	3.9347924332461999E-75		ATP6V0E2	1.5128333121041801E-112	0.32544401924139599	0.433	0.19400000000000001	3.4421496350306402E-108		DNAJB2
RWDD4	5.06061885828535e-90	-0.27028462783706197	0.13100000000000001	0.23699999999999999	1.15144260882567E-85		TRAK2	1.41966000056111E-187	-0.305397253859781	4.7E-2	0.17599999999999999	3.23015239927669E-183		SPAG9	1.47500776863803E-46	-0.29274977502719701	0.32600000000000001	0.36199999999999999	3.3560851759821201E-42		RDX	1.42067386497407E-98	0.28021601515511202	0.53800000000000003	0.33100000000000002	3.2324592449754901E-94		HLA-C	1.74425875450657E-34	-0.365544862699127	8.1000000000000003E-2	0.14599999999999999	3.96871194412881e-30		C4orf46	2.8340488966083E-58	0.26180307780664203	0.185	6.7000000000000004E-2	6.4483114544528604E-54		TOX3	1.61208593307838E-133	0.32485172843812898	0.246	0.06	3.6679791235332298E-129		PDIA5
PTPN11	1.0847687389990601E-83	-0.27153694069379802	0.10100000000000001	0.193	2.4681743118445601E-79		TUBA1B	2.14274088728859e-60	-0.30543977523703802	0.70099999999999996	0.79800000000000004	4.8753783408477402E-56		CSPG5	9.3760413138440696E-78	-0.29406589991197302	4.7E-2	0.13300000000000001	2.1333306801389402E-73		NFATC2IP	4.2294823358068299E-89	0.279599218849991	0.27300000000000002	0.122	9.6233411586612803E-85		PRDX1	1.08579560060701E-36	-0.36771600049535602	0.67600000000000005	0.77600000000000002	2.47051073006112E-32		ODF2	1.15198692580538E-77	0.26165874931426097	0.20499999999999999	6.7000000000000004E-2	2.62111585228498E-73		IGFBPL1	2.5358042417238101E-128	0.32423874707807898	0.20699999999999999	4.2999999999999997E-2	5.7697153911941898E-124		CD320
GNG2	2.4088497768836799E-114	-0.27199493638551497	4.2999999999999997E-2	0.13100000000000001	5.48085589734344e-110		H2AFZ	4.3308123729501002E-128	-0.30557135265736002	0.68899999999999995	0.82699999999999996	9.8538973921733597E-124		RP4-668E10.4	1.25606611955755E-45	-0.295847504284661	0.111	0.17899999999999999	2.8579272418292901E-41		COX8A	5.20585139345864E-89	0.279342791701013	0.77500000000000002	0.59199999999999997	1.18448736755364E-84		SAMD3	2.48420287845606E-42	-0.37052682292248101	0.16700000000000001	0.26300000000000001	5.6523068093510803E-38		EIF4E	3.8094077143707199E-43	0.261590218742285	0.62	0.45400000000000001	8.6675453725077001E-39		EEF1A1	1.22897099616992E-163	0.32403412764474998	0.997	0.98899999999999999	2.7962777075854202E-159		RIC8B
ACLY	2.4484449452660499E-88	-0.27230991742462402	0.105	0.20200000000000001	5.5709467839638398E-84		TMEM176B	4.4886485118780199E-145	-0.30573998414590697	2.5999999999999999E-2	0.11899999999999999	1.02130219590761e-140		TUBA1C	6.43714717937132E-43	-0.29667519989971303	4.9000000000000002E-2	0.11799999999999999	1.4646440977223601E-38		CBX3	1.51602459689621E-92	0.27809432788004601	0.68799999999999994	0.48299999999999998	3.4494107653179498E-88		NRL	4.2834222603812697E-45	-0.37493849199645701	7.6999999999999999E-2	0.14899999999999999	9.7460706690455004E-41		CLGN	8.3756127434346098E-55	0.26130976619214502	0.28399999999999997	0.13900000000000001	1.90570316751368e-50		SRP9	5.0617769929329397E-118	0.32377072999300199	0.88900000000000001	0.66200000000000003	1.15170611920203E-113		MRPS18B
AC004540.4	2.4604812099505101E-37	-0.27234594108433902	0.26	0.33	5.5983328970004002E-33		RPS28	5.6145949005543197E-229	-0.30606044553227502	0.83399999999999996	0.93500000000000005	1.27748877772312E-224		LAGE3	2.67326318505441e-30	-0.29669942928138399	0.20100000000000001	0.26300000000000001	6.0824757249543095E-26		PARPBP	1.7710764007308299E-137	0.27804878669749999	0.18	4.2999999999999997E-2	4.02973013458287E-133		REV3L	1.4670525504407599E-46	-0.37850993746968298	0.28999999999999998	0.42199999999999999	3.3379846680178602E-42		LMNB2	2.07615156510872e-70	0.26088439235631999	0.20100000000000001	6.9000000000000006E-2	4.7238676560918699E-66		SLAIN1	2.8963821397337801E-115	0.32304667688858102	0.252	7.0999999999999994E-2	6.59013828253628E-111		EML1
WSB2	5.0533679535532698E-117	-0.272402214262076	6.6000000000000003E-2	0.16700000000000001	1.14979281047198E-112		PCNA	7.0132155888938499E-93	-0.30609888117219902	0.248	0.38	1.59571694294102E-88		FAM200B	4.2916991555616299E-37	-0.29703223246778798	0.23799999999999999	0.29399999999999998	9.7649030886493896E-33		BRIP1	2.43006887393809e-130	0.27670380973407199	0.161	3.5000000000000003E-2	5.52913570887134E-126		UBE2C	1.74503115519172E-48	-0.384256818999618	0.253	0.189	3.97046938740772E-44		CENPL	2.7811500747525603E-82	0.26061318091704899	0.16400000000000001	4.2000000000000003E-2	6.3279507650845001E-78		KIF2A	1.73144205042287E-75	0.32173450855952201	0.38800000000000001	0.19500000000000001	3.9395500973271601E-71		TBCC
PDE4D	3.4196696546839602E-142	-0.27285920714476097	0.02	0.10299999999999999	7.7807743653024098E-138		FOS	2.04108146322626E-36	-0.30673306423513402	0.47	0.55700000000000005	4.6440726532786998E-32		RYBP	4.5796796244381598E-41	-0.29790038809105002	0.13800000000000001	0.19600000000000001	1.0420145049484099E-36		H1FX	1.2174968182669799E-34	0.27515059123730501	0.29099999999999998	0.186	2.77017051060286e-30		LAPTM4B	1.37659740614831E-36	-0.38431619901042402	0.188	0.307	3.1321720782092501E-32		ARMC1	2.8385356512572601E-62	0.26021196640588101	0.39600000000000002	0.22	6.4585201673056501E-58		BAIAP2-AS1	1.83210748335713e-110	0.32157887957171	0.254	7.4999999999999997E-2	4.1685941568824801E-106		PHYHD1
C16orf13	8.1500451011084897E-64	-0.27340031236996098	0.17499999999999999	0.27	1.85437976185521E-59		UBE2T	8.0386971055086897E-61	-0.30978689576292101	0.157	0.248	1.8290447524163899E-56		MACF1	1.1165628399243801E-53	-0.29802357518768702	0.36	0.35899999999999999	2.5405154296799399E-49		CLGN	1.01081954948735E-71	0.27489450813787403	0.27500000000000002	0.13500000000000001	2.29991772094858E-67		KDM5B	7.6332209575289099E-53	-0.38764227829896403	0.16200000000000001	0.29899999999999999	1.7367867644665499E-48		VDAC3	5.48242889759929E-51	0.25894816670072002	0.57599999999999996	0.39600000000000002	1.2474170470707699E-46		PPP3R1	6.6325180150028105E-101	0.32061402075350798	0.26800000000000002	0.09	1.50909682395359E-96		CRACR2B
CLIP1	2.22415590838346E-72	-0.27346890880848201	0.14199999999999999	0.23799999999999999	5.0606219383448902E-68		ZIC2	7.41161154491372E-214	-0.30983552381379298	8.9999999999999993E-3	0.105	1.68636397481422E-209		PHACTR1	6.7920516518962902E-44	-0.298071635771127	7.1999999999999995E-2	0.15	1.5453955123559601E-39		HDAC2	4.1443892575033298E-82	0.274603069312017	0.78300000000000003	0.60699999999999998	9.4297288775973309E-78		BAZ2B	5.3027283326495605E-57	-0.39129839419198298	0.311	0.46400000000000002	1.20652977752776E-52		SRSF7	1.00954597033145E-55	0.25893098488087601	0.68100000000000005	0.49299999999999999	2.29701994629514E-51		CALM3	2.1285549495360499E-132	0.32030153712376902	0.65800000000000003	0.36699999999999999	4.8431010766793804E-128		RBM23
PTPRG	1.0288520139707801E-119	-0.27403829325009799	2.5000000000000001E-2	0.10199999999999999	2.3409469873877199E-115		CAMK2B	4.0378634755962696E-158	-0.31076736425949397	5.1999999999999998E-2	0.17100000000000001	9.1873507660241999E-154		FBLN1	4.08723198585559e-50	-0.29825571739784201	7.8E-2	0.14000000000000001	9.2996789374172294E-46		PHF19	1.45573724134908E-131	0.27367050351876498	0.19600000000000001	5.1999999999999998E-2	3.3122389452415499E-127		PEG10	5.7061451411014798E-21	-0.39912905792941	0.19700000000000001	0.26600000000000001	1.2983192039548201E-16		MDH1	2.32842591778388E-59	0.257682906211259	0.54100000000000004	0.35	5.2978674907336703E-55		PLEKHO1	7.43123805327975e-90	0.31821396483950998	0.318	0.129	1.6908295942627399E-85		SLC17A7
SRP72	1.05294198147303E-74	-0.27407911202811303	0.20399999999999999	0.312	2.39575889044559e-70		RRM2	1.5834232833280201E-136	-0.31173906098777399	2.1999999999999999E-2	0.107	3.6027629965562502E-132		HSD17B11	5.4989904814085399E-43	-0.29927823590115499	0.10299999999999999	0.159	1.2511853042348901E-38		MCM2	7.1645671529720804E-122	0.272827907844373	0.17599999999999999	4.4999999999999998E-2	1.6301539643157399E-117		CIRBP	4.73229392314009e-90	-0.407042398603154	0.77500000000000002	0.88100000000000001	1.07673883633207E-85		XPO1	1.11809342920814E-64	0.25758415454365802	0.41599999999999998	0.23300000000000001	2.54399797947727e-60		SAC3D1	3.4104227848540204E-108	0.318125246425501	0.23	6.4000000000000001E-2	7.7597349623783504E-104		EMC1
HSD17B11	4.0633150001651899E-82	-0.27434672904626201	8.5000000000000006E-2	0.17299999999999999	9.2452606198758596E-78		MT-ND4L	2.6576837508114401E-205	-0.313896256189997	0.26100000000000001	0.46100000000000002	6.0470278382212697E-201		KIF22	1.76937886691227e-40	-0.29938745758531099	8.3000000000000004E-2	0.15	4.0258677358854801E-36		RBBP7	4.18080411330717E-91	0.27276033073109601	0.433	0.246	9.5125835990077992E-87		RPS29	9.50002074614344e-70	-0.409063891755648	0.66400000000000003	0.80400000000000005	2.1615397203700201E-65		NIPBL	4.63224244098897E-48	0.25718808507001101	0.46899999999999997	0.30099999999999999	1.05397412259822E-43		TPD52	1.67530595919625E-97	0.31775857097120702	0.26800000000000002	0.09	3.8118236489592298E-93		C11orf58
ISYNA1	4.0811745004097301E-78	-0.274428567543477	9.0999999999999998E-2	0.17799999999999999	9.2858963407822701E-74		FSTL5	5.8285381657815901E-178	-0.31653715539279798	3.9E-2	0.157	1.3261672888602899E-173		HNRNPF	4.4075577742549998E-44	-0.29960259336130601	0.32600000000000001	0.377	1.00285162037624E-39		DDAH2	1.26440079453727E-102	0.27080797364533599	0.78400000000000003	0.57999999999999996	2.8768911278106399E-98		B2M	1.31687631329835E-8	-0.41633319239814698	0.35199999999999998	0.35899999999999999	2.9962886756477401E-4		SPC24	9.25015605787895e-70	0.25671081134333901	0.14099999999999999	3.5999999999999997E-2	2.1046880078492002E-65		PIP4K2B	6.92374790616869e-90	0.31745773371639702	0.249	8.5000000000000006E-2	1.5753603610905601E-85		PPP1R3E
JAK1	3.1026338410094399E-75	-0.27447891335942798	0.13900000000000001	0.23599999999999999	7.0594227784487802E-71		NEAT1	1.2686562359104701E-49	-0.31723692864293501	7.0999999999999994E-2	0.13400000000000001	2.8865735335670798E-45		GTPBP10	7.19778083731256E-34	-0.30102018405224701	9.6000000000000002E-2	0.14399999999999999	1.63771107391373E-29		BLM	5.6876063216070503E-161	0.27048395367446498	0.155	2.5000000000000001E-2	1.2941010663552501E-156		EPS8	2.3041447423761e-50	-0.41793980015600202	0.24399999999999999	0.38700000000000001	5.2426205323283397E-46		C12orf57	7.6965564334140803E-55	0.255701134718618	0.55100000000000005	0.36699999999999999	1.7511974852947e-50		TLE1	2.4880662941413902E-128	0.316685435767523	0.38800000000000001	0.152	5.6610972390599096E-124		ARL6IP4
HK1	4.1977840226110201E-145	-0.27470757383632199	2.1999999999999999E-2	0.107	9.5512179866468499E-141		ARHGAP5	1.10818176485399E-194	-0.31750188913102501	0.14099999999999999	0.315	2.52144596957228e-190		PIK3R1	2.5658384560202001E-59	-0.30150666513389701	3.7999999999999999E-2	0.124	5.83805223898276E-55		LMNB2	5.0220901003827801E-111	0.26893128402258298	0.20399999999999999	6.5000000000000002E-2	1.1426761605400901E-106		GABRG2	1.7145328207046799E-52	-0.43433762929912201	0.17	0.29399999999999998	3.9010765269493603E-48		RHNO1	6.9046306148296403E-68	0.25563828848201597	0.26200000000000001	0.112	1.5710106037921899E-63		UQCR10	2.5083305050870898E-108	0.31631835595443403	0.85299999999999998	0.621	5.7072043982246504E-104		C1D
MYL6B	3.0170166739028898E-44	-0.27499072582343298	0.40300000000000002	0.47599999999999998	6.86461803813125e-40		DPP7	2.8975612961285201E-209	-0.32180686285607901	2.9000000000000001E-2	0.152	6.5928212170812201E-205		ODC1	8.12389224768583e-30	-0.30182622731893799	0.158	0.223	1.8484292031159599E-25		EIF4EBP1	7.1311874753586206E-83	0.26890238934504601	0.253	0.112	1.62255908626835E-78		COL27A1	1.37758874295293E-49	-0.43705858287805999	0.23300000000000001	0.36799999999999999	3.1344276668407999E-45		LHX2	3.39128670313958e-20	0.25532693321047101	0.254	0.16600000000000001	7.7161946356534896E-16		FUBP1	1.12122412484487E-106	0.31603993938763802	0.48499999999999999	0.23899999999999999	2.5511212512595301E-102		DTX3
GPM6B	2.8154978020351801E-58	-0.27504742104663499	0.11799999999999999	0.19700000000000001	6.4061021489706402E-54		TRIM36	2.9135251242762703E-157	-0.322200916770299	4.7E-2	0.16200000000000001	6.6291437152657904E-153		LMO4	9.6898433855216803E-45	-0.30256137562123903	0.105	0.17799999999999999	2.20473006550775e-40		CAMTA1	7.0680464655314803E-93	0.26829695278224902	0.69799999999999995	0.49399999999999999	1.6081926123023801E-88		CACNA2D1	3.6716680853363098E-54	-0.439247970761656	0.219	0.35899999999999999	8.3541463945657e-50		ASRGL1	8.1809492114633001E-56	0.254642071634189	0.41599999999999998	0.246	1.8614113740842399E-51		ULK2	2.0525519945219E-103	0.31561615275649302	0.24399999999999999	7.2999999999999995E-2	4.6701715531356699E-99		MARCH1
RPL13	2.89959514547119E-206	-0.27562722664088202	0.97099999999999997	0.97099999999999997	6.5974488344905898E-202		ANXA5	1.5785037041917301E-163	-0.32283603735148803	0.13300000000000001	0.28899999999999998	3.5915694781474299E-159		SNU13	1.2785597250046199E-47	-0.30285345864458701	0.43099999999999999	0.46200000000000002	2.9091069423030101E-43		EMC9	1.6402223279356799E-97	0.26738165166787897	0.28399999999999997	0.126	3.73199786275205E-93		GPR155	5.8734606910251299E-41	-0.44184540559698099	0.187	0.30499999999999999	1.33638851102895E-36		NAV1	6.4762287396004996E-82	0.25385501641911201	0.16300000000000001	4.2000000000000003E-2	1.4735363251213E-77		RP11-445F12.1	6.1617563883044102E-238	0.315476073379787	0.76800000000000002	0.38900000000000001	1.4019844310309E-233		SARAF
SCN3B	5.0868030421607602E-123	-0.276104706304724	2.8000000000000001E-2	0.108	1.1574002961828399E-118		RPL37	2.0946075133279801E-263	-0.32380148675638298	0.61299999999999999	0.81799999999999995	4.7658604750751502E-259		FAM213A	5.1363616537925197E-37	-0.30390507631385399	0.21199999999999999	0.26600000000000001	1.16867636708741E-32		SUPT16H	6.17032648225357E-75	0.26689912339984201	0.50700000000000001	0.32700000000000001	1.40393438450715e-70		ARL6IP1	1.1496998524867399E-55	-0.44571150802593501	0.64900000000000002	0.76800000000000002	2.61591207436309E-51		LIMCH1	4.0013555517749897E-54	0.25376703107068699	0.22	9.6000000000000002E-2	9.10428428695363e-50		SSBP4	4.6455205463483899E-101	0.314984700103485	0.27200000000000002	9.1999999999999998E-2	1.05699528991065E-96		TMEM176B
RGN	1.45787566635908E-126	-0.27621416788377101	2.5000000000000001E-2	0.105	3.3171045036668203E-122		UBE2S	2.76787022151604E-147	-0.32930990660430898	0.24299999999999999	0.41099999999999998	6.29773511501544E-143		TRIM9	9.10973067824317e-70	-0.30497099024742302	2.9000000000000001E-2	0.11700000000000001	2.0727370212206698E-65		MYBL2	1.1880162174842099E-205	0.26491129123296497	0.14899999999999999	1.4999999999999999E-2	2.70309329964183E-201		IMPG2	3.5735578692137796E-55	-0.45428665432808002	0.155	0.26700000000000002	8.1309162198221101E-51		PAK4	5.40595619277826E-62	0.25358454727209601	0.21299999999999999	8.3000000000000004E-2	1.23001721254284E-57		AZIN1	9.5929169025513705E-93	0.31432081231967801	0.35199999999999998	0.15	2.1826763828375101E-88		ARL6
GNB1	1.6785491850239001E-76	-0.27621545728423902	0.191	0.29799999999999999	3.8192029606848802E-72		PTP4A3	4.3486583979208503E-178	-0.33007997797759098	2.5999999999999999E-2	0.13300000000000001	9.8945024527893103E-174		MT-CYB	1.0520272724672001E-101	-0.30523967881248898	0.98699999999999999	0.96299999999999997	2.39367765304461E-97		MMS22L	5.0454191854548301E-122	0.26471654963597002	0.17199999999999999	4.3999999999999997E-2	1.1479842272665401E-117		BSG	2.71604527104922E-56	-0.45611755490356798	0.45100000000000001	0.60899999999999999	6.1798178052182796E-52		ENDOG	9.8211896894824795E-52	0.25286531759848402	0.16600000000000001	6.2E-2	2.23461529004795E-47		UBE2R2	6.4809539602974002E-85	0.31255411591298499	0.39900000000000002	0.192	1.47461145458647e-80		TMX4
SGOL2	3.8765507739692699E-145	-0.27666508768243497	0.02	0.104	8.8203159760122802E-141		FSCN1	2.1413294849224E-212	-0.33032662683224301	0.2	0.39600000000000002	4.8721669770439402E-208		NFIB	7.7518620577196196E-109	-0.30546236418233202	0.85799999999999998	0.83099999999999996	1.7637811739929399E-104		PRPSAP1	1.71165348068502E-85	0.26451760794312801	0.39200000000000002	0.216	3.8945251646026201E-81		RELN	2.0655179124322201E-57	-0.45625864271574701	0.25600000000000001	0.38900000000000001	4.6996729061570399E-53		RNFT2	8.2081821860610304E-84	0.251855657816483	0.13300000000000001	2.5999999999999999E-2	1.8676076927944699E-79		ASPHD1	6.1038184367166802E-126	0.31230259503444002	0.41199999999999998	0.16700000000000001	1.3888018089061501E-121		TPM1
CHEK1	2.0695273572047401E-143	-0.27709532621308097	2.8000000000000001E-2	0.11799999999999999	4.7087955958479403E-139		SCG2	1.4037453730322701E-144	-0.330429410422378	2.1999999999999999E-2	0.111	3.19394184726032e-140		RBFOX3	6.75364004684462e-70	-0.30631058473742401	4.1000000000000002E-2	0.124	1.5366557198585599E-65		ODC1	1.7714782782557299E-35	0.26392633392380399	0.317	0.20799999999999999	4.0306445265152602E-31		UNC119	2.08100301581441E-57	-0.49238490629203802	0.27400000000000002	0.40200000000000002	4.7349061618825303E-53		CCNG2	4.30203601250201E-54	0.25137558254338199	0.44600000000000001	0.27500000000000002	9.78842253924583e-50		HIPK1	1.66952629975161E-88	0.31221084634463497	0.32100000000000001	0.13200000000000001	3.7986731898248299E-84		FAM107A
RUFY3	3.33550817411183e-80	-0.27713865599934501	0.16	0.26500000000000001	7.5892817485566506E-76		TYMS	1.39492618998177E-133	-0.33119379394881698	0.06	0.17	3.1738755600655197E-129		ZMIZ1	5.9164827350181902E-63	-0.30755349623858103	6.4000000000000001E-2	0.13800000000000001	1.34617731669869E-58		PRRT2	7.4240083748549E-56	0.26353663798717802	0.21099999999999999	0.10199999999999999	1.68918462553074E-51		PCDH9	6.23654171418095E-58	-0.53595284672347598	7.8E-2	0.191	1.4190003362275899E-53		CDKN2A	9.8107883313830405E-57	0.25129857825113999	0.17699999999999999	6.6000000000000003E-2	2.2322486690395801E-52		TCEB2	1.07978586787603E-108	0.31197959780264101	0.90200000000000002	0.70399999999999996	2.4568367851783301E-104		LLGL2
TMTC2	9.7242985169271709E-156	-0.27729589446743702	0.03	0.126	2.21256964155644E-151		CKAP2	6.3651254349779097E-125	-0.33147684274629802	0.10299999999999999	0.22700000000000001	1.44825699022052e-120		NDUFB8	3.0030751489102802E-38	-0.30757383666697902	0.29699999999999999	0.34200000000000003	6.8328968863155502E-34		MYBL1	1.05660752058902E-117	0.263150123767384	0.14399999999999999	3.1E-2	2.4040990915961899E-113		MALAT1	4.71699459921314e-110	-0.57349083843813997	1	0.999	1.07325778115896E-105		CGGBP1	1.7592248038859901E-54	0.25079041932263801	0.44700000000000001	0.27400000000000002	4.0027641962818e-50		UBE2K	1.5800630880269e-90	0.31168358868245499	0.46400000000000002	0.23799999999999999	3.5951175441876E-86		LYST
RYBP	4.1686818124303501E-73	-0.27731055288328299	0.11899999999999999	0.21	9.4850017278227706E-69		GRIK1	3.2012190943090198E-197	-0.33236816929606	8.0000000000000002E-3	0.10299999999999999	7.2837338052812998E-193		CMC2	6.2490390110889999E-48	-0.30827649617289399	0.11700000000000001	0.19800000000000001	1.42184384619308E-43		UCP2	1.72395801940181E-113	0.26294397464533198	0.17899999999999999	0.05	3.9225216815449499E-109		LMO7	3.2605383373895002E-67	-0.62408879953013097	0.129	0.27500000000000002	7.4187028790623201E-63		GPX4	5.3677256556315903E-45	0.25029763027942098	0.80300000000000005	0.66800000000000004	1.22131861842586e-40		RUNDC3A	8.93476513164315E-112	0.31048290681938501	0.39500000000000002	0.16600000000000001	2.03292711040277E-107		NDUFC1
TOB1	1.1728595790324501E-114	-0.27788076926634098	4.8000000000000001E-2	0.13700000000000001	2.66860740017254e-110		RP4-668E10.4	2.9261058557483599E-161	-0.33356506825898402	7.0000000000000007E-2	0.19900000000000001	6.6577686535842501E-157		BLOC1S1	2.4672248280205902E-38	-0.30920557790539099	0.22900000000000001	0.28699999999999998	5.61367665119526E-34		ZNF704	1.90187148874614e-90	0.26250346493671201	0.36299999999999999	0.191	4.3273281983441002E-86		S100A10	1.2726412567087299E-59	-0.63746168938429204	0.20100000000000001	0.34300000000000003	2.8956406513893699E-55		GINS2	4.5286876527545601E-21	-0.25003771035045402	0.182	0.19600000000000001	1.0304123016312401E-16		HSPA4	1.66343359751952E-82	0.310130873649481	0.39	0.188	3.7848104644361698E-78		MNAT1
GATM	1.5199787243703601E-147	-0.27820997295357602	2.1999999999999999E-2	0.109	3.4584075915598898E-143		UGCG	3.18651702644594E-181	-0.33420019204929402	8.8999999999999996E-2	0.23899999999999999	7.2502821902724502E-177		NR2F1	2.1520374986801499E-45	-0.31034543307225498	5.8000000000000003E-2	0.13900000000000001	4.8965309207469496E-41		PHGDH	6.1843362727032797E-82	0.261328862614777	0.11899999999999999	3.1E-2	1.4071220321281801E-77		ARL4D	1.3096576165753199E-41	-0.63886518910102796	0.246	0.35699999999999998	2.9798639749938301E-37		CST3	2.0206330132645799E-25	-0.25040447564774498	0.372	0.314	4.5975462950808999E-21		UQCRB	1.0190008072096901E-107	0.31004872398431299	0.89300000000000002	0.68600000000000005	2.3185325366442098E-103		APLP1
DUSP5	1.6943847044927099E-147	-0.27848919115081999	3.7999999999999999E-2	0.13400000000000001	3.8552335181322701E-143		NDUFA4	7.60087441475702e-160	-0.336569986704429	0.81799999999999995	0.91800000000000004	1.7294269555896599E-155		RP11-553L6.5	2.14287294707273E-35	-0.310737389479875	8.5999999999999993E-2	0.156	4.87567881647459E-31		COMMD4	7.11308803466995E-101	0.26116960547614199	0.27800000000000002	0.11799999999999999	1.61844092052845E-96		LINC01480	1.14738651875724E-116	-0.77590957557391405	0.13800000000000001	0.31	2.6106485461283499E-112		DPP7	2.2106788957140701E-36	-0.25071202963740502	7.5999999999999998E-2	0.13	5.0299576914182204E-32		ZMYND11	6.9117941584430198E-102	0.31003023676296099	0.32900000000000001	0.127	1.57264052487054E-97		DNAJB9
POLR2B	3.2949116455899602E-69	-0.27851878786440798	0.2	0.30399999999999999	7.4969124672108397E-65		VIM	5.0543911098633905E-91	-0.33775505856416399	3.9E-2	0.115	1.15002560922722E-86		YWHAH	1.11739573500291E-46	-0.31253873663088	0.16400000000000001	0.24299999999999999	2.5424105158521199E-42		UNG	1.64575969922947E-78	0.26027475577986298	0.28599999999999998	0.13900000000000001	3.7445970436568099E-74		GNB3	1.40980119504707E-96	-0.778056549707006	0.221	0.4	3.2077206590906002E-92		CADM1	1.7953093357943399E-32	-0.25095158342842	0.39800000000000002	0.39200000000000002	4.0848673317328701E-28		G3BP2	7.92331858485869e-110	0.30951766922985102	0.49299999999999999	0.24399999999999999	1.8027926776129002E-105		RPL21
GPX1	2.6651964400204801E-37	-0.27920223154124102	0.313	0.38800000000000001	6.0641214599785997E-33		CDK1	1.7916665390407199E-98	-0.34036600635068198	5.3999999999999999E-2	0.14299999999999999	4.0765788762793599E-94		FAM57B	2.7333048942503901E-48	-0.31298248510288401	9.4E-2	0.17299999999999999	6.2190886258879102E-44		PSME2	1.42513025599534e-80	0.26011072652293699	0.43	0.254	3.2425988714662001E-76		CRABP2	1.9747202237435701E-102	-0.85000782747084802	0.219	0.41899999999999998	4.4930809250837401E-98		STX3	6.3929928588623998E-29	-0.250992168135865	0.151	0.193	1.45459766517696E-24		DLG3	2.2390654164557E-107	0.309491680856748	0.27600000000000002	8.8999999999999996E-2	5.0945455420616596E-103		RHBDD2
GSTO1	2.7547359921940599E-97	-0.27947556338127599	0.05	0.129	6.2678508030391304E-93		UNC119	1.2125197891923499E-166	-0.341146612045368	0.25	0.43	2.7588462763493598E-162		BOD1L1	1.8190753360594499E-43	-0.31403863038187502	0.20499999999999999	0.25600000000000001	4.1389421121360602E-39		FBLN1	1.01380458561337e-50	0.25960730004510901	0.23699999999999999	0.125	2.30670957364611E-46		TTR	5.8167110792934998E-57	-1.0670244185787201	0.14599999999999999	0.29799999999999999	1.32347627187165E-52		CADPS	8.6350168791468495E-33	-0.25244617388923601	0.46100000000000002	0.499	1.9647253905122799E-28		MYO5A	2.5493014634142698E-93	0.30851227589744601	0.20899999999999999	0.06	5.80042561970648E-89		KIAA0355
NDUFB8	3.94789715062528E-53	-0.27997188847126198	0.26400000000000001	0.35899999999999999	8.9826503868177002E-49		SRRM4	5.5349800241724298E-217	-0.34154665176486398	0.249	0.45600000000000002	1.2593740048999501E-212		TBCB	2.7969703832229798E-46	-0.31436177332141302	0.434	0.46500000000000002	6.3639467129472395E-42		C12orf75	1.5804444011879001E-101	0.25930932309208299	0.246	9.6000000000000002E-2	3.59598514602283E-97									CHMP2A	2.8876555010040501E-31	-0.25248660783442101	0.371	0.38800000000000001	6.5702825614344997E-27		PRRC2B	6.3263898826592896E-85	0.30816605988734402	0.47599999999999998	0.255	1.43944349000147e-80		TMEM230
UQCC2	4.7562972484354098E-64	-0.28007276318491697	0.222	0.32300000000000001	1.0822003129365099E-59		SLC8A1	1.1584715402389301E-165	-0.34701753270390601	5.2999999999999999E-2	0.17599999999999999	2.63587029550564E-161		GDI1	6.2423950202050497E-34	-0.31438318610489802	0.215	0.27800000000000002	1.42033213894726E-29		LDHB	2.5284795511355398E-72	0.258413489831537	0.56699999999999995	0.38700000000000001	5.7530495226986903E-68									SPOCK1	3.8049833563350602E-19	-0.25265336086993001	0.115	0.124	8.6574786306691693E-15		C12orf57	1.31989758603188E-122	0.30812435580996	0.64100000000000001	0.36099999999999999	3.0031629774983401E-118		KIAA1614
UNC5D	5.98602122291e-50	-0.28007894893611701	8.5000000000000006E-2	0.15	1.36199940884871E-45		RALGPS2	4.30524144072548E-198	-0.347073707877528	4.3999999999999997E-2	0.17299999999999999	9.7957158500826895E-194		H2AFX	6.6962162027482698E-63	-0.314621173512174	4.5999999999999999E-2	0.128	1.52359007261131E-58		MCM5	1.76938491199732E-102	0.25782589617081297	0.20200000000000001	6.8000000000000005E-2	4.0258814902675097E-98									COX14	3.7340889799474402E-33	-0.253927747197909	0.27100000000000002	0.28899999999999998	8.4961726560744203E-29		KLHL13	6.3589698766253004E-155	0.30762152085600197	0.20399999999999999	3.5000000000000003E-2	1.44685641602855e-150		PPT1
UBTF	3.6341304496912199E-68	-0.28033623108745398	0.19700000000000001	0.29899999999999999	8.2687370121824404E-64		ATXN7	1.5285698985428999E-205	-0.347910396767388	6.9000000000000006E-2	0.221	3.4779550901546602E-201		RAB11A	5.9858415441633497E-39	-0.316094778820594	0.26800000000000002	0.32600000000000001	1.36195852654349E-34		NAP1L1	2.9389897695289201E-72	0.25752802873949499	0.79300000000000004	0.64100000000000001	6.6870834226091603E-68									QTRT1	1.00479248374685E-23	-0.25435533139604899	9.1999999999999998E-2	0.14499999999999999	2.2862043382692199E-19		C19orf60	1.25443833381297E-111	0.306004645401244	0.53800000000000003	0.27900000000000003	2.8542235409246599E-107		MRPL33
TNIK	5.00894726731209E-87	-0.28039700630866099	0.153	0.26100000000000001	1.13968577173152E-82		GTSE1	1.23973770108222E-169	-0.34987942202626299	0.02	0.11799999999999999	2.82077519127237E-165		PTCHD2	1.4554899424482699E-71	-0.31687065197931102	0.02	0.10199999999999999	3.3116762660525598E-67		CIT	1.49249140586849E-138	0.25713763360115399	0.14099999999999999	2.4E-2	3.3958656957725601E-134									ARHGAP18	1.82791823152707E-26	-0.25589795763732498	0.128	0.189	4.1590623521935398E-22		RBM24	3.22429624607966e-150	0.30586044646446198	0.23	4.5999999999999999E-2	7.3362412487050496E-146		PEA15
HMGN2	4.5177193068930901E-248	-0.28081104465824902	0.95899999999999996	0.88700000000000001	1.02791667389738E-243		CKS1B	3.16656754331672E-142	-0.35666819207834199	0.108	0.24399999999999999	7.2048911313085206E-138		SGCB	5.1375980346903096E-47	-0.31730191898426202	9.1999999999999998E-2	0.17499999999999999	1.16895768083309E-42		HNRNPR	2.6225299179447102E-78	0.25670868456365997	0.76100000000000001	0.58499999999999996	5.9670423222995897E-74									GABRA5	3.1627968752990998E-25	-0.25739980970152598	0.106	0.153	7.1963117303680402E-21		NFYB	1.9356353557899699E-101	0.30488809604223399	0.44600000000000001	0.214	4.40415112502891E-97		HIST2H2BE
ARHGAP21	1.83608441091492e-150	-0.28118350575013501	3.3000000000000002E-2	0.126	4.1776428601547202E-146		AC006129.2	1.51583785480184E-234	-0.35707377089217102	1.4E-2	0.121	3.44898587103063e-230		C9orf16	2.6533847729111099E-41	-0.318715479487161	0.252	0.29899999999999999	6.0372463738046496E-37		LSM6	3.2139572418212099E-88	0.25654362937316599	0.44	0.25600000000000001	7.3127169123157997E-84									ATP5A1	4.4052948415125501E-52	-0.25761736949004799	0.63800000000000001	0.65100000000000002	1.00233673528935E-47		TUSC1	1.31259851100898E-96	0.30411778786853799	0.23	7.0999999999999994E-2	2.98655539209873E-92		BBX
H3F3A	2.03744962853062e-310	-0.28126814263212402	0.996	0.98499999999999999	4.6358091397957101E-306		CRYBG3	3.1337657390049697E-185	-0.35721558723067998	4.3999999999999997E-2	0.16700000000000001	7.1302571859580099E-181		TLE1	2.8391401126843799E-43	-0.31974216023610302	0.09	0.17299999999999999	6.4598954983907806E-39		NCAPD2	2.5007861210539101E-117	0.25606746471521902	0.184	5.0999999999999997E-2	5.6900386612339703E-113									BEX4	7.46512057503028e-50	-0.257817509875373	0.54500000000000004	0.55400000000000005	1.6985388844366401E-45		KIAA1211	1.3365583242300201E-108	0.30388391017576499	0.20699999999999999	5.0999999999999997E-2	3.0410711551205698E-104		TPD52
APLP2	3.66733007950495E-63	-0.28192825842165098	0.252	0.35599999999999998	8.3442761298976097E-59		SLIRP	7.17133123311498e-300	-0.35760432657105201	0.29699999999999999	0.54700000000000004	1.6316929954706501E-295		DNAJC9	1.7955972528252501E-42	-0.32002914935653498	0.111	0.187	4.08552242935329E-38		JADE1	9.5724088570272598E-78	0.25604741545326098	0.36399999999999999	0.20200000000000001	2.17801018723941E-73									NEAT1	5.2768057792935102E-15	-0.25918297678705998	0.123	0.121	1.2006316189626501E-10		ZNF358	1.05331485191209e-90	0.30294661863322903	0.248	8.4000000000000005E-2	2.3966072825555699E-86		TOPORS-AS1
FNBP1L	4.4165113584035002E-45	-0.282298771923847	0.3	0.38100000000000001	1.00488882937755e-40		DST	1.36485350723506e-190	-0.363497107567331	0.2	0.38600000000000001	3.1054511850119298E-186		NUCKS1	5.98934943684641E-125	-0.320791493731862	0.75900000000000001	0.73799999999999999	1.36275667736566e-120		PSRC1	2.9803561473365802E-109	0.25592417072298401	0.14000000000000001	3.1E-2	6.7812043420349102E-105									ZFHX4	5.9100502593665899E-27	-0.25973378568264699	0.12	0.16400000000000001	1.3447137355136799E-22		TRIM37	1.0322705106758899E-76	0.30254741163056498	0.32100000000000001	0.14199999999999999	2.3487250929408501E-72		ST5
SBK1	8.9669180799751202E-125	-0.28254853930197199	6.5000000000000002E-2	0.16900000000000001	2.04024287073674e-120		KTN1	7.0193884914346097E-293	-0.36798614902856802	0.247	0.48899999999999999	1.5971214634561201E-288		NETO2	6.1158232973916594E-76	-0.32222026027412698	3.7999999999999999E-2	0.124	1.39153327485552E-71		VDAC3	2.88467325530143e-90	0.25494972413221201	0.59	0.38900000000000001	6.5634970577873397E-86									HIST1H4C	2.95159244042715e-20	-0.26249793248918302	0.81899999999999995	0.72199999999999998	6.71575827970389E-16		RND2	1.8497032773264499E-107	0.30242854339838399	0.23499999999999999	6.6000000000000003E-2	4.2086298669008698E-103		OSBP2
RASGEF1B	3.07162779622485E-65	-0.28257294826725199	7.0000000000000007E-2	0.14199999999999999	6.9888747247504105E-61		SNRPF	8.09371415650983e-290	-0.36922170943477001	0.28399999999999997	0.53	1.8415627820306801E-285		MARCKS	1.2587902406743801E-124	-0.32228333543664001	0.78300000000000003	0.72499999999999998	2.86412543460642e-120		RCC1	2.0045061384883699E-105	0.25275978825265799	0.16200000000000001	4.2999999999999997E-2	4.5608528169025902E-101									PARP6	6.85777733325914e-30	-0.26486800398131899	0.17699999999999999	0.215	1.5603500766364499E-25		RP4-669P10.20	1.09990654402897e-130	0.30197350233474302	0.17699999999999999	2.9000000000000001E-2	2.50261735962911E-126		DYX1C1
TMOD2	1.9381597491574101E-152	-0.28277346430349498	2.9000000000000001E-2	0.123	4.4098948772578503E-148		RPS21	0	-0.37015402034533701	0.58199999999999996	0.82	0		SEPW1	3.3630273028068401E-68	-0.32239161772713598	0.46800000000000003	0.502	7.6518960220763999E-64		HINT2	1.21274575990078E-91	0.252658463417756	0.36599999999999999	0.19400000000000001	2.7593604275022399E-87									NRXN1	1.13824698296849E-51	-0.26735883110978997	0.42	0.42199999999999999	2.58985336034821E-47		ZNF91	2.6243625586192701E-97	0.30189040290632002	0.442	0.215	5.9712121296264202E-93		LPCAT1
CPE	1.47087255677867E-91	-0.28291659902939098	0.63900000000000001	0.63200000000000001	3.34667632843851E-87		LRRC16A	2.00484197816424E-253	-0.37041710436342401	1.7000000000000001E-2	0.13900000000000001	4.5616169529170896E-249		PTBP2	4.3704788948930602E-44	-0.32294653762071501	0.151	0.22700000000000001	9.94415062955018e-40		RMI2	2.63571165648937E-107	0.25244728461530902	0.122	2.4E-2	5.9970347320102601E-103									EFHC1	7.40358626400747e-30	-0.26801780579571999	0.159	0.2	1.68453798264962E-25		ATP5D	1.4506053610950101E-112	0.30153513536048299	0.56999999999999995	0.308	3.3005623780994799E-108		AMOTL2
LBR	3.0608810003366799E-103	-0.28299225064266698	8.7999999999999995E-2	0.19	6.9644225400660498E-99		FAM133A	7.0349617241385804E-221	-0.37094497648075098	1.9E-2	0.13400000000000001	1.6006648410932501E-216		ZNF704	3.0081699874960601E-46	-0.32398359328195397	0.129	0.21299999999999999	6.8444891725497796E-42		CDK4	1.9875858780441701E-88	0.25235460561447898	0.49399999999999999	0.30299999999999999	4.5223541483138998E-84									CCND2	5.6369849669233603E-31	-0.26825346183586402	0.60299999999999998	0.63	1.28258318952407E-26		SEPT11	3.81159628318799E-98	0.30108829589269198	0.55300000000000005	0.307	8.6725250231376205E-94		MSI2
NDUFAB1	4.3051011682873898E-52	-0.28334144640971298	0.34599999999999997	0.439	9.7953966882043095E-48		RPL39	3.0053696948892299E-277	-0.38059944043949001	0.83199999999999996	0.93400000000000005	6.8381176667814698E-273		SLC7A14	4.2336040643538601E-66	-0.32453810660966498	3.9E-2	0.11700000000000001	9.6327193276243293E-62		MAD2L2	8.67459855411417e-90	0.25218165179081398	0.50900000000000001	0.316	1.9737314090176001E-85									ATP6V1G1	1.4016321739152599E-71	-0.27099912762605399	0.72199999999999998	0.72499999999999998	3.1891336853093997E-67		ING2	6.37652788752399E-85	0.30032789692963302	0.32500000000000001	0.13800000000000001	1.45085139024833e-80		PPP1R11
DOK6	2.9090018866705098E-107	-0.28356936812555	0.04	0.121	6.6188519927414104E-103		TPX2	6.6630183700238098E-156	-0.38143459067218399	3.2000000000000001E-2	0.13300000000000001	1.5160365697315201E-151		HMGN2	1.17638503683898E-166	-0.32579563063393002	0.95699999999999996	0.89700000000000002	2.6766288743197399E-162		KDELR2	2.8048286245305902E-71	0.25037470210249202	0.35199999999999998	0.19600000000000001	6.3818265693944606E-67									N4BP2L2	7.5436876818123103E-46	-0.27171982799465999	0.54700000000000004	0.56999999999999995	1.71641525824276E-41		ADRBK1	1.7873023223387501E-101	0.30020107095102699	0.21299999999999999	5.8000000000000003E-2	4.0666489740173502E-97		RPS6KL1
RAB11A	1.8830146416965701E-68	-0.284793732435771	0.23699999999999999	0.34399999999999997	4.2844232142522001E-64		LDHA	3.7982880642291301E-261	-0.38164528670266401	0.246	0.47499999999999998	8.6422448325405401E-257		AP5M1	1.3934165784918401E-62	-0.32591227780169901	0.36599999999999999	0.375	3.1704407410424901E-58		PEBP1	1.53937122404333E-69	-0.25179205016691503	0.78200000000000003	0.78600000000000003	3.5025313460657799E-65									PRELID1	2.0828351156422499E-36	-0.27360021112961003	0.33800000000000002	0.38400000000000001	4.7390747386208099E-32		C1orf122	5.7532000794957e-100	0.29984792963074602	0.46700000000000003	0.23200000000000001	1.3090256140876599E-95		USP3
ANAPC11	3.9850795797282698E-87	-0.28558728004115602	0.61899999999999999	0.66600000000000004	9.0672515677557304E-83		HMGN2	4.50693264971428e-230	-0.382237225086344	0.79600000000000004	0.93	1.0254623857894899E-225		DYNLL2	2.1455933487539799E-55	-0.32710629414615	0.11899999999999999	0.19800000000000001	4.8818685464199302E-51		RELN	3.6340938286153101E-69	-0.25179799094703098	0.39100000000000001	0.379	8.2686536882484206E-65									SYT4	2.9058916011317698E-34	-0.27411151770798597	0.248	0.23499999999999999	6.61177516005511e-30		METTL9	3.33076471060996e-110	0.29915994922431099	0.52200000000000002	0.26700000000000002	7.5784889460508503E-106		LRRIQ1
MAPK8	6.38020499873758E-103	-0.28564108769685298	0.1	0.20499999999999999	1.4516880433627599E-98		RPL26	0	-0.38289027820660299	0.56499999999999995	0.80600000000000005	0		ABLIM1	8.28005397892429e-90	-0.32719678069990599	1.2999999999999999E-2	0.10299999999999999	1.88396068182464E-85		AMER2	2.7584413811859399E-87	-0.25217213848181103	0.46	0.45	6.27628167461238E-83									KLHDC2	2.0452671425958601E-36	-0.27462117500871103	0.34100000000000003	0.38	4.6535963295483599E-32		DEXI	2.27858536899246e-100	0.29890894972159998	0.26200000000000001	8.5000000000000006E-2	5.18446529006855E-96		TAGLN2
TIMM10	7.3015344591524001E-91	-0.28625247481286098	7.6999999999999999E-2	0.16800000000000001	1.6613181354909399E-86		NRXN1	2.35798888152537E-229	-0.38436988982569698	0.251	0.46500000000000002	5.3651321021346802E-225		NGFRAP1	1.7171898382383801E-114	-0.32730102767854302	0.84599999999999997	0.84299999999999997	3.90712203894378e-110		KMT2E	5.1560522558147703E-84	-0.25381753071114299	0.66900000000000004	0.66300000000000003	1.17315656976554E-79									CA11	4.8432038580320102E-32	-0.274920782337222	6.9000000000000006E-2	0.13100000000000001	1.10197417381802E-27		CFAP97	1.17123807124106E-84	0.29790349166282398	0.44800000000000001	0.23200000000000001	2.66491798349479e-80		TSR2
RP11-14N7.2	1.0425646339516901E-142	-0.286306754572142	2.1999999999999999E-2	0.107	2.3721473116302799E-138		CD9	1.35741073937221E-218	-0.38930440343533601	3.9E-2	0.17499999999999999	3.0885166552936001E-214		STRA13	2.01622936687382e-50	-0.32761549861399902	0.30199999999999999	0.35699999999999998	4.5875266784480002E-46		SGK1	1.8396999854649E-34	-0.25451977972315698	0.23499999999999999	0.251	4.18586937692829e-30									WDR60	1.11157599913534e-40	-0.27496326660051001	0.46400000000000002	0.41799999999999998	2.5291688708326501E-36		RBFOX3	2.08854423334635E-97	0.29713394471279397	0.29099999999999998	0.106	4.7520646941329397E-93		UQCRB
CENPV	3.45960044743599E-96	-0.286516918650363	8.8999999999999996E-2	0.185	7.8716288980511097E-92		NUF2	2.6294486790855901E-175	-0.39042667974728101	1.7999999999999999E-2	0.115	5.9827845795234404E-171		RANBP1	1.091671180833E-73	-0.328738593427359	0.56299999999999994	0.58499999999999996	2.4838794377493199E-69		STARD4-AS1	8.01928142228623e-30	-0.25457798199888698	0.124	0.17199999999999999	1.8246271020127901E-25									PHPT1	1.07597884653707E-47	-0.27519203034280099	0.51500000000000001	0.53100000000000003	2.4481746695257999E-43		PEA15	1.2791267937785401E-91	0.29628035202664399	0.29499999999999998	0.112	2.9103971938843199E-87		SLC16A1
ACTL6B	4.6323974523619199E-82	-0.28688092144823502	9.6000000000000002E-2	0.188	1.05400939233591E-77		DAAM1	1.8284348048529599E-272	-0.39849608012544202	0.20699999999999999	0.435	4.1602377114819502E-268		STMN1	8.6777371775610301E-167	-0.32904520861471898	0.98499999999999999	0.97299999999999998	1.97444554001046E-162		GABRG2	1.9205351860209899E-41	-0.25481344064478401	0.27	0.28699999999999998	4.3697937087535699E-37									NEUROG1	1.5371834192138201E-48	-0.27819268002535602	0.50700000000000001	0.48799999999999999	3.4975534337372198E-44		CNIH2	1.1076613366732399E-141	0.296236102180988	0.16700000000000001	2.3E-2	2.5202618393326299E-137		ERI1
CMC2	3.0548362106009598E-109	-0.288042119585183	0.104	0.215	6.9506688299803599E-105		TUBB4B	1.16253446168643E-284	-0.39926238569552702	0.33600000000000002	0.58199999999999996	2.64511466067512e-280		CDK14	3.5801194247440501E-67	-0.32919979822439499	3.7999999999999999E-2	0.127	8.1458457271201501E-63		SLC25A6	2.8202653037248699E-82	-0.25488963495105099	0.74199999999999999	0.751	6.4169496455652005E-78									SLC8A1	1.9806145178912601E-23	-0.27862033116794499	0.11	0.154	4.5064922125579801E-19		TBC1D9	1.48960506916917E-86	0.29594064133616999	0.309	0.125	3.3892984138806101E-82		OXLD1
ACTR1A	1.5230467396806499E-83	-0.28896348929360199	9.7000000000000003E-2	0.19	3.4653882467953797E-79		PTPRO	5.1111233148652202E-198	-0.40400778607385501	6.7000000000000004E-2	0.21199999999999999	1.16293388783128E-193		CCDC88A	7.1573051752452401E-42	-0.33046776081714402	0.21199999999999999	0.27500000000000002	1.62850164652355E-37		PFDN5	4.8704973208307102E-85	-0.256662977179209	0.81299999999999994	0.80700000000000005	1.10818425540861e-80									EIF4A2	1.0638953593715099E-61	-0.27896238687664698	0.69699999999999995	0.72399999999999998	2.4206811111780101E-57		GNG2	1.8239069318198301E-129	0.29590869443058698	0.311	0.1	4.14993544196966E-125		NAA25
HNRNPD	5.7744713913237799E-69	-0.28915918268131002	0.42799999999999999	0.51800000000000002	1.3138654756679E-64		SIPA1L2	3.42876852328511e-260	-0.40486763915914098	1.9E-2	0.15	7.8014770210306206E-256		MT-ND6	3.02399914170214E-45	-0.33050411015418701	0.14599999999999999	0.222	6.8805052471148701E-41		SAT2	1.6628722040820099E-39	-0.25774293452263702	0.23300000000000001	0.26700000000000002	3.7835331259477998E-35									LHFP	1.1730626246868999E-31	-0.27919150525135999	9.9000000000000005E-2	0.15	2.66906938995011E-27		SNRPD3	1.76583402542361E-91	0.29562746817377999	0.52700000000000002	0.29199999999999998	4.0178021580463399E-87		SNTB2
SLC25A4	4.8368041395166499E-55	-0.28928586726025601	0.314	0.40899999999999997	1.10051804586422e-50		CCNB2	1.6518163762568701E-142	-0.41014859366534001	3.5999999999999997E-2	0.13500000000000001	3.7583778008972602E-138		USMG5	4.6846872680929597E-87	-0.33172107427619602	0.51	0.54	1.06590689410919E-82		RP4-668E10.4	1.1551786006849201E-28	-0.25797785943638801	0.13500000000000001	0.17599999999999999	2.6283778701383999E-24									LUC7L3	3.3484303320959998E-57	-0.27935116415556799	0.752	0.76400000000000001	7.6186835346180202E-53		FAM50A	5.2772185912455695E-75	0.29386684145412501	0.28499999999999998	0.11899999999999999	1.2007255460661e-70		CLTB
USMG5	1.5625504865747899E-71	-0.28947406767470202	0.48199999999999998	0.55300000000000005	3.5552711221036299E-67		CA11	1.0328657988773899E-246	-0.41105483863099201	2.4E-2	0.154	2.3500795521857299E-242		FHL1	3.0599821137480199E-109	-0.33234452547433602	8.0000000000000002E-3	0.106	6.9623773034108698E-105		KHDRBS2	6.09284410360364E-45	-0.25837426461221302	0.23100000000000001	0.25800000000000001	1.38630481889294e-40									SAT1	6.9333815195215797E-21	-0.28004259038309598	0.214	0.20200000000000001	1.5775522971367499E-16		RPH3A	5.35826007137515E-272	0.29328026991577399	0.49399999999999999	0.17	1.21916491403999E-267		PLXDC1
DCTPP1	4.0213585612751602E-71	-0.29018476335356802	0.123	0.21299999999999999	9.1497971344693799E-67		RP11-39E3.3	2.4696203120164701E-256	-0.41137505150237302	8.0000000000000002E-3	0.11899999999999999	5.6191270959310701E-252		BTG3	4.3772098340739602E-45	-0.33317460165913199	0.157	0.23699999999999999	9.9594655354684795E-41		SRSF5	5.1812464738382098E-66	-0.25895056603052802	0.57599999999999996	0.58299999999999996	1.17888901019241E-61									POLR2I	5.6696041104142902E-47	-0.28011910942073398	0.45600000000000002	0.47899999999999998	1.29000502324256E-42		MOB1B	5.68488598634465e-100	0.29306605754522602	0.223	6.4000000000000001E-2	1.293482108473E-95		SYNE1
DYNC1LI2	2.5874007895012599E-66	-0.29028921627784099	0.23499999999999999	0.33900000000000002	5.8871130163522202E-62		RPS27	1.08075081691213e-280	-0.41274367165539699	0.93500000000000005	0.96899999999999997	2.4590323337201802E-276		ATP1B1	1.78355499261545e-40	-0.333403476094561	0.18099999999999999	0.249	4.0581226746979298E-36		NDUFA4	1.1529604132534799E-41	-0.25903686499038198	0.9	0.89800000000000002	2.62333082827565E-37									GRIA2	9.1423103418830295E-32	-0.28147061201928603	0.18	0.221	2.0801498720886402E-27		AMER2	1.4583987368605901E-102	0.292976990840842	0.69299999999999995	0.436	3.3182946459789002E-98		THEM4
KIF1BP	1.7066047860131099E-115	-0.29210173518244098	5.1999999999999998E-2	0.14399999999999999	3.8830378696156301E-111		CCNB1	2.14074086834126E-116	-0.416088978760492	4.4999999999999998E-2	0.13600000000000001	4.8708276977368702E-112		COX20	6.3545939873390395E-63	-0.33379613135124298	0.36	0.41099999999999998	1.44586076993925E-58		CD9	1.7050143148539699E-36	-0.25982456038172003	0.115	0.151	3.8794190705872498E-32									CAMK2B	9.14913034190739e-30	-0.282783677415127	9.6000000000000002E-2	0.15	2.0817016266941901E-25		FAM76B	4.7999254807013897E-77	0.29290628760401	0.254	9.6000000000000002E-2	1.09212704462399E-72		MYEOV2
MRPL40	1.9063769797842299E-81	-0.29253496113586602	8.5999999999999993E-2	0.17299999999999999	4.3375795421030501E-77		KPNA2	3.9702476579249799E-56	-0.41965479670036798	0.155	0.23899999999999999	9.0335044960767004E-52		GOLGA8B	1.40810223735821E-39	-0.33394267708953901	0.11700000000000001	0.16600000000000001	3.20385502066114E-35		RERE	4.0067507921858199E-51	-0.26010025672847897	0.251	0.28199999999999997	9.1165600774603994E-47									SERPINF1	1.07918620391715E-27	-0.284479418576492	9.0999999999999998E-2	0.155	2.4554723697727E-23		H1F0	1.42169309035423e-150	0.292576601048949	0.40400000000000003	0.151	3.2347782884829898E-146		ATPIF1
RP11-382A20.3	1.7803055403408299E-81	-0.29363043063399002	0.19900000000000001	0.31	4.05072919593749E-77		RIMS2	1.1065558471794E-198	-0.42071753184618799	8.2000000000000003E-2	0.23599999999999999	2.5177465190872799E-194		EIF4E	4.1489635293619402E-57	-0.33431299422898703	0.40799999999999997	0.46899999999999997	9.4401367183572307E-53		RPS4Y1	8.64447893189689e-30	-0.26011288904222002	0.36799999999999999	0.40500000000000003	1.9668782913744999E-25									FAM155A	2.5594656300679399E-25	-0.28978231368086099	0.16900000000000001	0.23300000000000001	5.8235521480935703E-21		BNIP3	5.3461341196385698E-107	0.29231532895758899	0.44900000000000001	0.21199999999999999	1.2164058962413599E-102		CWF19L2
NUP50	7.73283118550902E-119	-0.293734583506855	6.8000000000000005E-2	0.16900000000000001	1.7594510796388699E-114		DCN	3.68534598941962E-298	-0.42072805318345402	2E-3	0.12	8.3852677297264505E-294		SYNE2	2.15756847052441E-78	-0.33449811626597997	0.42599999999999999	0.45500000000000002	4.9091155409841796E-74		SYT4	1.3972414054915301E-29	-0.260656816546258	0.22500000000000001	0.23599999999999999	3.1791433699148898E-25									POLR2J3	1.11782457935103E-38	-0.29024648757010102	0.39400000000000002	0.42899999999999999	2.5433862653974099E-34		TOMM7	2.7899334876699802E-106	0.29212235569521	0.874	0.64500000000000002	6.3479356644954998E-102		FBXO9
SDCBP	3.6325946618116E-79	-0.29378450837289499	0.16400000000000001	0.26900000000000002	8.26524263401994E-75		PGM2L1	2.53159391124679e-220	-0.42137723408273797	0.10100000000000001	0.27400000000000002	5.7601356262598302E-216		STOX2	2.4433424767655201E-64	-0.334888081626109	6.9000000000000006E-2	0.16300000000000001	5.55933713738459e-60		RPH3A	1.2615608217116001E-21	-0.261718003627957	0.16700000000000001	0.19	2.8704293376404098E-17									GPM6A	1.4174496460535101E-65	-0.29218771851375602	0.69099999999999995	0.70199999999999996	3.22512317966555E-61		COX8A	4.3117734100686701E-96	0.29193122651007902	0.82499999999999996	0.59399999999999997	9.8105780399292493E-92		SLC8A1
KAT6B	3.7803436132554798E-71	-0.29406444896330902	0.184	0.28599999999999998	8.60141582324019E-67		MT-ATP6	1.6368069985823199E-246	-0.42420801567727001	0.872	0.95499999999999996	3.7242269638743498E-242		UBTF	1.3203742916441801E-57	-0.33606064737043601	0.219	0.28199999999999997	3.004247625778E-53		LEMD1	1.03126450371064e-40	-0.261743571012168	0.22600000000000001	0.254	2.3464361252928099E-36									FLRT3	3.2818660036743503E-33	-0.29428862234149	7.9000000000000001E-2	0.13400000000000001	7.46722971816024E-29		CDC42BPB	3.4936597439191499E-76	0.291901686039857	0.27400000000000002	0.111	7.9491240153392404E-72		SLC12A5
TRIM9	2.1135182769517501E-147	-0.29503381675880502	3.3000000000000002E-2	0.13	4.8088881355483198E-143		GPC6	1.6612845765718799E-288	-0.42629612319531202	2.3E-2	0.17399999999999999	3.7799207970740002E-284		TMEM35	5.42069338734746e-60	-0.33844115776290901	4.9000000000000002E-2	0.13900000000000001	1.23337036642317E-55		HSPA5	2.57566971225677E-47	-0.26230895809472998	0.33	0.35099999999999998	5.8604212962978197E-43									RIMS2	1.8478696199901899E-34	-0.29538547895313599	0.17599999999999999	0.20699999999999999	4.20445774636367e-30		ERC1	4.97628604558755e-120	0.29121625933045597	0.49099999999999999	0.23599999999999999	1.13225436395254E-115		CHD9
COX4I1	3.2371399021907399E-101	-0.29687173439328302	0.68600000000000005	0.73699999999999999	7.3654644194545997E-97		MAD2L1	7.0890119520501406E-136	-0.43311964181470602	0.113	0.245	1.6129628894499699E-131		CDKN2D	9.8900539841914094E-63	-0.33945920846248601	6.9000000000000006E-2	0.16600000000000001	2.2502839830230701E-58		CCND2	2.4924749972170199E-56	-0.26279822096558902	0.63200000000000001	0.628	5.6711283611678898E-52									ATP2B1	9.5922615142454305E-66	-0.296040753603656	0.52300000000000002	0.52800000000000002	2.1825272623362601E-61		SAP30	5.2985482645172203E-85	0.29092017591499603	0.21	7.0000000000000007E-2	1.2055786866256e-80		PSMC6
CHCHD2	1.20821678773726E-219	-0.29702806371322399	0.80800000000000005	0.82299999999999995	2.74905565713858E-215		BHLHE22	5.7871815105914098E-199	-0.43591058609366901	6.4000000000000001E-2	0.20899999999999999	1.3167574091048601E-194		ATP5B	7.9030316013384102E-73	-0.33972174188161702	0.56999999999999995	0.59599999999999997	1.79817678025253E-68		MAP1LC3B	1.60389673838859E-35	-0.26282019266932899	0.28799999999999998	0.32600000000000001	3.6493462488555699E-31									ZNF462	1.76498513960845E-45	-0.29836210407166402	0.52700000000000002	0.54900000000000004	4.0158706881510999E-41		GPR12	6.8010507298073504E-132	0.29010595065503703	0.21299999999999999	4.4999999999999998E-2	1.5474430725530701E-127		SHOX2
UHRF1	4.25655318315667e-200	-0.29748416673265399	1.0999999999999999E-2	0.106	9.6849354576363802E-196		GABRB3	1.1478464176439E-285	-0.43747632921853402	0.13900000000000001	0.35699999999999998	2.6116949540651499E-281		ZWINT	5.6657180587120903E-75	-0.34098990799858298	2.9000000000000001E-2	0.12	1.28912082989876e-70		MT-ND5	4.6936605636375302E-69	-0.262972012996529	0.72399999999999998	0.73	1.06794858804445E-64									FAM215B	2.58933462722443e-40	-0.29953903189667502	0.33700000000000002	0.38	5.8915130773237499E-36		MAP4	1.03094249274788E-81	0.289982406627321	0.42299999999999999	0.215	2.3457034537492501E-77		TMEM59
DDX39A	2.6320780668515003E-91	-0.29778599722868698	0.121	0.22600000000000001	5.9887672255072297E-87		GNB5	4.5218811012919501E-263	-0.44020358427773199	8.2000000000000003E-2	0.26600000000000001	1.02886360697696E-258		CADM3	1.77884875805886E-48	-0.341775694560086	0.15	0.23300000000000001	4.0474145792113298E-44		IDH1	1.03469433203438e-40	-0.263328745713237	0.17499999999999999	0.21199999999999999	2.3542400136778199E-36									GSTP1	3.8663768774769299E-31	-0.302169173491593	0.50800000000000001	0.57799999999999996	8.7971673093232598E-27		CLTB	2.06951075067164E-101	0.288764119508858	0.47499999999999998	0.23799999999999999	4.70875781100317E-97		CDO1
NCAPG	1.18578464970737E-212	-0.29783922932692902	1.0999999999999999E-2	0.109	2.6980158134791699E-208		PLAGL1	9.2311740947406801E-241	-0.447990470552731	5.7000000000000002E-2	0.21199999999999999	2.1003690417763501E-236		SMAD1	7.3356836578573794E-58	-0.34205094597893199	6.0999999999999999E-2	0.14699999999999999	1.6690881026722899E-53		EPB41L4A-AS1	8.3192414430361407E-52	-0.268206860252512	0.21099999999999999	0.24299999999999999	1.89287700553401E-47									HPCA	1.1854440795536E-35	-0.30657051487867798	0.24199999999999999	0.26100000000000001	2.6972409142083E-31		PGLS	4.2538439231845799E-104	0.28712673524242199	0.44	0.20599999999999999	9.67877107842189e-100		ZNF326
ACAT2	9.4518273974869394E-97	-0.29802859813301502	9.7000000000000003E-2	0.19800000000000001	2.1505742877501999E-92		RNF145	8.41058637643026E-273	-0.44799947106175603	0.08	0.26700000000000002	1.91366071822918E-268		SMARCB1	7.1938569598208096E-54	-0.34216122864188903	0.35499999999999998	0.40699999999999997	1.6368182740680299E-49		MTUS1	2.21319452001674E-47	-0.26958024588377799	0.25700000000000001	0.28799999999999998	5.0356814913940898E-43									BTG1	2.58222670058824e-50	-0.30735580732087298	0.47599999999999998	0.50700000000000001	5.8753404118484104E-46		SNRPN	2.4730587612356401E-117	0.286514516893562	0.69499999999999995	0.42	5.6269505994394596E-113		ADGRV1
SGOL1	1.2178814197542801E-186	-0.29838967778092401	1.2E-2	0.10299999999999999	2.7710455943669099E-182		MALAT1	1.3184843033631401E-37	-0.45144285672620099	0.999	0.999	2.9999473354421601E-33		DDAH2	1.32020190236187E-81	-0.34231752573903501	0.58499999999999996	0.59799999999999998	3.0038553884439701E-77		SAMD3	3.50940123771905E-51	-0.27085300273968399	0.23400000000000001	0.25900000000000001	7.9849406361821604E-47									MPP4	2.4712682787871802E-37	-0.31456878185484399	4.3999999999999997E-2	0.11700000000000001	5.6228767147244801E-33		TP53INP2	6.68840345461182e-90	0.28543863864618502	0.255	8.6999999999999994E-2	1.5218124380278301E-85		IER3IP1
CASC15	1.21818383482283E-65	-0.29859782275760699	0.1	0.18099999999999999	2.7717336793723802E-61		CDHR1	7.85442399241428e-300	-0.45301568501878497	2.1999999999999999E-2	0.17499999999999999	1.78711709099402E-295		IGSF21	2.6621170463035799E-56	-0.34290310752661901	0.16600000000000001	0.22500000000000001	6.0571149154545402E-52		RIC3	2.11852862617232E-49	-0.27124877078603399	0.245	0.27400000000000002	4.82028818312988E-45									SRP14	4.2243288379471802E-111	-0.31471124130595102	0.90400000000000003	0.93100000000000005	9.6116154049812206E-107		SH3GL3	7.1264923084477803E-144	0.28520669627214101	0.34300000000000003	0.114	1.62149079494112E-139		CHN2
CERK	5.3144319610600603E-185	-0.29860762422879	0.03	0.13600000000000001	1.20919270409999e-180		PPP2R2B	1.1242150132988999E-255	-0.45329563993648098	3.7999999999999999E-2	0.189	2.5579264197589798E-251		AFAP1	1.7260649852309e-60	-0.34342485063274403	7.0000000000000007E-2	0.157	3.9273156608958602E-56		MYT1L	1.08122648448147E-33	-0.27257860940522799	0.21199999999999999	0.25	2.46011462014069E-29									DGKB	3.52355877808515E-8	-0.31485224368770698	0.11899999999999999	0.159	8.0171532877771495E-4		CAB39	2.9679075414758101E-75	0.28509567608949299	0.23599999999999999	0.09	6.7528800291199198E-71		C15orf61
SRRM2	4.8771594801388099E-67	-0.29877664517519997	0.46800000000000003	0.55000000000000004	1.10970009651598E-62		MPP4	1.58238328534557E-303	-0.45496610943404098	8.9999999999999993E-3	0.13900000000000001	3.60039668914679E-299		MTERF1	5.23643762983555e-40	-0.34369980169565001	7.1999999999999995E-2	0.125	1.19144665391648E-35		MT-ATP6	1.65725634650622E-43	-0.27272140591713701	0.93400000000000005	0.93899999999999995	3.7707553652056103E-39									MACROD2	1.11940092705607E-43	-0.31526366405519701	0.155	0.21	2.5469729293306802E-39		THAP2	3.0715434020264699E-77	0.28419648813731402	0.24399999999999999	0.09	6.9886827026308297E-73		SCML1
EZR	2.0120118935662901E-82	-0.298788910078157	0.20799999999999999	0.32300000000000001	4.5779306614313898E-78		RPS26	0	-0.45622105660782603	0.53600000000000003	0.80200000000000005	0		PRKX	1.49626189114765e-50	-0.34421633635892201	0.113	0.187	3.40444468092824E-46		LGALS3BP	5.1634566114526703E-45	-0.273283767272542	0.23400000000000001	0.27700000000000002	1.17484128280383e-40									SOX4	9.35378419916438e-130	-0.31638835917114599	0.98299999999999998	0.98299999999999998	2.1282665188358699E-125		HNRNPAB	1.32461293679187E-89	0.28388291924064202	0.56399999999999995	0.33	3.0138918150825501E-85		NFKBIA
RP11-206L10.9	2.25773536124089E-136	-0.29890349317651399	3.4000000000000002E-2	0.126	5.1370252674313901E-132		ZFHX4	2.2901669349036001E-282	-0.45743351568616197	3.4000000000000002E-2	0.19400000000000001	5.2108168269861698E-278		PRDX3	2.1064997940360901E-45	-0.34442309085036998	0.20499999999999999	0.27800000000000002	4.7929189813703099E-41		GRIA2	2.9884053074106798E-41	-0.27357965347733298	0.184	0.221	6.7995185959515198E-37									LMO7	1.3160130727678901E-81	-0.31706678408502997	0.311	0.26300000000000001	2.99432454446879E-77		ACBD3	2.2212772894638099E-71	0.28374112818258101	0.25900000000000001	0.105	5.0540722167170102E-67		NECAP1
RP11-553L6.5	9.1759822487500003E-76	-0.29919152038612101	8.4000000000000005E-2	0.16800000000000001	2.0878112410580901E-71		SLC12A2	3.7481564419141298E-273	-0.45816424110127901	3.2000000000000001E-2	0.182	8.5281803522872195E-269		HSBP1	4.5737661955569999E-82	-0.34530610351186702	0.54	0.58199999999999996	1.0406690224750799E-77		ARL6IP5	2.08744180242829E-66	-0.27368224271800101	0.441	0.438	4.7495563330650798E-62									PTPRO	1.89778959060299E-31	-0.31907769424469501	0.115	0.187	4.3180406554989897E-27		SUMO2	6.9306090348741101E-137	0.28333646036600102	0.98699999999999999	0.95499999999999996	1.57692147370491E-132		HEBP1
FNDC5	4.2294785700601302E-169	-0.29920435428592201	0.03	0.13200000000000001	9.6233325904578093E-165		C14orf2	0	-0.46390613818149001	0.56000000000000005	0.79800000000000004	0		ARHGEF12	3.0861765944193e-50	-0.34547857489378803	0.152	0.22900000000000001	7.0219776052822395E-46		TRPM3	3.1699517121575999E-53	-0.27642870576760598	0.26600000000000001	0.28299999999999997	7.21259113067218E-49									EPS8	4.26848663841753E-46	-0.32068550291214798	0.35599999999999998	0.379	9.7120876483914006E-42		SPAST	9.7050676890052e-80	0.28312678418314902	0.27200000000000002	0.106	2.20819405127935E-75		OARD1
CALM2	3.9767827939217898E-133	-0.29931043680796399	0.93100000000000005	0.89500000000000002	9.0483738910102404E-129		KCNQ1OT1	1.7311344790570401E-286	-0.466279434133819	1.4999999999999999E-2	0.152	3.9388502801984797E-282		CLSPN	2.04252796594696E-41	-0.34632408769182399	9.0999999999999998E-2	0.16500000000000001	4.6473638809191202E-37		SNHG8	4.5230442178000298E-49	-0.27669866656279701	0.29299999999999998	0.34100000000000003	1.02912825087604E-44									MPHOSPH8	2.18930467993046E-42	-0.32112402986597199	0.38700000000000001	0.439	4.9813249382457697E-38		PGRMC2	3.5360712632576502E-143	0.28288586527156601	0.57499999999999996	0.28499999999999998	8.0456229452901301E-139		RHOBTB3
CSPG5	3.1458149412546203E-182	-0.29957303156669901	3.6999999999999998E-2	0.15	7.1576727358366296E-178		ADGRV1	0	-0.46649888473921802	2.5999999999999999E-2	0.185	0		GLG1	5.8414402561932601E-46	-0.34654452725361101	0.16900000000000001	0.22600000000000001	1.32910290149165E-41		SRGAP3	3.9898003398643899E-47	-0.27740053233210099	0.183	0.217	9.0779927132934392E-43									DDX24	5.7200484928182402E-55	-0.32211136435494397	0.51200000000000001	0.55100000000000005	1.30148263357093e-50		HSBP1	7.4160770277733e-110	0.28183960536269298	0.81599999999999995	0.56399999999999995	1.6873800061292599E-105		PPP1CC
UFD1L	9.5592354138275001E-98	-0.29990989913944999	0.111	0.216	2.1750128337081698E-93		ZNF385B	0	-0.46875067571118001	0.02	0.18099999999999999	0		TAGLN3	4.8069426221463299E-76	-0.34747941040206698	0.02	0.10299999999999999	1.09372365481695E-71		SPOCK1	1.6038134062809101E-23	-0.27848325779926802	0.106	0.125	3.6491566433109501E-19									DAAM1	2.8710460609522899E-36	-0.32499076295005103	0.33100000000000002	0.39200000000000002	6.5324911024847502E-32		NDUFC1	2.6670453000085898E-72	0.28147125167588199	0.52600000000000002	0.314	6.0683281711095502E-68		CAMK1D
TPGS2	1.1264193636054201E-92	-0.30050778667232397	0.159	0.27300000000000002	2.5629419780114002E-88		HLA-B	6.0144621400373402E-182	-0.47331129888522799	1.7000000000000001E-2	0.113	1.3684705707226999E-177		ESRRG	3.1465684598903298E-44	-0.34765797976890001	0.216	0.27900000000000003	7.15938721678848e-40		NRL	1.68370395161009e-50	-0.27854285247414201	0.126	0.14599999999999999	3.8309316010984403E-46									PPP2R2B	2.87947842676549E-33	-0.32675033992360802	0.09	0.16200000000000001	6.5516772644195297E-29		ALDOA	3.28655851273945e-160	0.28121752174815301	0.875	0.57899999999999996	7.4779065840360603E-156		LMBRD1
TCF25	1.1689390500420699E-53	-0.300523143579356	0.33200000000000002	0.42699999999999999	2.65968702056072E-49		TSHZ3	0	-0.47501252653588599	2.1000000000000001E-2	0.17899999999999999	0		ATAD2	5.2944756431381797E-68	-0.34769988517714701	3.6999999999999998E-2	0.124	1.20465204308323E-63		RAB3A	2.69829574136343e-30	-0.27878471019052098	9.6000000000000002E-2	0.14699999999999999	6.1394323003242005E-26									RBFOX2	4.0944896711416201E-61	-0.331673221086425	0.46400000000000002	0.47699999999999998	9.3161923487485196E-57		CNOT6	4.87304849454995E-73	0.28054177834037197	0.28299999999999997	0.11899999999999999	1.10876472396495E-68		FAM219B
HMGB3	6.2886382748186303E-55	-0.301127459228338	0.27	0.36099999999999999	1.43085386666948e-50		CBLN1	0	-0.477242517212708	0.02	0.17599999999999999	0		CEP170	4.3798890314956699E-51	-0.34780395600771902	0.28299999999999997	0.35	9.9655615133620999E-47		SERINC1	3.01236524984928E-56	-0.27907437551335601	0.32200000000000001	0.34399999999999997	6.85403465298206E-52									CACNA2D1	6.66606513162011e-40	-0.332211753225226	0.28699999999999998	0.35299999999999998	1.5167297993975199E-35		MPC2	7.4034535235722604E-104	0.28022209103315499	0.498	0.254	1.6845077802183999E-99		DDX18
EEF1B2	2.8216158079623701E-66	-0.30135802342365398	0.504	0.58299999999999996	6.4200224478567797E-62		TRAC	3.63334060295338e-260	-0.48080421462594197	8.7999999999999995E-2	0.27500000000000002	8.26693987389983E-256		TMEM132B	1.5601507192949001E-56	-0.34922122462127803	7.4999999999999997E-2	0.152	3.5498109316116896E-52		ACTG1	2.3492440821492999E-115	-0.28073567244090503	0.94699999999999995	0.95399999999999996	5.3452350601142899E-111									PRL	1.87034545407939E-52	-0.33446771226149202	0.51500000000000001	0.52700000000000002	4.2555970116668401E-48		PDE1C	3.15585763963651e-280	0.28016685272441799	0.56299999999999994	0.222	7.1805228874649603E-276		TMED9
HSPD1	2.4622121651542201E-66	-0.30163930536717998	0.40400000000000003	0.497	5.6022713393753996E-62		MACROD2	2.9828458701357202E-284	-0.482305583364596	6.3E-2	0.24399999999999999	6.7868692083198e-280		GTSE1	6.21706900637121E-79	-0.34934226370483801	1.9E-2	0.107	1.4145697110196401E-74		C4orf48	1.8783911048644999E-64	-0.282853944972699	0.40500000000000003	0.432	4.27390328089819e-60									PRDX1	3.6636852762689e-60	-0.33581524251503703	0.76300000000000001	0.77	8.3359831090946306E-56		VASH2	4.6929622641996698E-88	0.28003982921663301	0.29399999999999998	0.113	1.06778970397335E-83		FAM133A
NBEA	5.64285487596667e-80	-0.30188260640902298	0.20200000000000001	0.313	1.2839187699287001E-75		HACD3	1.3802044644733299E-292	-0.484639216288962	0.40699999999999997	0.65200000000000002	3.1403792180161698E-288		ITGB1	7.7073440178546304E-45	-0.34954009292677002	0.193	0.255	1.75365198438246e-40		TDRD9	1.05294840148757E-54	-0.28285965186141299	0.22500000000000001	0.23200000000000001	2.39577349790468e-50									NRL	7.6719544790149603E-35	-0.33718375573925202	9.2999999999999999E-2	0.14699999999999999	1.74559980261027e-30		TRIM28	2.6727954955961901E-93	0.279191914841389	0.39700000000000002	0.185	6.0814115911300202E-89		MPHOSPH8
RPSA	6.10776604446813E-146	-0.30210042298025802	0.71099999999999997	0.77400000000000002	1.3897000080978299E-141		ETV1	1.53809660307525E-241	-0.49160754470279799	0.115	0.30199999999999999	3.4996312009771199E-237		KALRN	1.9217028267872499E-53	-0.349725221184159	6.8000000000000005E-2	0.154	4.3724504417890302E-49		YPEL2	1.85399646585788E-49	-0.28307354919820799	0.27700000000000002	0.30399999999999999	4.2183981587664402E-45									PRDX2	4.68276863268227e-90	-0.34266480854537301	0.81100000000000005	0.85599999999999998	1.0654703469942E-85		CNP	2.21209557553617e-100	0.277925721440064	0.35	0.14299999999999999	5.03318106301746E-96		SNW1
USP46	4.53558192740517E-185	-0.30251267454908098	2.8000000000000001E-2	0.13500000000000001	1.0319809559425e-180		PET100	0	-0.49256896936406902	0.20699999999999999	0.45900000000000002	0		RASSF8-AS1	1.56206632409078e-50	-0.34979247863958102	7.1999999999999995E-2	0.16500000000000001	3.5541695072037596E-46		PTHLH	1.0829961628641599E-23	-0.28401735611855899	0.22500000000000001	0.23599999999999999	2.4641411693648202E-19									SEPW1	6.78000540064385E-58	-0.34307512618550101	0.44800000000000001	0.502	1.5426546288084999E-53		ROGDI	1.03680196385233E-139	0.27720326186546401	0.53800000000000003	0.25800000000000001	2.35903550835321E-135		KLHL18
ORC6	6.20818060190005E-148	-0.30287865874293002	3.5000000000000003E-2	0.13200000000000001	1.4125473323503199E-143		LHFP	3.3568238956222499E-301	-0.49588075986598101	2.7E-2	0.17799999999999999	7.6377814097093001E-297		SLBP	2.3979361852078001E-53	-0.34980739456584597	0.111	0.19800000000000001	5.4560242022033099E-49		PNISR	1.56793976507551E-89	-0.28620988241103001	0.75600000000000001	0.77300000000000002	3.5675333474763203E-85									PHACTR2	3.54087020244773E-49	-0.34382530363807401	0.35099999999999998	0.40600000000000003	8.0565419716293194E-45		MT3	8.4200715071896301E-172	0.27589578554582	0.19700000000000001	2.5999999999999999E-2	1.91581887003086E-167		MRPL34
SLC22A17	3.4591193928233201E-93	-0.30297215897824098	5.8999999999999997E-2	0.14299999999999999	7.8705343544909002E-89		PRC1	3.9532276420184697E-179	-0.49906428335124298	5.1999999999999998E-2	0.17799999999999999	8.9947788538846203E-175		LIMCH1	7.2449258685569303E-84	-0.34998047378302499	1.9E-2	0.112	1.6484379828727599E-79		ESYT2	6.6903226841738E-33	-0.28738386669999599	0.17399999999999999	0.185	1.5222491203300701E-28									COL27A1	5.9374107712675898E-32	-0.34385869064439301	0.26400000000000001	0.36499999999999999	1.35093907278651E-27		YES1	3.03093961140128E-68	0.27589453957881199	0.23	0.09	6.8962968978213402E-64		ERO1B
RAD21	8.1747385187404096E-58	-0.30354609303161501	0.35699999999999998	0.45	1.85999825516901E-53		ASPM	1.06208894081198E-171	-0.50271590032241098	1.6E-2	0.107	2.41657096702949E-167		IDH2	8.8619331203187196E-41	-0.35169110785101398	0.22500000000000001	0.28199999999999997	2.01635564286612E-36		SSTR2	5.51324253267872E-76	-0.287765155341556	0.50600000000000001	0.498	1.2544280734603899E-71									HMP19	1.85210776670947E-38	-0.34492640456547602	0.157	0.22800000000000001	4.2141008015940503E-34		SLBP	1.19676282206286e-100	0.27578989123279402	0.39600000000000002	0.17699999999999999	2.7229944490396201E-96		PGM2L1
SAR1A	5.6206499683981102E-86	-0.30370129332860901	9.8000000000000004E-2	0.192	1.2788664873096201E-81		AC002454.1	7.1125035535945004E-289	-0.50666617670570102	6.5000000000000002E-2	0.249	1.6183079335493601E-284		PPP1R14B	1.4767999146060101E-49	-0.35178240174917402	0.11600000000000001	0.17499999999999999	3.3601628457030497E-45		TULP1	2.9048399747880602E-54	-0.28779711278840397	0.13600000000000001	0.17	6.60938239463527e-50									CNTNAP2	7.7244126711072499E-48	-0.34519358340724599	0.28199999999999997	0.32600000000000001	1.7575356150570299E-43		CALM1	4.6642530483388598E-102	0.27569948783087	0.95399999999999996	0.82699999999999996	1.06125749608854E-97		RP11-792A8.4
LTBP3	2.5148537037098599E-135	-0.30408177933133301	3.4000000000000002E-2	0.125	5.7220466320510502E-131		SMC4	3.1429642160922e-170	-0.50932395266817099	0.11600000000000001	0.26500000000000001	7.1511864808745803E-166		ARL3	1.2534840760242599E-47	-0.35196632887988699	0.19700000000000001	0.27200000000000002	2.8520523181780001E-43		CLPTM1L	1.10247255338863E-36	-0.28794357175061303	0.17199999999999999	0.20599999999999999	2.50845580072516E-32									PFDN5	2.21565195118134E-92	-0.34634505028907903	0.77700000000000002	0.81	5.0412728845228998E-88		EIF1AY	1.3928188944800799E-112	0.27563644021808498	0.23899999999999999	6.6000000000000003E-2	3.16908083061052E-108		WRB
TLE1	1.8921978017432899E-83	-0.30477936566490799	9.4E-2	0.185	4.3053176583065098E-79		FABP5	1.7766671763330101E-297	-0.51652686525598501	0.216	0.45700000000000002	4.0424508263105E-293		TCF25	4.8422956681690199E-55	-0.35260032951274201	0.35899999999999999	0.41099999999999998	1.1017675333785e-50		SEC62	3.26285014605848E-92	-0.29151232032490298	0.66900000000000004	0.64900000000000002	7.4239629373268602E-88									NREP	1.21235571777334E-85	-0.34672420791661701	0.64500000000000002	0.66200000000000003	2.7584729646496798E-81		MYO10	7.6199718946814698E-121	0.27533994058702399	0.40400000000000003	0.17	1.73377220519688E-116		HIPK2
CNP	2.4447053244232601E-116	-0.30503521738211797	7.3999999999999996E-2	0.17799999999999999	5.5624380246602498E-112		PKM	2.8709998785215202E-246	-0.51675582307857904	0.68600000000000005	0.84499999999999997	6.5323860236000101E-242		SLC22A17	1.4065738901988601E-58	-0.35273746911820703	4.9000000000000002E-2	0.13200000000000001	3.2003775723694597E-54		ZNF462	6.6417085369948503E-84	-0.29348690446236397	0.55600000000000005	0.54700000000000004	1.51118794342244E-79									PHLDA1	3.2594999883196399E-37	-0.34780602535636701	0.29299999999999998	0.35899999999999999	7.4163403234236701E-33		UBE2E3	3.07446698918968E-99	0.27499601092264703	0.81100000000000005	0.57399999999999995	6.9953347405032805E-95		TBCA
GPC2	2.97951029088805E-109	-0.30562342744465898	9.8000000000000004E-2	0.20599999999999999	6.77927976485759E-105		HLA-C	8.0619681322121596E-243	-0.51813969828370399	3.1E-2	0.16900000000000001	1.8343396091222301E-238		MAP4K4	4.2323535743770397E-56	-0.35355390637636303	0.26	0.316	9.6298740877800698E-52		MT-ND3	2.43955353329208E-65	-0.29469093841312	0.79200000000000004	0.81499999999999995	5.55071615429947E-61									RPH3A	3.0791350617568999E-38	-0.34924825637620299	0.17199999999999999	0.189	7.0059560060154802E-34		LAMTOR3	1.03128997700468E-79	0.27455626600835298	0.36599999999999999	0.17199999999999999	2.3464940846787398E-75		ZSCAN16-AS1
ZDHHC22	1.7148513537128299E-118	-0.30597177213309701	6.3E-2	0.16200000000000001	3.9018012851028098E-114		GABRA5	0	-0.51977653418173797	2.1000000000000001E-2	0.184	0		PSAP	2.1355951133849502E-52	-0.35409659899511697	0.311	0.36099999999999999	4.8591195614847802E-48		SEPW1	3.4237707912497E-71	-0.29550924724947603	0.47799999999999998	0.5	7.7901056813304495E-67									GADD45G	3.64114705102751E-54	-0.35041682115165002	0.55100000000000005	0.55500000000000005	8.2847018852029e-50		ABHD17A	3.6102952668811699E-71	0.27451503248579001	0.253	0.10100000000000001	8.2145048207347301E-67		HP1BP3
LDHB	6.31231185134994e-50	-0.30653114693350098	0.33800000000000002	0.42	1.4362403155376501E-45		CENPW	2.15986816215283E-262	-0.51985962811365205	6.3E-2	0.23599999999999999	4.9143480293463302E-258		CLIP3	1.11842945726473E-82	-0.35449891961933799	0.02	0.109	2.5447625441144399E-78		RPL34	8.0293484614512997E-131	-0.29560474264317999	0.98499999999999999	0.98599999999999999	1.8269176554340099E-126									MEG3	1.6415486346716599E-68	-0.35123318689622701	0.28699999999999998	0.23100000000000001	3.7350156084684302E-64		RWDD4	2.94753262852939E-75	0.274438617959126	0.39900000000000002	0.20300000000000001	6.7065209896929097E-71		CCNI
SH3BGRL3	6.6481348770867103E-62	-0.30778338610155498	0.19400000000000001	0.28999999999999998	1.5126501285835401E-57		MT-ND3	0	-0.52398538766305303	0.60499999999999998	0.86599999999999999	0		ITM2B	2.20780225713658E-116	-0.35462576551122998	0.66600000000000004	0.69199999999999995	5.0234124756628698E-112		CIRBP	4.5733656994604598E-77	-0.30033603552994997	0.89	0.873	1.04057789759824E-72									BAZ2B	1.6463666486181099E-59	-0.35243991671393299	0.40300000000000002	0.45700000000000002	3.7459780356007799E-55		GRM8	1.3742978823032E-112	0.27438770365161702	0.29499999999999998	0.10199999999999999	3.1269399716044698E-108		TSHZ1
PTBP2	9.5995850182229705E-85	-0.30809096997563801	0.13900000000000001	0.24299999999999999	2.18419357919627e-80		SMARCD3	0	-0.52554713638459405	5.3999999999999999E-2	0.26300000000000001	0		NRN1	2.5228584913814899E-86	-0.35472434324154201	0.54600000000000004	0.57299999999999995	5.7402599254402997E-82		BARHL1	2.98708681981308E-76	-0.30108830189374602	0.44400000000000001	0.46700000000000003	6.7965186411206995E-72									TMEM91	1.4956880302335601E-31	-0.35328889429545002	0.159	0.23400000000000001	3.4031389751904203E-27		GRSF1	5.7281459280094696E-74	0.273921388859173	0.32300000000000001	0.14599999999999999	1.3033250429999901E-69		ATXN10
RHOB	8.4312679581462401E-79	-0.30856490025915501	0.124	0.22	1.9183663985170102E-74		FAM155A	1.7229952703245301E-302	-0.53229499518652201	7.3999999999999996E-2	0.26900000000000002	3.9203311385693997E-298		YWHAQ	7.2434909901374695E-126	-0.35473287041529	0.66100000000000003	0.67100000000000004	1.6481115049859801E-121		BSG	1.8113854891102001E-68	-0.30358369101532801	0.61699999999999999	0.59699999999999998	4.1214454033724298E-64									C11orf31	8.30524839267588E-53	-0.35513580180291898	0.36599999999999999	0.42499999999999999	1.88969316678554E-48		MT1F	2.5394838180665999E-117	0.273348670121904	0.36399999999999999	0.15	5.7780875312469295E-113		CALR
H2AFY2	1.4719376484748401E-65	-0.30983669747920201	0.27800000000000002	0.38400000000000001	3.3490997315748097E-61		FAM19A4	0	-0.538389639786782	0.02	0.17599999999999999	0		EPB41	2.08964335750334e-50	-0.354932440097735	0.155	0.23899999999999999	4.7545655313273601E-46		PHLDA1	2.8070452958091497E-51	-0.30484207887055098	0.32800000000000001	0.35799999999999998	6.3868701615545697E-47									TULP1	4.70649883530843E-45	-0.35807941630588602	0.10199999999999999	0.17100000000000001	1.07086967999773e-40		ARL5B	1.1632796180218099E-77	0.273312992783173	0.25600000000000001	9.8000000000000004E-2	2.64681011488502E-73		C11orf31
SOGA1	8.0601437488311894E-136	-0.31011809559965098	7.4999999999999997E-2	0.189	1.8339245071715601E-131		MT-ND5	0	-0.54234100745332403	0.50900000000000001	0.78500000000000003	0		CALM3	2.1952030160601898E-61	-0.35554412717406197	0.32400000000000001	0.38900000000000001	4.9947454224417402E-57		FAM19A4	2.4114879198806899E-55	-0.30667540567389501	0.105	0.14799999999999999	5.4868584641045302E-51									TRPM3	4.3911917600965398E-41	-0.36106709038203599	0.22700000000000001	0.28499999999999998	9.9912786117476595E-37		DNAJA2	1.33693124379197E-82	0.27315439830247601	0.34699999999999998	0.156	3.0419196589998801E-78		XRCC5
GNB2	7.4321537400107301E-152	-0.31068597217828797	5.1999999999999998E-2	0.16300000000000001	1.6910379404646399E-147		POLR2L	0	-0.54549056222111703	0.28000000000000003	0.57599999999999996	0		HNRNPH3	1.8461931321686299E-72	-0.356211379319611	0.39900000000000002	0.45200000000000001	4.2006432336232898E-68		C6orf62	4.3821038996632198E-64	-0.30958629004319099	0.371	0.40600000000000003	9.97060100290372e-60									PCBP4	1.4891441923388499E-68	-0.36682945939702999	0.44900000000000001	0.51300000000000001	3.3882497808285903E-64		ZFPM1	1.6199710988879801E-106	0.27294721020435397	0.16	3.9E-2	3.6859202412998201E-102		UBE2I
STRA13	2.4844753198869699E-77	-0.31074049007077897	0.26200000000000001	0.377	5.6529266953388199E-73		B2M	1.26418337012466E-65	-0.54709023012146896	0.26900000000000002	0.38100000000000001	2.8763964220446399E-61		UQCR10	1.64418782187346E-91	-0.35681423523509398	0.59599999999999997	0.63800000000000001	3.74102055110869E-87		FSCN1	1.00273099006797E-81	-0.31267868133174398	0.33200000000000002	0.35899999999999999	2.28151382170165E-77									POLR2L	1.2778228145911501E-63	-0.36747753295693503	0.47299999999999998	0.51800000000000002	2.9074302500392398E-59		R3HDM2	2.23836960521785E-68	0.27212329616055903	0.30599999999999999	0.13900000000000001	5.0929623627521797E-64		COMMD6
COA3	2.3241561032800001E-58	-0.31101981930637501	0.34100000000000003	0.441	5.2881523817929895E-54		RELN	0	-0.55088850150330604	0.188	0.42899999999999999	3.7378403587085298E-307		CBX3	1.1157216311681699E-84	-0.357363562315552	0.45	0.50600000000000001	2.53860142739693e-80		MIDN	1.67453082333707E-77	-0.31312088262149301	0.35899999999999999	0.39400000000000002	3.8100599823388302E-73									JUNB	1.52356461887882E-33	-0.369610598852811	0.36799999999999999	0.38800000000000001	3.4665665773349697E-29		ATN1	3.4529371865447101E-77	0.27196596252969801	0.28299999999999997	0.115	7.8564679805451896E-73		PPM1G
RBX1	7.15522630505312e-70	-0.31133283572204501	0.45600000000000002	0.55100000000000005	1.6280286411887399E-65		SERPINF1	0	-0.55228569611573897	2.1000000000000001E-2	0.185	0		POU2F1	3.6516398307140499E-41	-0.35745446674164899	0.153	0.20599999999999999	8.3085761068236805E-37		DPYSL3	6.7287653128323396E-83	-0.31483084361334401	0.41699999999999998	0.44800000000000001	1.53099597162874E-78									KHDRBS2	1.4566962998509301E-42	-0.370229638755323	0.17399999999999999	0.26100000000000001	3.3144210910508201E-38		SMS	3.07546520650284e-120	0.27154442142415097	0.65100000000000002	0.376	6.9976059843558998E-116		ALDH9A1
PRKAR1A	2.0830972620146799E-86	-0.31173822140041502	0.18099999999999999	0.29399999999999998	4.7396712002619998E-82		MTRNR2L12	2.0941496743559199E-81	-0.55466926172097897	0.20499999999999999	0.32200000000000001	4.7648187540620202E-77		RPS24	2.0067791935131401E-139	-0.35806281121333999	0.9	0.89800000000000002	4.5660246990004398E-135		N4BP2L2	1.28596546007901E-85	-0.31699677993388498	0.54900000000000004	0.56999999999999995	2.9259572113177698E-81									MT-ND5	8.5053478242482603E-83	-0.37309741288788301	0.70099999999999996	0.73099999999999998	1.93522179045121E-78		METRNL	1.18091279850254E-105	0.27141328836492101	0.17399999999999999	3.5999999999999997E-2	2.6869308904328299E-101		ATAT1
VPS35	3.1357105424304003E-61	-0.31247089431847203	0.28999999999999998	0.39300000000000002	7.1346821971918896E-57		SPATS2L	2.8267539336183603E-281	-0.55794482004484802	0.129	0.34	6.4317132251618501E-277		RUFY3	1.5860320459883201E-59	-0.35833123697181601	0.157	0.251	3.6086987142372297E-55		MARCKSL1	2.1772339657810099E-126	-0.32056815139141198	0.89300000000000002	0.9	4.9538604423415404E-122									PSMB5	2.97660357448334e-80	-0.37671287695078198	0.61399999999999999	0.63600000000000001	6.7726661130219405E-76		PDIK1L	1.9119544690932001E-87	0.27098838581669199	0.221	6.9000000000000006E-2	4.3502700035277501E-83		RPS11
FBXO28	4.5433165518349397E-115	-0.31267262857152101	6.3E-2	0.158	1.033740815039e-110		NRL	0	-0.56017821003161306	0.02	0.17599999999999999	0		HNRNPA2B1	1.1910568437914299E-224	-0.35854585777789	0.84199999999999997	0.81499999999999995	2.71001163667863e-220		EIF3E	2.0702706616024599E-97	-0.32315570283714101	0.57299999999999995	0.59	4.7104868363440799E-93									NPR3	5.03000637630278E-45	-0.37926038650166499	4.9000000000000002E-2	0.13200000000000001	1.14447735080017e-40		CGGBP1	4.0619986737854198E-91	0.27074786997103001	0.502	0.27100000000000002	9.2422655824639602E-87		UNC5D
MYT1L	8.4667317311855202E-65	-0.31280553114552501	0.17399999999999999	0.26800000000000002	1.92643547079664e-60		TESC	0	-0.56153647682218499	1.4999999999999999E-2	0.161	0		CDK5R1	4.2341257959202499E-48	-0.358999834218375	0.159	0.24399999999999999	9.6339064234573504E-44		NEUROG1	1.32430232995965E-55	-0.32362645636779602	0.46600000000000003	0.49199999999999999	3.0131850913571998E-51									NDUFA4	1.2779589253685E-67	-0.38116968844653298	0.88500000000000001	0.89900000000000002	2.9077399428909401E-63		ZFAND3	1.8040198632591301E-67	0.270278670877522	0.26100000000000001	0.109	4.1046863948734999E-63		TMTC2
PHACTR1	6.52169440434068E-117	-0.312983655400144	6.5000000000000002E-2	0.16500000000000001	1.4838811278196299E-112		PSMB5	0	-0.56633003149741601	0.41099999999999998	0.69199999999999995	0		ZC2HC1A	5.12424227242301e-40	-0.36009562142560197	0.20399999999999999	0.28499999999999998	1.16591884424441E-35		SERPINF1	5.0733186634417603E-58	-0.32845079942199901	0.105	0.156	1.1543321954928999E-53									MYL6	2.3625218838634601E-109	-0.381734395245517	0.83599999999999997	0.88	5.3754460423545399E-105		MOBP	7.4800664067546397E-117	0.27013987336608702	0.16900000000000001	3.1E-2	1.70193950952888E-112		PCSK1N
RAD51AP1	5.0954335085700599E-151	-0.31443029521001897	2.8000000000000001E-2	0.122	1.1593639862049501E-146		NPR3	0	-0.56825579403886906	7.0000000000000001E-3	0.158	0		NDUFAF3	9.8823644434355096E-49	-0.36040826735482001	0.26500000000000001	0.33500000000000002	2.2485343818148799E-44		BTG1	1.11253674308372E-84	-0.33243420396499601	0.48	0.50700000000000001	2.5313548515384e-80									SRRM4	1.51995546271106E-59	-0.38348099241086703	0.35599999999999998	0.41699999999999998	3.4583546643064699E-55		GPM6A	4.1058202422291201E-97	0.26984570652830397	0.89700000000000002	0.69	9.3419727971439195E-93		ARF4
SV2B	3.3390126305678601E-226	-0.31493686090182399	8.0000000000000002E-3	0.106	7.5972554383310606E-222		TULP1	0	-0.57176819306464299	2.5999999999999999E-2	0.20300000000000001	0		JADE1	5.4504808838804197E-55	-0.36052325272949198	0.13200000000000001	0.224	1.24014791550931e-50		HSP90AB1	9.25985191456863E-134	-0.33353441930760203	0.84499999999999997	0.86699999999999999	2.1068941061217999E-129									FTL	7.5141415373514996E-96	-0.385183726061257	0.83899999999999997	0.874	1.70969262399359E-91		ADD1	6.9601119081575197E-75	0.26914446767528499	0.374	0.184	1.58363426246308e-70		ZNF827
CDKN2D	6.8481513698071696E-111	-0.316142894976291	7.8E-2	0.17899999999999999	1.5581598811722199E-106		BIRC5	6.2149771163549197E-201	-0.59480955609073005	5.0999999999999997E-2	0.183	1.41409374328424E-196		TMEM98	2.6441590330641901E-47	-0.36080048500677903	0.112	0.20200000000000001	6.0162550479309397E-43		CA4	2.0544846844010099E-34	-0.33465263625427699	0.312	0.32700000000000001	4.67456900241762e-30									S100A10	2.6247219944546699E-25	-0.38523629264801601	0.24	0.34	5.9720299539827198E-21		CDK17	3.09609649935121E-77	0.26835794812434699	0.255	9.7000000000000003E-2	7.0445483649738003E-73		PRPSAP1
SNU13	1.2512457427834199E-64	-0.31658893305420699	0.38300000000000001	0.48	2.84695943855511e-60		FRMD4B	0	-0.59523303362402302	0.05	0.249	0		MRFAP1	5.9086681628759502E-86	-0.36095722301412497	0.42899999999999999	0.47399999999999998	1.3443992670991599E-81		DDX24	2.37338909514553E-96	-0.33491497641247803	0.53300000000000003	0.55000000000000004	5.4001722081846203E-92									ABHD14A	1.78867891322135E-53	-0.38792684110954601	0.35299999999999998	0.434	4.0697811312525503E-49		CLPTM1L	5.99774364478031E-96	0.26788449945493498	0.40899999999999997	0.191	1.3646666114968599E-91		DHFR
PRCP	5.11657683173187E-114	-0.31666298230677098	4.9000000000000002E-2	0.13900000000000001	1.16417472652395E-109		MKI67	4.0713015469531901E-202	-0.59729588899435304	3.4000000000000002E-2	0.153	9.2634324097825896E-198		HIST1H1D	4.7086698200098397E-95	-0.36237162361508701	1.4E-2	0.104	1.07136364414684e-90		NPR3	2.7401528974544502E-59	-0.33651234011089298	7.8E-2	0.13200000000000001	6.23466988757812E-55									VAMP2	2.3087849594390501E-71	-0.38880720300271499	0.55000000000000004	0.59599999999999997	5.25317841821168E-67		PANK3	4.9681601640924299E-66	0.26713320337292801	0.26600000000000001	0.114	1.13040548213595E-61		AKT3
SEPT11	5.22910539242001e-100	-0.31686840092079799	0.22	0.34899999999999998	1.1897783499373201E-95		GPR155	1.4829339393127599E-267	-0.59763717017441198	0.13400000000000001	0.33900000000000002	3.3741195921183299E-263		SH3BGRL3	9.8842664650319705E-45	-0.36739404577569701	0.20300000000000001	0.27600000000000002	2.24896714878872e-40		BAZ2B	6.8604682935774996E-101	-0.34546934494361498	0.42799999999999999	0.45600000000000002	1.5609623508376901E-96									RIC3	6.23018743129014E-44	-0.38942915984762599	0.185	0.27700000000000002	1.41755454624145E-39		PJA2	8.6817216362187704E-76	0.267002378520526	0.40200000000000002	0.20599999999999999	1.9753521238888599E-71		SRSF7
CD47	2.9282680430357899E-108	-0.31687167799212801	6.8000000000000005E-2	0.16500000000000001	6.66268827831933E-104		TPI1	0	-0.60121299329387801	0.53300000000000003	0.78900000000000003	0		SRI	8.68302181888688E-37	-0.368049246979963	0.27900000000000003	0.26100000000000001	1.9756479544513301E-32		TRAC	1.0684703467581201E-61	-0.34583707645752398	0.20799999999999999	0.23899999999999999	2.43109057997875E-57									SNAP25	5.3487771899517501E-48	-0.39040234804644502	0.29799999999999999	0.36199999999999999	1.2170072740297199E-43		RAB13	9.6250558271787806E-92	0.26695193460319599	0.20399999999999999	5.7000000000000002E-2	2.1899889523579901E-87		PCNA
NAB1	3.4030185968815902E-155	-0.317991104739971	6.4000000000000001E-2	0.183	7.7428882134846899E-151		ATP5E	0	-0.60957765101252104	0.51200000000000001	0.80500000000000005	0		C16orf45	2.4350232607017501E-51	-0.36860963201957597	0.13500000000000001	0.23799999999999999	5.5404084250746899E-47		C1orf61	3.22740744483871E-55	-0.35405625460364798	0.377	0.35799999999999998	7.3433201592415104E-51									HACD3	4.2015107814564999E-69	-0.39201126753493798	0.56399999999999995	0.60499999999999998	9.5596974810479593E-65		CRYAB	4.4304410510053E-154	0.26663260114110998	0.26	6.3E-2	1.0080582523352299E-149		SGCB
KIF5B	1.01796476997178E-77	-0.31809594453018297	0.42499999999999999	0.52400000000000002	2.3161752411167901E-73		GLCCI1	0	-0.61055291238952303	3.5999999999999997E-2	0.24199999999999999	0		SH3GL2	5.88219820675224E-134	-0.37075203507412702	5.0000000000000001E-3	0.11700000000000001	1.33837655798234E-129		GPM6A	8.6757874296073194E-127	-0.35416909747313402	0.68700000000000006	0.70199999999999996	1.97400191385855E-122									CUTA	2.1596450428469599E-65	-0.39293605083864303	0.48899999999999999	0.56000000000000005	4.9138403659896898E-61		HUWE1	9.9991456458450196E-58	0.26661430417757698	0.31900000000000001	0.16	2.27510560879912E-53		C6orf62
KLF12	1.2587414689700701E-147	-0.31881650871213801	4.3999999999999997E-2	0.14799999999999999	2.8640144643476099E-143		REV3L	0	-0.61406771162427898	0.185	0.47099999999999997	0		NUF2	1.9249384044936199E-81	-0.370914756711341	1.6E-2	0.10299999999999999	4.3798123517443301E-77		CD24	9.8605326983357593E-112	-0.35498347922906898	0.57999999999999996	0.626	2.24356700485233E-107									TPI1	6.8596359662113501E-73	-0.394827633741683	0.73	0.73799999999999999	1.5607729713920699E-68		PPP3CA	1.9571625186079099E-97	0.265978228221393	0.4	0.184	4.4531318785885699E-93		ZNF423
TMEM35	1.9150173480170001E-119	-0.320783995695199	5.5E-2	0.152	4.3572389719430697E-115		HMP19	0	-0.61449014385434897	4.5999999999999999E-2	0.26900000000000002	0		TSPAN7	5.4449090672113403E-73	-0.37109268241819698	3.5999999999999997E-2	0.127	1.2388801600626001E-68		CHGB	3.2640456099212998E-63	-0.355102401831143	0.58199999999999996	0.61	7.42668297625393E-59									PTHLH	8.3733108170442203E-27	-0.40234465209778097	0.20599999999999999	0.23599999999999999	1.90517941020207E-22		ATOX1	8.1803645565728493E-87	0.265137946999073	0.57399999999999995	0.34	1.8612783475570201E-82		RUNX1T1
KRAS	7.8548215292565504E-79	-0.32273974210831902	0.24	0.35499999999999998	1.7872075425517402E-74		PHACTR2	0	-0.62422255473350097	0.16800000000000001	0.46200000000000002	0		CD47	9.9358454687566398E-62	-0.37146609916393197	6.6000000000000003E-2	0.152	2.2607029195062E-57		GADD45G	7.4181924657088601E-55	-0.35682762248188699	0.52300000000000002	0.55800000000000005	1.68786133172274e-50									FAM19A4	1.8720517754778799E-57	-0.40735519359281103	5.8999999999999997E-2	0.15	4.25947940474482E-53		PPP2R2D	2.17979480453808E-77	0.26501224619035901	0.19500000000000001	6.5000000000000002E-2	4.9596871187655002E-73		RPS4X
IDH3G	1.9284910674471799E-79	-0.32315765632256599	0.14299999999999999	0.24399999999999999	4.3878957257625699E-75		ARHGAP18	0	-0.63684595069874805	2.4E-2	0.22600000000000001	0		GRM8	9.09355042347888E-107	-0.37474642836023903	0.02	0.122	2.06905552785415E-102		CST3	2.34652725995066E-32	-0.37978907438978898	0.32600000000000001	0.317	5.3390534745657397E-28									CHGA	1.3820787969223499E-32	-0.41146993129063603	0.33700000000000002	0.40400000000000003	3.1446438866374298E-28		NDUFB4	1.1210831367810999E-93	0.26460700119709202	0.76100000000000001	0.52	2.5508004611180399E-89		SBK1
SUMO2	0	-0.32413112784424403	0.96599999999999997	0.95499999999999996	0		DMD	0	-0.65503999820441905	4.8000000000000001E-2	0.27300000000000002	0		H1FX	2.5109681428357e-50	-0.37537551661989699	0.124	0.20300000000000001	5.7132058153940596E-46		RBFOX2	6.28219317279907E-105	-0.38077287606509502	0.443	0.47899999999999998	1.42938741260697e-100									TDRD9	2.40415894514657e-40	-0.41392284496714699	0.14399999999999999	0.23699999999999999	5.4701828478919897E-36		TMSB10	3.48247335353211e-130	0.26440378637327999	0.997	0.98699999999999999	7.9236716212916202E-126		LTBP3
HTATSF1	1.76862808937941e-90	-0.32469538782003599	0.19700000000000001	0.315	4.0241594917649698E-86		SAMD3	0	-0.67181927935412999	6.3E-2	0.30599999999999999	0		TYMS	2.6342187907248699E-67	-0.375434725743993	6.6000000000000003E-2	0.156	5.9936380145362997E-63		SOX4	4.3413063852926204E-205	-0.385257642100647	0.98599999999999999	0.98299999999999998	9.8777744184563001E-201									GABPB1-AS1	3.1492508827441098E-58	-0.41393988056486802	0.45400000000000001	0.53400000000000003	7.1654905335076802E-54		TPM3	6.7231838119905798E-89	0.264342841876402	0.58499999999999996	0.34799999999999998	1.5297260127422199E-84		LSM3
YWHAH	1.7705548627857101E-119	-0.32492872995403199	0.13700000000000001	0.26300000000000001	4.0285434792963202E-115		PTTG1	1.0146142047001499E-228	-0.71795455977297296	8.5000000000000006E-2	0.248	2.30855169995424E-224		RAC1	1.5771207193843501E-54	-0.37545174129147202	0.255	0.32	3.5884227728152e-50		MALAT1	2.0862255870824701E-56	-0.392457720451658	0.999	0.999	4.7467890782887499E-52									C1orf61	1.2029332747099899E-36	-0.41742352803395899	0.35099999999999998	0.36	2.7370340799476402E-32		PIK3R1	4.58169606447144e-90	0.26427888951900902	0.28000000000000003	0.107	1.04247330554919E-85		BOD1L1
H2AFY	2.50949174812826e-100	-0.32517822669204499	0.53800000000000003	0.61899999999999999	5.7098465745162303E-96		PEG10	9.1544144601596705E-287	-0.72201638769519305	0.10199999999999999	0.30199999999999999	2.08290392212013E-282		SESN3	1.7540450002440599E-87	-0.37622187869933099	4.2000000000000003E-2	0.157	3.9909785890553099E-83		MTRNR2L12	7.2390873917968103E-31	-0.406049818884613	0.28899999999999998	0.29899999999999999	1.64710955425553E-26									CHGB	1.32452421919988E-54	-0.42049485040553303	0.57399999999999995	0.61	3.01368995594549e-50		ZNF32	4.1183624965998001E-79	0.26378537219499398	0.34	0.154	9.3705101885135203E-75		PRKAR1A
SRSF7	4.4051333920795001E-87	-0.32545537219484699	0.41599999999999998	0.52800000000000002	1.00230000069985E-82		CACNA2D1	0	-0.72906668312373502	0.113	0.41	0		PPP3CA	5.3454296898364601E-55	-0.38045907124990902	0.11899999999999999	0.20399999999999999	1.21624561732849e-50		IMPG2	5.33944074679489e-110	-0.40693258152457501	0.223	0.26400000000000001	1.2148829531182399E-105									CIRBP	8.53987240271564e-110	-0.42375553858382398	0.86	0.875	1.94307716778989E-105		COPS2	1.0027666968426E-67	0.26353084778967201	0.32500000000000001	0.154	2.2815950653259601E-63		STOX2
NCKAP5	5.2694627350992897E-199	-0.32556396190968301	1.7000000000000001E-2	0.11899999999999999	1.1989608561171399E-194		ARL6IP1	0	-0.73375045082703205	0.58399999999999996	0.80500000000000005	0		SOX11	5.3115559105055799E-45	-0.38062773078121098	0.48499999999999999	0.47	1.20853831631734e-40		MAP1LC3A	1.45246305157286E-82	-0.41621436423175201	0.312	0.39	3.3047891812437201E-78									KCNA5	7.62722261190193E-46	-0.43109861932902099	0.14699999999999999	0.252	1.73542196088605E-41		AP1AR	1.41855655183476E-79	0.26305590727297501	0.21099999999999999	6.8000000000000005E-2	3.2276417223896299E-75		GLCE
HSPA8	1.47330833325616E-136	-0.32560412633024299	0.67600000000000005	0.73	3.3522184506577403E-132		NUSAP1	3.0663818853927801E-205	-0.75688527878756995	7.4999999999999997E-2	0.218	6.97693870383419E-201		BASP1	1.17331966170164E-97	-0.38078537342111302	0.44	0.42599999999999999	2.6696542262697402E-93		NREP	9.3226757206250797E-147	-0.41664853519495798	0.621	0.66400000000000003	2.12118840671382E-142									SAMD3	1.3937733368270199E-57	-0.43426269072142099	0.16700000000000001	0.26300000000000001	3.1712524732825099E-53		ROCK2	3.06491811374913E-83	0.26304068209014397	0.34399999999999997	0.154	6.9736081842134094E-79		POLR2B
CALR	4.41851211252036e-80	-0.32660147992351202	0.36199999999999999	0.47599999999999998	1.0053440609617601E-75		MFAP4	0	-0.76689701212140904	1.4999999999999999E-2	0.215	0		TCEAL5	5.4952536853826903E-82	-0.38235623424745002	2.5999999999999999E-2	0.121	1.25033507103512E-77		GABPB1-AS1	2.4966639476011402E-93	-0.41732449811110001	0.47	0.53400000000000003	5.6806594799768803E-89									GPR155	5.6026935185346198E-39	-0.434503080672696	0.22	0.30299999999999999	1.27478085627218E-34		CCDC152	3.1759861538680201E-107	0.26237406168195998	0.126	1.7999999999999999E-2	7.2263212958959105E-103		RGS12
TSPAN7	3.3327412450777099E-125	-0.32754205008526799	4.4999999999999998E-2	0.13900000000000001	7.5829861549253198E-121		EPS8	0	-0.77664476202991095	0.128	0.441	0		TMPO	1.8581367725909799E-74	-0.38258702061437799	0.246	0.314	4.22781859867625e-70		S100A10	6.20018883859634e-50	-0.41738817842610498	0.307	0.33700000000000002	1.4107289664458199E-45									PCDH9	1.08362414322002E-39	-0.44155507912777298	0.111	0.188	2.4655700130685202E-35		HIST1H1C	7.22205877545462E-102	0.26205583603238197	0.34699999999999998	0.14199999999999999	1.6432350331791899E-97		G3BP2
XRCC6	3.3428844296574098E-79	-0.32815998814421299	0.29899999999999999	0.41599999999999998	7.6060649427994997E-75		COL27A1	0	-0.778788331078479	0.124	0.41899999999999998	0		PGAP1	7.97391141531144e-50	-0.38314499362108501	0.123	0.2	1.8143040643258101E-45		WDR60	8.9902780732156802E-65	-0.41867969271745897	0.41	0.42099999999999999	2.04555796999876e-60									MAP1LC3A	1.1545560377312899E-66	-0.44521182202937398	0.29399999999999998	0.38900000000000001	2.6269613526499999E-62		RNF144A	1.5188918444963199E-86	0.26190994884155799	0.20499999999999999	6.0999999999999999E-2	3.4559346137824802E-82		YWHAH
SEPT3	3.0010161110500998E-233	-0.32832900684209398	1.2999999999999999E-2	0.122	6.8282119574722996E-229		HMGB2	5.1097980067726903E-145	-0.78833533881588602	0.38800000000000001	0.52400000000000002	1.16263234048099e-140		STAT3	8.0368693413793394E-52	-0.38354462433662301	0.22800000000000001	0.28699999999999998	1.8286288812440401E-47		PKM	9.4330538476449104E-89	-0.432500540047002	0.81	0.81299999999999994	2.14630274195465E-84									RPL41	2.7755200754645998E-144	-0.44786211030762901	0.80800000000000005	0.84899999999999998	6.31514082770461e-140		NUDT21	2.3447617356977301E-73	0.26161864352280301	0.29699999999999999	0.128	5.3350363772330397E-69		RPS2
SCG3	1.11116292554285E-66	-0.32963250265270699	0.42599999999999999	0.51800000000000002	2.5282290044876599E-62		GABRG2	0	-0.79694650826312496	6.4000000000000001E-2	0.34200000000000003	0		TMEM108	4.5120638396272801E-84	-0.38406448157130502	3.2000000000000001E-2	0.13200000000000001	1.02662988543039E-79		SRRM4	2.14092314543407E-104	-0.450038072758776	0.35499999999999998	0.41899999999999998	4.87124243280614e-100									GABRG2	2.14660042226089e-50	-0.44993916640582099	0.18099999999999999	0.29199999999999998	4.8841599407702103E-46		RALBP1	6.9230533495250504E-67	0.26139325340901398	0.54500000000000004	0.33900000000000002	1.57520232861743E-62		FNBP1
GLCE	4.3942567697417604E-193	-0.32965703785040301	2.1999999999999999E-2	0.126	9.9982524281934403E-189		TDRD9	0	-0.81950783229648105	3.3000000000000002E-2	0.28199999999999997	0		HELLS	4.3576211161892901E-63	-0.38503387868689498	6.2E-2	0.14499999999999999	9.9148953256654899E-59		KDM5B	6.5237409196538099E-79	-0.45359600151566798	0.184	0.29899999999999999	1.48434677144883E-74									CA4	4.2960036342589699E-41	-0.481994260275247	0.29399999999999998	0.32800000000000001	9.7746970690294404E-37		YPEL1	4.02988790611231e-80	0.26047958356637801	0.29499999999999998	0.121	9.16920395277733E-76		SYNCRIP
STOX2	1.5130774239104e-150	-0.33102561198812702	6.3E-2	0.17899999999999999	3.44270506262333E-146		HIST1H4C	4.8441910496639901E-51	-0.84840199917041104	0.65500000000000003	0.746	1.10219878953005E-46		CISD1	1.2214889945514101E-53	-0.38570064189216202	0.23799999999999999	0.31	2.77925390930282E-49		GPR155	2.1724866056260798E-74	-0.48500887972564599	0.24299999999999999	0.30299999999999999	4.94305877378103e-70									MALAT1	7.23747239351301E-83	-0.48219350260110599	1	0.999	1.64674209369601E-78		SOCS7	6.28084950631824e-60	0.25967239965602401	0.28899999999999998	0.13500000000000001	1.42908168817259E-55		TCF25
HMGB1	0	-0.33187324869689799	0.96399999999999997	0.93200000000000005	2.3514961781348299E-304		RPS29	0	-0.86207882795414004	0.57899999999999996	0.85	0		CCNB2	2.0557194978818902E-55	-0.38684728773112698	5.6000000000000001E-2	0.121	4.6773785735306498E-51		FTL	3.5176610555197301E-215	-0.51491274248212404	0.81499999999999995	0.877	8.0037341996240495E-211									TRAC	9.4983118198504198E-62	-0.50039361211379296	0.13300000000000001	0.24299999999999999	2.1611508883705701E-57		RPS10	4.4448223020049999E-109	0.25901776624398198	0.54500000000000004	0.29699999999999999	1.0113304183752E-104		MT-CO1
HIRIP3	7.6109630991675194E-123	-0.33191891504453203	7.4999999999999997E-2	0.182	1.73172243395359E-118		PCDH9	0	-0.87394867662903097	8.9999999999999993E-3	0.22800000000000001	0		VDAC2	1.0455939865105799E-69	-0.38700847094299301	0.43	0.503	2.3790399975075099E-65		UNC119	2.9719292597339998E-106	-0.51883627690645795	0.32600000000000001	0.4	6.7620306446727797E-102									IMPG2	6.3596910445895796E-75	-0.53611777235531299	0.151	0.26700000000000002	1.44702050337547e-70		SNU13	3.44446990598723E-113	0.25891222841316902	0.71199999999999997	0.44400000000000001	7.8372023770927497E-109		ATP1B3
NUCKS1	2.11135412971206E-193	-0.33215249156048499	0.72799999999999998	0.74399999999999999	4.8039640513338396E-189		ARL4D	4.89947529290472e-280	-0.875110916868588	0.17599999999999999	0.39400000000000002	1.11477761339461E-275		SPTAN1	3.9498235397828298E-63	-0.38830069797368799	0.16200000000000001	0.25	8.9870335000678695E-59		PRDX1	4.04743225797891e-110	-0.52674864157405699	0.753	0.77100000000000002	9.2091226165794007E-106									UNC119	6.97163132753057e-90	-0.59152553310448996	0.29799999999999999	0.39900000000000002	1.5862552759530299E-85		ATMIN	1.1909742654508201E-66	0.25854099088480698	0.20699999999999999	7.6999999999999999E-2	2.7098237461802398E-62		ADGRL3
CBX3	5.4672388541973701E-89	-0.33218855384524898	0.41799999999999998	0.52400000000000002	1.2439608564955301E-84		PRDX1	0	-0.87716485119156196	0.55900000000000005	0.82299999999999995	0		CCNG2	1.40149931200688E-61	-0.38838803625975499	0.20200000000000001	0.29399999999999998	3.1888313846092503E-57		LMO7	3.2658629180327602E-115	-0.53202076391540698	0.23699999999999999	0.26800000000000002	7.4308178973999493E-111									ARL4D	3.37763780269518E-66	-0.65966327207102005	0.34399999999999997	0.35	7.68513929247235E-62		MPRIP	8.7347798541080197E-69	0.25844197960519899	0.23	8.7999999999999995E-2	1.9874244602051998E-64		MCM3
C3orf14	3.4656961550123802E-85	-0.33263007696196401	0.25800000000000001	0.379	7.8854984614996799E-81		IMPG2	0	-0.93632228727084699	2.7E-2	0.31900000000000001	0		GEM	1.28792850187409E-48	-0.39115934276303099	6.3E-2	0.14099999999999999	2.9304237203141101E-44		GNB3	3.3591215247685E-109	-0.62224241720662599	0.32800000000000001	0.39400000000000002	7.6430092053057604E-105									PKM	8.5012397310169494E-176	-0.70646948583931801	0.753	0.81599999999999995	1.9342870759982899E-171		TUBGCP2	2.38930969782201e-80	0.25794595179339702	0.32100000000000001	0.13900000000000001	5.4363963554544102E-76		ACAT2
NFE2L2	5.3362157719638297E-105	-0.333000343094497	0.14000000000000001	0.25800000000000001	1.21414917459493e-100		CENPF	2.98960670497816e-190	-0.95007435277707397	0.114	0.25800000000000001	6.8022521358367997E-186		ZEB1	1.7707350365297399E-61	-0.39235123207164802	0.192	0.24199999999999999	4.0289534286161198E-57		ARL4D	3.66808039134377E-82	-0.68516537894274798	0.316	0.35299999999999998	8.34598331442447E-78									LINC01480	3.4294231552129201E-108	-0.76784656694575903	0.14000000000000001	0.309	7.8029665050559594E-104		TCAF1	1.6316120687269398E-86	0.257918244817056	0.53300000000000003	0.30599999999999999	3.7124069399744101E-82		UFD1L
TRIM24	1.37961843826929e-160	-0.33356159017760101	7.2999999999999995E-2	0.19900000000000001	3.1390458325941102E-156		BSG	0	-0.96239915096356199	0.34499999999999997	0.66300000000000003	0		LDHB	4.1572464646816103E-52	-0.39247121108636901	0.29199999999999998	0.41299999999999998	9.4589828810900701E-48		CRABP2	4.41977811476978E-124	-0.72001895617399103	0.34599999999999997	0.41099999999999998	1.0056321144535701E-119									CRABP2	1.40578527127884E-138	-1.09589840990632	0.20799999999999999	0.41799999999999998	3.1985832277407398E-134		NCL	3.6412042135596502E-78	0.25777180998456101	0.82599999999999996	0.62	8.2848319471122801E-74		KIF20B
NDUFB11	1.5843723914221901E-89	-0.334849400298462	0.58199999999999996	0.65900000000000003	3.60492250220291E-85		UBE2C	2.21391445340508E-199	-0.96902512329632295	8.3000000000000004E-2	0.221	5.03731955583257E-195		PRRT2	9.6639035022583898E-83	-0.39290684845056201	2.5000000000000001E-2	0.12	2.1988279638688502E-78		LINC01480	2.13658982019215E-144	-0.72506150950363302	0.187	0.309	4.86138281788321e-140									GNB3	3.8439192748336403E-183	-1.1464275569767199	0.186	0.40100000000000002	8.7460695260289702E-179		RPL24	1.2291256884509299E-96	0.25747157257979603	0.97299999999999998	0.89300000000000002	2.7966296789324101E-92		SNN
GDI2	3.1377474849179501E-96	-0.33546782694758198	0.17499999999999999	0.29299999999999998	7.1393168524338198E-92		TOP2A	1.2629302834458701E-259	-1.00389479457627	8.5000000000000006E-2	0.246	2.8735452739243798E-255		PPP1CB	2.4412208121219298E-49	-0.39514305809091099	0.23100000000000001	0.29899999999999999	5.5545097138210302E-45		TTR	4.9547223175629903E-34	-1.0780605409456301	0.251	0.29199999999999998	1.12734796891511E-29									TTR	5.2696204808166299E-71	-1.92061309616434	0.14599999999999999	0.29699999999999999	1.19899674800021E-66		RYBP	2.2255641812575199E-71	0.25556101169906997	0.36399999999999999	0.18	5.0638261816152303E-67		GNAI1
NDUFB10	3.7857084053214E-77	-0.335610301567973	0.372	0.48299999999999998	8.6136223346277905E-73		LMO7	0	-1.12278648727606	2.5999999999999999E-2	0.32600000000000001	0		DCXR	2.6134114995395599E-53	-0.397120632621627	0.15	0.23300000000000001	5.9462951849023702E-49																							KIAA1191	1.3935194035377999E-69	0.25459348219487199	0.28899999999999998	0.126	3.1706746988695599E-65		GNAI3
RUNX1T1	3.8125670093968098E-221	-0.33569642994378701	1.7000000000000001E-2	0.127	8.6747337164805501E-217		LAPTM4B	0	-1.1351752342866901	2.8000000000000001E-2	0.36799999999999999	0		CARHSP1	6.6255453626470697E-47	-0.39826402588495902	0.247	0.314	1.5075103363630901E-42																							VPS26B	3.3853807842835399E-75	0.25404495348153799	0.214	7.2999999999999995E-2	7.7027568984803395E-71		ARF5
PRDX5	2.6372146149998598E-83	-0.33585381429347999	0.54500000000000004	0.622	6.00045441350919E-79		GNG5	0	-1.1894137472670201	0.112	0.49399999999999999	0		CCNB1	7.7464535001216901E-42	-0.39843644363992298	6.5000000000000002E-2	0.123	1.76255056488269E-37																							UBE2Z	2.47110338543338e-60	0.25389419937746199	0.251	0.109	5.6225015328765601E-56		IMPDH2
INSM1	1.10827172636412E-172	-0.33585494606025701	6.6000000000000003E-2	0.19400000000000001	2.5216506589962801E-168		LINC01480	0	-1.19207225118101	2.5000000000000001E-2	0.36899999999999999	0		PRDX5	1.9758401883681801E-107	-0.40198278774072599	0.57799999999999996	0.60799999999999998	4.4956291805941303E-103																							AIDA	1.6493605309383099E-63	0.25304274130646198	0.27700000000000002	0.123	3.7527900160439301E-59		RBBP7
CCNG2	5.0691998133366499E-95	-0.33588827062441201	0.192	0.311	1.15339503352849e-90		S100A10	0	-1.4334262483101501	3.9E-2	0.40899999999999997	0		UBE2L6	4.8877512626182803E-82	-0.40372028701745499	4.7E-2	0.156	1.1121100447835399E-77																							TWF1	4.4829302922619097E-68	0.25267037784947699	0.27200000000000002	0.11600000000000001	1.02000112939835E-63		SH3GL2
MAZ	1.4600982290641301E-161	-0.33596510535150098	7.5999999999999998E-2	0.20399999999999999	3.3221615005896101E-157		GNB3	0	-1.57955571124454	5.7000000000000002E-2	0.47299999999999998	0		BMI1	3.6711846369117402E-55	-0.40405248634941299	0.154	0.23400000000000001	8.3530464043652801E-51																							EEF1A2	4.6202234992117697E-102	0.25220694697590601	0.15	2.8000000000000001E-2	1.05123945277565E-97		SYNE2
HNRNPF	1.2062234570724799E-92	-0.33616357186296197	0.27400000000000002	0.4	2.7445202318770301E-88		CRABP2	0	-1.87506693415606	4.8000000000000001E-2	0.497	0		TPX2	7.17935563247068e-90	-0.40493834417524099	2.1999999999999999E-2	0.122	1.63351878705605E-85																							PARD6A	3.1343189982398299E-94	0.25187849485995301	0.17799999999999999	4.2999999999999997E-2	7.13151601669507e-90		EXOC5
SLC38A2	4.3251398977032699E-265	-0.33637682258834001	2E-3	0.10299999999999999	9.8409908092442402E-261		TTR	0	-2.6892408499311999	0.03	0.35399999999999998	0		MIS18BP1	8.6196638379471901E-65	-0.40537563967927798	0.154	0.248	1.96123211304812e-60																							TCEA1	1.8758467060036801E-72	0.25172113923523998	0.63700000000000001	0.42	4.2681140101701799E-68		SAE1
TP53BP2	1.0335942866631801E-155	-0.337007856609437	7.3999999999999996E-2	0.19700000000000001	2.3517370804447299E-151									SPOCK1	2.3978514252756701E-39	-0.40697744660860902	6.7000000000000004E-2	0.129	5.4558313479297405E-35																							FBXO11	1.90618931028391E-79	0.25163412114029099	0.36599999999999999	0.17399999999999999	4.3371525376889798E-75		TPGS2
ZBTB38	6.62972690896279E-88	-0.337898383352981	0.13100000000000001	0.23599999999999999	1.5084617635963E-83									WSB1	1.3180581966520199E-58	-0.406980358428151	0.29299999999999998	0.36299999999999999	2.99897781484234E-54																							PLCL2	2.0514265515479801E-75	0.25152903100005503	0.17699999999999999	5.0999999999999997E-2	4.66761083273713E-71		TRIM24
GMNN	1.7115087509351599E-129	-0.33833865958325499	7.2999999999999995E-2	0.183	3.8941958610027703E-125									ATP6V0E2	3.3299725620637601E-68	-0.40772598495642298	0.108	0.217	7.5766865704636799E-64																							GCSH	2.72429493796988E-77	0.251230476061924	0.42799999999999999	0.22600000000000001	6.1985882723628601E-73		RAD51AP1
CDH23	2.1927716752773801E-172	-0.33862060731295501	0.02	0.114	4.9892133927586104E-168									PAFAH1B3	3.5713358205892102E-91	-0.40818441933393401	0.51300000000000001	0.55100000000000005	8.1258603925866298E-87																							CFL1	2.8763300425365298E-88	0.25107973160607	0.94399999999999995	0.81200000000000006	6.5445137457833598E-84		GNAI2
AATF	3.36933868875315E-115	-0.33965119496907298	0.11600000000000001	0.23300000000000001	7.66625631852003E-111									PEBP1	1.60846070710444E-132	-0.40925729446562997	0.78100000000000003	0.78600000000000003	3.6597306468747402E-128																							PRDM8	7.5676053089839104E-78	0.25052895496438399	0.184	5.3999999999999999E-2	1.72185723595311E-73		BICD1
GOLGA8A	1.43593575551546E-68	-0.33972177149305699	8.1000000000000003E-2	0.154	3.2671846245243203E-64									CUEDC2	1.7257996167129E-58	-0.40973090248079003	0.17899999999999999	0.26600000000000001	3.9267118679068597E-54																							VAT1L	4.1999543631508798E-82	0.25031848943682899	0.192	5.6000000000000001E-2	9.5561561624771998E-78		TET1
FAM107B	8.8264381230957E-181	-0.34004393484406398	4.2000000000000003E-2	0.158	2.0082794661479598E-176									LRRN1	5.4151679769143398E-81	-0.41087906809783298	5.2999999999999999E-2	0.14899999999999999	1.23211316978732E-76																							FABP5	9.6703499514142197E-48	-0.25012991876301199	0.432	0.40699999999999997	2.2002947244452799E-43		VAT1
EZH2	6.6060674996387398E-106	-0.34048785425809902	0.16400000000000001	0.28699999999999998	1.5030785381928E-101									EOMES	1.2866435376883101E-54	-0.412781592526272	0.27300000000000002	0.314	2.92750004130221e-50																							ALG5	3.0043664571188102E-16	-0.25025130818462699	0.13600000000000001	0.19800000000000001	6.8358349998824398E-12		NDRG2
MCM7	2.47997031776429E-79	-0.34096988550659602	0.16900000000000001	0.27200000000000002	5.6426764640090899E-75									ASPHD1	3.35815267690439e-70	-0.41591263316078297	9.2999999999999999E-2	0.19	7.6408047857605604E-66																							FAM63B	4.0669101726474003E-28	-0.25042248336483602	0.06	0.14099999999999999	9.2534407158246397E-24		ARHGEF12
GABARAPL2	1.07520139082628E-87	-0.34176704911968098	0.52700000000000002	0.61599999999999999	2.4464057245470399E-83									SLC25A4	6.1169001794894895E-79	-0.41604431537680597	0.30099999999999999	0.39700000000000002	1.3917782978392401E-74																							HERPUD1	1.3997938504004599E-14	-0.251464051642251	0.21299999999999999	0.23300000000000001	3.18495094781616E-10		GPR155
PSMC5	5.7802360211417102E-91	-0.34388629173223301	0.30099999999999999	0.42699999999999999	1.31517710189037E-86									ZEB2	1.3786964625418699E-59	-0.42079646269176602	0.217	0.32100000000000001	3.13694806122152E-55																							DNAJC3	4.3592108614218901E-18	-0.25160068829389098	0.115	0.17799999999999999	9.91851247299323E-14		CHEK1
ASRGL1	2.3925164589403602E-134	-0.345141673155761	0.14799999999999999	0.28599999999999998	5.44369269902701e-130									CDKN1B	1.71602670952497E-74	-0.42132573109452398	0.154	0.25600000000000001	3.90447557218217e-70																							C21orf59	1.6037751871621499E-16	-0.25165778022386398	0.17499999999999999	0.214	3.6490696833500403E-12		CCDC90B
SERPING1	2.5910584169815699E-159	-0.34541175086648501	2.8000000000000001E-2	0.125	5.8954352161581597E-155									FAM181B	2.59660305840566E-145	-0.42287829105331298	3.0000000000000001E-3	0.11799999999999999	5.9080509387904096E-141																							SMARCA4	1.7071710185101501E-29	-0.25176196076586099	0.38900000000000001	0.39500000000000002	3.8843262184161502E-25		DCXR
GDI1	1.6706512195406501E-98	-0.34550742569468101	0.17799999999999999	0.29899999999999999	3.8012327198208301E-94									KIF5C	1.8766677748748E-98	-0.42388246837091198	3.5000000000000003E-2	0.152	4.26998218817263E-94																							ERICH1	1.18632931398015E-18	-0.25178094921259803	0.104	0.16800000000000001	2.69925508809903E-14		TRIM9
ZMIZ1	1.70487725697015e-180	-0.345679361470284	4.2000000000000003E-2	0.156	3.8791072227841899E-176									UNC5D	1.6600661961384501E-67	-0.424190844820656	5.5E-2	0.14399999999999999	3.7771486160738102E-63																							CWC25	2.4540667135047299E-14	-0.25197222564831301	0.17499999999999999	0.23300000000000001	5.5837379932373102E-10		HNRNPA2B1
H2AFX	6.5244662047206104E-187	-0.34589499809442098	3.2000000000000001E-2	0.14499999999999999	1.4845117955600801E-182									PTPRS	1.7933321543017799E-43	-0.42492080219168199	0.17100000000000001	0.23799999999999999	4.0803686506828302E-39																							NDUFA9	6.1962605968181795E-17	-0.25260947888315	0.20499999999999999	0.253	1.40983517359404E-12		SLBP
DYNLL2	1.60852908097293e-140	-0.34596901730434898	9.4E-2	0.217	3.6598862179377002E-136									CKAP2	5.7169655814308202E-61	-0.42541021252175198	0.13	0.20899999999999999	1.3007811787429599E-56																							NTM	5.62615977464529e-20	-0.25265480341582502	9.4E-2	0.11600000000000001	1.2801201335250399E-15		PAK2
DBF4	4.39477521575532E-85	-0.3462332822502	0.06	0.13900000000000001	9.9994320484080795E-81									SH3GL3	6.1673709547394603E-126	-0.426008453883439	1.7000000000000001E-2	0.13900000000000001	1.40326191333187E-121																							MDM4	1.22166216461173E-17	-0.25296609409023102	0.191	0.24	2.77964792314107E-13		MAPK8
RBFOX3	3.60613504361549E-221	-0.34731100396405701	2.4E-2	0.14199999999999999	8.2050390647383203E-217									SKA2	5.06562173411718e-80	-0.42740076386064801	0.25900000000000001	0.35499999999999998	1.15258091316368E-75																							RHOBTB3	5.4446998541207501E-19	-0.25306335388833101	0.13300000000000001	0.19900000000000001	1.2388325578081E-14		PRCP
C9orf16	5.7839730185480003E-94	-0.34761843219385702	0.20100000000000001	0.32100000000000001	1.31602738091023E-89									CTTNBP2	1.5854446252129701E-49	-0.427511576238088	5.6000000000000001E-2	0.13800000000000001	3.6073621557470702E-45																							PET100	9.60823892158161e-50	-0.25359433554493699	0.42299999999999999	0.40699999999999997	2.1861626018274602E-45		AKAP9
KIF22	4.6308807899824302E-147	-0.347749618339115	5.7000000000000002E-2	0.16800000000000001	1.0536643061447E-142									FMNL2	2.25582115485082E-74	-0.42835298619304402	0.122	0.22500000000000001	5.13266987363207e-70																							TTF1	8.4257142113477702E-17	-0.25377412429873297	0.159	0.23	1.9171027545079598E-12		COA4
ROCK2	5.7351083176023399E-139	-0.34775005133342402	7.5999999999999998E-2	0.19	1.3049091955040601E-134									SMOC1	1.00878673414192E-114	-0.42946554544131199	8.9999999999999993E-3	0.115	2.2952924561931e-110																							APMAP	1.8971834386203699E-16	-0.254096406180502	0.19700000000000001	0.25700000000000001	4.3166614778929296E-12		CENPK
SRSF3	1.93154709031477e-140	-0.34811325911409702	0.58499999999999996	0.67800000000000005	4.3948490945931996E-136									C3orf58	1.23601101469581E-47	-0.42979669787034203	0.13600000000000001	0.157	2.8122958617373698E-43																							DPP7	8.2737810198147403E-35	-0.25414093916925101	4.3999999999999997E-2	0.13200000000000001	1.88253339543845e-30		H2AFX
RPL19	0	-0.34820878147311002	0.95899999999999996	0.96799999999999997	0									HERPUD1	5.0630144357679199E-57	-0.43102072982554401	0.16	0.24	1.1519876745702699E-52																							CD151	3.41252294999565E-17	-0.25493762004457998	0.124	0.17	7.7645134681251097E-13		VASH2
PRDX3	2.6830171483668198E-108	-0.34852589293423603	0.17199999999999999	0.29899999999999999	6.1046689176790401E-104									CPE	7.7496674577971793E-133	-0.43413751759465502	0.61799999999999999	0.63500000000000001	1.7632818366725901E-128																							PRRC2C	7.0419138111006797E-37	-0.255408092915062	0.39700000000000002	0.42099999999999999	1.60224664943974E-32		NUP50
MSI1	3.1153557238449699E-99	-0.34966178233593498	0.151	0.26600000000000001	7.0883688784644595E-95									PCNA	2.0429222661554501E-76	-0.43531279168953102	0.32	0.35599999999999998	4.6482610321834796E-72																							PPFIA2	3.0421679943155699E-32	-0.25548197607747503	5.2999999999999999E-2	0.14099999999999999	6.9218448374662098E-28		ISYNA1
NRN1	2.0093410836158699E-104	-0.35115772580819299	0.51600000000000001	0.58599999999999997	4.57185376755119e-100									GABARAPL2	4.2462526317590402E-118	-0.437036360283101	0.53700000000000003	0.60199999999999998	9.6614986130413396E-114																							PRL	2.4245522963827799E-95	-0.25749115366597802	0.63900000000000001	0.52	5.51658383995973E-91		GMNN
TBCB	3.0788519473002101E-73	-0.35228311183295002	0.378	0.48499999999999999	7.0053118356921605E-69									PGAM1	1.8459391690567298E-74	-0.43798880214089603	0.215	0.317	4.20006539135477e-70																							MFSD11	9.3331976761554694E-25	-0.25886401018651001	8.3000000000000004E-2	0.16500000000000001	2.12358246725565e-20		SEPT2
SYNE2	6.1480569204657197E-86	-0.35240758939903399	0.372	0.47499999999999998	1.3988673911135701E-81									AC004540.4	2.9112221986271801E-65	-0.43815811705805602	0.221	0.32500000000000001	6.6239038685364104E-61																							POLE4	6.1506239765356204E-23	-0.259845489546083	8.4000000000000005E-2	0.16	1.39945147338115E-18		SMIM14
NASP	1.8371487692410799E-89	-0.35245211485254702	0.30199999999999999	0.42199999999999999	4.1800645946542202E-85									NELL2	4.6855795604274599E-92	-0.439207008243714	4.5999999999999999E-2	0.16300000000000001	1.06610991738406E-87																							ARFGAP2	1.0986368934245099E-19	-0.25997767041833197	0.107	0.18	2.4997285236087799E-15		KLF12
EPB41	6.9957417512667094E-101	-0.35293170256630901	0.14299999999999999	0.25600000000000001	1.5917411206657101E-96									MIF	1.9515940433779299E-64	-0.44083072809610002	0.39900000000000002	0.46300000000000002	4.4404619268978e-60																							SNW1	8.9561642429228607E-22	-0.26091106062713798	0.30099999999999999	0.33100000000000002	2.0377960501922401E-17		RALY
SPAG9	5.49516818695829e-80	-0.35341539734261901	0.27700000000000002	0.38200000000000001	1.2503156175786199E-75									RASSF8	2.6524844925685601E-102	-0.44236155171636898	2.5000000000000001E-2	0.13700000000000001	6.0351979659412394E-98																							BTG2	1.9292929739375299E-26	-0.26125907805722998	4.5999999999999999E-2	0.11600000000000001	4.3897203036000599E-22		FBXO28
MT-ND6	4.3054230332376998E-114	-0.35370467655353799	0.123	0.24099999999999999	9.79612902752574e-110									HSPA1A	6.5502000895952298E-23	-0.443287457290229	0.183	0.251	1.4903670263855999E-18																							TMEM38B	3.7239658998502503E-21	-0.26128016865492798	9.8000000000000004E-2	0.16400000000000001	8.4731396119292804E-17		CD200
ATXN10	3.7520023406130901E-114	-0.354208460965584	0.16300000000000001	0.29099999999999998	8.53693092559695e-110									SMIM14	1.9607443176042401E-79	-0.444550070096281	0.20899999999999999	0.32100000000000001	4.46128154584492E-75																							PSMA4	1.2798127702070301E-57	-0.26164868207172498	0.56499999999999995	0.53300000000000003	2.9119579960520599E-53		SRP72
HPCAL1	1.41146530575851E-207	-0.354288175208617	2.5000000000000001E-2	0.13900000000000001	3.2115070101923402E-203									ZNF385D	4.4628862254404899E-102	-0.44515142753137898	3.1E-2	0.14099999999999999	1.01544050287447E-97																							FAM179B	7.0369251724574001E-25	-0.26187680830285798	9.2999999999999999E-2	0.18099999999999999	1.60111158448923e-20		SRI
NUDT1	3.7419467472644399E-131	-0.35546849968057198	0.12	0.248	8.5140514340507799E-127									ANP32E	4.1624759623230898E-79	-0.44629156639768802	0.19500000000000001	0.29499999999999998	9.4708815570737303E-75																							PDIA3	2.48846750763533e-20	-0.26215805314472301	0.29099999999999998	0.33900000000000002	5.6620101201226705E-16		EFNB1
CFL1	1.45357336365644E-251	-0.35560835939989299	0.78900000000000003	0.82699999999999996	3.3073154743275103E-247									UBC	3.1653879586570798E-171	-0.44757058478339401	0.69299999999999995	0.73599999999999999	7.2022072223324603E-167																							SEMA3A	1.4736199762888E-27	-0.26265911200778902	0.10100000000000001	0.2	3.3529275320499002E-23		ESRRG
GOLGA8B	2.4547769592702701E-78	-0.35568652088201103	9.7000000000000003E-2	0.18	5.5853540154276403E-74									SH3PXD2A	1.08251888373799E-132	-0.44802380794312502	2.4E-2	0.14799999999999999	2.4630552161690499E-128																							HDAC2	2.6878363867403299E-96	-0.263272983672592	0.68300000000000005	0.61799999999999999	6.1156341307502703E-92		RPL30
ASTN2	1.7206699985910299E-212	-0.35702000139137502	1.7999999999999999E-2	0.125	3.91504044779418E-208									H2AFV	1.9920017766958799E-129	-0.44961735523225499	0.45	0.51500000000000001	4.5324016425161402E-125																							DPM1	1.04151034004915E-17	-0.26394083404990298	0.128	0.191	2.3697484767138199E-13		UBE2L6
FHL1	2.29196158805054E-259	-0.35810552503319598	8.9999999999999993E-3	0.121	5.2149002012913896E-255									ERC1	2.0203668417074601E-75	-0.45064659906057702	0.16400000000000001	0.25900000000000001	4.5969406749369698E-71																							GOLGA8B	3.6019538115473002E-12	-0.26452025578896099	0.124	0.16400000000000001	8.1955255074135705E-8		ARHGEF2
EIF3L	4.04357199616865E-87	-0.358229342046749	0.45	0.56100000000000005	9.2003393628825205E-83									CRMP1	2.47729668000191E-85	-0.45081290963964799	0.20599999999999999	0.312	5.6365931360083497E-81																							EIF5	4.7213969799383302E-93	-0.26464410421254198	0.60099999999999998	0.54900000000000004	1.0742594548453701E-88		FABP5
ECI2	5.6313171114319199E-152	-0.35939330067695902	7.6999999999999999E-2	0.2	1.28129358236411E-147									ZBTB20	3.80612944608402e-70	-0.45148399576262499	0.20899999999999999	0.314	8.6600863286749601E-66																							CAMK2B	3.22880985107067e-20	-0.26470925996676098	8.6999999999999994E-2	0.15	7.34651105414109E-16		TCEAL5
DNAJC9	8.88888652521658E-137	-0.35982414295317999	8.6999999999999994E-2	0.20599999999999999	2.0224883510825299E-132									CH17-125A10.2	3.5600083916629102E-73	-0.45217522141744398	5.8999999999999997E-2	0.151	8.1000870935506198E-69																							PERP	7.14862211953753e-50	-0.26482434992301401	1.4999999999999999E-2	0.10199999999999999	1.6265259908583701E-45		USP46
CENPU	1.5924025668720199E-207	-0.36059005053210402	2.9000000000000001E-2	0.14699999999999999	3.6231935604039098E-203									MTRNR2L1	2.0685430801995801E-71	-0.45570609139817803	8.3000000000000004E-2	0.18	4.70655607037811E-67																							MESDC2	1.33954591579027E-15	-0.26489940259845901	0.159	0.219	3.0478688221976101E-11		SOGA1
MT1X	3.94555267793975E-185	-0.36101651785658101	0.02	0.11799999999999999	8.9773160081163201E-181									MZT1	2.50136289218059E-71	-0.45806891264399402	0.21199999999999999	0.308	5.6913509885785099E-67																							SLIRP	6.33459440938515E-53	-0.26572959138602797	0.52	0.495	1.4413102659674001E-48		PGLS
EIF4G2	3.9369529462698503E-99	-0.36127719331241298	0.46	0.54800000000000004	8.9577490386477903E-95									TUBA1B	1.97254655338897E-122	-0.46142884397939798	0.78300000000000003	0.77800000000000002	4.4881351729259204E-118																							ST5	4.9841409653570502E-33	-0.26608642211726202	4.2000000000000003E-2	0.124	1.1340415938476901E-28		CBX1
TCEAL5	1.5033835980705199E-147	-0.36175472218193899	3.5999999999999997E-2	0.13400000000000001	3.4206487006898502E-143									LHX1	1.23370600275429E-88	-0.46186904200992102	0.42099999999999999	0.47099999999999997	2.8070512680668302E-84																							RPF1	1.2547380956970799E-19	-0.26611138029279102	0.13100000000000001	0.19700000000000001	2.8549055891395702E-15		ASTN2
CISD1	1.03210882581152E-84	-0.36178390484791201	0.215	0.32900000000000001	2.34835721136895e-80									PEX1	5.5847134614807498E-61	-0.46331959383509502	0.11700000000000001	0.182	1.2706898538907201E-56																							CCDC12	1.03952272271924E-17	-0.26648487439759599	0.25800000000000001	0.29399999999999998	2.3652260510030798E-13		DDX31
KIF20B	1.7948730751912599E-139	-0.36302654645527899	4.2999999999999997E-2	0.14099999999999999	4.0838747079826703E-135									DYNC1I1	1.96093826044105E-29	-0.46458255575747898	0.10100000000000001	0.16300000000000001	4.46172282398152E-25																							PKN2	3.13180005039022e-20	-0.26660708012666101	0.127	0.20599999999999999	7.1257846546528595E-16		GPX1
WHSC1	3.52241039972915E-168	-0.36319572042054998	8.5000000000000006E-2	0.22	8.0145403825037307E-164									NEUROD1	1.6556838222608E-76	-0.46591890530167301	0.41199999999999998	0.50600000000000001	3.7671774007900101E-72																							FSTL5	1.4860727535250601E-42	-0.26664474143925898	0.04	0.13900000000000001	3.38126133609556E-38		ANP32B
SNCA	6.7906394952458596E-235	-0.36404402048226803	6.0000000000000001E-3	0.104	1.54507420435329e-230									TUBA1A	2.7115623379252401E-223	-0.46701241410999	0.94599999999999995	0.96	6.1696177874813099E-219																							TRIM44	2.53622333594594E-19	-0.26751471159517998	0.19	0.23599999999999999	5.7706689562777998E-15		DECR1
SLBP	1.6270384092542E-137	-0.36415433022128901	9.4E-2	0.217	3.70200049257608E-133									DLGAP1	3.7267251452216798E-81	-0.46825547561508601	4.1000000000000002E-2	0.13500000000000001	8.4794177229228905E-77																							PTP4A3	4.80895821384884e-30	-0.267552164163402	4.2000000000000003E-2	0.115	1.0941822623970301E-25		PRRT2
CCNA2	2.1605756186690001E-253	-0.36454816325084399	3.0000000000000001E-3	0.10199999999999999	4.9159577051575899E-249									VSTM2A	2.8919496052684502E-112	-0.46899427067932697	2.3E-2	0.14399999999999999	6.5800529368672902E-108																							RBM4	7.3678471983083602E-19	-0.267658742921354	0.13800000000000001	0.21299999999999999	1.6764062730310999E-14		NAB1
NDUFA6	5.98724223405964E-98	-0.364908605467134	0.254	0.38100000000000001	1.36227722551559E-93									UBE2S	5.44022816902187E-87	-0.47060621045922701	0.33	0.38200000000000001	1.23781511529755E-82																							CCDC14	4.1359588884704898E-16	-0.268635823541574	0.17199999999999999	0.23499999999999999	9.4105472589369003E-12		UBTF
STMN1	0	-0.36515420170865798	0.98899999999999999	0.97	0									SYT4	1.1400610846485701E-58	-0.47428223635412298	0.14499999999999999	0.245	2.5939809859008801E-54																							TPM1	2.2323136732858001E-21	-0.26959521042144702	0.15	0.21	5.07918330082718E-17		CCDC88A
TMEM108	1.2213683443235401E-162	-0.36519479101865598	3.9E-2	0.14599999999999999	2.7789793938393499E-158									TERF1	2.3723534681206998E-68	-0.47597919010101197	0.34599999999999997	0.42599999999999999	5.3978158460150302E-64																							PSMB7	9.7829767151249103E-57	-0.26963903215087798	0.52200000000000002	0.499	2.2259206919923699E-52		UNG
FAM213A	2.6788504698758497E-116	-0.36534698330092003	0.161	0.28999999999999998	6.0951884741085101E-112									TERF2IP	3.6116231265415901E-158	-0.47694067432536003	0.64	0.69499999999999995	8.2175260998200899E-154																							WBP4	8.5707133674386203E-16	-0.26989068151498002	0.183	0.23499999999999999	1.95009441249331E-11		TMEM35
SGK1	2.0768622726176901E-83	-0.365582328524926	0.16500000000000001	0.27300000000000002	4.7254847288870398E-79									MTRNR2L8	4.3431262933802299E-93	-0.48288688473520602	0.46400000000000002	0.51200000000000001	9.8819152553280294E-89																							TMEM87A	7.67367227208279e-20	-0.27026566498409899	0.125	0.20300000000000001	1.745990652067E-15		CNTNAP2
SMARCB1	3.8495975104739802E-97	-0.36595306385578302	0.30199999999999999	0.43	8.7589892155814406E-93									JUNB	1.54712711860277e-60	-0.485137411784407	0.316	0.39400000000000002	3.5201783329568701E-56																							TMEM230	8.3646796990360395E-35	-0.27065792281732898	0.44800000000000001	0.46500000000000002	1.90321557192167e-30		ZBTB20
PSAP	3.5185569199811998E-77	-0.366019772231504	0.27400000000000002	0.38	8.0057725600332097E-73									FTH1	4.4947293675798704E-298	-0.487327870860014	0.97199999999999998	0.96599999999999997	1.02268577300545E-293																							COPS6	3.7255011633284498E-43	-0.27093033014481299	0.47299999999999998	0.47299999999999998	8.4766327969212205E-39		FLOT1
CDK14	1.2868713991348299E-197	-0.36666075850524599	0.03	0.14399999999999999	2.92801849445148E-193									COMMD3	1.8554735940839701E-72	-0.48859471145226402	0.23	0.33400000000000002	4.2217590686192504E-68																							PCSK7	3.1059966772455499E-24	-0.27135813557788901	8.4000000000000005E-2	0.16600000000000001	7.0670742397368e-20		LBR
RPLP1	0	-0.36937337896769101	0.97399999999999998	0.96699999999999997	0									KCNA1	3.2248839072098201E-155	-0.48876621253139302	7.0000000000000001E-3	0.13600000000000001	7.3375783540745106E-151																							IER3IP1	1.80173104385902e-20	-0.27203323822654302	0.22900000000000001	0.26100000000000001	4.0994786440924398E-16		WHSC1
SCOC	7.1223468666377903E-95	-0.36948813227103799	0.29499999999999998	0.41399999999999998	1.6205475825661e-90									CHGB	6.2120772466408396E-93	-0.49012462491254599	0.57999999999999996	0.61099999999999999	1.4134339359281901E-88																							U2SURP	5.4339107536321501E-33	-0.27322880459302201	0.40100000000000002	0.42899999999999999	1.23637771377392E-28		FTH1
IRF2BPL	1.6070633057305801E-144	-0.37033739006522898	9.4E-2	0.221	3.65655113952878e-140									GAP43	6.5956013822113297E-105	-0.49031838960114399	8.9999999999999993E-3	0.10299999999999999	1.50069718249454e-100																							CNTNAP2	7.3467387072025295E-27	-0.27353137283062201	0.21099999999999999	0.33	1.6716034580497901E-22		AC004540.4
SLC7A14	3.2448857945293599E-194	-0.37056430978558302	2.5000000000000001E-2	0.13300000000000001	7.38308864829266e-190									IER2	3.6727296271389899E-87	-0.49153627612426398	0.51800000000000002	0.59599999999999997	8.3565617206293497E-83																							PCMT1	5.0469239275779402E-48	-0.27429967636274299	0.51300000000000001	0.504	1.1483266012418101E-43		GGH
GTPBP10	4.7148912001741403E-95	-0.37137289695222298	7.1999999999999995E-2	0.159	1.07277919477562e-90									GINS2	9.3025641921565697E-71	-0.49418368159961201	9.8000000000000004E-2	0.20499999999999999	2.11661243064138E-66																							PRC1	3.03535842821183E-23	-0.274312442218203	0.155	0.152	6.9063510317103797E-19		NAP1L1
COX20	3.6908355110022601E-104	-0.37221891697248199	0.30599999999999999	0.435	8.39775803818345e-100									SMC4	5.5808770897285498E-81	-0.49817056178395402	0.17499999999999999	0.24099999999999999	1.26981696422594E-76																							TRIM13	1.21422125101576E-17	-0.27453461926816197	0.23200000000000001	0.26600000000000001	2.7627176124361499E-13		HNRNPD
SMAD1	5.6554314632072998E-173	-0.37445992215790103	4.7E-2	0.16500000000000001	1.28678032082356E-168									ATP6V1G2	3.7232493128832499E-73	-0.49837951009412101	0.13100000000000001	0.251	8.47150916160326E-69																							ODF2L	9.2546301278786698E-21	-0.27606301305590403	0.14299999999999999	0.221	2.1057059929962299E-16		ATRX
ABLIM1	6.91682851224233e-270	-0.37612128121636501	7.0000000000000001E-3	0.11899999999999999	1.5737859913904999E-265									SCOC	4.2538566122138E-107	-0.50017087383830305	0.27500000000000002	0.39900000000000002	9.6787999497700705E-103																							NDUFS3	7.8399548744887798E-26	-0.27694758337681502	0.31	0.33	1.7838249325924301E-21		HSPA8
ARL3	1.3808032471987e-120	-0.376577102688334	0.16300000000000001	0.29399999999999998	3.1417416283512098E-116									TMSB15A	1.91130335749998e-80	-0.50074914961574202	0.223	0.35299999999999998	4.3487885293197097E-76																							NOP56	5.4398222160766802E-25	-0.27724313738242001	0.27200000000000002	0.32	1.23772274882393e-20		DYNC1LI2
SMC2	6.3697144129420603E-128	-0.37676650438175702	0.12	0.246	1.4493011203767099E-123									NEUROG1	1.1940507038942099E-103	-0.500949249576502	0.436	0.495	2.7168235665705098E-99																							CHD9	2.59151835166889E-31	-0.27756559971512301	0.41799999999999998	0.443	5.8964817055522199E-27		RELN
PIK3R1	6.5112513577614994E-204	-0.37708191389629198	2.7E-2	0.14199999999999999	1.48150502143147E-199									ZBTB38	2.6605119666423299E-95	-0.501540803434396	0.105	0.224	6.0534628777012904E-91																							SNRPB	2.72515753042641E-46	-0.277816959010664	0.35199999999999998	0.36699999999999999	6.2005509289792204E-42		SPAG9
CDK6	4.2876715611621101E-218	-0.378427782740554	0.60699999999999998	0.44700000000000001	9.7557391031121506E-214									CKS2	5.6544092252206296E-65	-0.51061026860264502	0.17299999999999999	0.25	1.28654773101445e-60																							SHPRH	3.43230164236647e-20	-0.27781989541049101	0.16	0.22500000000000001	7.8095159268764399E-16		GNG2
HIST3H2A	1.5623433723575E-113	-0.37854858121885099	9.1999999999999998E-2	0.19800000000000001	3.5547998751250198E-109									CST3	9.8373084720871299E-43	-0.51405506751749896	0.28299999999999997	0.32100000000000001	2.23828279665399E-38																							CXADR	2.3071478630141101E-35	-0.27822734155275602	0.47099999999999997	0.46500000000000002	5.2494535327160098E-31		MCC
LMO4	3.0196888931725802E-171	-0.37877058784353601	7.0999999999999994E-2	0.19900000000000001	6.8706981386355699E-167									EN2	4.09317706958861E-173	-0.51458856258843899	6.0000000000000001E-3	0.14000000000000001	9.3132057864349495E-169																							RPS19	1.81409072335742E-76	-0.27826843635618298	0.98899999999999999	0.97199999999999998	4.1276006228551302E-72		SFPQ
JADE1	6.80931749607492E-147	-0.37942335796418403	0.111	0.24399999999999999	1.5493240098819299E-142									CHN2	9.0160568621832597E-103	-0.51588884929819601	0.157	0.28999999999999998	2.05142341785256E-98																							EAPP	1.3739014873417801E-26	-0.27842461672833702	0.374	0.39400000000000002	3.1260380541487598E-22		KCNA5
CLIP3	2.5924388381816502E-196	-0.37947266434770799	0.02	0.124	5.89857608851472E-192									KCNB2	3.11622546395493E-93	-0.51952634910050199	6.8000000000000005E-2	0.182	7.0903477981366506E-89																							TRA2A	1.4085138921981599E-28	-0.27921587841560702	0.29599999999999999	0.32600000000000001	3.2047916589184799E-24		MZT1
FTH1	0	-0.38036379878551801	0.97599999999999998	0.96399999999999997	0									WDR60	1.84619608276488E-85	-0.51994631803514602	0.39800000000000002	0.42299999999999999	4.20064994711493E-81																							RDH11	2.0647487747735898E-21	-0.27934116686446597	0.14899999999999999	0.22800000000000001	4.6979228872423501E-17		NBEA
RUNDC3B	9.4133663174471805E-133	-0.38111343942558101	5.0999999999999997E-2	0.151	2.1418232382087601E-128									CELF4	1.2680842341670599E-77	-0.52576985136147703	0.16500000000000001	0.29199999999999998	2.8852720580002997E-73																							PHACTR2	1.6354102607224801E-47	-0.28003453587391303	0.41299999999999998	0.40200000000000002	3.7210489662218597E-43		PTBP2
RPS3A	0	-0.38196587706220297	0.97699999999999998	0.97399999999999998	0									MT1F	2.69123139442489e-130	-0.52760806795582305	3.5999999999999997E-2	0.17499999999999999	6.1233587917349497E-126																							RHBDD2	3.34159400729091E-18	-0.28079463555959999	0.14799999999999999	0.216	7.6031288447890206E-14		FUS
GLG1	3.45915071457427E-107	-0.38347949753820099	0.13200000000000001	0.246	7.8706056208708297E-103									HN1	6.7962177148870997E-201	-0.52789040067372495	0.63100000000000001	0.66600000000000004	1.54634341666826E-196																							MNAT1	1.1308510042071901E-21	-0.28099174221024997	0.125	0.20599999999999999	2.5730252898726199E-17		SH3GL3
BNIP3	2.70540432227454E-137	-0.38447894131534799	0.123	0.254	6.1556064544712702E-133									HLA-A	2.6577277740320898E-65	-0.531758175705076	0.219	0.309	6.0471280042552098E-61																							TMCO1	2.56803260076466e-30	-0.28162606225617698	0.39600000000000002	0.437	5.8430445765198301E-26		C9orf16
TK1	3.23711141606907E-275	-0.38452442738582698	2E-3	0.107	7.3653996049819604E-271									PRC1	9.3845885934798396E-89	-0.53362280659038697	0.06	0.16200000000000001	2.1352754426744699E-84																							CKS1B	7.01195794597038E-35	-0.28262848889998399	0.22500000000000001	0.216	1.59543079144664e-30		CLSPN
SEPT9	4.7852571949766698E-158	-0.38590933204330902	0.10199999999999999	0.23899999999999999	1.08878956957304E-153									MAP1LC3B	3.33848794534421E-108	-0.53686449227746402	0.20399999999999999	0.33600000000000002	7.5960616220416699E-104																							PRKD3	3.01897605190571e-30	-0.28290653513805603	7.8E-2	0.16300000000000001	6.8690762109010601E-26		SLC7A14
NTRK3	1.11541577867816E-206	-0.38877608411574999	0.01	0.105	2.53790552122643E-202									CDKN3	6.5038678950743795E-125	-0.54365511130178401	2.7E-2	0.156	1.47982506216627e-120																							BDP1	1.9210492007555901E-21	-0.282934350668201	0.26200000000000001	0.32700000000000001	4.3709632464791798E-17		CENPV
MCC	1.52618255826004E-152	-0.38921146674297702	9.2999999999999999E-2	0.224	3.4725231748090601E-148									AKAP9	2.8641534411332101E-171	-0.54717829666611095	0.879	0.69599999999999995	6.5168083246103897E-167																							MCM3	6.4021461844294702E-21	-0.28299712604566302	0.152	0.19	1.4566803213432399E-16		NARF
RASSF8-AS1	2.56448839178652E-154	-0.38998131746609999	6.4000000000000001E-2	0.182	5.83498043783187e-150									CDK1	8.7336849832884593E-152	-0.55443581729275904	8.9999999999999993E-3	0.13800000000000001	1.98717534424762E-147																							BBX	3.04626267512368E-21	-0.28348529606054301	0.121	0.19900000000000001	6.9311614647089002E-17		MRFAP1
MRFAP1	5.3464574660075002E-116	-0.39081437162738603	0.38200000000000001	0.49399999999999999	1.2164794672406901E-111									PTMS	3.2706364574448901E-105	-0.55539839887925702	0.41299999999999998	0.42199999999999999	7.4416791316243595E-101																							DDX24	1.9430605163321499E-54	-0.28367512224234898	0.56799999999999995	0.54800000000000004	4.42104559281055e-50		GTPBP10
ENC1	1.67787822031367E-137	-0.391476959059751	0.13600000000000001	0.27300000000000002	3.8176763146796797E-133									YPEL3	3.5196316017619998E-111	-0.555771460206959	0.13500000000000001	0.25700000000000001	8.0082177834890899E-107																							MPHOSPH8	9.0271455612367697E-28	-0.28406603296185701	0.42599999999999999	0.436	2.0539464295482001E-23		ORC6
ESRRG	1.19977304787396e-110	-0.39262467703838999	0.17399999999999999	0.30099999999999999	2.72984361582762E-106									KIF1B	8.2031064124790002E-117	-0.55590756846966505	0.317	0.377	1.8664528020313501E-112																							HMGB2	1.01003365332512E-174	-0.284081870099405	0.754	0.48199999999999998	2.29812957141064e-170		AES
CACNA1A	5.7022939214611402E-255	-0.39293556544263702	4.0000000000000001E-3	0.106	1.29744293595005e-250									GNG4	8.2415417320776104E-129	-0.55678511585076995	9.5000000000000001E-2	0.219	1.8751979902996199E-124																							LMAN2	6.05081799282849e-20	-0.28650234530291002	0.221	0.27500000000000002	1.3767426179082699E-15		HSD17B11
C12orf57	9.0009455426286205E-122	-0.393785842767017	0.26400000000000001	0.40899999999999997	2.0479851393142902E-117									MAD2L1	3.7549345577043499E-93	-0.55791131359414103	0.114	0.23	8.5436025991447202E-89																							VIM	3.9260789455985399E-11	-0.28791175783485401	6.5000000000000002E-2	0.10100000000000001	8.9330074249203501E-7		SMAD1
TAGLN3	2.73755259469009E-215	-0.39381582138013099	1.4E-2	0.11799999999999999	6.2287534186983704E-211									NEUROD2	8.7846537580029599E-125	-0.55821834299693696	6.5000000000000002E-2	0.222	1.99877226955841e-120																							THOC2	2.3834491256960801E-22	-0.28839392275728998	0.24	0.30299999999999999	5.42306179569629E-18		RNASEH2A
ARHGEF12	2.1316977124331501E-138	-0.39411154221911299	0.12	0.25	4.8502518050991396E-134									SMC3	5.3050163103150503E-168	-0.55920098798503404	0.46500000000000002	0.56499999999999995	1.2070503610859801E-163																							DHX36	1.8795425471747599E-27	-0.29021132718925202	0.31900000000000001	0.36	4.27652315758672E-23		USP22
PTCHD2	4.7868721562586397E-267	-0.394754033777102	7.0000000000000001E-3	0.11899999999999999	1.08915702171353E-262									PSIP1	1.37325342287358E-129	-0.56007828686087502	0.26	0.375	3.12456351306425E-125																							TUBB4B	7.1497270134071899E-109	-0.29054569230875898	0.61499999999999999	0.52700000000000002	1.6267773873605401E-104		DEK
PPIA	0	-0.39732724976529399	0.72	0.76900000000000002	0									RPRML	2.4197263627337398E-134	-0.56307049134393306	8.0000000000000002E-3	0.12	5.50560339312807e-130																							EPC1	3.22042128494026e-30	-0.29114047282849598	0.33200000000000002	0.36899999999999999	7.3274245496245701E-26		BPHL
PEBP1	5.3406691224510302E-183	-0.39734163523542698	0.73899999999999999	0.79900000000000004	1.21516244543128E-178									NCAM1	2.0543197377350901E-104	-0.56891843833199096	0.16600000000000001	0.314	4.67419369926866e-100																							FAM133A	5.0914452398412499E-51	-0.29133827624310399	0.02	0.11600000000000001	1.15845653542108E-46		LIMD2
GTSE1	5.7046061816869795E-222	-0.39736659003709301	1.4999999999999999E-2	0.122	1.29796904451924E-217									UCHL1	4.4390064526267596E-118	-0.56983533875746595	0.154	0.29799999999999999	1.0100071381661699E-113																							KTN1	1.08932402448715E-33	-0.292300654443997	0.38300000000000001	0.443	2.47853895291562E-29		ATP6V0E1
BOD1L1	8.0328896960038598E-111	-0.39833229810813198	0.159	0.27700000000000002	1.82772339253176E-106									ST18	3.9581938667779399E-111	-0.57161140201502603	0.20499999999999999	0.32900000000000001	9.0060785050798396E-107																							C1orf35	1.21572531747483E-23	-0.29306152260919799	0.20799999999999999	0.27400000000000002	2.7661398148504801E-19		ATP6V1G2
CSNK1E	4.2211617294614099E-139	-0.39923636441069998	0.188	0.33500000000000002	9.6044092830435395E-135									ROGDI	2.17080152668822E-114	-0.572378994676913	0.14599999999999999	0.28799999999999998	4.9392247136737e-110																							NGDN	9.24713847993968e-20	-0.29354473191707298	0.154	0.22	2.1040014183406701E-15		TMEM161B-AS1
RRM2	8.5213375083579004E-269	-0.39980613098558798	6.0000000000000001E-3	0.114	1.9388599232766699E-264									EXPH5	2.5925411420179899E-179	-0.57380160694578097	8.9999999999999993E-3	0.159	5.8988088604335298E-175																							NRDE2	2.4442002121414101E-29	-0.29371018429256301	9.4E-2	0.185	5.5612887426853504E-25		LMNB1
RANBP1	1.87386207590601e-130	-0.40002032105688201	0.5	0.60699999999999998	4.2635983813089303E-126									CALM2	3.4009263962468603E-263	-0.57562935538675397	0.89500000000000002	0.90400000000000003	7.7381278293804702E-259																							LRRC16A	1.72685136615873E-62	-0.29485126160981501	1.4999999999999999E-2	0.12	3.9291049134209502E-58		TOP2B
CDK5R1	1.07279862984535E-137	-0.40124879901840599	0.13200000000000001	0.26500000000000001	2.4409387224871298E-133									RBM48	3.6761893582397297E-58	-0.57900580839738702	0.14499999999999999	0.21099999999999999	8.3644336468028496E-54																							RPL21	1.13043897000213E-101	-0.294985237015365	0.97399999999999998	0.94099999999999995	2.5720877884458398E-97		HNRNPA0
AFAP1	1.3170529340622299E-194	-0.40139397398361698	0.05	0.17699999999999999	2.99669054087178e-190									MAPT	1.91947906925153E-131	-0.58906395780633103	6.0999999999999999E-2	0.221	4.36739072626801E-127																							TMEM243	1.2369684326997299E-32	-0.29544254612064302	0.06	0.153	2.8144742749217001E-28		GATAD1
NETO2	7.0289094607126902E-269	-0.40274522787872602	1.9E-2	0.14399999999999999	1.59928776959596E-264									H2AFZ	3.0750184759744798E-269	-0.59170264282160401	0.81200000000000006	0.79800000000000004	6.9965895383847402E-265																							TMED2	1.63125036609843E-34	-0.296531199336933	0.42499999999999999	0.45400000000000001	3.71158395798376e-30		STRA13
ZBTB20	2.68569958116261e-110	-0.40529829976410298	0.20300000000000001	0.33300000000000002	6.1107722570192997E-106									MT2A	7.2074383939009399E-136	-0.59197075260018495	3.2000000000000001E-2	0.161	1.63990845776428E-131																							LINC00969	1.39923915156607E-25	-0.29714798668373898	9.8000000000000004E-2	0.185	3.1836888415582901E-21		COMMD3
ZWINT	9.2046128038116908E-264	-0.40635711090528698	1.4999999999999999E-2	0.13800000000000001	2.0943255512512701E-259									DBI	4.7679576618572102E-116	-0.59211298911887	0.28699999999999998	0.40200000000000002	1.0848534068023699E-111																							PCDHB9	1.81447619887314e-30	-0.29733740228146199	7.2999999999999995E-2	0.16700000000000001	4.1284776952960602E-26		MORF4L1
TMEM98	5.6824541647995296E-152	-0.40807643759706203	9.1999999999999998E-2	0.222	1.2929287961168399E-147									MAP2	2.35671114406166E-122	-0.59572867579470201	0.22600000000000001	0.35499999999999998	5.3622248660835101E-118																							C6orf48	2.2116217261383802E-56	-0.29762628217147402	0.39700000000000002	0.4	5.0321029134826599E-52		ZWINT
IGSF21	8.30282600431097E-128	-0.40900446371778898	0.125	0.246	1.8891420007608798E-123									MSRB2	1.5974142673852E-105	-0.59618179395200499	0.17499999999999999	0.307	3.6345966825815398E-101																							PSMB1	4.9019845173262797E-102	-0.29916158360421902	0.623	0.58499999999999996	1.11534853722725E-97		ZEB1
FOS	5.2360302730381498E-123	-0.40920452559024301	0.42199999999999999	0.57299999999999995	1.1913539680243701E-118									LHX2	4.3845447281022198E-111	-0.60455553792982797	5.1999999999999998E-2	0.183	9.97615461985099E-107																							HERC2	2.3973790875488601E-24	-0.29927089749360802	0.23899999999999999	0.315	5.45475663789992e-20		FAM107B
DCX	1.68390100850785E-129	-0.40941652979223497	0.154	0.28799999999999998	3.8313799646579203E-125									THRA	7.6292213889256102E-131	-0.62707729521126898	0.17499999999999999	0.29499999999999998	1.7358767426222401E-126																							TUBB	1.3514890366694999E-107	-0.299275788052972	0.93400000000000005	0.86099999999999999	3.0750430051341201E-103		SEZ6L
NSG1	3.7970690328458698E-196	-0.41101825748189502	1.2E-2	0.104	8.6394711704342207E-192									TSC22D3	2.1289454948601501E-175	-0.62900459147279097	3.5999999999999997E-2	0.19	4.8439896844552896E-171																							RICTOR	4.77056295109962e-30	-0.29965770537351299	8.6999999999999994E-2	0.17799999999999999	1.0854461882637E-25		HSBP1
CHGA	1.1579203748328301E-48	-0.41406009754079498	0.35599999999999998	0.41199999999999998	2.6346162288571399E-44									CHL1	7.70641656015134E-157	-0.631051219843063	4.0000000000000001E-3	0.13	1.75344095993123E-152																							YTHDF2	5.2806539773911503E-35	-0.300599493552903	0.33800000000000002	0.372	1.20150719947581e-30		MTRNR2L8
ADCY1	2.3250546143819901E-185	-0.41622913042752202	8.5000000000000006E-2	0.22800000000000001	5.2901967641033503E-181									KPNA2	7.9242335782156902E-74	-0.63634423467706103	0.14599999999999999	0.23	1.8030008660514199E-69																							RPS14	1.1735272597671199E-88	-0.30225335293917799	0.99299999999999999	0.96899999999999997	2.67012657414812E-84		RAMP2
CCDC88A	3.41761294578326E-138	-0.41624714522220602	0.16	0.29899999999999999	7.7760947355406505E-134									PCSK1N	1.24346905937623e-150	-0.64179947715532204	7.8E-2	0.23699999999999999	2.82926515079874E-146																							B3GAT2	7.9913273575128205E-35	-0.30244136289186002	3.6999999999999998E-2	0.12	1.81826671365489e-30		FOS
GATAD1	2.4909145677630699E-86	-0.41735809895683601	0.14699999999999999	0.24199999999999999	5.6675779160313E-82									RP11-445F12.1	4.9168650524463299E-118	-0.642411452408027	0.29499999999999998	0.42299999999999999	1.11873430538311E-113																							AC006129.2	6.4510218792591901E-56	-0.30244499381803902	1.2999999999999999E-2	0.104	1.4678010081878399E-51		CUEDC2
PPP1CB	6.4087575673283402E-117	-0.41756194972391902	0.188	0.32200000000000001	1.45818460929422E-112									SLC38A1	9.5293338116151907E-214	-0.64429989212481698	1.2E-2	0.183	2.1682093221568E-209																							CHD6	2.5698800799808602E-24	-0.302869129500486	0.23899999999999999	0.32100000000000001	5.84724814598046e-20		CMC2
MACF1	1.38870831322834E-85	-0.41787667703602499	0.28599999999999998	0.38	3.1597280250884498E-81									TCEAL2	8.4373691813302193E-155	-0.64459073397586997	6.0999999999999999E-2	0.23599999999999999	1.91975460982807e-150																							HSP90AA1	4.25995290554778e-110	-0.30404996568093101	0.97899999999999998	0.94399999999999995	9.6926708459928693E-106		C3orf14
BMI1	1.6547308274699299E-128	-0.41788239742245498	0.128	0.254	3.76500905174233E-124									SOD1	2.9297550571959102E-197	-0.64558066009120396	0.54	0.66200000000000003	6.6660716816378399E-193																							ZNF397	3.0123855481862698E-24	-0.30578600447371901	0.221	0.27300000000000002	6.85408083778822e-20		MAGED1
RP11-531A24.3	5.9410631309681295E-213	-0.41800808777603199	2.9000000000000001E-2	0.14499999999999999	1.3517700941891799E-208									BUB3	2.5377243959069799E-138	-0.64610350270774797	0.17899999999999999	0.33800000000000002	5.7740843180071501E-134																							C14orf1	5.0220389855708601E-23	-0.30594649943515201	0.20599999999999999	0.27100000000000002	1.1426645303869401E-18		AATF
RPL23A	0	-0.419127717246218	0.89800000000000002	0.92700000000000005	0									MKI67	5.5174156208968697E-138	-0.64798897900504304	2.1999999999999999E-2	0.14000000000000001	1.2553775762226601E-133																							FOSB	2.0382869472474999E-29	-0.306219518440424	3.6999999999999998E-2	0.108	4.6377142910722301E-25		TPT1
BAIAP2	3.2740943285828499E-171	-0.420743955983714	0.105	0.249	7.4495468258245704E-167									RHEB	4.07548853327342E-211	-0.650412514566023	0.42799999999999999	0.56000000000000005	9.2729590597570103E-207																							TMEM176B	5.92748241824179e-40	-0.30667821319462801	2.4E-2	0.105	1.3486800746225601E-35		CSNK1E
CUEDC2	2.3170987545126199E-138	-0.42099781801985497	0.15	0.28799999999999998	5.2720947961425698E-134									FAM133B	1.28950874758997E-101	-0.65657659762135201	0.45300000000000001	0.432	2.93401925339147E-97																							KLF6	5.5156277705281597E-24	-0.30720297901245402	7.0999999999999994E-2	0.14399999999999999	1.2549707866282699E-19		GNB2
SH3GL2	0	-0.421754972920942	3.0000000000000001E-3	0.13500000000000001	0									PGRMC2	1.0210923800166799E-147	-0.65811702151848395	0.15	0.317	2.3232914922519398E-143																							PSMD5-AS1	4.2988410821526398E-32	-0.30726941734487101	7.0999999999999994E-2	0.153	9.7811531142218907E-28		SERPING1
ASPHD1	2.1850975871898101E-168	-0.42257760766246	7.9000000000000001E-2	0.21	4.9717525401329799E-164									ALDOA	3.1748224359281199E-175	-0.65941489134963605	0.48299999999999998	0.60699999999999998	7.2236734884672496E-171																							TRPM3	3.1830862865302601E-22	-0.30736825920816702	0.222	0.28499999999999998	7.2424762277422998E-18		H2AFY
DYNC1I1	7.1483291776017898E-34	-0.42304989605377402	0.12	0.16800000000000001	1.6264593377797399E-29									MPP3	5.0455795349918098E-162	-0.66826955511852904	5.7000000000000002E-2	0.219	1.14802071159669E-157																							CBLN1	5.8792160240887103E-38	-0.307402593072793	5.2999999999999999E-2	0.15	1.3376980219609099E-33		MT-ND6
CALM3	3.0033946400983799E-151	-0.42390604453049002	0.25800000000000001	0.41899999999999998	6.8336238246158402E-147									PTTG1	1.06696220669915E-86	-0.67222159038994	0.13600000000000001	0.223	2.4276591089025699E-82																							CDHR1	1.14513962169598E-69	-0.30756642523474098	2.7E-2	0.151	2.6055361812448701E-65		ZNF428
SMIM14	2.2192432791162699E-147	-0.42411745738486201	0.192	0.34399999999999997	5.0494442329732401E-143									TIGAR	7.1984346260446197E-144	-0.67234884998590405	0.32300000000000001	0.47099999999999997	1.6378598304639299E-139																							CRYBG3	6.6936054442473999E-42	-0.30908638611698602	4.8000000000000001E-2	0.14799999999999999	1.5229960467296101E-37		MTSS1
SGCB	1.54952990985874E-223	-0.42470828358087398	5.5E-2	0.19900000000000001	3.5256454039015898E-219									DCBLD2	2.47105763539048E-147	-0.67385448148465199	9.9000000000000005E-2	0.23599999999999999	5.6223974378039504E-143																							UPF3B	2.3191249612199101E-24	-0.30928989344480301	0.218	0.28000000000000003	5.27670502426367e-20		DDX39A
KALRN	6.0150253780097101E-179	-0.42479920350703998	5.2999999999999999E-2	0.17199999999999999	1.3685987242585501E-174									KRIT1	3.52858509885738e-70	-0.68097516411488501	0.26500000000000001	0.30499999999999999	8.0285896754302003E-66																							HNRNPH1	9.5044483666486998E-62	-0.310265037143029	0.52400000000000002	0.48499999999999999	2.1625471368635801E-57		MSRB2
MLLT11	1.33710776292148E-219	-0.42508508213482898	0.73099999999999998	0.80100000000000005	3.0423212929752399E-215									ESYT2	1.94744257836444e-160	-0.683526231230137	0.05	0.19800000000000001	4.4310160985525998E-156																							HOXA7	2.8650880084328399E-35	-0.31032402203275	2.7E-2	0.10199999999999999	6.5189347455872501E-31		BNIP3
HIST1H1D	8.0962880075777501E-305	-0.42518757047873001	4.0000000000000001E-3	0.121	1.84214841036416e-300									BIRC5	1.27607064841655E-146	-0.68719850445327202	3.5000000000000003E-2	0.16900000000000001	2.9034435463421699E-142																							SPCS2	2.2030545805128399E-71	-0.310409958502741	0.68100000000000005	0.65600000000000003	5.0126100870408603E-67		CPNE3
CHRM3	3.19434014882758E-142	-0.42824411550387098	0.123	0.253	7.26808214062738E-138									ELAVL3	6.1031702579317995E-218	-0.69089568110231303	1.6E-2	0.20499999999999999	1.38865432878722E-213																							BRD2	2.04259541261315E-34	-0.31154013132640301	0.26500000000000001	0.32300000000000001	4.64751734231871e-30		LMO4
RTN3	4.57482365764426E-147	-0.428332466306452	0.47099999999999997	0.59499999999999997	1.0409096268238001E-142									MLLT3	1.36217460434987E-125	-0.70018195774833902	0.183	0.34100000000000003	3.0993558772772601E-121																							CA11	1.7553736073605599E-37	-0.31163296519369499	4.3999999999999997E-2	0.13200000000000001	3.9940015688274903E-33		LRRN3
EOMES	6.5296160169301602E-81	-0.42852258204835297	0.26300000000000001	0.32300000000000001	1.48568353233212E-76									UBE2T	1.35510846707369E-139	-0.70447085250472896	9.1999999999999998E-2	0.24399999999999999	3.08327829513277E-135																							MUM1	4.3942135351060796E-28	-0.31279533134830101	0.107	0.19900000000000001	9.9981540564268598E-24		BMI1
NUF2	1.45055961986086e-240	-0.42892330960492098	1.0999999999999999E-2	0.11899999999999999	3.3004583030694101E-236									SNCAIP	4.0457402294329701E-222	-0.70471798655641404	8.9999999999999993E-3	0.188	9.2052727440288292E-218																							CCNB1	3.5939785758931502E-15	-0.31354126222724998	0.1	0.11899999999999999	8.1773794537296794E-11		HSD17B10
FUS	1.57895274851442e-160	-0.429076190524945	0.44400000000000001	0.58599999999999997	3.5925911886948502E-156									CDH18	7.4167732911789695E-206	-0.72227422733522595	1.2E-2	0.183	1.68753842694195E-201																							LGALS3BP	7.0303484769031395E-25	-0.31413832617002602	0.21199999999999999	0.27700000000000002	1.59961518894977e-20		CBX3
MTERF1	1.7235543241917601E-119	-0.42922692643008897	5.0999999999999997E-2	0.14000000000000001	3.9216031538335002E-115									CA4	4.7330455230957798E-94	-0.72948115346972497	0.248	0.33400000000000002	1.07690984786998E-89																							CLK1	1.8796977325426601E-23	-0.31565193491070698	0.17899999999999999	0.25700000000000001	4.27687625085431E-19		SEPT11
RNASEH2A	3.2680128029337898E-173	-0.43048556706678698	8.1000000000000003E-2	0.217	7.4357095305152596E-169									DPYSL4	1.35930276783668E-182	-0.74007293954625797	0.10100000000000001	0.29199999999999998	3.0928215876588101E-178																							SPTSSA	7.98385797083256E-27	-0.316080399835937	0.222	0.28999999999999998	1.81656720410353E-22		GLG1
TMPO	7.0890377272484996E-146	-0.43217167147629099	0.19400000000000001	0.34	1.61296875408085E-141									B2M	4.4642955897061e-50	-0.74245437627451105	0.28399999999999997	0.36599999999999999	1.01576117552583E-45																							TUBA1B	3.5503244775472699E-96	-0.316615973151952	0.90100000000000002	0.77100000000000002	8.0780532837632906E-92		IRF2BPL
TUBA1C	1.99034651113291E-264	-0.43450026341807302	1.4999999999999999E-2	0.13900000000000001	4.52863541678071e-260									FXYD6	7.78701673993294E-243	-0.750366098660467	1.6E-2	0.22	1.7717799188369401E-238																							CELF1	8.7541547301467802E-36	-0.31673438791047698	0.37	0.40400000000000003	1.9918328257503002E-31		CRIP2
SMS	8.3300032923624605E-152	-0.43565804849661999	0.26700000000000002	0.42599999999999999	1.8953256491112299E-147									RBFOX1	4.5517522875278303E-143	-0.75078522503232703	8.5999999999999993E-2	0.25900000000000001	1.03566019798121E-138																							LMAN1	1.5827627232898598E-33	-0.31696657618283303	0.255	0.31900000000000001	3.6012600243014103E-29		NUDT1
DEK	8.33664323024545E-181	-0.43568641420234999	0.55300000000000005	0.63700000000000001	1.89683643417775E-176									ANKIB1	4.3021590974175799E-94	-0.75493922717384299	0.13900000000000001	0.24299999999999999	9.78870259435421e-90																							MAP1B	6.72875051619184e-170	-0.317024961070204	0.90800000000000003	0.82399999999999995	1.5309926049491299E-165		NETO2
NR2F1	6.6370618435926505E-216	-0.43647199056471198	3.4000000000000002E-2	0.158	1.5101306812726401E-211									PEX5L	7.8688479829515895E-178	-0.75763636633035802	9.8000000000000004E-2	0.27400000000000002	1.7903989815609699E-173																							PRDX4	3.2625849828314801E-33	-0.31891356184594299	0.104	0.19900000000000001	7.4233596114364606E-29		SOD1
ZEB1	1.52454630658665E-109	-0.43667279620666699	0.15	0.26200000000000001	3.4688002113766E-105									APP	3.7954128012185E-171	-0.76050163593732101	0.14000000000000001	0.33700000000000002	8.6357027466124497E-167																							DDX1	1.01014260304842E-25	-0.31967995684247902	0.28199999999999997	0.35399999999999998	2.2983774647160701E-21		BAZ1A
NKAIN3	1.0508080443570399E-247	-0.43713392312765598	8.9999999999999993E-3	0.11700000000000001	2.3909035433255798E-243									CCND2	1.74914837326638E-252	-0.76840007152329803	0.56899999999999995	0.63500000000000001	3.9798372936929904E-248																							ELOVL4	5.9251887143582E-35	-0.31978097656207299	3.7999999999999999E-2	0.11899999999999999	1.34815818817792e-30		NUDT4
PCSK1N	6.47784023196365E-119	-0.43727500413112402	0.13100000000000001	0.247	1.47390298797869E-114									LINC00461	3.4321532836477903E-204	-0.80059497579532601	0.28199999999999997	0.47199999999999998	7.80917836628382e-200																							RPN2	5.2500740670332002E-28	-0.32057338802219898	0.253	0.34200000000000003	1.1945493524720699E-23		KDM1A
CADM3	6.4995562283547798E-182	-0.43835463206696401	0.109	0.25800000000000001	1.4788440286375601E-177									MTRNR2L12	7.1465261873137002E-83	-0.80767439728241597	0.218	0.30599999999999999	1.62604910339949E-78																							ARID4B	2.0098353628372801E-55	-0.32065261633701803	0.41099999999999998	0.45400000000000001	4.57297840106367E-51		GTSE1
HNRNPA2B1	0	-0.43878898360892399	0.79600000000000004	0.82399999999999995	0									CAMK2N1	6.29799974568606E-239	-0.81425004432219705	3.4000000000000002E-2	0.24	1.43298388213595E-234																							NEMF	3.0125995942799498E-26	-0.32089622091647801	0.26	0.32400000000000001	6.8545678568651702E-22		CENPU
MTRNR2L8	1.7408746876515501E-115	-0.44112779980172001	0.45700000000000002	0.52200000000000002	3.9610121768135697E-111									RBP1	4.9618231837111599E-181	-0.85482565430170698	0.06	0.24299999999999999	1.1289636289897999E-176																							TRIM36	9.92186015107159E-39	-0.32175508754215398	0.05	0.14399999999999999	2.2575208401733198E-34		GOLGA8B
C16orf45	5.0323001781023102E-191	-0.442562590522878	0.108	0.26300000000000001	1.14499925952362E-186									TUBB2A	3.7844565579245703E-217	-0.85567664707388702	0.193	0.40899999999999997	8.6107740062457706E-213																							TSPAN3	6.0259117517971999E-68	-0.322207189285658	0.53900000000000003	0.55100000000000005	1.37107570088642E-63		GRM8
STAT3	1.4883813837488e-120	-0.44279323841199297	0.18099999999999999	0.31	3.3865141624436403E-116									DACH1	4.7173561454963902E-209	-0.863371128455799	0.245	0.40600000000000003	1.0733400437847901E-204																							UGCG	9.3329920977758004E-31	-0.32252070642019998	0.12	0.214	2.12353569200693E-26		ASRGL1
ATP6V0E2	2.9100012904966801E-187	-0.443444936427632	9.4E-2	0.23899999999999999	6.6211259362671001E-183									RPH3A	1.3114093009654E-245	-0.87704504546598805	1.2999999999999999E-2	0.20699999999999999	2.98384958248657E-241																							TNRC6B	5.5385729019632402E-33	-0.32281537577499098	0.36299999999999999	0.41399999999999998	1.2601914923837001E-28		PPP1CB
CKAP2	1.1046939814466599E-125	-0.44389421986493999	0.111	0.22700000000000001	2.5135102159855801E-121									KIAA0101	6.2718954741622601E-163	-0.89891296125881004	0.26800000000000002	0.41799999999999998	1.42704437723614E-158																							PSMA3-AS1	3.78932662863699E-32	-0.32292793391821401	0.32500000000000001	0.38700000000000001	8.6218548781377294E-28		SPIN1
LIMCH1	7.7076056671629299E-302	-0.44559646936095298	7.0000000000000001E-3	0.13100000000000001	1.7537115174495801E-297									SH3BP5	2.7377967990467401E-273	-0.90126324541680503	4.9000000000000002E-2	0.27100000000000002	6.2293090568710397E-269																							TMEM59	8.8864398128072497E-61	-0.32305618135117598	0.53300000000000003	0.54400000000000004	2.02193165060803E-56		DBF4
ATAD2	4.4328927871894099E-278	-0.44587835016205402	1.6E-2	0.14499999999999999	1.0086160958692099E-273									NUSAP1	1.79026796782719E-161	-0.91092901858529696	4.2999999999999997E-2	0.20499999999999999	4.0733967071972101E-157																							CNPY2	3.2834209098615801E-26	-0.32391985699547798	0.24299999999999999	0.312	7.47076759620805E-22		TPM4
YWHAQ	5.3494962716251804E-236	-0.44782698674361199	0.58899999999999997	0.69199999999999995	1.21717088668288E-231									NFIX	4.4967602693764701E-255	-0.91763115617652602	9.7000000000000003E-2	0.31	1.02314786409123e-250																							DCN	1.5721079917633999E-59	-0.324942229092271	8.9999999999999993E-3	0.10100000000000001	3.5770173136592703E-55		DYNLT1
USP1	8.3666213397439595E-168	-0.44826422909425101	0.19800000000000001	0.36	1.90365735343194E-163									NNAT	2.5899141204491502E-239	-0.98513532080643795	0.51500000000000001	0.64500000000000002	5.8928315982579398E-235																							RBM5	6.2390627951330099E-28	-0.32531538320983799	0.13600000000000001	0.23300000000000001	1.41957395777661E-23		SH3PXD2A
UBE2L6	2.92030859572787E-258	-0.44911985254852999	3.4000000000000002E-2	0.17699999999999999	6.6445781478596197E-254									PDE1C	0	-0.98799040835921004	1.2999999999999999E-2	0.26500000000000001	0																							RNF145	2.0078265146973899E-31	-0.32631906928360199	0.14299999999999999	0.23400000000000001	4.5684076688909704E-27		HSPA1B
GRM8	0	-0.44932724866045598	4.0000000000000001E-3	0.14399999999999999	0									H2AFJ	2.57314340284572e-210	-0.99284351402417403	9.5000000000000001E-2	0.30099999999999999	5.8546731844948697E-206																							ERV3-1	1.04673756366121e-30	-0.32632070149138198	0.104	0.20499999999999999	2.3816419785983499E-26		C4orf48
SPTAN1	2.63430070469754E-173	-0.45040591105744898	0.126	0.27400000000000002	5.9938243933983194E-169									TUBB2B	0	-1.02473678300562	0.54100000000000004	0.73499999999999999	0																							RPS27	2.0105213155168902E-77	-0.32648040913811499	0.99399999999999999	0.96	4.5745391491955803E-73		MIF
RAC1	1.35609773103688E-128	-0.45144532591967701	0.21	0.34300000000000003	3.08552916742821E-124									DGKB	5.3101727919345998E-171	-1.0267297417289301	4.3999999999999997E-2	0.16800000000000001	1.2082236153488799E-166																							PDIA6	1.7629597084154701E-38	-0.32649800100029103	0.30499999999999999	0.36199999999999999	4.0112622245577198E-34		KCNB2
SEZ6L	6.6053648855877201E-194	-0.45199737503883503	7.3999999999999996E-2	0.214	1.50291867241777E-189									ZBTB18	0	-1.0281278776301901	0.25900000000000001	0.47299999999999998	3.2170235446185498E-308																							ENDOV	4.2518013808346399E-22	-0.32741789694783702	0.18	0.23899999999999999	9.6741236818130701E-18		GDI2
VCAN	2.9514014748463201E-282	-0.457560193339138	3.0000000000000001E-3	0.112	6.7153237757178402E-278									HIST1H4C	1.5400077745491701E-118	-1.0467642378988999	0.73899999999999999	0.72599999999999998	3.5039796894317197E-114																							RSBN1L	6.3664451385865098E-34	-0.328277718509141	0.33200000000000002	0.4	1.4485572623825899E-29		HSPD1
ZC2HC1A	4.29022755031738e-160	-0.45849011085355501	0.159	0.311	9.7615547452371303E-156									CENPF	7.40604448867434e-130	-1.0749539224504701	0.11	0.24099999999999999	1.6850973025080701E-125																							SIPA1L2	2.0780100488527099E-64	-0.329433326785189	1.7999999999999999E-2	0.13	4.72809626415458e-60		INSM1
SRI	3.0910218717719002E-41	-0.46012984240098997	0.221	0.27500000000000002	7.0330020648425999E-37									UBE2C	1.33609495639418E-137	-1.0854124051213101	6.3E-2	0.20699999999999999	3.04001685428368E-133																							RPL10A	5.4151878180557898E-135	-0.32958622369007001	0.96	0.90900000000000003	1.23211768424223e-130		UBA52
HNRNPH3	6.5246556445696305E-173	-0.46297482277482299	0.31900000000000001	0.48299999999999998	1.48455489880893E-168									KCNIP4	0	-1.11568339719498	5.8999999999999997E-2	0.32800000000000001	0																							TOP2A	7.9764972812021799E-128	-0.33143867529225501	0.35499999999999998	0.20499999999999999	1.8148924263919299E-123		UNCX
ANP32E	1.1542797243313E-173	-0.46346597585447502	0.161	0.32	2.62633265677102E-169									PCDH17	3.4150675957843701E-125	-1.1876431624371899	7.2999999999999995E-2	0.19	7.7703033006881693E-121																							BHLHE22	2.41986349247035e-30	-0.33163759494425399	0.113	0.183	5.5059154044177799E-26		CENPW
CDKN1B	5.13091675012424e-200	-0.46402118657996899	0.121	0.28199999999999997	1.16743748815577E-195									TOP2A	4.3285931183791099E-209	-1.1968879574961799	0.04	0.23200000000000001	9.8488479222479992E-205																							RP11-39E3.3	7.8329805688191E-54	-0.332544935807708	1.2E-2	0.10199999999999999	1.7822380688234099E-49		GOLGA8A
COMMD3	1.8269534279432298E-132	-0.46434587030246699	0.21199999999999999	0.35599999999999998	4.1568671345992301E-128									PTHLH	0	-1.29150798693736	7.0000000000000001E-3	0.25900000000000001	0																							EMC4	2.5313133770943401E-38	-0.33297319403874498	0.36899999999999999	0.40699999999999997	5.7594973269027396E-34		ARHGDIA
SH3GL3	0	-0.46578541244899102	1.4999999999999999E-2	0.159	0									NFIA	0	-1.3091671024984399	0.156	0.443	0																							JKAMP	1.1797895669862199E-24	-0.33303386161444698	0.20899999999999999	0.28799999999999998	2.68437520176374e-20		COA3
PRRT2	5.99823830418802e-280	-0.46741009983766002	1.2999999999999999E-2	0.13800000000000001	1.3647791613519E-275									CSRP2	0	-1.3665631998605701	0.09	0.41599999999999998	0																							RTN4	2.2016824904277399E-82	-0.33383749596366802	0.61099999999999999	0.59599999999999997	5.0094881704702297E-78		SRSF3
ODC1	3.2463008233013599E-161	-0.46847559351139401	0.112	0.247	7.3863082632575799E-157									HMGB2	0	-1.4103600387133901	0.29799999999999999	0.51800000000000002	5.3914563639772904E-308																							KPNA2	6.17031115912475e-40	-0.33431401986732101	0.28199999999999997	0.219	1.4039308980356499E-35		SH3BGRL3
H1F0	1.8471507383636001E-202	-0.46864498964289703	5.8000000000000003E-2	0.19500000000000001	4.2028220749986998E-198									EBF1	0	-1.4168484790793301	5.8999999999999997E-2	0.41499999999999998	0																							ARID4A	6.6198017576668497E-46	-0.33432078668058701	0.48399999999999999	0.52600000000000002	1.50620349392194E-41		SYT4
PGAP1	3.8949379367957502E-174	-0.46922857990657402	8.6999999999999994E-2	0.223	8.86215228759137e-170									MEG3	4.6437730180608504E-307	-1.4435900399884201	1.6E-2	0.25700000000000001	1.05659767479939E-302																							WSB1	6.0757626349388E-44	-0.335208923965716	0.35299999999999998	0.35599999999999998	1.3824182723276201E-39		CDK14
MIF	3.3532086261636198E-128	-0.469629096224634	0.35599999999999998	0.48499999999999999	7.6295555871100906E-124									RTN1	0	-1.449340017261	0.156	0.51700000000000002	0																							IDH1	3.20008555234115e-30	-0.33552439595113898	0.121	0.214	7.2811546572418304E-26		ATP5O
CCNB1	4.2561136156968E-128	-0.47182449027150097	4.5999999999999999E-2	0.13800000000000001	9.6839353097949295E-124									LINC01419	0	-1.97183800418901	1.7000000000000001E-2	0.45100000000000001	0																							SPCS1	7.2564508681487705E-57	-0.33767208267836002	0.46	0.49	1.6510602660298899E-52		NRN1
VDAC2	2.0490297886552099E-176	-0.472363281625513	0.36799999999999999	0.53200000000000003	4.6621574781271997E-172									STMN2	0	-2.4652860465631301	0.17199999999999999	0.63300000000000001	0																							CALM2	1.67382104801894e-80	-0.33783226473426498	0.95199999999999996	0.9	3.8084450305574902E-76		RP11-382A20.3
TERF2IP	5.2457533427753496E-224	-0.47492922219919598	0.60899999999999999	0.71199999999999997	1.1935662580816799E-219																																					PPIG	2.6890328019879501E-63	-0.33887340892867801	0.51300000000000001	0.53700000000000003	6.1183563343631804E-59		RASSF8
CKS1B	7.27190378476567E-153	-0.47671743498013103	0.112	0.246	1.65457626814773E-148																																					ATP6V0B	7.4728850886169199E-75	-0.33893781132226303	0.55200000000000005	0.56699999999999995	1.70030554421301e-70		ILF2
ZNF704	5.9567688599338501E-245	-0.47739878959389298	7.6999999999999999E-2	0.24099999999999999	1.35534361870075e-240																																					THUMPD3-AS1	3.88733487441747E-22	-0.34050965964961	0.155	0.222	8.8448530397620806E-18		MYT1L
ATP5B	6.7812067470786599E-196	-0.47778302501440301	0.47699999999999998	0.627	1.5429279711628101E-191																																					NHLRC3	1.2991620461709799E-33	-0.340845994823464	8.8999999999999996E-2	0.186	2.9559834036528302E-29		B2M
HELLS	1.2261654045674101E-245	-0.47897163955431299	3.3000000000000002E-2	0.16700000000000001	2.78989414501223E-241																																					CHD7	6.2622438179084399E-44	-0.34218397776236398	0.38200000000000001	0.42499999999999999	1.42484833588871E-39		SKA2
CLSPN	1.27089057944113E-219	-0.47919497173124098	0.05	0.189	2.8916573354024002E-215																																					HSPA5	3.2406294798278801E-33	-0.34308510719481999	0.28799999999999998	0.35299999999999998	7.3734042554523799E-29		RPS3A
MZT1	2.9233700310190199E-159	-0.48002329386934101	0.18	0.33200000000000002	6.6515438315775802E-155																																					C11orf58	3.0703287240454698E-69	-0.343661181202639	0.58899999999999997	0.57199999999999995	6.9859189458206497E-65		PRDX5
TUBA1A	0	-0.48059740523441702	0.95599999999999996	0.96	0																																					PCNA	8.4684541614023105E-54	-0.34386169037736097	0.38100000000000001	0.35099999999999998	1.9268273753438701E-49		C16orf45
FAM181B	0	-0.48142064649794603	1E-3	0.13700000000000001	0																																					KCNA5	1.06849463137374E-36	-0.34487957330320201	0.21299999999999999	0.248	2.4311458347646599E-32		TUBA1C
FMNL2	1.24900563835709e-210	-0.48143117606138103	9.4E-2	0.249	2.8418625289538803E-206																																					ATXN7	4.29348875087847e-40	-0.34607860745938002	8.7999999999999995E-2	0.19600000000000001	9.7689749548737896E-36		LIMCH1
HERPUD1	1.85592669968627e-140	-0.48238215560965703	0.13200000000000001	0.26100000000000001	4.2227900197961598E-136																																					PPP2R2B	1.56789484144487E-33	-0.34681661122552399	7.3999999999999996E-2	0.16300000000000001	3.5674311327395099E-29		ATAD2
TPX2	6.0145496177694504E-281	-0.48239428731008099	1.4E-2	0.14000000000000001	1.36849047453108E-276																																					EYS	9.3017054195321607E-52	-0.34700386750011197	4.5999999999999999E-2	0.161	2.1164170341061499E-47		HDAC2
PRKX	1.6790070946038399E-252	-0.48301978152867903	5.8999999999999997E-2	0.214	3.8202448423521204E-248																																					EGR1	6.24765529696219e-50	-0.347201359001515	0.36399999999999999	0.36299999999999999	1.4215290097178101E-45		PPP3CA
HSPB1	1.2003733149107201E-102	-0.483719114304412	0.17100000000000001	0.28699999999999998	2.7312094034163499E-98																																					GGH	8.2041203066023803E-32	-0.34755998157280199	0.11899999999999999	0.218	1.8666834933612399E-27		VIM
PPP3CA	2.48005873584515E-222	-0.48447559721745798	7.5999999999999998E-2	0.23	5.6428776416684799E-218																																					RBM23	6.9471405312114401E-32	-0.34855062005390203	0.14799999999999999	0.249	1.5806828850665401E-27		RTN3
HIST1H1C	4.6211018816931299E-268	-0.48523191000848998	3.7999999999999999E-2	0.186	1.05143931114164E-263																																					TM2D3	3.4047855081411001E-25	-0.34867669993048001	0.23100000000000001	0.308	7.7469084666734502E-21		GPC2
FBLN1	0	-0.48983291931052703	0.01	0.16900000000000001	0																																					ABCD4	5.37539965862583E-32	-0.349637302744083	0.125	0.22900000000000001	1.22306468432713E-27		MTERF1
LRRN1	1.13100647387719E-276	-0.49378105453153898	0.03	0.17	2.5733790300127701E-272																																					GABRB3	1.7909144252574999E-41	-0.35075900374751701	0.247	0.317	4.0748675917883798E-37		SMC3
ERC1	1.0749296324906799E-177	-0.49422782237577101	0.13400000000000001	0.28299999999999997	2.4457873928060299E-173																																					LSM5	5.5151876813991696E-75	-0.35213103510875299	0.52300000000000002	0.51500000000000001	1.25487065314875e-70		RBFOX1
BTG3	4.3616978374221302E-241	-0.49479589033891702	9.6000000000000002E-2	0.26700000000000002	9.9241710894865707E-237																																					TTLL7	2.7765495650034601E-32	-0.35311453437116802	0.14299999999999999	0.245	6.3174832252523698E-28		AFAP1
PAFAH1B3	9.1900113088597296E-175	-0.49538261400949501	0.433	0.57999999999999996	2.09100327310486e-170																																					RBM3	6.1054277612942798E-35	-0.35338015598008099	0.27300000000000002	0.35299999999999998	1.38916797852729e-30		FAM181B
TCEAL2	5.1079884062796196E-183	-0.49778639230906802	0.104	0.252	1.1622206020808001E-178																																					ERGIC3	1.36816616953674E-33	-0.35458913013468102	0.27600000000000002	0.36399999999999999	3.11298848554694E-29		RPL19
SESN3	0	-0.49852705401064801	1.7999999999999999E-2	0.182	0																																					ADGRV1	6.3785860755393697E-66	-0.35484959983938202	3.2000000000000001E-2	0.16	1.45131968976747E-61		H2AFV
SMOC1	0	-0.50107570188332795	3.0000000000000001E-3	0.13400000000000001	0																																					MYDGF	1.17846337829437e-30	-0.35549228603765698	0.18099999999999999	0.26600000000000001	2.6813577246331802E-26		RUNDC3B
CXCL14	7.9331047650372803E-218	-0.50141397189842996	7.0000000000000001E-3	0.10100000000000001	1.8050193271889301E-213																																					TMBIM6	3.3743062472290298E-64	-0.35847506262131501	0.45700000000000002	0.498	7.67755900432021e-60		RCN2
ATP6V1G2	1.16930756704842e-170	-0.50361501542166498	0.124	0.27300000000000002	2.66052550730528E-166																																					SF1	1.2876617633116E-43	-0.36129617400608599	0.373	0.42099999999999999	2.92981681006288E-39		ZNF462
DCXR	6.5439351658609496E-215	-0.50614282913682196	9.9000000000000005E-2	0.26	1.48894156828834e-210																																					BAZ2B	4.3770772507098598E-68	-0.362016345314291	0.42199999999999999	0.45600000000000002	9.9591638685401394E-64		SEPT9
UBC	6.2970311004030903E-308	-0.50667219248830397	0.63500000000000001	0.75900000000000001	1.4327634862747199E-303																																					AHI1	9.3927795642816901E-34	-0.36478496898898	0.33600000000000002	0.40400000000000003	2.13713913426101E-29		MACF1
H2AFV	7.4435654931943204E-215	-0.50676441700958297	0.38200000000000001	0.54500000000000004	1.6936344566665e-210																																					MIR99AHG	5.08386981129089e-40	-0.365346285488719	0.34899999999999998	0.376	1.1567328981630199E-35		FBLN1
GAP43	1.82905092584687E-251	-0.50892318467629005	8.9999999999999993E-3	0.11799999999999999	4.1616395715793797E-247																																					PTPRO	1.03236558888426E-44	-0.365427373969272	7.2999999999999995E-2	0.189	2.34894142438835e-40		PTMS
TYMS	0	-0.50984913725579695	2.5999999999999999E-2	0.182	0																																					TMEM147	4.3477626420130697E-37	-0.36666161291268001	0.26200000000000001	0.34100000000000003	9.8924643393723402E-33		MAP2
MAP1LC3B	3.6239351576651499E-198	-0.511399748039289	0.188	0.36099999999999999	8.2455396642355202E-194																																					RBM6	5.1853718737376203E-32	-0.36690108477564498	0.188	0.28299999999999997	1.17982766243152E-27		HLA-A
CST3	4.2569973053315197E-52	-0.511806679263903	0.26	0.33400000000000002	9.6859459688207996E-48																																					VIMP	9.6405157842686995E-33	-0.36722800231741198	0.254	0.35399999999999998	2.1935065563946602E-28		ACTL6B
RP11-354E11.2	8.7359380093912301E-264	-0.512059022427509	4.0000000000000001E-3	0.109	1.98768797527679E-259																																					PTTG1	5.6351703142075703E-58	-0.36978962850358499	0.27100000000000002	0.21199999999999999	1.2821703015916501E-53		ASPHD1
SDCCAG8	1.14856310641746E-209	-0.51211057012439598	0.188	0.36799999999999999	2.6133256360316499E-205																																					RSPO3	3.5812044871437199E-42	-0.36995756662859702	3.2000000000000001E-2	0.124	8.1483145695981202E-38		CTTNBP2
POU2F1	1.56513457776916e-180	-0.51236446499831501	9.2999999999999999E-2	0.23100000000000001	3.5611507047981602E-176																																					MKI67	1.3508082725504001E-33	-0.37127186912715499	0.11600000000000001	0.13	3.0734940625339297E-29		HIST3H2A
[truncated: 237 more rows]
[truncated: 65 more columns]

## Sheet: MSMB reg. UMAP IPA
Cluster 0							Cluster 1							Cluster 2							Cluster 3							Cluster 4							Cluster 5							Cluster 6							Cluster 7
[truncated: 194 more rows]
[truncated: 65 more columns]

[truncated: 10 more sheets: MSMB metab. UMAP DEG, MSMB metab. UMAP IPA, MSMB metab. UMAP unique DEG, MSMB metab. UMAP unique IPA, MSMB metab. cluster14 Metascape, RMB metab. UMAP DEG, RMB metab. UMAP IPA, RMB metab. UMAP unique DEG, RMB metab. UMAP unique IPA, RMB metab. cluster5 Metascape]
