# Supplementary material for: Group-specific cellular metabolism in Medulloblastoma
Source: J Transl Med. 2023 Jun 5;21:363. doi: 10.1186/s12967-023-04211-6 (PMC10242934; doi:10.1186/s12967-023-04211-6)
Supplement: Supplementary file 8 — Additional file 8: Table S7. Mutated metabolic genes detected within the scope of the nDNA analysis and GO terms of the according genes. Pages one and two refer to genes detected using the list of metabolic genes from ccmGDB. Results of the second version based on genes from Rosario et al. are listed on pages three and four. [file 12967_2023_4211_MOESM8_ESM.xlsx]

## Sheet: ccmGDB genes
Gene	Number of mutated samples
CTNNB1	32
TP53	25
MUC16	17
CREBBP	17
PTEN	14
NME5	11
FBXW7	10
PIK3CA	9
MUC17	8
PRKAR1A	7
IDH1	6
MED12	6
APOB	6
PABPC1	6
XPO1	5
GNAS	5
ACSL6	4
NUP210	4
SIN3A	4
PAX6	4
PLCE1	4
ABCB1	4
TPO	4
MUC12	3
DBH	3
PIK3R1	3
DDX6	3
NUP214	3
NOS1	3
CHST6	3
PFAS	3
TEAD1	3
AOC3	3
AKR1C4	3
ADCY4	3
ARSI	3
ABCC3	3
TNKS1BP1	3
PRKACA	3
SMPD4	3
TPH2	3
CHDH	3
EP300	3
ACAN	3
PDE11A	3
LCT	3
PI4KA	3
TPTE2	3
YAP1	3
MUC4	2
AKT1	2
EDC4	2
PSMC3	2
EIF3G	2
GPAM	2
FAH	2
UGT2A3	1
SDHA	1
GBA	1
SLC25A13	1
ABCB11	1
PIK3CD	1

## Sheet: ccmGDB GO terms
Category	ID	Name	p-value	-log(p-value)	q-value Bonferroni	q-value FDR B&H	q-value FDR B&Y	Hit Count in Query List	Hit Count in Genome	Hit in Query List
GO: Molecular Function	GO:0019904	protein domain specific binding	5.7790000000000001E-4	3.2381473055336167	0.33	0.33	2.2850000000000001	14	911	MUC17,PIK3R1,PRKACA,PRKAR1A,TNKS1BP1,PAX6,XPO1,GNAS,CTNNB1,PTEN,CREBBP,MED12,TP53,DDX6
GO: Molecular Function	GO:0052742	phosphatidylinositol kinase activity	4.1079999999999997E-3	2.3863695650747596	2.3460000000000001	1.173	8.1229999999999993	4	35	PIK3CA,PIK3CD,PIK3R1,PI4KA
GO: Molecular Function	GO:0051800	phosphatidylinositol-3,4-bisphosphate 3-phosphatase activity	9.5189999999999997E-3	2.0214086731799252	5.4349999999999996	1.4430000000000001	9.9960000000000004	2	2	TPTE2,PTEN
GO: Molecular Function	GO:0008022	protein C-terminus binding	1.123E-2	1.9496202437385421	6.4139999999999997	1.4430000000000001	9.9960000000000004	7	247	YAP1,PIK3R1,CTNNB1,PABPC1,MED12,EP300,TP53
GO: Molecular Function	GO:0008559	ABC-type xenobiotic transporter activity	1.264E-2	1.8982529260536338	7.2169999999999996	1.4430000000000001	9.9960000000000004	3	15	ABCC3,ABCB11,ABCB1
GO: Molecular Function	GO:0015432	ABC-type bile acid transporter activity	5.672E-2	1.2462637778249899	32.380000000000003	2.472	17.12	2	4	ABCC3,ABCB11
GO: Molecular Function	GO:0004348	glucosylceramidase activity	5.672E-2	1.2462637778249899	32.380000000000003	2.472	17.12	2	4	GBA1,LCT
GO: Molecular Function	GO:0030197	extracellular matrix constituent, lubricant activity	5.672E-2	1.2462637778249899	32.380000000000003	2.472	17.12	2	4	MUC17,MUC4
GO: Molecular Function	GO:0033283	ATPase-coupled organic acid transmembrane transporter activity	5.672E-2	1.2462637778249899	32.380000000000003	2.472	17.12	2	4	ABCC3,ABCB11
GO: Molecular Function	GO:0033285	ATPase-coupled monocarboxylic acid transmembrane transporter activity	5.672E-2	1.2462637778249899	32.380000000000003	2.472	17.12	2	4	ABCC3,ABCB11
GO: Molecular Function	GO:0033284	ATPase-coupled carboxylic acid transmembrane transporter activity	5.672E-2	1.2462637778249899	32.380000000000003	2.472	17.12	2	4	ABCC3,ABCB11
GO: Molecular Function	GO:0001221	transcription coregulator binding	6.2359999999999999E-2	1.2050938934831958	35.61	2.472	17.12	5	135	PAX6,CTNNB1,CREBBP,EP300,TP53
GO: Molecular Function	GO:0031625	ubiquitin protein ligase binding	6.2390000000000001E-2	1.2048850143696368	35.619999999999997	2.472	17.12	7	323	PIK3R1,PRKACA,PRKAR1A,PAX6,TP53,ABCB1,FBXW7
GO: Molecular Function	GO:0004497	monooxygenase activity	6.4589999999999995E-2	1.1898347154568505	36.880000000000003	2.472	17.12	5	136	TPH2,AKT1,DBH,AKR1C4,NOS1
GO: Molecular Function	GO:0140297	DNA-binding transcription factor binding	6.4939999999999998E-2	1.1874877157100174	37.08	2.472	17.12	9	573	YAP1,PIK3R1,SIN3A,XPO1,CTNNB1,CREBBP,MED12,EP300,TP53
GO: Molecular Function	GO:0016303	1-phosphatidylinositol-3-kinase activity	7.0480000000000001E-2	1.1519341045960085	40.25	2.5150000000000001	17.420000000000002	3	26	PIK3CA,PIK3CD,PIK3R1
GO: Molecular Function	GO:0008134	transcription factor binding	8.6569999999999994E-2	1.0626325824827105	49.43	2.5649999999999999	17.760000000000002	10	740	YAP1,PIK3R1,SIN3A,PAX6,XPO1,CTNNB1,CREBBP,MED12,EP300,TP53
GO: Molecular Function	GO:0044389	ubiquitin-like protein ligase binding	9.0870000000000006E-2	1.0415794719474818	51.89	2.5649999999999999	17.760000000000002	7	343	PIK3R1,PRKACA,PRKAR1A,PAX6,TP53,ABCB1,FBXW7
GO: Molecular Function	GO:0004336	galactosylceramidase activity	9.4339999999999993E-2	1.025304128090317	53.87	2.5649999999999999	17.760000000000002	2	5	GBA1,LCT
GO: Molecular Function	GO:0106017	phosphatidylinositol-3,4-bisphosphate phosphatase activity	9.4339999999999993E-2	1.025304128090317	53.87	2.5649999999999999	17.760000000000002	2	5	TPTE2,PTEN
GO: Molecular Function	GO:0016314	phosphatidylinositol-3,4,5-trisphosphate 3-phosphatase activity	9.4339999999999993E-2	1.025304128090317	53.87	2.5649999999999999	17.760000000000002	2	5	TPTE2,PTEN
GO: Molecular Function	GO:0035004	phosphatidylinositol 3-kinase activity	0.13270000000000001	0.87712907713556443	75.77	3.444	23.85	3	32	PIK3CA,PIK3CD,PIK3R1
GO: Molecular Function	GO:0015125	bile acid transmembrane transporter activity	0.15939999999999999	0.79751168293990649	91	3.7919999999999998	26.26	3	34	ABCC3,ABCB11,AKR1C4
GO: Molecular Function	GO:0042910	xenobiotic transmembrane transporter activity	0.15939999999999999	0.79751168293990649	91	3.7919999999999998	26.26	3	34	ABCC3,ABCB11,ABCB1
GO: Molecular Function	GO:0035005	1-phosphatidylinositol-4-phosphate 3-kinase activity	0.1973	0.70487291474780878	112.7	4.3330000000000002	30.01	2	7	PIK3CA,PIK3CD
GO: Molecular Function	GO:0046934	phosphatidylinositol-4,5-bisphosphate 3-kinase activity	0.1973	0.70487291474780878	112.7	4.3330000000000002	30.01	2	7	PIK3CA,PIK3CD
GO: Molecular Function	GO:0016491	oxidoreductase activity	0.22969999999999999	0.63883900480497391	131.19999999999999	4.8579999999999997	33.64	10	834	TPO,CHDH,AOC3,TPH2,AKT1,DBH,AKR1C4,IDH1,NOS1,SDHA
GO: Molecular Function	GO:0008081	phosphoric diester hydrolase activity	0.29630000000000001	0.52826834851994886	169.2	5.4269999999999996	37.58	4	103	SMPD4,GNAS,PLCE1,PDE11A
GO: Molecular Function	GO:0035255	ionotropic glutamate receptor binding	0.3004	0.52230007166786918	171.5	5.4269999999999996	37.58	3	42	GNAS,CTNNB1,PTEN
GO: Molecular Function	GO:0097718	disordered domain specific binding	0.3004	0.52230007166786918	171.5	5.4269999999999996	37.58	3	42	CTNNB1,CREBBP,TP53
GO: Molecular Function	GO:0046943	carboxylic acid transmembrane transporter activity	0.30149999999999999	0.52071268352382993	172.2	5.4269999999999996	37.58	5	189	ABCC3,SLC25A13,ABCB11,AKR1C4,ABCB1
GO: Molecular Function	GO:0005342	organic acid transmembrane transporter activity	0.30890000000000001	0.51018209169854933	176.4	5.4269999999999996	37.58	5	190	ABCC3,SLC25A13,ABCB11,AKR1C4,ABCB1
GO: Molecular Function	GO:0005319	lipid transporter activity	0.3165	0.49962628564662609	180.7	5.4269999999999996	37.58	5	191	ABCC3,ABCB11,APOB,AKR1C4,ABCB1
GO: Molecular Function	GO:0032559	adenyl ribonucleotide binding	0.33050000000000002	0.48082853617834093	188.7	5.4269999999999996	37.58	14	1606	ACSL6,ABCC3,ADCY4,PIK3CA,PIK3CD,PI4KA,PRKACA,PRKAR1A,PSMC3,ABCB11,PFAS,AKT1,DDX6,ABCB1
GO: Molecular Function	GO:0052812	phosphatidylinositol-3,4-bisphosphate 5-kinase activity	0.33689999999999998	0.47249898901887982	192.4	5.4269999999999996	37.58	2	9	PIK3CA,PIK3CD
GO: Molecular Function	GO:0061629	RNA polymerase II-specific DNA-binding transcription factor binding	0.34310000000000002	0.46457928194382664	195.9	5.4269999999999996	37.58	7	426	PIK3R1,SIN3A,CTNNB1,CREBBP,MED12,EP300,TP53
GO: Molecular Function	GO:0003713	transcription coactivator activity	0.35659999999999997	0.44781866116066421	203.6	5.4269999999999996	37.58	6	304	YAP1,SIN3A,CTNNB1,CREBBP,MED12,EP300
GO: Molecular Function	GO:0030554	adenyl nucleotide binding	0.36120000000000002	0.44225225835853177	206.2	5.4269999999999996	37.58	14	1620	ACSL6,ABCC3,ADCY4,PIK3CA,PIK3CD,PI4KA,PRKACA,PRKAR1A,PSMC3,ABCB11,PFAS,AKT1,DDX6,ABCB1
GO: Molecular Function	GO:0034040	ATPase-coupled lipid transmembrane transporter activity	0.42030000000000001	0.37644060999456297	240	6	41.55	2	10	ABCC3,ABCB11
GO: Molecular Function	GO:0052813	phosphatidylinositol bisphosphate kinase activity	0.42030000000000001	0.37644060999456297	240	6	41.55	2	10	PIK3CA,PIK3CD
GO: Molecular Function	GO:0016705	oxidoreductase activity, acting on paired donors, with incorporation or reduction of molecular oxygen	0.46760000000000002	0.33012549751019749	267	6.5119999999999996	45.1	5	208	TPH2,AKT1,DBH,AKR1C4,NOS1
GO: Molecular Function	GO:0140359	ABC-type transporter activity	0.50390000000000001	0.29765564164423131	287.7	6.6529999999999996	46.07	3	50	ABCC3,ABCB11,ABCB1
GO: Molecular Function	GO:0005049	nuclear export signal receptor activity	0.51259999999999994	0.29022139815177483	292.7	6.6529999999999996	46.07	2	11	NUP214,XPO1
GO: Molecular Function	GO:0034594	phosphatidylinositol trisphosphate phosphatase activity	0.51259999999999994	0.29022139815177483	292.7	6.6529999999999996	46.07	2	11	TPTE2,PTEN
GO: Molecular Function	GO:0005524	ATP binding	0.69799999999999995	0.15614457737683893	398.6	8.8569999999999993	61.34	13	1526	ACSL6,ABCC3,ADCY4,PIK3CA,PIK3CD,PI4KA,PRKACA,PSMC3,ABCB11,PFAS,AKT1,DDX6,ABCB1
GO: Molecular Function	GO:0016709	oxidoreductase activity, acting on paired donors, with incorporation or reduction of molecular oxygen, NAD(P)H as one donor, and incorporation of one atom of oxygen	0.77939999999999998	0.1082395985433285	445	9.6739999999999995	67	3	58	AKT1,AKR1C4,NOS1
GO: Molecular Function	GO:0004517	nitric-oxide synthase activity	0.84309999999999996	7.4120910698499201E-2	481.4	10.24	70.94	2	14	AKT1,NOS1
GO: Molecular Function	GO:0050661	NADP binding	0.94689999999999996	2.3695883447997189E-2	540.70000000000005	11.26	78.010000000000005	3	62	AKR1C4,IDH1,NOS1
GO: Molecular Function	GO:0043560	insulin receptor substrate binding	0.97089999999999999	1.2825498912458313E-2	554.4	11.31	78.349999999999994	2	15	PIK3CA,PIK3R1
GO: Molecular Function	GO:0016307	phosphatidylinositol phosphate kinase activity	1.107	-4.4147620878722801E-2	632.29999999999995	12.65	87.58	2	16	PIK3CA,PIK3CD
GO: Molecular Function	GO:0019901	protein kinase binding	1.228	-8.9198366805148865E-2	701.4	13.49	93.45	9	855	ADCY4,PIK3R1,PRKACA,PRKAR1A,AKT1,PAX6,CTNNB1,PTEN,TP53
GO: Molecular Function	GO:0005161	platelet-derived growth factor receptor binding	1.2529999999999999	-9.7951070994149958E-2	715.2	13.49	93.45	2	17	PIK3R1,PTEN
GO: Molecular Function	GO:0005159	insulin-like growth factor receptor binding	1.2529999999999999	-9.7951070994149958E-2	715.2	13.49	93.45	2	17	PIK3R1,GNAS
GO: Molecular Function	GO:1901618	organic hydroxy compound transmembrane transporter activity	1.292	-0.1112625136590653	737.5	13.66	94.59	3	69	ABCC3,ABCB11,AKR1C4
GO: Molecular Function	GO:0008422	beta-glucosidase activity	1.4059999999999999	-0.14798532068380513	803	14.6	101.1	2	18	GBA1,LCT
GO: Molecular Function	GO:0004691	cAMP-dependent protein kinase activity	1.569	-0.19562294358693666	895.7	15.83	109.7	2	19	PRKACA,PRKAR1A
GO: Molecular Function	GO:0035254	glutamate receptor binding	1.581	-0.19893186993220904	902.5	15.83	109.7	3	74	GNAS,CTNNB1,PTEN
GO: Molecular Function	GO:0005507	copper ion binding	1.7070000000000001	-0.23223352111473364	974.5	16.52	114.4	3	76	AOC3,DBH,TP53
GO: Molecular Function	GO:0008028	monocarboxylic acid transmembrane transporter activity	1.7070000000000001	-0.23223352111473364	974.5	16.52	114.4	3	76	ABCC3,ABCB11,AKR1C4
GO: Molecular Function	GO:0004016	adenylate cyclase activity	1.7390000000000001	-0.24029958200271248	993.2	16.55	114.6	2	20	ADCY4,GNAS
GO: Molecular Function	GO:0002039	p53 binding	1.772	-0.24846371755103194	1000	16.59	114.9	3	77	CREBBP,EP300,TP53
GO: Molecular Function	GO:0004690	cyclic nucleotide-dependent protein kinase activity	1.919	-0.28307497473547155	1000	17.670000000000002	122.4	2	21	PRKACA,PRKAR1A
GO: Molecular Function	GO:0003682	chromatin binding	1.98	-0.2966651902615311	1000	17.940000000000001	124.3	8	740	YAP1,SIN3A,PAX6,CTNNB1,CREBBP,MED12,EP300,TP53
GO: Molecular Function	GO:0070402	NADPH binding	2.5070000000000001	-0.39915433395821653	1000	20.68	143.19999999999999	2	24	AKR1C4,NOS1
GO: Molecular Function	GO:0140657	ATP-dependent activity	2.5139999999999998	-0.40036527334993893	1000	20.68	143.19999999999999	7	600	ACSL6,ABCC3,PSMC3,ABCB11,TP53,DDX6,ABCB1
GO: Molecular Function	GO:0019900	kinase binding	2.5649999999999999	-0.40908736944783508	1000	20.68	143.19999999999999	9	952	ADCY4,PIK3R1,PRKACA,PRKAR1A,AKT1,PAX6,CTNNB1,PTEN,TP53
GO: Molecular Function	GO:0046332	SMAD binding	2.5950000000000002	-0.41413736218447667	1000	20.68	143.19999999999999	3	88	PAX6,CTNNB1,CREBBP
GO: Molecular Function	GO:0031683	G-protein beta/gamma-subunit complex binding	2.7189999999999999	-0.43440920758750012	1000	20.68	143.19999999999999	2	25	ADCY4,GNAS
GO: Molecular Function	GO:0016922	nuclear receptor binding	2.9390000000000001	-0.46819958607261258	1000	20.68	143.19999999999999	4	191	PIK3R1,CTNNB1,MED12,EP300
GO: Molecular Function	GO:0001091	RNA polymerase II general transcription initiation factor binding	2.94	-0.46834733041215726	1000	20.68	143.19999999999999	2	26	CREBBP,TP53
GO: Molecular Function	GO:0015926	glucosidase activity	2.94	-0.46834733041215726	1000	20.68	143.19999999999999	2	26	GBA1,LCT
GO: Molecular Function	GO:0080079	cellobiose glucosidase activity	3.1150000000000002	-0.49345805099518847	1000	20.68	143.19999999999999	1	1	LCT
GO: Molecular Function	GO:0004642	phosphoribosylformylglycinamidine synthase activity	3.1150000000000002	-0.49345805099518847	1000	20.68	143.19999999999999	1	1	PFAS
GO: Molecular Function	GO:0015126	canalicular bile acid transmembrane transporter activity	3.1150000000000002	-0.49345805099518847	1000	20.68	143.19999999999999	1	1	ABCB11
GO: Molecular Function	GO:0120300	peptide lactyltransferase activity	3.1150000000000002	-0.49345805099518847	1000	20.68	143.19999999999999	1	1	EP300
GO: Molecular Function	GO:0120301	histone lactyltransferase activity	3.1150000000000002	-0.49345805099518847	1000	20.68	143.19999999999999	1	1	EP300
GO: Molecular Function	GO:0008812	choline dehydrogenase activity	3.1150000000000002	-0.49345805099518847	1000	20.68	143.19999999999999	1	1	CHDH
GO: Molecular Function	GO:0004334	fumarylacetoacetase activity	3.1150000000000002	-0.49345805099518847	1000	20.68	143.19999999999999	1	1	FAH
GO: Molecular Function	GO:0004447	iodide peroxidase activity	3.1150000000000002	-0.49345805099518847	1000	20.68	143.19999999999999	1	1	TPO
GO: Molecular Function	GO:0015164	glucuronoside transmembrane transporter activity	3.1150000000000002	-0.49345805099518847	1000	20.68	143.19999999999999	1	1	ABCC3
GO: Molecular Function	GO:0050290	sphingomyelin phosphodiesterase D activity	3.1150000000000002	-0.49345805099518847	1000	20.68	143.19999999999999	1	1	SMPD4
GO: Molecular Function	GO:0140069	histone butyryltransferase activity	3.1150000000000002	-0.49345805099518847	1000	20.68	143.19999999999999	1	1	EP300
GO: Molecular Function	GO:0140068	histone crotonyltransferase activity	3.1150000000000002	-0.49345805099518847	1000	20.68	143.19999999999999	1	1	EP300
GO: Molecular Function	GO:0140749	phlorizin hydrolase activity	3.1150000000000002	-0.49345805099518847	1000	20.68	143.19999999999999	1	1	LCT
GO: Molecular Function	GO:0061920	protein propionyltransferase activity	3.1150000000000002	-0.49345805099518847	1000	20.68	143.19999999999999	1	1	EP300
GO: Molecular Function	GO:0000016	lactase activity	3.1150000000000002	-0.49345805099518847	1000	20.68	143.19999999999999	1	1	LCT
GO: Molecular Function	GO:0050660	flavin adenine dinucleotide binding	3.2229999999999999	-0.50826030551233448	1000	21.15	146.5	3	95	CHDH,NOS1,SDHA
GO: Molecular Function	GO:0034593	phosphatidylinositol bisphosphate phosphatase activity	3.4060000000000001	-0.53224464362658219	1000	22.1	153	2	28	TPTE2,PTEN
GO: Molecular Function	GO:0035035	histone acetyltransferase binding	3.6509999999999998	-0.56241183294972741	1000	23.16	160.4	2	29	PAX6,TP53
GO: Molecular Function	GO:0017056	structural constituent of nuclear pore	3.6509999999999998	-0.56241183294972741	1000	23.16	160.4	2	29	NUP210,NUP214
GO: Molecular Function	GO:0045296	cadherin binding	4.1219999999999999	-0.61510798744319406	1000	25.85	179	5	341	PI4KA,TNKS1BP1,IDH1,CTNNB1,DDX6
GO: Molecular Function	GO:0140142	nucleocytoplasmic carrier activity	4.1639999999999997	-0.61951072083849856	1000	25.85	179	2	31	NUP214,XPO1
GO: Molecular Function	GO:0019903	protein phosphatase binding	4.4080000000000004	-0.6442415858437287	1000	27.06	187.4	4	214	PIK3R1,AKT1,CTNNB1,TP53
GO: Molecular Function	GO:0042578	phosphoric ester hydrolase activity	4.633	-0.66586230020315518	1000	28.14	194.9	6	503	TPTE2,SMPD4,GNAS,PTEN,PLCE1,PDE11A
GO: Molecular Function	GO:0008013	beta-catenin binding	4.74	-0.67577834167408513	1000	28.49	197.3	3	109	CTNNB1,MED12,EP300
GO: Molecular Function	GO:0042626	ATPase-coupled transmembrane transporter activity	4.9859999999999998	-0.69775227416775465	1000	29.66	205.4	3	111	ABCC3,ABCB11,ABCB1
GO: Molecular Function	GO:0052866	phosphatidylinositol phosphate phosphatase activity	5.2859999999999996	-0.72312715879569156	1000	31.12	215.5	2	35	TPTE2,PTEN
GO: Molecular Function	GO:0051219	phosphoprotein binding	5.7709999999999999	-0.76125107430866268	1000	32.19	223	3	117	PIK3R1,NOS1,FBXW7
GO: Molecular Function	GO:0106226	peptide 2-hydroxyisobutyryltransferase activity	6.202	-0.79253176190130759	1000	32.19	223	1	2	EP300
GO: Molecular Function	GO:0004450	isocitrate dehydrogenase (NADP+) activity	6.202	-0.79253176190130759	1000	32.19	223	1	2	IDH1
GO: Molecular Function	GO:0140064	peptide crotonyltransferase activity	6.202	-0.79253176190130759	1000	32.19	223	1	2	EP300
GO: Molecular Function	GO:0140065	peptide butyryltransferase activity	6.202	-0.79253176190130759	1000	32.19	223	1	2	EP300
GO: Molecular Function	GO:0050295	steryl-beta-glucosidase activity	6.202	-0.79253176190130759	1000	32.19	223	1	2	GBA1
GO: Molecular Function	GO:0052593	tryptamine:oxygen oxidoreductase (deaminating) activity	6.202	-0.79253176190130759	1000	32.19	223	1	2	AOC3
GO: Molecular Function	GO:0052594	aminoacetone:oxygen oxidoreductase(deaminating) activity	6.202	-0.79253176190130759	1000	32.19	223	1	2	AOC3
GO: Molecular Function	GO:0017042	glycosylceramidase activity	6.202	-0.79253176190130759	1000	32.19	223	1	2	LCT
GO: Molecular Function	GO:0000515	aspartate:glutamate, proton antiporter activity	6.202	-0.79253176190130759	1000	32.19	223	1	2	SLC25A13
GO: Molecular Function	GO:0000514	3-sulfino-L-alanine: proton, glutamate antiporter activity	6.202	-0.79253176190130759	1000	32.19	223	1	2	SLC25A13
GO: Molecular Function	GO:0051717	inositol-1,3,4,5-tetrakisphosphate 3-phosphatase activity	6.202	-0.79253176190130759	1000	32.19	223	1	2	PTEN
GO: Molecular Function	GO:0004510	tryptophan 5-monooxygenase activity	6.202	-0.79253176190130759	1000	32.19	223	1	2	TPH2
GO: Molecular Function	GO:0030551	cyclic nucleotide binding	7.1989999999999998	-0.8572721735640414	1000	37.03	256.5	2	41	PRKAR1A,PDE11A
GO: Molecular Function	GO:0016849	phosphorus-oxygen lyase activity	7.5439999999999996	-0.87760167972927194	1000	38.46	266.39999999999998	2	42	ADCY4,GNAS
GO: Molecular Function	GO:0051721	protein phosphatase 2A binding	7.8959999999999999	-0.89740713966158037	1000	39.549999999999997	273.89999999999998	2	43	AKT1,TP53
GO: Molecular Function	GO:0009975	cyclase activity	7.8959999999999999	-0.89740713966158037	1000	39.549999999999997	273.89999999999998	2	43	ADCY4,GNAS
GO: Molecular Function	GO:0003712	transcription coregulator activity	7.984	-0.90222052827931465	1000	39.64	274.60000000000002	6	564	YAP1,SIN3A,CTNNB1,CREBBP,MED12,EP300
GO: Molecular Function	GO:0004402	histone acetyltransferase activity	8.6229999999999993	-0.93565838610063412	1000	41.57	287.89999999999998	2	45	CREBBP,EP300
GO: Molecular Function	GO:0031490	chromatin DNA binding	8.7270000000000003	-0.94086497596672169	1000	41.57	287.89999999999998	3	136	PAX6,CREBBP,EP300
GO: Molecular Function	GO:0015462	ABC-type protein transporter activity	9.2889999999999997	-0.96796896287869227	1000	41.57	287.89999999999998	1	3	ABCB1
GO: Molecular Function	GO:1901680	sulfur-containing amino acid secondary active transmembrane transporter activity	9.2889999999999997	-0.96796896287869227	1000	41.57	287.89999999999998	1	3	SLC25A13
GO: Molecular Function	GO:0004118	cGMP-stimulated cyclic-nucleotide phosphodiesterase activity	9.2889999999999997	-0.96796896287869227	1000	41.57	287.89999999999998	1	3	PDE11A
GO: Molecular Function	GO:0099038	ceramide floppase activity	9.2889999999999997	-0.96796896287869227	1000	41.57	287.89999999999998	1	3	ABCB1
GO: Molecular Function	GO:0071714	icosanoid transmembrane transporter activity	9.2889999999999997	-0.96796896287869227	1000	41.57	287.89999999999998	1	3	ABCC3
GO: Molecular Function	GO:0008177	succinate dehydrogenase (ubiquinone) activity	9.2889999999999997	-0.96796896287869227	1000	41.57	287.89999999999998	1	3	SDHA
GO: Molecular Function	GO:0004500	dopamine beta-monooxygenase activity	9.2889999999999997	-0.96796896287869227	1000	41.57	287.89999999999998	1	3	DBH
GO: Molecular Function	GO:0016822	hydrolase activity, acting on acid carbon-carbon bonds	9.2889999999999997	-0.96796896287869227	1000	41.57	287.89999999999998	1	3	FAH
GO: Molecular Function	GO:0016823	hydrolase activity, acting on acid carbon-carbon bonds, in ketonic substances	9.2889999999999997	-0.96796896287869227	1000	41.57	287.89999999999998	1	3	FAH
GO: Molecular Function	GO:0050816	phosphothreonine residue binding	9.2889999999999997	-0.96796896287869227	1000	41.57	287.89999999999998	1	3	FBXW7
GO: Molecular Function	GO:0016887	ATP hydrolysis activity	9.3859999999999992	-0.97248054987647581	1000	41.57	287.89999999999998	5	416	ABCC3,PSMC3,ABCB11,DDX6,ABCB1
GO: Molecular Function	GO:0019902	phosphatase binding	9.391	-0.9727118405470665	1000	41.57	287.89999999999998	4	266	PIK3R1,AKT1,CTNNB1,TP53
GO: Molecular Function	GO:0061733	peptide-lysine-N-acetyltransferase activity	9.766	-0.98971671994810473	1000	42.9	297.10000000000002	2	48	CREBBP,EP300
GO: Molecular Function	GO:0008138	protein tyrosine/serine/threonine phosphatase activity	10.16	-1.0068937079479006	1000	44.29	306.7	2	49	TPTE2,PTEN
GO: Molecular Function	GO:0016614	oxidoreductase activity, acting on CH-OH group of donors	10.78	-1.0326187608507198	1000	46.45	321.7	3	147	CHDH,AKR1C4,IDH1
GO: Molecular Function	GO:0001223	transcription coactivator binding	10.97	-1.0402066275747111	1000	46.45	321.7	2	51	CREBBP,EP300
GO: Molecular Function	GO:1990782	protein tyrosine kinase binding	11.18	-1.0484418035504044	1000	46.45	321.7	3	149	PIK3R1,PTEN,TP53
GO: Molecular Function	GO:0004712	protein serine/threonine/tyrosine kinase activity	11.39	-1.0565237240791003	1000	46.45	321.7	2	52	PRKACA,AKT1
GO: Molecular Function	GO:0030331	nuclear estrogen receptor binding	12.24	-1.0877814178095424	1000	46.45	321.7	2	54	PIK3R1,CTNNB1
GO: Molecular Function	GO:0016635	oxidoreductase activity, acting on the CH-CH group of donors, quinone or related compound as acceptor	12.37	-1.0923696996291206	1000	46.45	321.7	1	4	SDHA
GO: Molecular Function	GO:0047042	androsterone dehydrogenase (B-specific) activity	12.37	-1.0923696996291206	1000	46.45	321.7	1	4	AKR1C4
GO: Molecular Function	GO:0140585	promoter-enhancer loop anchoring activity	12.37	-1.0923696996291206	1000	46.45	321.7	1	4	MED12
GO: Molecular Function	GO:0051430	corticotropin-releasing hormone receptor 1 binding	12.37	-1.0923696996291206	1000	46.45	321.7	1	4	GNAS
GO: Molecular Function	GO:0004366	glycerol-3-phosphate O-acyltransferase activity	12.37	-1.0923696996291206	1000	46.45	321.7	1	4	GPAM
GO: Molecular Function	GO:0045703	ketoreductase activity	12.37	-1.0923696996291206	1000	46.45	321.7	1	4	AKR1C4
GO: Molecular Function	GO:0052595	aliphatic amine oxidase activity	12.37	-1.0923696996291206	1000	46.45	321.7	1	4	AOC3
GO: Molecular Function	GO:0052596	phenethylamine:oxygen oxidoreductase (deaminating) activity	12.37	-1.0923696996291206	1000	46.45	321.7	1	4	AOC3
GO: Molecular Function	GO:0046623	sphingolipid floppase activity	12.37	-1.0923696996291206	1000	46.45	321.7	1	4	ABCB1
GO: Molecular Function	GO:0034617	tetrahydrobiopterin binding	12.37	-1.0923696996291206	1000	46.45	321.7	1	4	NOS1
GO: Molecular Function	GO:0102420	sn-1-glycerol-3-phosphate C16:0-DCA-CoA acyl transferase activity	12.37	-1.0923696996291206	1000	46.45	321.7	1	4	GPAM
GO: Molecular Function	GO:0005176	ErbB-2 class receptor binding	12.37	-1.0923696996291206	1000	46.45	321.7	1	4	MUC4
GO: Molecular Function	GO:0140848	amino acid:monoatomic cation antiporter activity	12.37	-1.0923696996291206	1000	46.45	321.7	1	4	SLC25A13
GO: Molecular Function	GO:0000104	succinate dehydrogenase activity	12.37	-1.0923696996291206	1000	46.45	321.7	1	4	SDHA
GO: Molecular Function	GO:0045130	keratan sulfotransferase activity	12.37	-1.0923696996291206	1000	46.45	321.7	1	4	CHST6
GO: Molecular Function	GO:0047743	chlordecone reductase activity	12.37	-1.0923696996291206	1000	46.45	321.7	1	4	AKR1C4
GO: Molecular Function	GO:0044325	transmembrane transporter binding	12.64	-1.1017470739463662	1000	47.01	325.60000000000002	3	156	CTNNB1,NOS1,TP53
GO: Molecular Function	GO:0001046	core promoter sequence-specific DNA binding	12.68	-1.1031192535457139	1000	47.01	325.60000000000002	2	55	PAX6,TP53
GO: Molecular Function	GO:1901682	sulfur compound transmembrane transporter activity	13.12	-1.1179338350396415	1000	48.34	334.8	2	56	ABCC3,SLC25A13
GO: Molecular Function	GO:0034212	peptide N-acetyltransferase activity	13.57	-1.1325798476597371	1000	49.68	344.1	2	57	CREBBP,EP300
GO: Biological Process	GO:0033993	response to lipid	4.7130000000000002E-10	9.3267025602403635	1.804E-6	1.804E-6	1.592E-5	25	1567	TPO,ACSL6,ABCC3,PIK3CA,YAP1,PIK3R1,TPH2,GBA1,ABCB11,AKT1,APOB,DBH,AKR1C4,PAX6,IDH1,XPO1,GNAS,CTNNB1,TEAD1,PTEN,MUC4,NOS1,EP300,TP53,ABCB1
GO: Biological Process	GO:0014070	response to organic cyclic compound	1.105E-9	8.9566377219788702	4.2300000000000002E-6	2.1150000000000001E-6	1.8669999999999999E-5	25	1628	ACSL6,ABCC3,PIK3CA,YAP1,PIK3R1,ACAN,PRKACA,TPH2,GBA1,ABCB11,AKT1,APOB,DBH,AKR1C4,SIN3A,IDH1,GNAS,CTNNB1,PTEN,MUC4,NOS1,CREBBP,EP300,TP53,ABCB1
GO: Biological Process	GO:0009725	response to hormone	2.0209999999999999E-9	8.6944336864846967	7.7330000000000003E-6	2.5780000000000001E-6	2.2750000000000001E-5	23	1370	ACSL6,PIK3CA,YAP1,PIK3R1,PRKACA,TPH2,GBA1,ABCB11,GPAM,AKT1,APOB,DBH,AKR1C4,PAX6,IDH1,GNAS,CTNNB1,PTEN,LCT,MUC4,NOS1,EP300,ABCB1
GO: Biological Process	GO:0009410	response to xenobiotic stimulus	6.0559999999999998E-9	8.217814133507984	2.3180000000000002E-5	5.7939999999999999E-6	5.1150000000000003E-5	18	785	ABCC3,PIK3R1,ACAN,ABCB11,PFAS,APOB,DBH,AKR1C4,PAX6,XPO1,GNAS,CTNNB1,PTEN,LCT,MUC4,NOS1,TP53,ABCB1
GO: Biological Process	GO:0008610	lipid biosynthetic process	1.424E-7	6.8464900106991626	5.4489999999999996E-4	1.0900000000000001E-4	9.6190000000000002E-4	17	826	ACSL6,PIK3CA,PIK3CD,PIK3R1,PI4KA,TPTE2,GBA1,ABCB11,SMPD4,GPAM,AKT1,APOB,AKR1C4,IDH1,PTEN,PLCE1,FBXW7
GO: Biological Process	GO:0090407	organophosphate biosynthetic process	5.2379999999999997E-7	6.2808345059107866	2.0049999999999998E-3	3.3409999999999999E-4	2.9489999999999998E-3	15	658	ACSL6,ADCY4,PIK3CA,PIK3CD,PIK3R1,PI4KA,TPTE2,SLC25A13,NME5,PFAS,GPAM,IDH1,PTEN,NOS1,SDHA
GO: Biological Process	GO:0104004	cellular response to environmental stimulus	1.068E-6	5.9714287473074625	4.0860000000000002E-3	5.107E-4	4.5079999999999999E-3	13	478	PIK3CA,YAP1,PIK3R1,AKT1,TNKS1BP1,CTNNB1,PTEN,NOS1,CREBBP,EP300,TP53,ABCB1,FBXW7
GO: Biological Process	GO:0071214	cellular response to abiotic stimulus	1.068E-6	5.9714287473074625	4.0860000000000002E-3	5.107E-4	4.5079999999999999E-3	13	478	PIK3CA,YAP1,PIK3R1,AKT1,TNKS1BP1,CTNNB1,PTEN,NOS1,CREBBP,EP300,TP53,ABCB1,FBXW7
GO: Biological Process	GO:0044255	cellular lipid metabolic process	2.4660000000000002E-6	5.6080069277402869	9.4359999999999999E-3	9.986000000000001E-4	8.8149999999999999E-3	18	1137	ACSL6,PIK3CA,PIK3CD,PIK3R1,PI4KA,TPTE2,GBA1,ABCB11,SMPD4,GPAM,AKT1,APOB,AKR1C4,IDH1,PTEN,LCT,PLCE1,FBXW7
GO: Biological Process	GO:0032870	cellular response to hormone stimulus	2.6230000000000001E-6	5.5812017094096467	1.004E-2	9.986000000000001E-4	8.8149999999999999E-3	16	866	ACSL6,PIK3CA,YAP1,PIK3R1,PRKACA,GPAM,AKT1,APOB,AKR1C4,PAX6,GNAS,CTNNB1,PTEN,MUC4,EP300,ABCB1
GO: Biological Process	GO:0019637	organophosphate metabolic process	2.8700000000000001E-6	5.5421181032660076	1.098E-2	9.986000000000001E-4	8.8149999999999999E-3	18	1148	ACSL6,ADCY4,PIK3CA,PIK3CD,PIK3R1,PI4KA,TPTE2,SLC25A13,NME5,SMPD4,PFAS,GPAM,IDH1,PTEN,NOS1,EP300,TP53,SDHA
GO: Biological Process	GO:0046486	glycerolipid metabolic process	3.907E-6	5.4081565887752152	1.495E-2	1.2459999999999999E-3	1.0999999999999999E-2	12	431	ACSL6,PIK3CA,PIK3CD,PIK3R1,PI4KA,TPTE2,SMPD4,GPAM,APOB,PTEN,PLCE1,FBXW7
GO: Biological Process	GO:1901699	cellular response to nitrogen compound	5.164E-6	5.2870137664056172	1.976E-2	1.5200000000000001E-3	1.342E-2	17	1046	TPO,ACSL6,PIK3CA,PIK3R1,PRKACA,GPAM,AKT1,AKR1C4,SIN3A,PAX6,GNAS,CTNNB1,PTEN,MUC4,NOS1,TP53,ABCB1
GO: Biological Process	GO:0045017	glycerolipid biosynthetic process	6.0070000000000003E-6	5.2213423680526452	2.299E-2	1.642E-3	1.4489999999999999E-2	10	270	ACSL6,PIK3CA,PIK3CD,PIK3R1,PI4KA,TPTE2,GPAM,PTEN,PLCE1,FBXW7
GO: Biological Process	GO:0010035	response to inorganic substance	7.2359999999999998E-6	5.1405014418122237	2.7689999999999999E-2	1.846E-3	1.6299999999999999E-2	16	930	TPO,PIK3CA,PIK3R1,SLC25A13,TPH2,GPAM,AKT1,APOB,DBH,AKR1C4,CTNNB1,PTEN,LCT,NOS1,TP53,ABCB1
GO: Biological Process	GO:0010038	response to metal ion	1.1790000000000001E-5	4.9284861949049112	4.5100000000000001E-2	2.8189999999999999E-3	2.4879999999999999E-2	13	584	PIK3R1,SLC25A13,TPH2,GPAM,AKT1,DBH,AKR1C4,CTNNB1,PTEN,LCT,NOS1,TP53,ABCB1
GO: Biological Process	GO:0071417	cellular response to organonitrogen compound	1.274E-5	4.894830572000668	4.8739999999999999E-2	2.8670000000000002E-3	2.5309999999999999E-2	16	968	ACSL6,PIK3CA,PIK3R1,PRKACA,GPAM,AKT1,AKR1C4,SIN3A,PAX6,GNAS,CTNNB1,PTEN,MUC4,NOS1,TP53,ABCB1
GO: Biological Process	GO:0070848	response to growth factor	2.1860000000000001E-5	4.6603498423863163	8.3640000000000006E-2	4.6470000000000001E-3	4.1020000000000001E-2	16	1006	PIK3CA,YAP1,PIK3CD,PIK3R1,ACAN,AKT1,AKR1C4,SIN3A,PAX6,CTNNB1,PTEN,MUC4,NOS1,CREBBP,EP300,TP53
GO: Biological Process	GO:0071379	cellular response to prostaglandin stimulus	2.5190000000000001E-5	4.5987718325018871	9.6409999999999996E-2	5.0740000000000004E-3	4.4790000000000003E-2	5	30	AKT1,APOB,AKR1C4,PAX6,GNAS
GO: Biological Process	GO:0097305	response to alcohol	4.0240000000000001E-5	4.3953420279521289	0.154	7.6990000000000001E-3	6.7960000000000007E-2	12	532	PIK3R1,ABCB11,AKT1,DBH,AKR1C4,PAX6,GNAS,CTNNB1,PTEN,LCT,NOS1,TP53
GO: Biological Process	GO:1901652	response to peptide	4.8149999999999998E-5	4.3174037085394463	0.18429999999999999	8.7740000000000005E-3	7.7450000000000005E-2	14	785	ACSL6,PIK3CA,PIK3R1,GPAM,AKT1,DBH,AKR1C4,PAX6,CTNNB1,PTEN,MUC4,NOS1,TP53,ABCB1
GO: Biological Process	GO:0043627	response to estrogen	5.5189999999999998E-5	4.2581396059347361	0.2112	9.2499999999999995E-3	8.165E-2	8	180	TPH2,GBA1,ABCB11,AKR1C4,CTNNB1,LCT,NOS1,EP300
GO: Biological Process	GO:0031667	response to nutrient levels	5.7210000000000003E-5	4.2425280522343316	0.21890000000000001	9.2499999999999995E-3	8.165E-2	14	796	ACSL6,PIK3R1,TPH2,GBA1,GPAM,AKT1,AKR1C4,CTNNB1,PTEN,LCT,MUC4,NOS1,TP53,ABCB1
GO: Biological Process	GO:1901698	response to nitrogen compound	5.8010000000000002E-5	4.236497134532403	0.222	9.2499999999999995E-3	8.165E-2	20	1738	TPO,ACSL6,ABCC3,PIK3CA,PIK3R1,PRKACA,GPAM,AKT1,DBH,AKR1C4,SIN3A,PAX6,GNAS,CTNNB1,PTEN,MUC4,NOS1,CREBBP,TP53,ABCB1
GO: Biological Process	GO:0043434	response to peptide hormone	6.6820000000000001E-5	4.1750935286978876	0.25569999999999998	1.023E-2	9.0289999999999995E-2	13	677	ACSL6,PIK3CA,PIK3R1,GPAM,AKT1,DBH,AKR1C4,PAX6,CTNNB1,PTEN,MUC4,NOS1,ABCB1
GO: Biological Process	GO:0006629	lipid metabolic process	7.6669999999999996E-5	4.115374536743766	0.29339999999999999	1.128E-2	9.9610000000000004E-2	19	1590	FAH,ACSL6,PIK3CA,PIK3CD,PIK3R1,PI4KA,TPTE2,GBA1,ABCB11,SMPD4,GPAM,AKT1,APOB,AKR1C4,IDH1,PTEN,LCT,PLCE1,FBXW7
GO: Biological Process	GO:0071363	cellular response to growth factor stimulus	8.6700000000000007E-5	4.0619809025237901	0.33179999999999998	1.2160000000000001E-2	0.10730000000000001	15	963	PIK3CA,YAP1,PIK3CD,ACAN,AKT1,AKR1C4,SIN3A,PAX6,CTNNB1,PTEN,MUC4,NOS1,CREBBP,EP300,TP53
GO: Biological Process	GO:0009628	response to abiotic stimulus	9.1000000000000003E-5	4.0409586076789061	0.34820000000000001	1.2160000000000001E-2	0.10730000000000001	20	1786	ACSL6,PIK3CA,YAP1,PIK3R1,ACAN,PRKACA,GBA1,AKT1,TNKS1BP1,DBH,CTNNB1,PTEN,LCT,NOS1,CREBBP,EP300,TP53,DDX6,ABCB1,FBXW7
GO: Biological Process	GO:1901654	response to ketone	9.2120000000000006E-5	4.0356460707078066	0.35249999999999998	1.2160000000000001E-2	0.10730000000000001	11	462	PIK3CA,YAP1,PIK3R1,GBA1,AKT1,AKR1C4,SIN3A,PAX6,GNAS,MUC4,ABCB1
GO: Biological Process	GO:0009991	response to extracellular stimulus	1.032E-4	3.9863203027088074	0.39500000000000002	1.3089999999999999E-2	0.11559999999999999	14	835	ACSL6,PIK3R1,TPH2,GBA1,GPAM,AKT1,AKR1C4,CTNNB1,PTEN,LCT,MUC4,NOS1,TP53,ABCB1
GO: Biological Process	GO:0010243	response to organonitrogen compound	1.061E-4	3.9742846160986591	0.40589999999999998	1.3089999999999999E-2	0.11559999999999999	19	1623	ACSL6,ABCC3,PIK3CA,PIK3R1,PRKACA,GPAM,AKT1,DBH,AKR1C4,SIN3A,PAX6,GNAS,CTNNB1,PTEN,MUC4,NOS1,CREBBP,TP53,ABCB1
GO: Biological Process	GO:0008654	phospholipid biosynthetic process	1.097E-4	3.9597933724252887	0.4199	1.312E-2	0.1158	9	276	ACSL6,PIK3CA,PIK3CD,PIK3R1,PI4KA,TPTE2,GPAM,IDH1,PTEN
GO: Biological Process	GO:1901701	cellular response to oxygen-containing compound	1.186E-4	3.9259153109717562	0.45379999999999998	1.375E-2	0.12139999999999999	20	1815	TPO,ACSL6,PIK3CA,YAP1,PIK3R1,PRKACA,GPAM,AKT1,AKR1C4,SIN3A,PAX6,XPO1,GNAS,CTNNB1,TEAD1,PTEN,MUC4,NOS1,TP53,ABCB1
GO: Biological Process	GO:0006979	response to oxidative stress	1.262E-4	3.8989406450918844	0.48309999999999997	1.421E-2	0.12540000000000001	12	591	TPO,NME5,GBA1,ABCB11,AKT1,DBH,AKR1C4,SIN3A,IDH1,CTNNB1,TP53,FBXW7
GO: Biological Process	GO:0030097	hemopoiesis	1.884E-4	3.7249191015431413	0.72119999999999995	2.06E-2	0.18190000000000001	18	1507	TPO,YAP1,PIK3CD,PIK3R1,TPH2,GBA1,SIN3A,IDH1,GNAS,CTNNB1,PTEN,MUC4,NOS1,CREBBP,MED12,EP300,TP53,FBXW7
GO: Biological Process	GO:0040007	growth	2.3169999999999999E-4	3.6350739662100247	0.88660000000000005	2.4629999999999999E-2	0.21740000000000001	18	1528	PIK3CA,YAP1,PIK3CD,ACAN,PRKAR1A,GPAM,AKT1,SIN3A,MUC12,GNAS,CTNNB1,TEAD1,PTEN,NOS1,MED12,EP300,TP53,PLCE1
GO: Biological Process	GO:0071495	cellular response to endogenous stimulus	2.5670000000000001E-4	3.5905741313285566	0.98240000000000005	2.6550000000000001E-2	0.2344	20	1903	ACSL6,PIK3CA,YAP1,PIK3R1,PRKACA,GPAM,AKT1,APOB,AKR1C4,SIN3A,PAX6,GNAS,CTNNB1,PTEN,MUC4,NOS1,CREBBP,EP300,TP53,ABCB1
GO: Biological Process	GO:0009743	response to carbohydrate	2.8919999999999998E-4	3.538801711377507	1.107	2.912E-2	0.2571	10	408	PIK3CA,PIK3R1,ACAN,PRKACA,GPAM,APOB,SIN3A,PAX6,PTEN,LCT
GO: Biological Process	GO:0019752	carboxylic acid metabolic process	3.0689999999999998E-4	3.5130031115681772	1.1739999999999999	3.0110000000000001E-2	0.26579999999999998	15	1062	FAH,ACSL6,SLC25A13,UGT2A3,TPH2,ABCB11,PFAS,GPAM,AKT1,AKR1C4,IDH1,NOS1,EP300,TP53,SDHA
GO: Biological Process	GO:0048534	hematopoietic or lymphoid organ development	3.3060000000000001E-4	3.4806971507645712	1.2649999999999999	3.1130000000000001E-2	0.27479999999999999	18	1565	TPO,YAP1,PIK3CD,PIK3R1,TPH2,GBA1,SIN3A,IDH1,GNAS,CTNNB1,PTEN,MUC4,NOS1,CREBBP,MED12,EP300,TP53,FBXW7
GO: Biological Process	GO:1901615	organic hydroxy compound metabolic process	3.3349999999999997E-4	3.4769041617474321	1.276	3.1130000000000001E-2	0.27479999999999999	12	647	TPO,FAH,TPH2,GBA1,ABCB11,APOB,DBH,AKR1C4,IDH1,PTEN,LCT,TP53
GO: Biological Process	GO:0048015	phosphatidylinositol-mediated signaling	3.5040000000000001E-4	3.4554359025039569	1.341	3.193E-2	0.28189999999999998	8	229	PIK3CA,PIK3CD,PIK3R1,PI4KA,TPTE2,AKT1,PTEN,PLCE1
GO: Biological Process	GO:0006644	phospholipid metabolic process	3.6910000000000003E-4	3.4328559548043427	1.413	3.2849999999999997E-2	0.28999999999999998	10	419	ACSL6,PIK3CA,PIK3CD,PIK3R1,PI4KA,TPTE2,SMPD4,GPAM,IDH1,PTEN
GO: Biological Process	GO:0048017	inositol lipid-mediated signaling	3.8690000000000003E-4	3.412401270278755	1.4810000000000001	3.3649999999999999E-2	0.29699999999999999	8	232	PIK3CA,PIK3CD,PIK3R1,PI4KA,TPTE2,AKT1,PTEN,PLCE1
GO: Biological Process	GO:1901653	cellular response to peptide	4.0660000000000002E-4	3.3908326256979802	1.556	3.458E-2	0.30520000000000003	11	536	ACSL6,PIK3CA,PIK3R1,GPAM,AKT1,AKR1C4,PAX6,CTNNB1,PTEN,MUC4,TP53
GO: Biological Process	GO:0043436	oxoacid metabolic process	4.2779999999999999E-4	3.3687592197644909	1.637	3.5589999999999997E-2	0.31419999999999998	15	1090	FAH,ACSL6,SLC25A13,UGT2A3,TPH2,ABCB11,PFAS,GPAM,AKT1,AKR1C4,IDH1,NOS1,EP300,TP53,SDHA
GO: Biological Process	GO:0034694	response to prostaglandin	4.372E-4	3.3593198467223346	1.673	3.56E-2	0.31419999999999998	5	52	AKT1,APOB,AKR1C4,PAX6,GNAS
GO: Biological Process	GO:0006082	organic acid metabolic process	4.8050000000000002E-4	3.318306607995436	1.839	3.8309999999999997E-2	0.3382	15	1100	FAH,ACSL6,SLC25A13,UGT2A3,TPH2,ABCB11,PFAS,GPAM,AKT1,AKR1C4,IDH1,NOS1,EP300,TP53,SDHA
GO: Biological Process	GO:0044057	regulation of system process	5.2280000000000002E-4	3.2816644210914934	2.0009999999999999	4.0829999999999998E-2	0.3604	13	810	PIK3R1,PRKACA,GBA1,AKT1,DBH,GNAS,TEAD1,PTEN,NOS1,TP53,ABCB1,PLCE1,FBXW7
GO: Biological Process	GO:0033002	muscle cell proliferation	5.4770000000000003E-4	3.2614572590712148	2.0960000000000001	4.1919999999999999E-2	0.37	9	334	PIK3CA,YAP1,PIK3R1,PRKAR1A,AKT1,DBH,CTNNB1,PTEN,TP53
GO: Biological Process	GO:0048511	rhythmic process	6.0130000000000003E-4	3.2209087961545007	2.3010000000000002	4.512E-2	0.39829999999999999	10	442	PRKACA,TPH2,SIN3A,PTEN,MUC4,CREBBP,EP300,TP53,ABCB1,FBXW7
GO: Biological Process	GO:0002520	immune system development	6.357E-4	3.1967477885695428	2.4329999999999998	4.6789999999999998E-2	0.41299999999999998	18	1636	TPO,YAP1,PIK3CD,PIK3R1,TPH2,GBA1,SIN3A,IDH1,GNAS,CTNNB1,PTEN,MUC4,NOS1,CREBBP,MED12,EP300,TP53,FBXW7
GO: Biological Process	GO:0007584	response to nutrient	7.0029999999999995E-4	3.1547158736520085	2.68	5.0569999999999997E-2	0.44640000000000002	9	344	ACSL6,PIK3R1,AKR1C4,PTEN,LCT,MUC4,NOS1,TP53,ABCB1
GO: Biological Process	GO:0009408	response to heat	7.1900000000000002E-4	3.1432711096171175	2.7519999999999998	5.092E-2	0.44950000000000001	7	172	PRKACA,AKT1,NOS1,CREBBP,EP300,TP53,DDX6
GO: Biological Process	GO:0071375	cellular response to peptide hormone stimulus	7.3689999999999997E-4	3.1325914434772089	2.82	5.092E-2	0.44950000000000001	10	452	ACSL6,PIK3CA,PIK3R1,GPAM,AKT1,AKR1C4,PAX6,CTNNB1,PTEN,MUC4
GO: Biological Process	GO:0044242	cellular lipid catabolic process	7.4509999999999995E-4	3.1277854366024145	2.8519999999999999	5.092E-2	0.44950000000000001	8	253	GBA1,ABCB11,SMPD4,AKT1,APOB,AKR1C4,IDH1,LCT
GO: Biological Process	GO:0016049	cell growth	7.6820000000000002E-4	3.1145256971708428	2.94	5.1569999999999998E-2	0.45529999999999998	12	700	PIK3CA,YAP1,PIK3CD,AKT1,SIN3A,MUC12,CTNNB1,TEAD1,PTEN,NOS1,TP53,PLCE1
GO: Biological Process	GO:0006091	generation of precursor metabolites and energy	8.1220000000000001E-4	3.0903370148459817	3.1080000000000001	5.3589999999999999E-2	0.47310000000000002	11	575	PIK3CA,SLC25A13,PRKACA,GBA1,AKT1,AKR1C4,IDH1,GNAS,EP300,TP53,SDHA
GO: Biological Process	GO:2000677	regulation of transcription regulatory region DNA binding	9.0229999999999998E-4	3.04464904263234	3.4529999999999998	5.8529999999999999E-2	0.51670000000000005	5	60	SIN3A,PAX6,CTNNB1,EP300,FBXW7
GO: Biological Process	GO:0048545	response to steroid hormone	9.7780000000000002E-4	3.009749967072183	3.742	6.2370000000000002E-2	0.55049999999999999	11	586	ACSL6,PIK3CA,YAP1,PIK3R1,TPH2,GBA1,AKR1C4,IDH1,MUC4,EP300,ABCB1
GO: Biological Process	GO:0048589	developmental growth	1.0250000000000001E-3	2.9892761346082271	3.923	6.3549999999999995E-2	0.56100000000000005	15	1168	PIK3CA,YAP1,PIK3CD,ACAN,PRKAR1A,GPAM,AKT1,SIN3A,GNAS,CTNNB1,PTEN,NOS1,MED12,EP300,TP53
GO: Biological Process	GO:0062197	cellular response to chemical stress	1.0300000000000001E-3	2.9871627752948275	3.94	6.3549999999999995E-2	0.56100000000000005	10	469	PIK3CA,NME5,GBA1,AKT1,AKR1C4,SIN3A,CTNNB1,TP53,ABCB1,FBXW7
GO: Biological Process	GO:0071466	cellular response to xenobiotic stimulus	1.356E-3	2.8677403104689554	5.1890000000000001	8.2030000000000006E-2	0.72409999999999997	8	274	ABCC3,ABCB11,APOB,AKR1C4,PAX6,NOS1,TP53,ABCB1
GO: Biological Process	GO:0048878	chemical homeostasis	1.3810000000000001E-3	2.8598063214213685	5.2839999999999998	8.2030000000000006E-2	0.72409999999999997	16	1365	PIK3CA,YAP1,PIK3R1,PRKACA,GBA1,ABCB11,GPAM,AKT1,APOB,DBH,SIN3A,PAX6,GNAS,NOS1,TP53,FBXW7
GO: Biological Process	GO:0032355	response to estradiol	1.3929999999999999E-3	2.8560488835760367	5.3319999999999999	8.2030000000000006E-2	0.72409999999999997	8	275	ABCC3,PIK3R1,APOB,DBH,CTNNB1,PTEN,MUC4,ABCB1
GO: Biological Process	GO:0036473	cell death in response to oxidative stress	1.6459999999999999E-3	2.7835701691237489	6.2990000000000004	9.5439999999999997E-2	0.84240000000000004	6	123	NME5,GBA1,AKT1,CTNNB1,TP53,FBXW7
GO: Biological Process	GO:0016042	lipid catabolic process	1.8550000000000001E-3	2.7316560860489352	7.0979999999999999	0.10440000000000001	0.9214	9	387	GBA1,ABCB11,SMPD4,AKT1,APOB,AKR1C4,IDH1,LCT,PLCE1
GO: Biological Process	GO:0015980	energy derivation by oxidation of organic compounds	1.8550000000000001E-3	2.7316560860489352	7.0979999999999999	0.10440000000000001	0.9214	9	387	PIK3CA,SLC25A13,PRKACA,GBA1,AKT1,IDH1,GNAS,TP53,SDHA
GO: Biological Process	GO:0031329	regulation of cellular catabolic process	2.0430000000000001E-3	2.6897316333675523	7.82	0.1133	1	13	915	PIK3CA,PRKACA,GBA1,ABCB11,AKT1,TNKS1BP1,IDH1,XPO1,PTEN,PABPC1,EP300,TP53,FBXW7
GO: Biological Process	GO:0060322	head development	2.3149999999999998E-3	2.6354490046460279	8.86	0.12609999999999999	1.113	16	1420	YAP1,NME5,GBA1,PFAS,AKR1C4,SIN3A,PAX6,XPO1,CTNNB1,PTEN,NOS1,CREBBP,MED12,EP300,TP53,ABCB1
GO: Biological Process	GO:0010629	negative regulation of gene expression	2.3389999999999999E-3	2.6309697781908468	8.9510000000000005	0.12609999999999999	1.113	18	1790	PIK3CA,YAP1,PIK3CD,PRKAR1A,GBA1,MUC16,AKT1,TNKS1BP1,AKR1C4,SIN3A,GNAS,CTNNB1,EDC4,PABPC1,CREBBP,TP53,DDX6,FBXW7
GO: Biological Process	GO:0045471	response to ethanol	2.4099999999999998E-3	2.6179829574251317	9.2240000000000002	0.12759999999999999	1.1259999999999999	8	296	PIK3R1,ABCB11,DBH,PAX6,PTEN,LCT,NOS1,TP53
GO: Biological Process	GO:0007568	aging	2.4819999999999998E-3	2.6051982228372892	9.4979999999999993	0.12759999999999999	1.1259999999999999	9	401	PIK3R1,ACAN,AOC3,AKT1,DBH,SIN3A,PTEN,NOS1,TP53
GO: Biological Process	GO:0009314	response to radiation	2.5179999999999998E-3	2.5989442742281561	9.6370000000000005	0.12759999999999999	1.1259999999999999	11	646	YAP1,PIK3R1,ACAN,AKT1,TNKS1BP1,DBH,CREBBP,EP300,TP53,ABCB1,FBXW7
GO: Biological Process	GO:1901135	carbohydrate derivative metabolic process	2.532E-3	2.5965362986546827	9.6910000000000007	0.12759999999999999	1.1259999999999999	15	1256	ACSL6,ADCY4,ACAN,SLC25A13,NME5,GBA1,CHST6,PFAS,GPAM,AKR1C4,CTNNB1,LCT,EP300,TP53,SDHA
GO: Biological Process	GO:0007623	circadian rhythm	2.5339999999999998E-3	2.5961933894525777	9.6959999999999997	0.12759999999999999	1.1259999999999999	8	298	PRKACA,TPH2,SIN3A,PTEN,EP300,TP53,ABCB1,FBXW7
GO: Biological Process	GO:0032869	cellular response to insulin stimulus	2.9369999999999999E-3	2.5320960534771997	11.24	0.14499999999999999	1.28	8	304	ACSL6,PIK3CA,PIK3R1,GPAM,AKT1,PAX6,PTEN,MUC4
GO: Biological Process	GO:0006661	phosphatidylinositol biosynthetic process	2.9550000000000002E-3	2.5294425147827257	11.31	0.14499999999999999	1.28	6	136	PIK3CA,PIK3CD,PIK3R1,PI4KA,TPTE2,PTEN
GO: Biological Process	GO:0046474	glycerophospholipid biosynthetic process	4.0549999999999996E-3	2.3920091414528253	15.52	0.19400000000000001	1.712	7	223	PIK3CA,PIK3CD,PIK3R1,PI4KA,TPTE2,GPAM,PTEN
GO: Biological Process	GO:0048660	regulation of smooth muscle cell proliferation	4.0549999999999996E-3	2.3920091414528253	15.52	0.19400000000000001	1.712	7	223	PIK3CA,PIK3R1,AKT1,DBH,CTNNB1,PTEN,TP53
GO: Biological Process	GO:0071478	cellular response to radiation	4.3E-3	2.3665315444204134	16.46	0.20319999999999999	1.7929999999999999	7	225	YAP1,PIK3R1,TNKS1BP1,CREBBP,EP300,TP53,FBXW7
GO: Biological Process	GO:0009117	nucleotide metabolic process	4.3550000000000004E-3	2.3610118406563179	16.670000000000002	0.20319999999999999	1.794	11	684	ACSL6,ADCY4,SLC25A13,NME5,PFAS,GPAM,IDH1,NOS1,EP300,TP53,SDHA
GO: Biological Process	GO:0010876	lipid localization	4.5580000000000004E-3	2.3412256791556434	17.440000000000001	0.2102	1.855	10	554	ACSL6,ABCC3,GBA1,ABCB11,AKT1,APOB,AKR1C4,TP53,ABCB1,FBXW7
GO: Biological Process	GO:0009894	regulation of catabolic process	4.7080000000000004E-3	2.3271635458286029	18.02	0.21379999999999999	1.8879999999999999	14	1150	PIK3CA,PRKACA,GBA1,PSMC3,ABCB11,AKT1,TNKS1BP1,IDH1,XPO1,PTEN,PABPC1,EP300,TP53,FBXW7
GO: Biological Process	GO:0006753	nucleoside phosphate metabolic process	4.7990000000000003E-3	2.3188492500675784	18.36	0.21379999999999999	1.8879999999999999	11	691	ACSL6,ADCY4,SLC25A13,NME5,PFAS,GPAM,IDH1,NOS1,EP300,TP53,SDHA
GO: Biological Process	GO:0006650	glycerophospholipid metabolic process	4.8050000000000002E-3	2.318306607995436	18.39	0.21379999999999999	1.8879999999999999	8	325	PIK3CA,PIK3CD,PIK3R1,PI4KA,TPTE2,SMPD4,GPAM,PTEN
GO: Biological Process	GO:0001558	regulation of cell growth	5.5050000000000003E-3	2.2592426766922293	21.07	0.2422	2.1379999999999999	10	566	PIK3CA,YAP1,PIK3CD,AKT1,SIN3A,MUC12,TEAD1,PTEN,TP53,PLCE1
GO: Biological Process	GO:0019827	stem cell population maintenance	5.8830000000000002E-3	2.2304011516125537	22.51	0.253	2.2330000000000001	7	236	YAP1,SIN3A,CTNNB1,TEAD1,CREBBP,MED12,DDX6
GO: Biological Process	GO:0048659	smooth muscle cell proliferation	5.8830000000000002E-3	2.2304011516125537	22.51	0.253	2.2330000000000001	7	236	PIK3CA,PIK3R1,AKT1,DBH,CTNNB1,PTEN,TP53
GO: Biological Process	GO:0048598	embryonic morphogenesis	6.646E-3	2.1774396630573079	25.44	0.28260000000000002	2.4950000000000001	14	1185	YAP1,PI4KA,PRKACA,PRKAR1A,PSMC3,PAX6,GNAS,CTNNB1,TEAD1,PTEN,CREBBP,MED12,EP300,TP53
GO: Biological Process	GO:0098727	maintenance of cell number	7.1219999999999999E-3	2.147398030661765	27.26	0.29949999999999999	2.6440000000000001	7	243	YAP1,SIN3A,CTNNB1,TEAD1,CREBBP,MED12,DDX6
GO: Biological Process	GO:0009746	response to hexose	7.2839999999999997E-3	2.1376300628771174	27.87	0.30299999999999999	2.6749999999999998	8	344	PIK3CA,PIK3R1,ACAN,PRKACA,GPAM,SIN3A,PAX6,PTEN
GO: Biological Process	GO:1901616	organic hydroxy compound catabolic process	7.9719999999999999E-3	2.0984327099715498	30.51	0.32800000000000001	2.8959999999999999	5	93	FAH,DBH,AKR1C4,PTEN,LCT
GO: Biological Process	GO:0040008	regulation of growth	8.5400000000000007E-3	2.0685421293109951	32.68	0.34770000000000001	3.069	12	884	PIK3CA,YAP1,PIK3CD,GPAM,AKT1,SIN3A,MUC12,GNAS,TEAD1,PTEN,TP53,PLCE1
GO: Biological Process	GO:1903050	regulation of proteolysis involved in protein catabolic process	8.7980000000000003E-3	2.0556160423591558	33.67	0.35439999999999999	3.1280000000000001	7	251	PRKACA,GBA1,PSMC3,AKT1,XPO1,PTEN,FBXW7
GO: Biological Process	GO:0014823	response to activity	8.9990000000000001E-3	2.0458057481841374	34.44	0.35870000000000002	3.1669999999999998	6	165	PIK3CA,TPH2,GPAM,CTNNB1,PTEN,NOS1
GO: Biological Process	GO:1903201	regulation of oxidative stress-induced cell death	1.03E-2	1.9871627752948278	39.42	0.40289999999999998	3.5569999999999999	5	98	NME5,AKT1,CTNNB1,TP53,FBXW7
GO: Biological Process	GO:0046488	phosphatidylinositol metabolic process	1.0319999999999999E-2	1.9863203027088074	39.49	0.40289999999999998	3.5569999999999999	6	169	PIK3CA,PIK3CD,PIK3R1,PI4KA,TPTE2,PTEN
GO: Biological Process	GO:0034284	response to monosaccharide	1.055E-2	1.9767475403662884	40.39	0.40799999999999997	3.6019999999999999	8	362	PIK3CA,PIK3R1,ACAN,PRKACA,GPAM,SIN3A,PAX6,PTEN
GO: Biological Process	GO:0006468	protein phosphorylation	1.277E-2	1.8938091027365846	48.88	0.48880000000000001	4.3140000000000001	17	1818	PIK3CA,YAP1,PIK3CD,PIK3R1,PRKACA,PRKAR1A,GBA1,AKT1,TNKS1BP1,PAX6,GNAS,TEAD1,PTEN,NOS1,TP53,PLCE1,FBXW7
GO: Biological Process	GO:0009411	response to UV	1.2999999999999999E-2	1.8860566476931633	49.76	0.48970000000000002	4.3230000000000004	6	176	PIK3R1,AKT1,CREBBP,EP300,TP53,FBXW7
GO: Biological Process	GO:0002682	regulation of immune system process	1.3050000000000001E-2	1.8843894883257002	49.95	0.48970000000000002	4.3230000000000004	17	1821	PIK3CA,PIK3CD,PIK3R1,AOC3,PRKAR1A,GPAM,AKT1,SIN3A,GNAS,CTNNB1,PTEN,MUC4,CREBBP,MED12,EP300,TP53,FBXW7
GO: Biological Process	GO:0055086	nucleobase-containing small molecule metabolic process	1.3639999999999999E-2	1.8651856296795399	52.2	0.50680000000000003	4.4740000000000002	11	772	ACSL6,ADCY4,SLC25A13,NME5,PFAS,GPAM,IDH1,NOS1,EP300,TP53,SDHA
GO: Biological Process	GO:0006164	purine nucleotide biosynthetic process	1.4460000000000001E-2	1.839831707041488	55.36	0.5323	4.6989999999999998	7	271	ACSL6,ADCY4,SLC25A13,NME5,PFAS,NOS1,SDHA
GO: Biological Process	GO:0034644	cellular response to UV	1.5100000000000001E-2	1.8210230527068305	57.77	0.55020000000000002	4.8570000000000002	5	106	PIK3R1,CREBBP,EP300,TP53,FBXW7
GO: Biological Process	GO:0034599	cellular response to oxidative stress	1.6160000000000001E-2	1.7915586435614326	61.86	0.58360000000000001	5.1509999999999998	8	384	NME5,GBA1,AKT1,AKR1C4,SIN3A,CTNNB1,TP53,FBXW7
GO: Biological Process	GO:0015849	organic acid transport	1.7090000000000001E-2	1.7672579372792632	65.42	0.61140000000000005	5.3970000000000002	8	387	ACSL6,ABCC3,SLC25A13,ABCB11,AKT1,AKR1C4,TP53,ABCB1
GO: Biological Process	GO:0045333	cellular respiration	1.745E-2	1.7582045687048014	66.78	0.61829999999999996	5.4580000000000002	7	279	PIK3CA,SLC25A13,PRKACA,GBA1,AKT1,IDH1,SDHA
GO: Biological Process	GO:0001666	response to hypoxia	1.772E-2	1.751536282448968	67.819999999999993	0.61829999999999996	5.4580000000000002	9	512	ACSL6,AKT1,PTEN,LCT,NOS1,CREBBP,EP300,TP53,ABCB1
GO: Biological Process	GO:0072522	purine-containing compound biosynthetic process	1.7860000000000001E-2	1.7481185454474724	68.34	0.61829999999999996	5.4580000000000002	7	280	ACSL6,ADCY4,SLC25A13,NME5,PFAS,NOS1,SDHA
GO: Biological Process	GO:0071396	cellular response to lipid	1.7930000000000001E-2	1.7464197104378172	68.63	0.61829999999999996	5.4580000000000002	12	952	YAP1,PIK3R1,AKT1,APOB,AKR1C4,PAX6,XPO1,GNAS,TEAD1,EP300,TP53,ABCB1
GO: Biological Process	GO:0042593	glucose homeostasis	1.84E-2	1.7351821769904636	70.430000000000007	0.62890000000000001	5.5510000000000002	8	391	PIK3CA,YAP1,PIK3R1,PRKACA,AKT1,DBH,SIN3A,PAX6
GO: Biological Process	GO:0033500	carbohydrate homeostasis	1.874E-2	1.7272304134482406	71.739999999999995	0.63380000000000003	5.5940000000000003	8	392	PIK3CA,YAP1,PIK3R1,PRKACA,AKT1,DBH,SIN3A,PAX6
GO: Biological Process	GO:0046686	response to cadmium ion	1.8880000000000001E-2	1.7239980100379497	72.25	0.63380000000000003	5.5940000000000003	5	111	GPAM,AKT1,AKR1C4,CTNNB1,ABCB1
GO: Biological Process	GO:0014065	phosphatidylinositol 3-kinase signaling	1.9470000000000001E-2	1.7106340484799682	74.53	0.64810000000000001	5.7210000000000001	6	189	PIK3CA,PIK3CD,PIK3R1,TPTE2,AKT1,PTEN
GO: Biological Process	GO:0019220	regulation of phosphate metabolic process	2.0250000000000001E-2	1.6935749724493125	77.510000000000005	0.66710000000000003	5.8879999999999999	16	1684	PIK3CA,PIK3R1,PRKAR1A,GBA1,AKT1,TNKS1BP1,PAX6,IDH1,GNAS,TEAD1,PTEN,NOS1,EP300,TP53,PLCE1,FBXW7
GO: Biological Process	GO:0051174	regulation of phosphorus metabolic process	2.0400000000000001E-2	1.6903698325741012	78.09	0.66710000000000003	5.8879999999999999	16	1685	PIK3CA,PIK3R1,PRKAR1A,GBA1,AKT1,TNKS1BP1,PAX6,IDH1,GNAS,TEAD1,PTEN,NOS1,EP300,TP53,PLCE1,FBXW7
GO: Biological Process	GO:0031399	regulation of protein modification process	2.0639999999999999E-2	1.6852903070448262	79.010000000000005	0.66710000000000003	5.8879999999999999	17	1886	PIK3CA,PIK3R1,PRKAR1A,GBA1,AKT1,TNKS1BP1,SIN3A,PAX6,GNAS,CTNNB1,TEAD1,PTEN,NOS1,EP300,TP53,PLCE1,FBXW7
GO: Biological Process	GO:0042325	regulation of phosphorylation	2.0740000000000001E-2	1.6831912479469777	79.38	0.66710000000000003	5.8879999999999999	15	1495	PIK3CA,PIK3R1,PRKAR1A,GBA1,AKT1,TNKS1BP1,PAX6,GNAS,TEAD1,PTEN,NOS1,EP300,TP53,PLCE1,FBXW7
GO: Biological Process	GO:0048646	anatomical structure formation involved in morphogenesis	2.1219999999999999E-2	1.6732546204346781	81.209999999999994	0.67279999999999995	5.9390000000000001	17	1890	PIK3CA,YAP1,PIK3CD,PRKACA,PRKAR1A,GBA1,PSMC3,AKT1,PAX6,GNAS,CTNNB1,PTEN,NOS1,MED12,EP300,TP53,FBXW7
GO: Biological Process	GO:0050678	regulation of epithelial cell proliferation	2.1270000000000001E-2	1.672232510097271	81.41	0.67279999999999995	5.9390000000000001	9	524	YAP1,PIK3CD,MUC16,AKT1,DBH,PAX6,CTNNB1,PTEN,FBXW7
GO: Biological Process	GO:0009266	response to temperature stimulus	2.188E-2	1.6599526823386068	83.74	0.68640000000000001	6.0590000000000002	7	289	PRKACA,AKT1,NOS1,CREBBP,EP300,TP53,DDX6
GO: Biological Process	GO:0030099	myeloid cell differentiation	2.23E-2	1.6516951369518393	85.34	0.69089999999999996	6.0990000000000002	10	665	PIK3CD,PIK3R1,GBA1,GNAS,CTNNB1,PTEN,MED12,EP300,TP53,FBXW7
GO: Biological Process	GO:1900407	regulation of cellular response to oxidative stress	2.24E-2	1.6497519816658373	85.74	0.69089999999999996	6.0990000000000002	5	115	NME5,AKT1,CTNNB1,TP53,FBXW7
GO: Biological Process	GO:0042981	regulation of apoptotic process	2.257E-2	1.6464684409222379	86.38	0.69089999999999996	6.0990000000000002	17	1899	PIK3CA,YAP1,PIK3CD,PIK3R1,NME5,GBA1,GPAM,AKT1,DBH,AKR1C4,SIN3A,CTNNB1,PTEN,MUC4,NOS1,TP53,FBXW7
GO: Biological Process	GO:1990314	cellular response to insulin-like growth factor stimulus	2.2749999999999999E-2	1.6430185990068689	87.06	0.69089999999999996	6.0990000000000002	3	19	AKT1,CTNNB1,PTEN
GO: Biological Process	GO:0001932	regulation of protein phosphorylation	2.3279999999999999E-2	1.6330170240221491	89.08	0.70140000000000002	6.1909999999999998	14	1324	PIK3CA,PIK3R1,PRKAR1A,GBA1,AKT1,TNKS1BP1,PAX6,GNAS,TEAD1,PTEN,NOS1,TP53,PLCE1,FBXW7
GO: Biological Process	GO:0046460	neutral lipid biosynthetic process	2.3890000000000002E-2	1.6217838502501221	91.44	0.70399999999999996	6.2140000000000004	4	57	ACSL6,GPAM,PLCE1,FBXW7
GO: Biological Process	GO:0046463	acylglycerol biosynthetic process	2.3890000000000002E-2	1.6217838502501221	91.44	0.70399999999999996	6.2140000000000004	4	57	ACSL6,GPAM,PLCE1,FBXW7
GO: Biological Process	GO:0032868	response to insulin	2.41E-2	1.6179829574251317	92.22	0.70399999999999996	6.2140000000000004	8	406	ACSL6,PIK3CA,PIK3R1,GPAM,AKT1,PAX6,PTEN,MUC4
GO: Biological Process	GO:0060560	developmental growth involved in morphogenesis	2.41E-2	1.6179829574251317	92.22	0.70399999999999996	6.2140000000000004	8	406	PIK3CA,YAP1,PIK3CD,SIN3A,CTNNB1,PTEN,NOS1,MED12
GO: Biological Process	GO:0071401	cellular response to triglyceride	2.5530000000000001E-2	1.5929491851957496	97.7	0.74009999999999998	6.5330000000000004	2	3	XPO1,TP53
GO: Biological Process	GO:0005975	carbohydrate metabolic process	2.631E-2	1.579879151914297	100.7	0.75700000000000001	6.6820000000000004	10	678	PIK3CA,PIK3R1,SLC25A13,CHST6,AKT1,IDH1,PTEN,LCT,EP300,TP53
GO: Biological Process	GO:0071380	cellular response to prostaglandin E stimulus	2.6710000000000001E-2	1.573326111978627	102.2	0.76270000000000004	6.7329999999999997	3	20	AKT1,PAX6,GNAS
GO: Biological Process	GO:0043066	negative regulation of apoptotic process	2.8060000000000002E-2	1.5519123333076588	107.4	0.79549999999999998	7.0220000000000002	13	1167	PIK3CA,YAP1,PIK3R1,NME5,GBA1,GPAM,AKT1,SIN3A,CTNNB1,PTEN,MUC4,NOS1,TP53
GO: Biological Process	GO:0006163	purine nucleotide metabolic process	2.8539999999999999E-2	1.5445460312213719	109.2	0.80320000000000003	7.09	9	544	ACSL6,ADCY4,SLC25A13,NME5,PFAS,GPAM,NOS1,EP300,SDHA
GO: Biological Process	GO:0036293	response to decreased oxygen levels	2.98E-2	1.5257837359237447	114	0.83240000000000003	7.3479999999999999	9	547	ACSL6,AKT1,PTEN,LCT,NOS1,CREBBP,EP300,TP53,ABCB1
GO: Biological Process	GO:0043067	regulation of programmed cell death	3.0540000000000001E-2	1.5151309672795976	116.9	0.84630000000000005	7.47	17	1944	PIK3CA,YAP1,PIK3CD,PIK3R1,NME5,GBA1,GPAM,AKT1,DBH,AKR1C4,SIN3A,CTNNB1,PTEN,MUC4,NOS1,TP53,FBXW7
GO: Biological Process	GO:1901565	organonitrogen compound catabolic process	3.074E-2	1.5122961368362737	117.6	0.84630000000000005	7.47	15	1546	FAH,CHDH,PRKACA,GBA1,PSMC3,SMPD4,AKT1,APOB,DBH,XPO1,CTNNB1,PTEN,LCT,NOS1,FBXW7
GO: Biological Process	GO:0060548	negative regulation of cell death	3.109E-2	1.5073792779568083	119	0.8498	7.5010000000000003	14	1359	PIK3CA,YAP1,PIK3R1,NME5,GBA1,GPAM,AKT1,SIN3A,CTNNB1,PTEN,MUC4,NOS1,TP53,ABCB1
GO: Biological Process	GO:0048732	gland development	3.354E-2	1.474436941729933	128.30000000000001	0.9103	8.0350000000000001	11	851	PIK3CA,YAP1,AKT1,PAX6,CTNNB1,PTEN,MUC4,NOS1,MED12,ABCB1,FBXW7
GO: Biological Process	GO:0003013	circulatory system process	3.4630000000000001E-2	1.4605475084505393	132.5	0.93340000000000001	8.2390000000000008	11	854	ABCC3,PIK3CA,YAP1,PIK3R1,PRKACA,AOC3,AKT1,DBH,GNAS,NOS1,ABCB1
GO: Biological Process	GO:0036092	phosphatidylinositol-3-phosphate biosynthetic process	3.5929999999999997E-2	1.4445427827953505	137.5	0.95579999999999998	8.4369999999999994	3	22	PIK3CA,PIK3CD,PIK3R1
GO: Biological Process	GO:1902882	regulation of response to oxidative stress	3.6130000000000002E-2	1.4421320384319778	138.30000000000001	0.95579999999999998	8.4369999999999994	5	127	NME5,AKT1,CTNNB1,TP53,FBXW7
GO: Biological Process	GO:0042110	T cell activation	3.6220000000000002E-2	1.4410515540219604	138.6	0.95579999999999998	8.4369999999999994	10	704	PIK3CA,PIK3CD,PIK3R1,PRKAR1A,GBA1,GPAM,AKT1,CTNNB1,PTEN,TP53
GO: Biological Process	GO:0043069	negative regulation of programmed cell death	3.6880000000000003E-2	1.4332090876184083	141.1	0.96660000000000001	8.5329999999999995	13	1198	PIK3CA,YAP1,PIK3R1,NME5,GBA1,GPAM,AKT1,SIN3A,CTNNB1,PTEN,MUC4,NOS1,TP53
GO: Biological Process	GO:0072359	circulatory system development	3.7900000000000003E-2	1.4213607900319276	145	0.98580000000000001	8.702	17	1977	PIK3CA,YAP1,PIK3CD,ACAN,PRKAR1A,AKT1,APOB,PAX6,CTNNB1,TEAD1,PTEN,PABPC1,MED12,EP300,TP53,PLCE1,FBXW7
GO: Biological Process	GO:0061136	regulation of proteasomal protein catabolic process	3.8129999999999997E-2	1.4187331947263295	145.9	0.98580000000000001	8.702	6	213	PRKACA,GBA1,PSMC3,AKT1,XPO1,FBXW7
GO: Biological Process	GO:0097190	apoptotic signaling pathway	4.1279999999999997E-2	1.3842603113808452	158	1.06	9.36	10	715	YAP1,PIK3R1,NME5,AKT1,DBH,CTNNB1,PTEN,EP300,TP53,FBXW7
GO: Biological Process	GO:0060284	regulation of cell development	4.2270000000000002E-2	1.3739677521709812	161.80000000000001	1.0780000000000001	9.5190000000000001	10	717	YAP1,PRKACA,AKT1,PAX6,CTNNB1,PTEN,NOS1,TP53,ABCB1,FBXW7
GO: Biological Process	GO:0032787	monocarboxylic acid metabolic process	4.2770000000000002E-2	1.3688607497431888	163.69999999999999	1.0840000000000001	9.5679999999999996	10	718	FAH,ACSL6,UGT2A3,ABCB11,GPAM,AKT1,AKR1C4,IDH1,EP300,TP53
GO: Biological Process	GO:0048871	multicellular organismal homeostasis	4.4819999999999999E-2	1.3485281478009576	171.5	1.1279999999999999	9.9600000000000009	10	722	PIK3CA,YAP1,PRKACA,GBA1,DBH,GNAS,CTNNB1,MUC4,TP53,ABCB1
GO: Biological Process	GO:0097306	cellular response to alcohol	4.6829999999999997E-2	1.32947584221792	179.2	1.171	10.34	6	221	AKT1,AKR1C4,PAX6,GNAS,CTNNB1,PTEN
GO: Biological Process	GO:0046854	phosphatidylinositol phosphate biosynthetic process	4.8090000000000001E-2	1.3179452229261928	184	1.1950000000000001	10.55	4	68	PIK3CA,PIK3CD,PIK3R1,PI4KA
GO: Biological Process	GO:0072521	purine-containing compound metabolic process	4.8910000000000002E-2	1.3106023371787177	187.2	1.208	10.66	9	583	ACSL6,ADCY4,SLC25A13,NME5,PFAS,GPAM,NOS1,EP300,SDHA
GO: Biological Process	GO:0031641	regulation of myelination	5.0930000000000003E-2	1.2930263238238218	194.9	1.242	10.96	4	69	AKT1,CTNNB1,PTEN,FBXW7
GO: Biological Process	GO:0018076	N-terminal peptidyl-lysine acetylation	5.0959999999999998E-2	1.2927705806727059	195	1.242	10.96	2	4	CREBBP,EP300
GO: Biological Process	GO:0009749	response to glucose	5.1869999999999999E-2	1.2850837520064151	198.5	1.256	11.09	7	331	PIK3CA,ACAN,PRKACA,GPAM,SIN3A,PAX6,PTEN
GO: Biological Process	GO:0002573	myeloid leukocyte differentiation	5.595E-2	1.2521999091356311	214.1	1.347	11.89	7	335	PIK3CD,PIK3R1,GBA1,GNAS,CTNNB1,MED12,FBXW7
GO: Biological Process	GO:0007167	enzyme-linked receptor protein signaling pathway	5.7180000000000002E-2	1.2427558489780299	218.8	1.3680000000000001	12.07	13	1250	PIK3CA,YAP1,PIK3CD,PIK3R1,AKT1,SIN3A,CTNNB1,PTEN,CREBBP,EP300,TP53,PLCE1,FBXW7
GO: Biological Process	GO:2001233	regulation of apoptotic signaling pathway	5.8310000000000001E-2	1.2342569585789556	223.1	1.3859999999999999	12.23	8	460	YAP1,NME5,AKT1,DBH,CTNNB1,PTEN,TP53,FBXW7
GO: Biological Process	GO:0009165	nucleotide biosynthetic process	5.9180000000000003E-2	1.2278250391753858	226.5	1.3979999999999999	12.34	7	338	ACSL6,ADCY4,SLC25A13,NME5,PFAS,NOS1,SDHA
GO: Biological Process	GO:1901293	nucleoside phosphate biosynthetic process	6.0290000000000003E-2	1.2197547161346474	230.7	1.413	12.47	7	339	ACSL6,ADCY4,SLC25A13,NME5,PFAS,NOS1,SDHA
GO: Biological Process	GO:0043009	chordate embryonic development	6.055E-2	1.2178858525209288	231.7	1.413	12.47	13	1257	YAP1,PRKACA,PSMC3,SMPD4,AKT1,APOB,SIN3A,PAX6,GNAS,CTNNB1,MED12,EP300,TP53
GO: Biological Process	GO:0006805	xenobiotic metabolic process	6.1559999999999997E-2	1.2107013888405589	235.6	1.4279999999999999	12.6	5	142	ABCC3,ABCB11,AKR1C4,NOS1,ABCB1
GO: Biological Process	GO:0044093	positive regulation of molecular function	6.5079999999999999E-2	1.1865524557351788	249	1.5	13.24	16	1853	ADCY4,PIK3CA,YAP1,AKT1,PAX6,GNAS,CTNNB1,TEAD1,PTEN,NOS1,CREBBP,EP300,TP53,ABCB1,PLCE1,FBXW7
GO: Biological Process	GO:0051101	regulation of DNA binding	6.5790000000000001E-2	1.1818401136028147	251.8	1.508	13.31	5	144	SIN3A,PAX6,CTNNB1,EP300,FBXW7
GO: Biological Process	GO:0071482	cellular response to light stimulus	7.0239999999999997E-2	1.1534154971019539	268.8	1.6	14.12	5	146	PIK3R1,CREBBP,EP300,TP53,FBXW7
GO: Biological Process	GO:0035239	tube morphogenesis	7.1679999999999994E-2	1.1446020033459312	274.3	1.623	14.33	14	1467	PIK3CA,YAP1,PIK3CD,PRKACA,PSMC3,AKT1,APOB,CTNNB1,TEAD1,PTEN,MED12,EP300,TP53,FBXW7
GO: Biological Process	GO:0009792	embryo development ending in birth or egg hatching	7.3459999999999998E-2	1.1339490759907251	281.10000000000002	1.6539999999999999	14.6	13	1281	YAP1,PRKACA,PSMC3,SMPD4,AKT1,APOB,SIN3A,PAX6,GNAS,CTNNB1,MED12,EP300,TP53
GO: Biological Process	GO:2000679	positive regulation of transcription regulatory region DNA binding	7.5469999999999995E-2	1.1222256500086019	288.8	1.6890000000000001	14.91	3	28	PAX6,CTNNB1,EP300
GO: Biological Process	GO:0048638	regulation of developmental growth	7.6240000000000002E-2	1.11781711236973	291.8	1.696	14.97	8	478	PIK3CA,YAP1,PIK3CD,GPAM,AKT1,SIN3A,GNAS,PTEN
GO: Biological Process	GO:1903052	positive regulation of proteolysis involved in protein catabolic process	7.7340000000000006E-2	1.1115958322629533	296	1.702	15.02	5	149	GBA1,PSMC3,AKT1,PTEN,FBXW7
GO: Biological Process	GO:0035295	tube development	7.7380000000000004E-2	1.1113712746147739	296.10000000000002	1.702	15.02	16	1880	PIK3CA,YAP1,PIK3CD,PRKACA,PSMC3,AKT1,APOB,PAX6,CTNNB1,TEAD1,PTEN,MUC4,MED12,EP300,TP53,FBXW7
GO: Biological Process	GO:0070482	response to oxygen levels	8.4470000000000003E-2	1.0732975058173551	323.3	1.843	16.27	9	626	ACSL6,AKT1,PTEN,LCT,NOS1,CREBBP,EP300,TP53,ABCB1
GO: Biological Process	GO:0006006	glucose metabolic process	8.4750000000000006E-2	1.0718602931248802	324.3	1.843	16.27	6	246	PIK3CA,PIK3R1,SLC25A13,AKT1,EP300,TP53
GO: Biological Process	GO:0050673	epithelial cell proliferation	8.5510000000000003E-2	1.0679830935657986	327.2	1.849	16.32	9	627	YAP1,PIK3CD,MUC16,AKT1,DBH,PAX6,CTNNB1,PTEN,FBXW7
GO: Biological Process	GO:0009152	purine ribonucleotide biosynthetic process	8.8609999999999994E-2	1.0525172634430815	339.1	1.905	16.82	6	248	ACSL6,ADCY4,SLC25A13,NME5,PFAS,SDHA
GO: Biological Process	GO:0034504	protein localization to nucleus	8.9380000000000001E-2	1.0487596496756597	342	1.911	16.87	7	361	YAP1,PIK3R1,AKT1,NUP214,SIN3A,XPO1,TP53
GO: Biological Process	GO:0006639	acylglycerol metabolic process	9.0399999999999994E-2	1.0438315695246367	346	1.915	16.91	5	154	ACSL6,GPAM,APOB,PLCE1,FBXW7
GO: Biological Process	GO:0021700	developmental maturation	9.0579999999999994E-2	1.0429676836530617	346.6	1.915	16.91	8	490	NUP210,PRKACA,PRKAR1A,GBA1,AKT1,CTNNB1,PTEN,TP53
GO: Biological Process	GO:0010721	negative regulation of cell development	9.2600000000000002E-2	1.0333890133180657	354.4	1.9470000000000001	17.190000000000001	6	250	PRKACA,PAX6,CTNNB1,PTEN,TP53,FBXW7
GO: Biological Process	GO:0006638	neutral lipid metabolic process	9.6070000000000003E-2	1.0174122092983375	367.7	2.0089999999999999	17.739999999999998	5	156	ACSL6,GPAM,APOB,PLCE1,FBXW7
GO: Biological Process	GO:0006869	lipid transport	9.8549999999999999E-2	1.006343371384538	377.1	2.0499999999999998	18.09	8	496	ACSL6,ABCC3,ABCB11,AKT1,APOB,AKR1C4,TP53,ABCB1
GO: Biological Process	GO:0046890	regulation of lipid biosynthetic process	0.1055	0.97674754036628852	403.6	2.1819999999999999	19.260000000000002	6	256	GPAM,AKT1,APOB,AKR1C4,IDH1,FBXW7
GO: Biological Process	GO:0051960	regulation of nervous system development	0.106	0.97469413473522981	405.8	2.1819999999999999	19.260000000000002	9	645	YAP1,PIK3R1,AKT1,PAX6,CTNNB1,PTEN,NOS1,TP53,FBXW7
GO: Biological Process	GO:0051248	negative regulation of protein metabolic process	0.1091	0.96217524941165811	417.5	2.2320000000000002	19.71	13	1332	PIK3R1,PRKAR1A,GBA1,AKT1,TNKS1BP1,SIN3A,PAX6,CTNNB1,PTEN,PABPC1,NOS1,TP53,DDX6
GO: Biological Process	GO:0034695	response to prostaglandin E	0.1133	0.94577009013660274	433.6	2.282	20.149999999999999	3	32	AKT1,PAX6,GNAS
GO: Biological Process	GO:0010592	positive regulation of lamellipodium assembly	0.1133	0.94577009013660274	433.6	2.282	20.149999999999999	3	32	PIK3CA,PIK3R1,PLCE1
GO: Biological Process	GO:1902175	regulation of oxidative stress-induced intrinsic apoptotic signaling pathway	0.1133	0.94577009013660274	433.6	2.282	20.149999999999999	3	32	NME5,AKT1,FBXW7
GO: Biological Process	GO:0006913	nucleocytoplasmic transport	0.11700000000000001	0.9318141382538383	447.8	2.3450000000000002	20.7	7	377	PIK3R1,NUP210,PRKACA,AKT1,NUP214,XPO1,TP53
GO: Biological Process	GO:0033135	regulation of peptidyl-serine phosphorylation	0.1181	0.92775010238648525	452	2.3540000000000001	20.78	5	163	PIK3CA,AKT1,TNKS1BP1,PTEN,NOS1
GO: Biological Process	GO:0051169	nuclear transport	0.11899999999999999	0.9244530386074693	455.3	2.359	20.82	7	378	PIK3R1,NUP210,PRKACA,AKT1,NUP214,XPO1,TP53
GO: Biological Process	GO:0060173	limb development	0.1197	0.92190584959358934	458.2	2.3620000000000001	20.85	6	262	PI4KA,GNAS,CTNNB1,CREBBP,MED12,EP300
GO: Biological Process	GO:0034605	cellular response to heat	0.1205	0.91901295308911279	461.3	2.3650000000000002	20.88	4	86	PRKACA,CREBBP,EP300,TP53
GO: Biological Process	GO:0007420	brain development	0.1239	0.90692869362393658	474.2	2.3809999999999998	21.02	13	1349	YAP1,NME5,GBA1,AKR1C4,SIN3A,PAX6,XPO1,CTNNB1,PTEN,NOS1,MED12,TP53,ABCB1
GO: Biological Process	GO:0009150	purine ribonucleotide metabolic process	0.1244	0.90517961964520011	475.9	2.3809999999999998	21.02	8	513	ACSL6,ADCY4,SLC25A13,NME5,PFAS,GPAM,EP300,SDHA
GO: Biological Process	GO:0009260	ribonucleotide biosynthetic process	0.12479999999999999	0.90378541465359485	477.6	2.3809999999999998	21.02	6	264	ACSL6,ADCY4,SLC25A13,NME5,PFAS,SDHA
GO: Biological Process	GO:0016241	regulation of macroautophagy	0.12509999999999999	0.90274269030658005	478.7	2.3809999999999998	21.02	5	165	PIK3CA,PRKACA,GBA1,AKT1,TP53
GO: Biological Process	GO:0036268	swimming	0.12690000000000001	0.89653837790529523	485.7	2.3809999999999998	21.02	2	6	GBA1,EP300
GO: Biological Process	GO:0060789	hair follicle placode formation	0.12690000000000001	0.89653837790529523	485.7	2.3809999999999998	21.02	2	6	GNAS,CTNNB1
GO: Biological Process	GO:1904798	positive regulation of core promoter binding	0.12690000000000001	0.89653837790529523	485.7	2.3809999999999998	21.02	2	6	PAX6,CTNNB1
GO: Biological Process	GO:1901656	glycoside transport	0.12690000000000001	0.89653837790529523	485.7	2.3809999999999998	21.02	2	6	ABCC3,ABCB1
GO: Biological Process	GO:0015722	canalicular bile acid transport	0.12690000000000001	0.89653837790529523	485.7	2.3809999999999998	21.02	2	6	ABCC3,ABCB11
GO: Biological Process	GO:0016032	viral process	0.13120000000000001	0.8820661649603585	502	2.4489999999999998	21.62	8	517	PI4KA,PSMC3,EIF3G,PABPC1,CREBBP,EP300,TP53,DDX6
GO: Biological Process	GO:0043588	skin development	0.1376	0.86138156610050753	526.5	2.556	22.56	7	387	YAP1,GBA1,AKT1,AKR1C4,PAX6,GNAS,CTNNB1
GO: Biological Process	GO:0043491	protein kinase B signaling	0.13819999999999999	0.85949195696182046	529	2.556	22.56	6	269	PIK3CA,PIK3CD,TPTE2,AKT1,AKR1C4,PTEN
GO: Biological Process	GO:0007417	central nervous system development	0.14019999999999999	0.85325198636936017	536.70000000000005	2.58	22.78	15	1766	YAP1,ACAN,NME5,GBA1,AKT1,AKR1C4,SIN3A,PAX6,XPO1,CTNNB1,PTEN,NOS1,MED12,TP53,ABCB1
GO: Biological Process	GO:0046390	ribose phosphate biosynthetic process	0.1439	0.84193920606339478	550.79999999999995	2.63	23.21	6	271	ACSL6,ADCY4,SLC25A13,NME5,PFAS,SDHA
GO: Biological Process	GO:0010506	regulation of autophagy	0.14430000000000001	0.8407336689065058	552.20000000000005	2.63	23.21	7	390	PIK3CA,PRKACA,GBA1,AKT1,EP300,TP53,FBXW7
GO: Biological Process	GO:0035113	embryonic appendage morphogenesis	0.14779999999999999	0.83032556594119311	565.79999999999995	2.637	23.28	5	171	PI4KA,GNAS,CTNNB1,CREBBP,MED12
GO: Biological Process	GO:0043467	regulation of generation of precursor metabolites and energy	0.14779999999999999	0.83032556594119311	565.79999999999995	2.637	23.28	5	171	PIK3CA,PRKACA,AKT1,EP300,TP53
GO: Biological Process	GO:0030149	sphingolipid catabolic process	0.14860000000000001	0.8279811905754435	568.6	2.637	23.28	3	35	GBA1,SMPD4,LCT
GO: Biological Process	GO:0016242	negative regulation of macroautophagy	0.14860000000000001	0.8279811905754435	568.6	2.637	23.28	3	35	PIK3CA,AKT1,TP53
GO: Biological Process	GO:0009950	dorsal/ventral axis specification	0.14860000000000001	0.8279811905754435	568.6	2.637	23.28	3	35	YAP1,PAX6,CTNNB1
GO: Biological Process	GO:0048568	embryonic organ development	0.14879999999999999	0.82739706879014019	569.6	2.637	23.28	11	1005	TPO,YAP1,PSMC3,AKT1,PAX6,GNAS,CTNNB1,TEAD1,MED12,EP300,TP53
GO: Biological Process	GO:0007610	behavior	0.15140000000000001	0.81987412483594602	579.6	2.6709999999999998	23.58	11	1007	PRKACA,AOC3,GBA1,AKT1,DBH,PAX6,PTEN,NOS1,CREBBP,EP300,TP53
GO: Biological Process	GO:0007405	neuroblast proliferation	0.1565	0.8054856581175327	599	2.7480000000000002	24.25	4	92	ACSL6,PAX6,CTNNB1,TP53
GO: Biological Process	GO:0009259	ribonucleotide metabolic process	0.1658	0.78041547378574527	634.6	2.8980000000000001	25.58	8	535	ACSL6,ADCY4,SLC25A13,NME5,PFAS,GPAM,EP300,SDHA
GO: Biological Process	GO:1901617	organic hydroxy compound biosynthetic process	0.1719	0.76472412331294759	657.7	2.9889999999999999	26.39	6	280	TPH2,GBA1,ABCB11,APOB,DBH,AKR1C4
GO: Biological Process	GO:0010746	regulation of long-chain fatty acid import across plasma membrane	0.17730000000000001	0.75129126439908211	678.7	3.0710000000000002	27.11	2	7	ACSL6,AKT1
GO: Biological Process	GO:0072089	stem cell proliferation	0.17829999999999999	0.74884865682464541	682.3	3.0739999999999998	27.13	5	178	YAP1,GBA1,CTNNB1,TP53,ABCB1
GO: Biological Process	GO:0060038	cardiac muscle cell proliferation	0.1845	0.73400362950492082	705.9	3.1659999999999999	27.94	4	96	YAP1,PRKAR1A,CTNNB1,PTEN
GO: Biological Process	GO:0019693	ribose phosphate metabolic process	0.18579999999999999	0.73095429034237702	711	3.1739999999999999	28.02	8	544	ACSL6,ADCY4,SLC25A13,NME5,PFAS,GPAM,EP300,SDHA
GO: Biological Process	GO:0046677	response to antibiotic	0.192	0.71669877129645043	734.7	3.2650000000000001	28.82	4	97	AOC3,MUC4,TP53,ABCB1
GO: Biological Process	GO:0048736	appendage development	0.19639999999999999	0.70685851654906917	751.7	3.3149999999999999	29.26	6	287	PI4KA,GNAS,CTNNB1,CREBBP,MED12,EP300
GO: Biological Process	GO:0031401	positive regulation of protein modification process	0.1966	0.70641648650388322	752.6	3.3149999999999999	29.26	12	1221	PIK3CA,PIK3R1,GBA1,AKT1,TNKS1BP1,GNAS,CTNNB1,TEAD1,PTEN,NOS1,TP53,FBXW7
GO: Biological Process	GO:0019318	hexose metabolic process	0.2039	0.69058277422185999	780.4	3.423	30.21	6	289	PIK3CA,PIK3R1,SLC25A13,AKT1,EP300,TP53
GO: Biological Process	GO:0045944	positive regulation of transcription by RNA polymerase II	0.21659999999999999	0.66434154771069842	828.8	3.6190000000000002	31.95	13	1427	YAP1,PIK3R1,PSMC3,AKT1,SIN3A,PAX6,CTNNB1,TEAD1,NOS1,CREBBP,MED12,EP300,TP53
GO: Biological Process	GO:0071887	leukocyte apoptotic process	0.21870000000000001	0.6601512169623629	837	3.6389999999999998	32.119999999999997	5	186	PIK3CD,GPAM,AKT1,PTEN,TP53
GO: Biological Process	GO:0046466	membrane lipid catabolic process	0.222	0.65364702554936138	849.4	3.661	32.32	3	40	GBA1,SMPD4,LCT
GO: Biological Process	GO:1902745	positive regulation of lamellipodium organization	0.222	0.65364702554936138	849.4	3.661	32.32	3	40	PIK3CA,PIK3R1,PLCE1
GO: Biological Process	GO:2000058	regulation of ubiquitin-dependent protein catabolic process	0.22420000000000001	0.64936439174104565	858.1	3.6829999999999998	32.51	5	187	GBA1,AKT1,XPO1,PTEN,FBXW7
GO: Biological Process	GO:0018193	peptidyl-amino acid modification	0.2273	0.64340056427502923	869.7	3.7170000000000001	32.81	13	1434	PIK3CA,PRKACA,AKT1,TNKS1BP1,SIN3A,PAX6,CTNNB1,PTEN,NOS1,CREBBP,EP300,TP53,FBXW7
GO: Biological Process	GO:0046649	lymphocyte activation	0.23280000000000001	0.6330170240221491	891.1	3.7919999999999998	33.47	11	1058	PIK3CA,PIK3CD,PIK3R1,PRKAR1A,GBA1,GPAM,AKT1,CTNNB1,PTEN,EP300,TP53
GO: Biological Process	GO:0071407	cellular response to organic cyclic compound	0.2351	0.62874737087506061	899.5	3.7949999999999999	33.5	10	883	YAP1,PRKACA,AKT1,AKR1C4,SIN3A,GNAS,CTNNB1,NOS1,EP300,ABCB1
GO: Biological Process	GO:1904796	regulation of core promoter binding	0.23599999999999999	0.62708799702989348	903.2	3.7949999999999999	33.5	2	8	PAX6,CTNNB1
GO: Biological Process	GO:0034014	response to triglyceride	0.23599999999999999	0.62708799702989348	903.2	3.7949999999999999	33.5	2	8	XPO1,TP53
GO: Biological Process	GO:0051338	regulation of transferase activity	0.23860000000000001	0.62232956066567691	913.1	3.8210000000000002	33.729999999999997	11	1061	PIK3CA,PIK3R1,PRKAR1A,GBA1,AKT1,CTNNB1,TEAD1,PTEN,TP53,PLCE1,FBXW7
GO: Biological Process	GO:0002761	regulation of myeloid leukocyte differentiation	0.2414	0.61726273423866962	923.7	3.8490000000000002	33.97	5	190	PIK3R1,GNAS,CTNNB1,MED12,FBXW7
GO: Biological Process	GO:0002683	negative regulation of immune system process	0.24310000000000001	0.61421504115666425	930.3	3.86	34.07	8	566	PIK3R1,PRKAR1A,GPAM,AKT1,CTNNB1,PTEN,MUC4,FBXW7
GO: Biological Process	GO:0010564	regulation of cell cycle process	0.25729999999999997	0.58956021378965351	984.6	4.069	35.909999999999997	10	893	PRKACA,PRKAR1A,AKT1,SIN3A,XPO1,CTNNB1,PTEN,CREBBP,TP53,FBXW7
GO: Biological Process	GO:0071695	anatomical structure maturation	0.26960000000000001	0.56928011213671781	1000	4.2460000000000004	37.479999999999997	7	432	NUP210,PRKACA,PRKAR1A,GBA1,AKT1,CTNNB1,TP53
GO: Biological Process	GO:0021510	spinal cord development	0.27210000000000001	0.56527145822024227	1000	4.2679999999999998	37.68	5	195	ACAN,AKT1,PAX6,NOS1,MED12
GO: Biological Process	GO:0071356	cellular response to tumor necrosis factor	0.27729999999999999	0.55705013042213836	1000	4.3310000000000004	38.229999999999997	6	306	GBA1,SMPD4,AKT1,APOB,TP53,ABCB1
GO: Biological Process	GO:0120035	regulation of plasma membrane bounded cell projection organization	0.2863	0.54317865197840132	1000	4.4480000000000004	39.26	10	905	ACSL6,PIK3CA,YAP1,PIK3CD,PIK3R1,AKT1,PAX6,PTEN,EP300,PLCE1
GO: Biological Process	GO:0005996	monosaccharide metabolic process	0.28710000000000002	0.54196680750349402	1000	4.4480000000000004	39.26	6	308	PIK3CA,PIK3R1,SLC25A13,AKT1,EP300,TP53
GO: Biological Process	GO:0002244	hematopoietic progenitor cell differentiation	0.29210000000000003	0.53446844302645025	1000	4.4989999999999997	39.71	6	309	TPH2,SIN3A,MUC4,NOS1,CREBBP,TP53
GO: Biological Process	GO:0044282	small molecule catabolic process	0.29310000000000003	0.53298418156156446	1000	4.4989999999999997	39.71	7	438	FAH,ABCB11,AKT1,AKR1C4,PTEN,NOS1,TP53
GO: Biological Process	GO:2000191	regulation of fatty acid transport	0.29509999999999997	0.53003079050004054	1000	4.4989999999999997	39.71	3	44	ACSL6,AKT1,TP53
GO: Biological Process	GO:0001953	negative regulation of cell-matrix adhesion	0.29509999999999997	0.53003079050004054	1000	4.4989999999999997	39.71	3	44	PIK3R1,PTEN,MUC4
GO: Biological Process	GO:0046477	glycosylceramide catabolic process	0.3029	0.51870072666714429	1000	4.5810000000000004	40.44	2	9	GBA1,LCT
GO: Biological Process	GO:0140212	regulation of long-chain fatty acid import into cell	0.3029	0.51870072666714429	1000	4.5810000000000004	40.44	2	9	ACSL6,AKT1
GO: Biological Process	GO:0007507	heart development	0.30570000000000003	0.51470456127391118	1000	4.6050000000000004	40.65	11	1092	YAP1,ACAN,PRKAR1A,CTNNB1,TEAD1,PTEN,PABPC1,MED12,EP300,TP53,PLCE1
GO: Biological Process	GO:1901137	carbohydrate derivative biosynthetic process	0.311	0.5072396109731625	1000	4.6669999999999998	41.19	9	745	ACSL6,ADCY4,ACAN,SLC25A13,NME5,CHST6,PFAS,CTNNB1,SDHA
GO: Biological Process	GO:0010591	regulation of lamellipodium assembly	0.3155	0.50100063641984682	1000	4.7160000000000002	41.63	3	45	PIK3CA,PIK3R1,PLCE1
GO: Biological Process	GO:0071548	response to dexamethasone	0.32179999999999997	0.4924139602369893	1000	4.7919999999999998	42.3	4	111	PIK3CA,PIK3R1,GBA1,ABCB1
GO: Biological Process	GO:0034764	positive regulation of transmembrane transport	0.32919999999999999	0.4825401734597678	1000	4.883	43.11	6	316	ACSL6,PIK3R1,AOC3,AKT1,NOS1,ABCB1
GO: Biological Process	GO:0062012	regulation of small molecule metabolic process	0.34039999999999998	0.46801044858744978	1000	4.9950000000000001	44.09	7	449	ABCB11,AKT1,APOB,AKR1C4,NOS1,EP300,TP53
GO: Biological Process	GO:0009416	response to light stimulus	0.34039999999999998	0.46801044858744978	1000	4.9950000000000001	44.09	7	449	PIK3R1,AKT1,DBH,CREBBP,EP300,TP53,FBXW7
GO: Biological Process	GO:0031344	regulation of cell projection organization	0.34060000000000001	0.46775535637341775	1000	4.9950000000000001	44.09	10	925	ACSL6,PIK3CA,YAP1,PIK3CD,PIK3R1,AKT1,PAX6,PTEN,EP300,PLCE1
GO: Biological Process	GO:0045596	negative regulation of cell differentiation	0.34649999999999997	0.46029676105217449	1000	5.0579999999999998	44.65	10	927	YAP1,PIK3R1,PRKACA,AKT1,PAX6,CTNNB1,PTEN,TP53,DDX6,FBXW7
GO: Biological Process	GO:0051093	negative regulation of developmental process	0.34760000000000002	0.45892023222337114	1000	5.0579999999999998	44.65	12	1299	YAP1,PIK3R1,PRKACA,AKT1,SIN3A,PAX6,GNAS,CTNNB1,PTEN,TP53,DDX6,FBXW7
GO: Biological Process	GO:0045670	regulation of osteoclast differentiation	0.35620000000000002	0.44830608487277523	1000	5.1630000000000003	45.58	4	114	PIK3R1,GNAS,CTNNB1,FBXW7
GO: Biological Process	GO:0048668	collateral sprouting	0.35899999999999999	0.44490555142168087	1000	5.1740000000000004	45.67	3	47	PIK3CA,PIK3CD,NOS1
GO: Biological Process	GO:0001701	in utero embryonic development	0.35959999999999998	0.44418031693880888	1000	5.1740000000000004	45.67	8	600	YAP1,PSMC3,SMPD4,AKT1,APOB,SIN3A,CTNNB1,TP53
GO: Biological Process	GO:0010765	positive regulation of sodium ion transport	0.3821	0.41782296231159116	1000	5.4770000000000003	48.35	3	48	AKT1,GNAS,NOS1
GO: Biological Process	GO:0016573	histone acetylation	0.39100000000000001	0.40782324260413316	1000	5.5830000000000002	49.28	5	211	SIN3A,PAX6,NOS1,CREBBP,EP300
GO: Biological Process	GO:0009887	animal organ morphogenesis	0.40189999999999998	0.39588199380796518	1000	5.718	50.47	14	1729	YAP1,ACAN,PRKAR1A,GBA1,PSMC3,PAX6,GNAS,CTNNB1,TEAD1,PTEN,MED12,EP300,TP53,FBXW7
GO: Biological Process	GO:1902459	positive regulation of stem cell population maintenance	0.40620000000000001	0.39126008093121206	1000	5.7359999999999998	50.63	3	49	YAP1,SIN3A,TEAD1
GO: Biological Process	GO:0015721	bile acid and bile salt transport	0.40620000000000001	0.39126008093121206	1000	5.7359999999999998	50.63	3	49	ABCC3,ABCB11,AKR1C4
GO: Biological Process	GO:0048469	cell maturation	0.41449999999999998	0.38247546511370767	1000	5.8319999999999999	51.48	6	330	NUP210,PRKACA,PRKAR1A,GBA1,CTNNB1,TP53
GO: Biological Process	GO:0014855	striated muscle cell proliferation	0.41920000000000002	0.37757872602432974	1000	5.867	51.79	4	119	YAP1,PRKAR1A,CTNNB1,PTEN
GO: Biological Process	GO:0019216	regulation of lipid metabolic process	0.42009999999999997	0.37664731846200805	1000	5.867	51.79	7	465	ABCB11,GPAM,AKT1,APOB,AKR1C4,IDH1,FBXW7
GO: Biological Process	GO:0019432	triglyceride biosynthetic process	0.43120000000000003	0.3653212478213177	1000	6.0010000000000003	52.97	3	50	ACSL6,GPAM,FBXW7
GO: Biological Process	GO:0043523	regulation of neuron apoptotic process	0.43480000000000002	0.36171046458574307	1000	6.0119999999999996	53.07	6	333	PIK3CA,GBA1,CTNNB1,NOS1,TP53,FBXW7
GO: Biological Process	GO:0018393	internal peptidyl-lysine acetylation	0.43509999999999999	0.36141091670728304	1000	6.0119999999999996	53.07	5	216	SIN3A,PAX6,NOS1,CREBBP,EP300
GO: Biological Process	GO:2000060	positive regulation of ubiquitin-dependent protein catabolic process	0.4466	0.35008128126458082	1000	6.1479999999999997	54.27	4	121	GBA1,AKT1,PTEN,FBXW7
GO: Biological Process	GO:0006475	internal protein amino acid acetylation	0.45379999999999998	0.34313550845108287	1000	6.2249999999999996	54.95	5	218	SIN3A,PAX6,NOS1,CREBBP,EP300
GO: Biological Process	GO:0002067	glandular epithelial cell differentiation	0.4607	0.33658178774732034	1000	6.2969999999999997	55.58	4	122	YAP1,AKT1,PAX6,CTNNB1
GO: Biological Process	GO:0034612	response to tumor necrosis factor	0.4632	0.33423144928062021	1000	6.3079999999999998	55.68	6	337	GBA1,SMPD4,AKT1,APOB,TP53,ABCB1
GO: Biological Process	GO:0051098	regulation of binding	0.46510000000000001	0.33245366048848352	1000	6.3120000000000003	55.72	7	473	PRKACA,AKT1,SIN3A,PAX6,CTNNB1,EP300,FBXW7
GO: Biological Process	GO:0080134	regulation of response to stress	0.4703	0.32762502125392051	1000	6.3470000000000004	56.03	14	1756	PIK3R1,NME5,AOC3,GBA1,MUC16,AKT1,SIN3A,CTNNB1,PTEN,CREBBP,EP300,TP53,ABCB1,FBXW7
GO: Biological Process	GO:1901214	regulation of neuron death	0.47099999999999997	0.32697909287110383	1000	6.3470000000000004	56.03	7	474	PIK3CA,GBA1,AKT1,CTNNB1,NOS1,TP53,FBXW7
GO: Biological Process	GO:0033138	positive regulation of peptidyl-serine phosphorylation	0.47510000000000002	0.32321496958079449	1000	6.38	56.32	4	123	PIK3CA,AKT1,TNKS1BP1,NOS1
GO: Biological Process	GO:0048863	stem cell differentiation	0.47699999999999998	0.32148162095988608	1000	6.3819999999999997	56.34	7	475	YAP1,TPH2,PAX6,CTNNB1,NOS1,MED12,TP53
GO: Biological Process	GO:0008631	intrinsic apoptotic signaling pathway in response to oxidative stress	0.48420000000000002	0.31497521489428593	1000	6.4340000000000002	56.79	3	52	NME5,AKT1,FBXW7
GO: Biological Process	GO:1902692	regulation of neuroblast proliferation	0.48420000000000002	0.31497521489428593	1000	6.4340000000000002	56.79	3	52	PAX6,CTNNB1,TP53
GO: Biological Process	GO:0034097	response to cytokine	0.48909999999999998	0.31060233717871766	1000	6.4770000000000003	57.18	12	1349	YAP1,PRKACA,GBA1,SMPD4,AKT1,APOB,PAX6,CTNNB1,MUC4,CREBBP,TP53,ABCB1
GO: Biological Process	GO:0003006	developmental process involved in reproduction	0.4924	0.30768195574072132	1000	6.4980000000000002	57.36	12	1350	NME5,PRKACA,PRKAR1A,AKT1,APOB,AKR1C4,IDH1,CTNNB1,PTEN,TP53,DDX6,ABCB1
GO: Biological Process	GO:0035107	appendage morphogenesis	0.51349999999999996	0.28945955206670304	1000	6.742	59.51	5	224	PI4KA,GNAS,CTNNB1,CREBBP,MED12
GO: Biological Process	GO:0051094	positive regulation of developmental process	0.51529999999999998	0.28793985753892526	1000	6.742	59.51	14	1772	YAP1,PIK3CD,PIK3R1,GPAM,AKT1,APOB,SIN3A,PAX6,GNAS,CTNNB1,TEAD1,PTEN,CREBBP,ABCB1
GO: Biological Process	GO:0018105	peptidyl-serine phosphorylation	0.51619999999999999	0.28718199979214992	1000	6.742	59.51	6	344	PIK3CA,PRKACA,AKT1,TNKS1BP1,PTEN,NOS1
GO: Biological Process	GO:0051247	positive regulation of protein metabolic process	0.51829999999999998	0.28541879116046881	1000	6.7460000000000004	59.55	14	1773	PIK3CA,PIK3R1,GBA1,PSMC3,AKT1,TNKS1BP1,GNAS,CTNNB1,TEAD1,PTEN,PABPC1,NOS1,TP53,FBXW7
GO: Biological Process	GO:0033555	multicellular organismal response to stress	0.52039999999999997	0.28366271211045135	1000	6.7510000000000003	59.59	4	126	AKT1,DBH,PTEN,NOS1
GO: Biological Process	GO:0002684	positive regulation of immune system process	0.52529999999999999	0.27959259919689144	1000	6.7910000000000004	59.95	11	1164	PIK3CA,PIK3CD,PIK3R1,AOC3,GPAM,AKT1,SIN3A,GNAS,CREBBP,EP300,TP53
GO: Biological Process	GO:0071560	cellular response to transforming growth factor beta stimulus	0.53220000000000001	0.27392512978462996	1000	6.84	60.38	6	346	AKR1C4,SIN3A,MUC4,CREBBP,EP300,TP53
GO: Biological Process	GO:0006641	triglyceride metabolic process	0.53620000000000001	0.27067319035313925	1000	6.84	60.38	4	127	ACSL6,GPAM,APOB,FBXW7
GO: Biological Process	GO:0071868	cellular response to monoamine stimulus	0.53620000000000001	0.27067319035313925	1000	6.84	60.38	4	127	PRKACA,SIN3A,GNAS,NOS1
GO: Biological Process	GO:0071870	cellular response to catecholamine stimulus	0.53620000000000001	0.27067319035313925	1000	6.84	60.38	4	127	PRKACA,SIN3A,GNAS,NOS1
GO: Biological Process	GO:0006527	arginine catabolic process	0.55210000000000004	0.2579822528598617	1000	6.9420000000000002	61.27	2	12	FAH,NOS1
GO: Biological Process	GO:0015911	long-chain fatty acid import across plasma membrane	0.55210000000000004	0.2579822528598617	1000	6.9420000000000002	61.27	2	12	ACSL6,AKT1
GO: Biological Process	GO:0048696	regulation of collateral sprouting in absence of injury	0.55210000000000004	0.2579822528598617	1000	6.9420000000000002	61.27	2	12	PIK3CA,PIK3CD
GO: Biological Process	GO:1901800	positive regulation of proteasomal protein catabolic process	0.55230000000000001	0.25782495677632283	1000	6.9420000000000002	61.27	4	128	GBA1,PSMC3,AKT1,FBXW7
GO: Biological Process	GO:0060249	anatomical structure homeostasis	0.55320000000000003	0.25711782856272702	1000	6.9420000000000002	61.27	7	487	YAP1,GBA1,GNAS,CTNNB1,MUC4,TP53,ABCB1
GO: Biological Process	GO:0031648	protein destabilization	0.57120000000000004	0.24321180123188199	1000	7.12	62.85	3	55	CREBBP,EP300,FBXW7
GO: Biological Process	GO:0010039	response to iron ion	0.57120000000000004	0.24321180123188199	1000	7.12	62.85	3	55	PIK3R1,DBH,LCT
GO: Biological Process	GO:0008285	negative regulation of cell population proliferation	0.57630000000000003	0.23935138041864387	1000	7.1459999999999999	63.08	10	989	PIK3R1,TPTE2,PRKAR1A,MUC16,PAX6,CTNNB1,PTEN,NOS1,TP53,FBXW7
GO: Biological Process	GO:0018394	peptidyl-lysine acetylation	0.57889999999999997	0.23739645043319652	1000	7.1459999999999999	63.08	5	230	SIN3A,PAX6,NOS1,CREBBP,EP300
GO: Biological Process	GO:0031400	negative regulation of protein modification process	0.58040000000000003	0.23627259623430172	1000	7.1459999999999999	63.08	8	645	PRKAR1A,GBA1,AKT1,SIN3A,PAX6,CTNNB1,PTEN,NOS1
GO: Biological Process	GO:0071496	cellular response to external stimulus	0.58069999999999999	0.23604817396667579	1000	7.1459999999999999	63.08	7	491	GBA1,AKT1,AKR1C4,CTNNB1,NOS1,TP53,ABCB1
GO: Biological Process	GO:0050900	leukocyte migration	0.5877	0.23084430928560121	1000	7.2050000000000001	63.6	7	492	PIK3CD,PIK3R1,AOC3,GBA1,AKT1,DBH,TP53
GO: Biological Process	GO:0019725	cellular homeostasis	0.59009999999999996	0.22907438536100086	1000	7.2050000000000001	63.6	10	992	MUC17,PIK3CA,PIK3R1,PRKACA,GBA1,SIN3A,PAX6,NOS1,TP53,FBXW7
GO: Biological Process	GO:0031960	response to corticosteroid	0.59119999999999995	0.22826557461323072	1000	7.2050000000000001	63.6	6	353	PIK3CA,PIK3R1,TPH2,GBA1,AKR1C4,ABCB1
GO: Biological Process	GO:0051050	positive regulation of transport	0.59730000000000005	0.22380748525292798	1000	7.2560000000000002	64.05	11	1182	ACSL6,PIK3R1,PRKACA,AOC3,ABCB11,AKT1,PAX6,GNAS,NOS1,ABCB1,FBXW7
GO: Biological Process	GO:0071559	response to transforming growth factor beta	0.6	0.22184874961635639	1000	7.266	64.14	6	354	AKR1C4,SIN3A,MUC4,CREBBP,EP300,TP53
GO: Biological Process	GO:0002521	leukocyte differentiation	0.60209999999999997	0.22033137279285203	1000	7.2690000000000001	64.17	9	816	PIK3CD,PIK3R1,GBA1,GNAS,CTNNB1,MED12,EP300,TP53,FBXW7
GO: Biological Process	GO:0050821	protein stabilization	0.6139	0.21190236661970266	1000	7.3879999999999999	65.209999999999994	5	233	PIK3R1,PTEN,EP300,TP53,FBXW7
GO: Biological Process	GO:0051896	regulation of protein kinase B signaling	0.62590000000000001	0.20349504844670377	1000	7.5	66.2	5	234	PIK3CA,PIK3CD,TPTE2,AKR1C4,PTEN
GO: Biological Process	GO:0044262	cellular carbohydrate metabolic process	0.62709999999999999	0.20266319922465018	1000	7.5	66.2	6	357	AKT1,IDH1,PTEN,LCT,EP300,TP53
GO: Biological Process	GO:0043085	positive regulation of catalytic activity	0.6351	0.19715788726092556	1000	7.5720000000000001	66.84	12	1389	ADCY4,PIK3CA,YAP1,AKT1,GNAS,CTNNB1,TEAD1,PTEN,NOS1,TP53,PLCE1,FBXW7
GO: Biological Process	GO:0008544	epidermis development	0.64649999999999996	0.18943147078358719	1000	7.6159999999999997	67.23	7	500	YAP1,AKT1,AKR1C4,PAX6,GNAS,CTNNB1,TP53
GO: Biological Process	GO:0006651	diacylglycerol biosynthetic process	0.65129999999999999	0.18621892182591751	1000	7.6159999999999997	67.23	2	13	GPAM,PLCE1
GO: Biological Process	GO:0072182	regulation of nephron tubule epithelial cell differentiation	0.65129999999999999	0.18621892182591751	1000	7.6159999999999997	67.23	2	13	YAP1,CTNNB1
GO: Biological Process	GO:0031642	negative regulation of myelination	0.65129999999999999	0.18621892182591751	1000	7.6159999999999997	67.23	2	13	PTEN,FBXW7
GO: Biological Process	GO:0010040	response to iron(II) ion	0.65129999999999999	0.18621892182591751	1000	7.6159999999999997	67.23	2	13	PIK3R1,LCT
GO: Biological Process	GO:0019336	phenol-containing compound catabolic process	0.65129999999999999	0.18621892182591751	1000	7.6159999999999997	67.23	2	13	FAH,DBH
GO: Biological Process	GO:0071901	negative regulation of protein serine/threonine kinase activity	0.65610000000000002	0.18302996224270049	1000	7.6159999999999997	67.23	4	134	PRKAR1A,GBA1,AKT1,PTEN
GO: Biological Process	GO:0010942	positive regulation of cell death	0.65700000000000003	0.18243463044021921	1000	7.6159999999999997	67.23	9	826	PIK3CD,AKT1,AKR1C4,PAX6,CTNNB1,PTEN,NOS1,TP53,FBXW7
GO: Biological Process	GO:0048562	embryonic organ morphogenesis	0.66149999999999998	0.17947015147648024	1000	7.6159999999999997	67.23	8	658	YAP1,PSMC3,PAX6,GNAS,CTNNB1,TEAD1,MED12,EP300
GO: Biological Process	GO:0035264	multicellular organism growth	0.66290000000000004	0.17855198098246972	1000	7.6159999999999997	67.23	5	237	PIK3CA,GPAM,GNAS,EP300,TP53
GO: Biological Process	GO:0007498	mesoderm development	0.66290000000000004	0.17855198098246972	1000	7.6159999999999997	67.23	5	237	YAP1,PRKACA,PRKAR1A,TEAD1,TP53
GO: Biological Process	GO:1901605	alpha-amino acid metabolic process	0.66290000000000004	0.17855198098246972	1000	7.6159999999999997	67.23	5	237	FAH,SLC25A13,TPH2,PFAS,NOS1
GO: Biological Process	GO:0048588	developmental cell growth	0.66469999999999996	0.1773743212258593	1000	7.6159999999999997	67.23	6	361	PIK3CA,PIK3CD,SIN3A,CTNNB1,PTEN,NOS1
GO: Biological Process	GO:1902743	regulation of lamellipodium organization	0.66759999999999997	0.17548367199279091	1000	7.6260000000000003	67.319999999999993	3	58	PIK3CA,PIK3R1,PLCE1
GO: Biological Process	GO:0035148	tube formation	0.67559999999999998	0.17031035910102896	1000	7.6950000000000003	67.930000000000007	5	238	PIK3CD,PRKACA,PSMC3,CTNNB1,MED12
GO: Biological Process	GO:0043603	cellular amide metabolic process	0.68120000000000003	0.16672536070943655	1000	7.7229999999999999	68.180000000000007	12	1400	ACSL6,GBA1,SMPD4,GPAM,AKT1,TNKS1BP1,IDH1,EIF3G,LCT,PABPC1,TP53,DDX6
GO: Biological Process	GO:0031647	regulation of protein stability	0.68420000000000003	0.16481693015095625	1000	7.7229999999999999	68.180000000000007	6	363	PIK3R1,PTEN,CREBBP,EP300,TP53,FBXW7
GO: Biological Process	GO:0097193	intrinsic apoptotic signaling pathway	0.68420000000000003	0.16481693015095625	1000	7.7229999999999999	68.180000000000007	6	363	PIK3R1,NME5,AKT1,EP300,TP53,FBXW7
GO: Biological Process	GO:0042908	xenobiotic transport	0.70189999999999997	0.15372475758778684	1000	7.9	69.739999999999995	3	59	ABCC3,ABCB11,ABCB1
GO: Biological Process	GO:0042063	gliogenesis	0.70989999999999998	0.14880282382583934	1000	7.9450000000000003	70.13	7	508	GBA1,AKT1,PAX6,CTNNB1,PTEN,MED12,TP53
GO: Biological Process	GO:0031175	neuron projection development	0.71199999999999997	0.14752000636314366	1000	7.9450000000000003	70.13	12	1407	ACSL6,PIK3CA,PIK3CD,GBA1,AKT1,SIN3A,PAX6,CTNNB1,PTEN,NOS1,CREBBP,EP300
GO: Biological Process	GO:0071241	cellular response to inorganic substance	0.71419999999999995	0.1461801541432369	1000	7.9450000000000003	70.13	6	366	TPO,TPH2,AKT1,DBH,AKR1C4,CTNNB1
GO: Biological Process	GO:0018209	peptidyl-serine modification	0.71419999999999995	0.1461801541432369	1000	7.9450000000000003	70.13	6	366	PIK3CA,PRKACA,AKT1,TNKS1BP1,PTEN,NOS1
GO: Biological Process	GO:0070227	lymphocyte apoptotic process	0.73250000000000004	0.13519237097385292	1000	8.1259999999999994	71.73	4	138	GPAM,AKT1,PTEN,TP53
GO: Biological Process	GO:0060341	regulation of cellular localization	0.73560000000000003	0.13335827943396011	1000	8.1370000000000005	71.819999999999993	11	1212	YAP1,PIK3R1,PRKACA,AKT1,NUP214,SIN3A,XPO1,CTNNB1,PTEN,NOS1,FBXW7
GO: Biological Process	GO:0071869	response to catecholamine	0.75260000000000005	0.12343578601615444	1000	8.2680000000000007	72.989999999999995	4	139	PRKACA,SIN3A,GNAS,NOS1
GO: Biological Process	GO:0071867	response to monoamine	0.75260000000000005	0.12343578601615444	1000	8.2680000000000007	72.989999999999995	4	139	PRKACA,SIN3A,GNAS,NOS1
GO: Biological Process	GO:0030258	lipid modification	0.75580000000000003	0.12159311241900428	1000	8.2680000000000007	72.989999999999995	5	244	TPTE2,GBA1,ABCB11,AKT1,PTEN
GO: Biological Process	GO:0048669	collateral sprouting in absence of injury	0.75839999999999996	0.12010167566999018	1000	8.2680000000000007	72.989999999999995	2	14	PIK3CA,PIK3CD
GO: Biological Process	GO:0007406	negative regulation of neuroblast proliferation	0.75839999999999996	0.12010167566999018	1000	8.2680000000000007	72.989999999999995	2	14	PAX6,TP53
GO: Biological Process	GO:0033339	pectoral fin development	0.77380000000000004	0.11137127461477384	1000	8.4130000000000003	74.260000000000005	3	61	PI4KA,MED12,EP300
GO: Biological Process	GO:1902533	positive regulation of intracellular signal transduction	0.77680000000000005	0.10969078310005152	1000	8.4209999999999994	74.34	11	1220	PIK3CA,PIK3CD,AKR1C4,GNAS,CTNNB1,PTEN,CREBBP,EP300,TP53,PLCE1,FBXW7
GO: Biological Process	GO:0046822	regulation of nucleocytoplasmic transport	0.79379999999999995	0.10028890542885542	1000	8.5820000000000007	75.75	4	141	PIK3R1,PRKACA,NUP214,XPO1
GO: Biological Process	GO:0051402	neuron apoptotic process	0.81030000000000002	9.135416109288666E-2	1000	8.6890000000000001	76.7	6	375	PIK3CA,GBA1,CTNNB1,NOS1,TP53,FBXW7
GO: Biological Process	GO:0045671	negative regulation of osteoclast differentiation	0.81140000000000001	9.0764996631692615E-2	1000	8.6890000000000001	76.7	3	62	PIK3R1,CTNNB1,FBXW7
GO: Biological Process	GO:1902806	regulation of cell cycle G1/S phase transition	0.81299999999999994	8.9909454405931857E-2	1000	8.6890000000000001	76.7	5	248	AKT1,PTEN,CREBBP,TP53,FBXW7
GO: Biological Process	GO:0062014	negative regulation of small molecule metabolic process	0.81510000000000005	8.8789106862446759E-2	1000	8.6890000000000001	76.7	4	142	AKT1,AKR1C4,EP300,TP53
GO: Biological Process	GO:0007173	epidermal growth factor receptor signaling pathway	0.81510000000000005	8.8789106862446759E-2	1000	8.6890000000000001	76.7	4	142	PIK3CA,AKT1,PLCE1,FBXW7
GO: Biological Process	GO:1901216	positive regulation of neuron death	0.8367	7.7430231014287698E-2	1000	8.8930000000000007	78.5	4	143	CTNNB1,NOS1,TP53,FBXW7
GO: Biological Process	GO:0009967	positive regulation of signal transduction	0.8397	7.5875846814175182E-2	1000	8.8930000000000007	78.5	14	1861	PIK3CA,YAP1,PIK3CD,PIK3R1,AKR1C4,GNAS,CTNNB1,PTEN,NOS1,CREBBP,EP300,TP53,PLCE1,FBXW7
GO: Biological Process	GO:1901655	cellular response to ketone	0.84279999999999999	7.4275473063937419E-2	1000	8.8930000000000007	78.5	5	250	AKT1,AKR1C4,PAX6,GNAS,ABCB1
GO: Biological Process	GO:0033365	protein localization to organelle	0.84350000000000003	7.3914913074855967E-2	1000	8.8930000000000007	78.5	10	1039	YAP1,PIK3R1,PRKACA,AKT1,NUP214,SIN3A,PAX6,XPO1,TP53,FBXW7
GO: Biological Process	GO:0008284	positive regulation of cell population proliferation	0.86480000000000001	6.3084319054746069E-2	1000	9.093	80.260000000000005	11	1236	PIK3CA,YAP1,PIK3CD,PRKACA,GPAM,AKT1,AKR1C4,PAX6,GNAS,CTNNB1,PTEN
GO: Biological Process	GO:0051129	negative regulation of cellular component organization	0.86809999999999998	6.1430243778938839E-2	1000	9.1020000000000003	80.34	9	859	PIK3CA,YAP1,PIK3R1,PRKAR1A,GBA1,AKT1,PTEN,EP300,TP53
GO: Biological Process	GO:0045792	negative regulation of cell size	0.87339999999999995	5.8786812414678723E-2	1000	9.1069999999999993	80.39	2	15	AKT1,PTEN
GO: Biological Process	GO:0006855	xenobiotic transmembrane transport	0.87339999999999995	5.8786812414678723E-2	1000	9.1069999999999993	80.39	2	15	ABCC3,ABCB11
GO: Biological Process	GO:0001501	skeletal system development	0.89710000000000001	4.7159143324298415E-2	1000	9.3290000000000006	82.35	9	863	YAP1,ACAN,DBH,GNAS,CTNNB1,MED12,EP300,TP53,FBXW7
GO: Biological Process	GO:0070997	neuron death	0.91990000000000005	3.6259381142115875E-2	1000	9.5410000000000004	84.22	7	531	PIK3CA,GBA1,AKT1,CTNNB1,NOS1,TP53,FBXW7
GO: Biological Process	GO:0010817	regulation of hormone levels	0.94350000000000001	2.525809549904983E-2	1000	9.7590000000000003	86.14	8	695	TPO,AKR1C4,SIN3A,PAX6,GNAS,NOS1,TP53,ABCB1
GO: Biological Process	GO:0007492	endoderm development	0.95089999999999997	2.1865152601710482E-2	1000	9.7829999999999995	86.35	4	148	YAP1,CTNNB1,MED12,TP53
GO: Biological Process	GO:0031929	TOR signaling	0.95089999999999997	2.1865152601710482E-2	1000	9.7829999999999995	86.35	4	148	PIK3CA,GBA1,AKT1,FBXW7
GO: Biological Process	GO:0010001	glial cell differentiation	0.96660000000000001	1.4753209197138316E-2	1000	9.9169999999999998	87.54	6	388	GBA1,AKT1,PAX6,CTNNB1,PTEN,MED12
GO: Biological Process	GO:0001678	cellular glucose homeostasis	0.97030000000000005	1.3093968619278813E-2	1000	9.9239999999999995	87.6	5	258	PIK3CA,PIK3R1,PRKACA,SIN3A,PAX6
GO: Biological Process	GO:0048666	neuron development	0.97370000000000001	1.1574829993696755E-2	1000	9.9239999999999995	87.6	13	1670	ACSL6,PIK3CA,PIK3CD,GBA1,AKT1,SIN3A,PAX6,CTNNB1,PTEN,NOS1,CREBBP,MED12,EP300
GO: Biological Process	GO:0018958	phenol-containing compound metabolic process	0.97499999999999998	1.0995384301463193E-2	1000	9.9239999999999995	87.6	4	149	TPO,FAH,TPH2,DBH
GO: Biological Process	GO:0097191	extrinsic apoptotic signaling pathway	0.98719999999999997	5.5948533108335519E-3	1000	9.9809999999999999	88.1	5	259	YAP1,PIK3R1,AKT1,DBH,PTEN
GO: Biological Process	GO:1903025	regulation of RNA polymerase II regulatory region sequence-specific DNA binding	0.99619999999999997	1.6534626036354312E-3	1000	9.9809999999999999	88.1	2	16	EP300,FBXW7
GO: Biological Process	GO:0046479	glycosphingolipid catabolic process	0.99619999999999997	1.6534626036354312E-3	1000	9.9809999999999999	88.1	2	16	GBA1,LCT
GO: Biological Process	GO:0042136	neurotransmitter biosynthetic process	0.99619999999999997	1.6534626036354312E-3	1000	9.9809999999999999	88.1	2	16	DBH,NOS1
GO: Biological Process	GO:0071872	cellular response to epinephrine stimulus	0.99619999999999997	1.6534626036354312E-3	1000	9.9809999999999999	88.1	2	16	PRKACA,NOS1
GO: Biological Process	GO:0042640	anagen	0.99619999999999997	1.6534626036354312E-3	1000	9.9809999999999999	88.1	2	16	AKT1,CTNNB1
GO: Biological Process	GO:0001775	cell activation	1.0089999999999999	-3.8911662369104775E-3	1000	10.050000000000001	88.74	12	1464	PIK3CA,PIK3CD,PIK3R1,PRKAR1A,GBA1,GPAM,AKT1,GNAS,CTNNB1,PTEN,EP300,TP53
GO: Biological Process	GO:0080135	regulation of cellular response to stress	1.0129999999999999	-5.6094453602803856E-3	1000	10.050000000000001	88.74	9	878	PIK3R1,NME5,AKT1,CTNNB1,PTEN,CREBBP,EP300,TP53,FBXW7
GO: Biological Process	GO:0006611	protein export from nucleus	1.0169999999999999	-7.3209529227445565E-3	1000	10.050000000000001	88.74	3	67	PRKACA,NUP214,XPO1
GO: Biological Process	GO:0010828	positive regulation of glucose transmembrane transport	1.0169999999999999	-7.3209529227445565E-3	1000	10.050000000000001	88.74	3	67	PIK3R1,AOC3,AKT1
GO: Biological Process	GO:0043457	regulation of cellular respiration	1.0169999999999999	-7.3209529227445565E-3	1000	10.050000000000001	88.74	3	67	PIK3CA,PRKACA,AKT1
GO: Biological Process	GO:0008361	regulation of cell size	1.022	-9.4508957986939347E-3	1000	10.050000000000001	88.74	5	261	PIK3CA,PIK3CD,AKT1,SIN3A,PTEN
GO: Biological Process	GO:2000106	regulation of leukocyte apoptotic process	1.0249999999999999	-1.0723865391773066E-2	1000	10.050000000000001	88.74	4	151	PIK3CD,GPAM,PTEN,TP53
GO: Biological Process	GO:0055017	cardiac muscle tissue growth	1.0249999999999999	-1.0723865391773066E-2	1000	10.050000000000001	88.74	4	151	YAP1,PRKAR1A,CTNNB1,PTEN
GO: Biological Process	GO:0030162	regulation of proteolysis	1.0289999999999999	-1.2415374762432893E-2	1000	10.07	88.92	9	880	PIK3R1,PRKACA,GBA1,PSMC3,AKT1,XPO1,PTEN,TP53,FBXW7
GO: Biological Process	GO:0010628	positive regulation of gene expression	1.0389999999999999	-1.6615547557177382E-2	1000	10.15	89.57	12	1469	YAP1,PIK3CD,PIK3R1,AKT1,APOB,PAX6,CTNNB1,PTEN,PABPC1,CREBBP,EP300,TP53
GO: Biological Process	GO:0006473	protein acetylation	1.0569999999999999	-2.4074987307426243E-2	1000	10.24	90.41	5	263	SIN3A,PAX6,NOS1,CREBBP,EP300
GO: Biological Process	GO:0051241	negative regulation of multicellular organismal process	1.0580000000000001	-2.4485667699166973E-2	1000	10.24	90.41	12	1472	PIK3R1,GBA1,MUC16,SIN3A,PAX6,GNAS,CTNNB1,PTEN,NOS1,CREBBP,TP53,FBXW7
GO: Biological Process	GO:0045936	negative regulation of phosphate metabolic process	1.0589999999999999	-2.4895960107484977E-2	1000	10.24	90.41	7	544	PRKAR1A,GBA1,AKT1,PAX6,PTEN,NOS1,TP53
GO: Biological Process	GO:0001894	tissue homeostasis	1.06	-2.5305865264770262E-2	1000	10.24	90.41	6	395	YAP1,GNAS,CTNNB1,MUC4,TP53,ABCB1
GO: Biological Process	GO:0010563	negative regulation of phosphorus metabolic process	1.07	-2.9383777685209667E-2	1000	10.32	91.06	7	545	PRKAR1A,GBA1,AKT1,PAX6,PTEN,NOS1,TP53
GO: Biological Process	GO:0015718	monocarboxylic acid transport	1.1020000000000001	-4.218159451576628E-2	1000	10.6	93.54	4	154	ABCC3,ABCB11,AKR1C4,TP53
GO: Biological Process	GO:0043388	positive regulation of DNA binding	1.1080000000000001	-4.4539760392410983E-2	1000	10.6	93.56	3	69	PAX6,CTNNB1,EP300
GO: Biological Process	GO:1903202	negative regulation of oxidative stress-induced cell death	1.1080000000000001	-4.4539760392410983E-2	1000	10.6	93.56	3	69	NME5,AKT1,CTNNB1
GO: Biological Process	GO:0001934	positive regulation of protein phosphorylation	1.123	-5.0379756261457784E-2	1000	10.72	94.59	9	891	PIK3CA,PIK3R1,AKT1,TNKS1BP1,GNAS,TEAD1,NOS1,TP53,FBXW7
GO: Biological Process	GO:1900034	regulation of cellular response to heat	1.127	-5.1923916046106543E-2	1000	10.72	94.65	2	17	CREBBP,EP300
GO: Biological Process	GO:0045321	leukocyte activation	1.129	-5.269394192496786E-2	1000	10.72	94.65	11	1277	PIK3CA,PIK3CD,PIK3R1,PRKAR1A,GBA1,GPAM,AKT1,CTNNB1,PTEN,EP300,TP53
GO: Biological Process	GO:0009308	amine metabolic process	1.1559999999999999	-6.2957834084510222E-2	1000	10.95	96.65	4	156	CHDH,AOC3,TPH2,DBH
GO: Biological Process	GO:0043269	regulation of ion transport	1.1679999999999999	-6.7442842776380657E-2	1000	11.03	97.39	9	896	PRKACA,ABCB11,AKT1,GNAS,CTNNB1,PTEN,NOS1,TP53,ABCB1
GO: Biological Process	GO:0022402	cell cycle process	1.1759999999999999	-7.0407321740119655E-2	1000	11.08	97.82	12	1490	PRKACA,PRKAR1A,AKT1,SIN3A,PAX6,XPO1,CTNNB1,PTEN,CREBBP,TP53,ABCB1,FBXW7
GO: Biological Process	GO:0002218	activation of innate immune response	1.2030000000000001	-8.0265627339844769E-2	1000	11.26	99.37	3	71	SIN3A,CREBBP,EP300
GO: Biological Process	GO:0045776	negative regulation of blood pressure	1.2030000000000001	-8.0265627339844769E-2	1000	11.26	99.37	3	71	PIK3R1,GNAS,NOS1
GO: Biological Process	GO:0010562	positive regulation of phosphorus metabolic process	1.206	-8.134730780413249E-2	1000	11.26	99.37	10	1089	PIK3CA,PIK3R1,GBA1,AKT1,TNKS1BP1,GNAS,TEAD1,NOS1,TP53,FBXW7
GO: Biological Process	GO:0045937	positive regulation of phosphate metabolic process	1.206	-8.134730780413249E-2	1000	11.26	99.37	10	1089	PIK3CA,PIK3R1,GBA1,AKT1,TNKS1BP1,GNAS,TEAD1,NOS1,TP53,FBXW7
GO: Biological Process	GO:0038127	ERBB signaling pathway	1.212	-8.3502619830267397E-2	1000	11.28	99.59	4	158	PIK3CA,AKT1,PLCE1,FBXW7
GO: Biological Process	GO:0051235	maintenance of location	1.2509999999999999	-9.7257309693419919E-2	1000	11.59	102.3	6	408	PRKACA,GBA1,AKT1,APOB,NOS1,FBXW7
GO: Biological Process	GO:0042176	regulation of protein catabolic process	1.2509999999999999	-9.7257309693419919E-2	1000	11.59	102.3	6	408	PRKACA,GBA1,PSMC3,AKT1,XPO1,FBXW7
GO: Biological Process	GO:0071514	genomic imprinting	1.2649999999999999	-0.10209052551183669	1000	11.59	102.3	2	18	PIK3CA,GNAS
GO: Biological Process	GO:0042711	maternal behavior	1.2649999999999999	-0.10209052551183669	1000	11.59	102.3	2	18	DBH,PTEN
GO: Biological Process	GO:0021781	glial cell fate commitment	1.2649999999999999	-0.10209052551183669	1000	11.59	102.3	2	18	PAX6,CTNNB1
GO: Biological Process	GO:0055091	phospholipid homeostasis	1.2649999999999999	-0.10209052551183669	1000	11.59	102.3	2	18	ABCB11,GPAM
GO: Biological Process	GO:0019377	glycolipid catabolic process	1.2649999999999999	-0.10209052551183669	1000	11.59	102.3	2	18	GBA1,LCT
GO: Biological Process	GO:0061515	myeloid cell development	1.2689999999999999	-0.10346162209470475	1000	11.59	102.3	4	160	PTEN,EP300,TP53,FBXW7
GO: Biological Process	GO:0016570	histone modification	1.2909999999999999	-0.11092624226642028	1000	11.76	103.8	7	563	SIN3A,PAX6,CTNNB1,NOS1,CREBBP,EP300,TP53
GO: Biological Process	GO:0030316	osteoclast differentiation	1.329	-0.12352498094273198	1000	12.08	106.6	4	162	PIK3R1,GNAS,CTNNB1,FBXW7
GO: Biological Process	GO:0010498	proteasomal protein catabolic process	1.3440000000000001	-0.12839926871780646	1000	12.19	107.6	7	567	PRKACA,GBA1,PSMC3,AKT1,XPO1,CTNNB1,FBXW7
GO: Biological Process	GO:0032504	multicellular organism reproduction	1.3540000000000001	-0.13161866434912553	1000	12.25	108.1	11	1306	NME5,PRKACA,PRKAR1A,AKT1,APOB,DBH,CTNNB1,PTEN,MUC4,TP53,DDX6
GO: Biological Process	GO:0001503	ossification	1.3580000000000001	-0.13289976994448291	1000	12.26	108.2	7	568	YAP1,ACAN,PRKACA,GBA1,AKT1,GNAS,CTNNB1
GO: Biological Process	GO:0060419	heart growth	1.39	-0.14301480025409505	1000	12.52	110.5	4	164	YAP1,PRKAR1A,CTNNB1,PTEN
GO: Biological Process	GO:0071248	cellular response to metal ion	1.395	-0.14457420760961637	1000	12.53	110.6	5	280	TPH2,AKT1,DBH,AKR1C4,CTNNB1
GO: Biological Process	GO:0010812	negative regulation of cell-substrate adhesion	1.41	-0.14921911265537988	1000	12.56	110.9	3	75	PIK3R1,PTEN,MUC4
GO: Biological Process	GO:0006474	N-terminal protein amino acid acetylation	1.4119999999999999	-0.14983469671578492	1000	12.56	110.9	2	19	CREBBP,EP300
GO: Biological Process	GO:0043217	myelin maintenance	1.4119999999999999	-0.14983469671578492	1000	12.56	110.9	2	19	AKT1,PTEN
GO: Biological Process	GO:0044539	long-chain fatty acid import into cell	1.4119999999999999	-0.14983469671578492	1000	12.56	110.9	2	19	ACSL6,AKT1
GO: Biological Process	GO:0043549	regulation of kinase activity	1.425	-0.15381486434452901	1000	12.65	111.7	9	922	PIK3CA,PIK3R1,PRKAR1A,GBA1,AKT1,TEAD1,PTEN,PLCE1,FBXW7
GO: Biological Process	GO:0007155	cell adhesion	1.4339999999999999	-0.15654915133178129	1000	12.69	112	13	1742	PIK3CA,YAP1,PIK3R1,ACAN,AOC3,PRKAR1A,MUC16,GPAM,AKT1,GNAS,CTNNB1,PTEN,MUC4
GO: Biological Process	GO:0035265	organ growth	1.4390000000000001	-0.15806079393660522	1000	12.69	112	5	282	YAP1,PRKAR1A,AKT1,CTNNB1,PTEN
GO: Biological Process	GO:0045664	regulation of neuron differentiation	1.4390000000000001	-0.15806079393660522	1000	12.69	112	5	282	AKT1,SIN3A,PAX6,PTEN,DDX6
GO: Biological Process	GO:0042594	response to starvation	1.462	-0.16494737262184164	1000	12.86	113.5	5	283	GBA1,AKR1C4,CTNNB1,LCT,TP53
GO: Biological Process	GO:0034762	regulation of transmembrane transport	1.4830000000000001	-0.17114115102838207	1000	12.95	114.3	8	746	ACSL6,PIK3R1,PRKACA,AOC3,AKT1,PTEN,NOS1,ABCB1
GO: Biological Process	GO:0010821	regulation of mitochondrion organization	1.486	-0.1720188094245565	1000	12.95	114.3	4	167	AKT1,EP300,TP53,FBXW7
GO: Biological Process	GO:0001933	negative regulation of protein phosphorylation	1.486	-0.1720188094245565	1000	12.95	114.3	6	422	PRKAR1A,GBA1,AKT1,PAX6,PTEN,NOS1
GO: Biological Process	GO:0006066	alcohol metabolic process	1.486	-0.1720188094245565	1000	12.95	114.3	6	422	GBA1,APOB,DBH,AKR1C4,IDH1,PTEN
GO: Biological Process	GO:2000036	regulation of stem cell population maintenance	1.5209999999999999	-0.18212921405299839	1000	13.2	116.5	3	77	YAP1,SIN3A,TEAD1
GO: Biological Process	GO:0032570	response to progesterone	1.5209999999999999	-0.18212921405299839	1000	13.2	116.5	3	77	YAP1,PIK3R1,MUC4
GO: Biological Process	GO:0060429	epithelium development	1.526	-0.18355453361886168	1000	13.21	116.6	14	1979	YAP1,PIK3CD,PRKACA,AKT1,AKR1C4,PAX6,GNAS,CTNNB1,TEAD1,PTEN,MED12,EP300,TP53,ABCB1
GO: Biological Process	GO:0022408	negative regulation of cell-cell adhesion	1.5309999999999999	-0.18497519069826102	1000	13.23	116.8	5	286	PIK3R1,PRKAR1A,AKT1,PTEN,MUC4
GO: Biological Process	GO:0050890	cognition	1.54	-0.18752072083646307	1000	13.28	117.2	6	425	DBH,PAX6,GNAS,PTEN,CREBBP,EP300
GO: Biological Process	GO:0006677	glycosylceramide metabolic process	1.5649999999999999	-0.19451434188246727	1000	13.28	117.3	2	20	GBA1,LCT
GO: Biological Process	GO:0009750	response to fructose	1.5649999999999999	-0.19451434188246727	1000	13.28	117.3	2	20	PIK3R1,GPAM
GO: Biological Process	GO:0042402	cellular biogenic amine catabolic process	1.5649999999999999	-0.19451434188246727	1000	13.28	117.3	2	20	CHDH,DBH
GO: Biological Process	GO:0060746	parental behavior	1.5649999999999999	-0.19451434188246727	1000	13.28	117.3	2	20	DBH,PTEN
GO: Biological Process	GO:2000696	regulation of epithelial cell differentiation involved in kidney development	1.5649999999999999	-0.19451434188246727	1000	13.28	117.3	2	20	YAP1,CTNNB1
GO: Biological Process	GO:1902001	fatty acid transmembrane transport	1.5649999999999999	-0.19451434188246727	1000	13.28	117.3	2	20	ACSL6,AKT1
GO: Biological Process	GO:0097091	synaptic vesicle clustering	1.5649999999999999	-0.19451434188246727	1000	13.28	117.3	2	20	CTNNB1,PTEN
GO: Biological Process	GO:0017015	regulation of transforming growth factor beta receptor signaling pathway	1.5860000000000001	-0.20030318298158503	1000	13.4	118.3	4	170	SIN3A,CREBBP,EP300,TP53
GO: Biological Process	GO:1905039	carboxylic acid transmembrane transport	1.5860000000000001	-0.20030318298158503	1000	13.4	118.3	4	170	ACSL6,SLC25A13,AKT1,ABCB1
GO: Biological Process	GO:0048729	tissue morphogenesis	1.6120000000000001	-0.20736503746907187	1000	13.59	120	10	1132	YAP1,PIK3CD,PRKACA,PRKAR1A,CTNNB1,TEAD1,PTEN,MED12,EP300,TP53
GO: Biological Process	GO:1903825	organic acid transmembrane transport	1.621	-0.20978301484851494	1000	13.6	120.1	4	171	ACSL6,SLC25A13,AKT1,ABCB1
GO: Biological Process	GO:1900180	regulation of protein localization to nucleus	1.621	-0.20978301484851494	1000	13.6	120.1	4	171	YAP1,PIK3R1,AKT1,SIN3A
GO: Biological Process	GO:0010639	negative regulation of organelle organization	1.6339999999999999	-0.21325205219639665	1000	13.67	120.6	6	430	PIK3CA,YAP1,PIK3R1,PRKAR1A,AKT1,TP53
GO: Biological Process	GO:0010171	body morphogenesis	1.6379999999999999	-0.21431389742439963	1000	13.67	120.6	3	79	GNAS,CREBBP,EP300
GO: Biological Process	GO:0060562	epithelial tube morphogenesis	1.639	-0.21457895357049908	1000	13.67	120.6	7	587	YAP1,PIK3CD,PRKACA,CTNNB1,TEAD1,MED12,EP300
GO: Biological Process	GO:0034219	carbohydrate transmembrane transport	1.6559999999999999	-0.21906033244886131	1000	13.77	121.6	4	172	PIK3R1,AOC3,ABCB11,AKT1
GO: Biological Process	GO:0044265	cellular macromolecule catabolic process	1.6659999999999999	-0.22167499707076876	1000	13.83	122.1	10	1137	GBA1,PSMC3,AKT1,TNKS1BP1,XPO1,CTNNB1,EDC4,PTEN,PABPC1,FBXW7
GO: Biological Process	GO:1903844	regulation of cellular response to transforming growth factor beta stimulus	1.6910000000000001	-0.22814360759774177	1000	14.01	123.6	4	173	SIN3A,CREBBP,EP300,TP53
GO: Biological Process	GO:0030032	lamellipodium assembly	1.698	-0.22993768590793387	1000	14.03	123.9	3	80	PIK3CA,PIK3R1,PLCE1
GO: Biological Process	GO:1903538	regulation of meiotic cell cycle process involved in oocyte maturation	1.7270000000000001	-0.23729233756745879	1000	14.18	125.2	2	21	PRKACA,PRKAR1A
GO: Biological Process	GO:0021986	habenula development	1.7270000000000001	-0.23729233756745879	1000	14.18	125.2	2	21	PAX6,MED12
GO: Biological Process	GO:0021593	rhombomere morphogenesis	1.7270000000000001	-0.23729233756745879	1000	14.18	125.2	2	21	PAX6,MED12
GO: Biological Process	GO:0044087	regulation of cellular component biogenesis	1.766	-0.24699069924154979	1000	14.47	127.8	10	1146	PIK3CA,YAP1,PIK3R1,PRKACA,GBA1,SIN3A,PTEN,EP300,TP53,PLCE1
GO: Biological Process	GO:0045862	positive regulation of proteolysis	1.7729999999999999	-0.24870873560091777	1000	14.5	128	6	437	GBA1,PSMC3,AKT1,PTEN,TP53,FBXW7
GO: Biological Process	GO:0008015	blood circulation	1.796	-0.25430633233128558	1000	14.66	129.4	8	769	PIK3CA,PIK3R1,PRKACA,AOC3,AKT1,DBH,GNAS,NOS1
GO: Biological Process	GO:0009896	positive regulation of catabolic process	1.804	-0.25623653320592293	1000	14.69	129.69999999999999	7	597	GBA1,PSMC3,AKT1,TNKS1BP1,PTEN,PABPC1,FBXW7
GO: Biological Process	GO:0009057	macromolecule catabolic process	1.829	-0.26221370547641687	1000	14.86	131.19999999999999	12	1569	PRKACA,GBA1,PSMC3,AKT1,TNKS1BP1,APOB,XPO1,CTNNB1,EDC4,PTEN,PABPC1,FBXW7
GO: Biological Process	GO:0001568	blood vessel development	1.8360000000000001	-0.26387267686522364	1000	14.89	131.4	10	1152	PIK3CA,YAP1,PIK3CD,AKT1,APOB,PAX6,CTNNB1,PTEN,TP53,FBXW7
GO: Biological Process	GO:0048709	oligodendrocyte differentiation	1.8759999999999999	-0.2732328340430456	1000	15.18	134	4	178	PAX6,CTNNB1,PTEN,MED12
GO: Biological Process	GO:0042098	T cell proliferation	1.8879999999999999	-0.27600198996205016	1000	15.21	134.30000000000001	5	300	PRKAR1A,GPAM,CTNNB1,PTEN,TP53
GO: Biological Process	GO:0072160	nephron tubule epithelial cell differentiation	1.8959999999999999	-0.27783833300204741	1000	15.21	134.30000000000001	2	22	YAP1,CTNNB1
GO: Biological Process	GO:1902176	negative regulation of oxidative stress-induced intrinsic apoptotic signaling pathway	1.8959999999999999	-0.27783833300204741	1000	15.21	134.30000000000001	2	22	NME5,AKT1
GO: Biological Process	GO:0009310	amine catabolic process	1.8959999999999999	-0.27783833300204741	1000	15.21	134.30000000000001	2	22	CHDH,DBH
GO: Biological Process	GO:0050994	regulation of lipid catabolic process	1.9530000000000001	-0.29070224328785438	1000	15.63	138	3	84	ABCB11,AKT1,IDH1
GO: Biological Process	GO:0051726	regulation of cell cycle	1.9610000000000001	-0.29247759366778409	1000	15.65	138.1	11	1368	PRKACA,PRKAR1A,AKT1,NUP214,SIN3A,XPO1,CTNNB1,PTEN,CREBBP,TP53,FBXW7
GO: Biological Process	GO:0002009	morphogenesis of an epithelium	1.9630000000000001	-0.29292029960000621	1000	15.65	138.1	9	966	YAP1,PIK3CD,PRKACA,CTNNB1,TEAD1,PTEN,MED12,EP300,TP53
GO: Biological Process	GO:0045637	regulation of myeloid cell differentiation	1.972	-0.29490691060519242	1000	15.69	138.5	5	303	PIK3R1,GNAS,CTNNB1,MED12,FBXW7
GO: Biological Process	GO:0022407	regulation of cell-cell adhesion	1.982	-0.29710365014925649	1000	15.74	138.9	7	607	PIK3CA,PIK3R1,PRKAR1A,GPAM,AKT1,PTEN,MUC4
GO: Biological Process	GO:0035924	cellular response to vascular endothelial growth factor stimulus	2.02	-0.30535136944662378	1000	16	141.30000000000001	3	85	PIK3CA,PIK3CD,AKT1
GO: Biological Process	GO:0007169	transmembrane receptor protein tyrosine kinase signaling pathway	2.0270000000000001	-0.30685374869300874	1000	16.03	141.5	8	784	PIK3CA,PIK3CD,PIK3R1,AKT1,CTNNB1,PTEN,PLCE1,FBXW7
GO: Biological Process	GO:0043543	protein acylation	2.0579999999999998	-0.31344537042641407	1000	16.059999999999999	141.69999999999999	5	306	SIN3A,PAX6,NOS1,CREBBP,EP300
GO: Biological Process	GO:0006525	arginine metabolic process	2.073	-0.31659930209386083	1000	16.059999999999999	141.69999999999999	2	23	FAH,NOS1
GO: Biological Process	GO:0044851	hair cycle phase	2.073	-0.31659930209386083	1000	16.059999999999999	141.69999999999999	2	23	AKT1,CTNNB1
GO: Biological Process	GO:0009629	response to gravity	2.073	-0.31659930209386083	1000	16.059999999999999	141.69999999999999	2	23	ACSL6,ACAN
GO: Biological Process	GO:0046514	ceramide catabolic process	2.073	-0.31659930209386083	1000	16.059999999999999	141.69999999999999	2	23	GBA1,LCT
GO: Biological Process	GO:0140354	lipid import into cell	2.073	-0.31659930209386083	1000	16.059999999999999	141.69999999999999	2	23	ACSL6,AKT1
GO: Biological Process	GO:2000678	negative regulation of transcription regulatory region DNA binding	2.073	-0.31659930209386083	1000	16.059999999999999	141.69999999999999	2	23	SIN3A,FBXW7
GO: Biological Process	GO:0048148	behavioral response to cocaine	2.073	-0.31659930209386083	1000	16.059999999999999	141.69999999999999	2	23	NOS1,CREBBP
GO: Biological Process	GO:0021538	epithalamus development	2.073	-0.31659930209386083	1000	16.059999999999999	141.69999999999999	2	23	PAX6,MED12
GO: Biological Process	GO:0071107	response to parathyroid hormone	2.073	-0.31659930209386083	1000	16.059999999999999	141.69999999999999	2	23	PRKACA,GNAS
GO: Biological Process	GO:0014009	glial cell proliferation	2.0880000000000001	-0.31973049433022455	1000	16.149999999999999	142.5	3	86	GBA1,CTNNB1,TP53
GO: Biological Process	GO:1901361	organic cyclic compound catabolic process	2.0950000000000002	-0.32118402730231416	1000	16.170000000000002	142.69999999999999	7	613	FAH,AKT1,TNKS1BP1,DBH,AKR1C4,EDC4,PABPC1
GO: Biological Process	GO:0045859	regulation of protein kinase activity	2.109	-0.32407657973948639	1000	16.239999999999998	143.30000000000001	8	789	PIK3CA,PRKAR1A,GBA1,AKT1,TEAD1,PTEN,PLCE1,FBXW7
GO: Biological Process	GO:2001236	regulation of extrinsic apoptotic signaling pathway	2.117	-0.32572085801941197	1000	16.27	143.6	4	184	YAP1,AKT1,DBH,PTEN
GO: Biological Process	GO:0045667	regulation of osteoblast differentiation	2.1589999999999998	-0.33425264233423074	1000	16.559999999999999	146.19999999999999	4	185	YAP1,PRKACA,GNAS,CTNNB1
GO: Biological Process	GO:0061919	process utilizing autophagic mechanism	2.1739999999999999	-0.33725953975027573	1000	16.600000000000001	146.5	7	617	PIK3CA,PRKACA,GBA1,AKT1,EP300,TP53,FBXW7
GO: Biological Process	GO:0006914	autophagy	2.1739999999999999	-0.33725953975027573	1000	16.600000000000001	146.5	7	617	PIK3CA,PRKACA,GBA1,AKT1,EP300,TP53,FBXW7
GO: Biological Process	GO:2000241	regulation of reproductive process	2.177	-0.33785842904109437	1000	16.600000000000001	146.5	5	310	PRKACA,PRKAR1A,CTNNB1,TP53,ABCB1
GO: Biological Process	GO:0042327	positive regulation of phosphorylation	2.2250000000000001	-0.3473300153169504	1000	16.93	149.4	9	984	PIK3CA,PIK3R1,AKT1,TNKS1BP1,GNAS,TEAD1,NOS1,TP53,FBXW7
GO: Biological Process	GO:0022412	cellular process involved in reproduction in multicellular organism	2.234	-0.34908316877959022	1000	16.96	149.69999999999999	7	620	NME5,PRKACA,PRKAR1A,AKT1,CTNNB1,TP53,DDX6
GO: Biological Process	GO:0006811	ion transport	2.2549999999999999	-0.35314654621397934	1000	16.97	149.80000000000001	13	1832	ABCC3,TPTE2,SLC25A13,PRKACA,ABCB11,AKT1,AKR1C4,GNAS,CTNNB1,PTEN,NOS1,TP53,ABCB1
GO: Biological Process	GO:0002223	stimulatory C-type lectin receptor signaling pathway	2.2570000000000001	-0.35353155907776207	1000	16.97	149.80000000000001	2	24	CREBBP,EP300
GO: Biological Process	GO:1903537	meiotic cell cycle process involved in oocyte maturation	2.2570000000000001	-0.35353155907776207	1000	16.97	149.80000000000001	2	24	PRKACA,PRKAR1A
GO: Biological Process	GO:0071285	cellular response to lithium ion	2.2570000000000001	-0.35353155907776207	1000	16.97	149.80000000000001	2	24	TPH2,CTNNB1
GO: Biological Process	GO:0048859	formation of anatomical boundary	2.2570000000000001	-0.35353155907776207	1000	16.97	149.80000000000001	2	24	PAX6,MED12
GO: Biological Process	GO:0070661	leukocyte proliferation	2.2690000000000001	-0.35583449588493599	1000	17.03	150.30000000000001	6	459	PRKAR1A,GBA1,GPAM,CTNNB1,PTEN,TP53
GO: Biological Process	GO:0007586	digestion	2.2890000000000001	-0.35964579267454294	1000	17.14	151.30000000000001	4	188	AKR1C4,MUC4,TP53,ABCB1
GO: Biological Process	GO:0051091	positive regulation of DNA-binding transcription factor activity	2.302	-0.36210531929377299	1000	17.149999999999999	151.4	5	314	AKT1,CTNNB1,PTEN,CREBBP,EP300
GO: Biological Process	GO:0002762	negative regulation of myeloid leukocyte differentiation	2.3029999999999999	-0.36229393796423109	1000	17.149999999999999	151.4	3	89	PIK3R1,CTNNB1,FBXW7
GO: Biological Process	GO:0045669	positive regulation of osteoblast differentiation	2.3029999999999999	-0.36229393796423109	1000	17.149999999999999	151.4	3	89	YAP1,GNAS,CTNNB1
GO: Biological Process	GO:0001649	osteoblast differentiation	2.3340000000000001	-0.36810085170935136	1000	17.34	153.1	5	315	YAP1,PRKACA,AKT1,GNAS,CTNNB1
GO: Biological Process	GO:0071479	cellular response to ionizing radiation	2.3780000000000001	-0.37621185028267279	1000	17.600000000000001	155.4	3	90	YAP1,TNKS1BP1,TP53
GO: Biological Process	GO:0048662	negative regulation of smooth muscle cell proliferation	2.3780000000000001	-0.37621185028267279	1000	17.600000000000001	155.4	3	90	PIK3R1,PTEN,TP53
GO: Biological Process	GO:0051384	response to glucocorticoid	2.399	-0.38003024796783064	1000	17.72	156.4	5	317	PIK3CA,PIK3R1,TPH2,GBA1,ABCB1
GO: Biological Process	GO:0000302	response to reactive oxygen species	2.431	-0.38578495884333575	1000	17.75	156.69999999999999	5	318	NME5,AKT1,DBH,AKR1C4,TP53
GO: Biological Process	GO:0050863	regulation of T cell activation	2.4470000000000001	-0.38863396935178918	1000	17.75	156.69999999999999	6	466	PIK3CA,PRKAR1A,GPAM,AKT1,CTNNB1,PTEN
GO: Biological Process	GO:0048608	reproductive structure development	2.4470000000000001	-0.38863396935178918	1000	17.75	156.69999999999999	6	466	AKR1C4,IDH1,CTNNB1,PTEN,TP53,ABCB1
GO: Biological Process	GO:0035118	embryonic pectoral fin morphogenesis	2.4489999999999998	-0.38898878512471408	1000	17.75	156.69999999999999	2	25	PI4KA,MED12
GO: Biological Process	GO:0016137	glycoside metabolic process	2.4489999999999998	-0.38898878512471408	1000	17.75	156.69999999999999	2	25	GBA1,AKR1C4
GO: Biological Process	GO:1990858	cellular response to lectin	2.4489999999999998	-0.38898878512471408	1000	17.75	156.69999999999999	2	25	CREBBP,EP300
GO: Biological Process	GO:1990840	response to lectin	2.4489999999999998	-0.38898878512471408	1000	17.75	156.69999999999999	2	25	CREBBP,EP300
GO: Biological Process	GO:0071871	response to epinephrine	2.4489999999999998	-0.38898878512471408	1000	17.75	156.69999999999999	2	25	PRKACA,NOS1
GO: Biological Process	GO:0048512	circadian behavior	2.4529999999999998	-0.38969754820638569	1000	17.75	156.69999999999999	3	91	PRKACA,PTEN,TP53
GO: Biological Process	GO:0070231	T cell apoptotic process	2.4529999999999998	-0.38969754820638569	1000	17.75	156.69999999999999	3	91	GPAM,AKT1,TP53
GO: Biological Process	GO:0031279	regulation of cyclase activity	2.4529999999999998	-0.38969754820638569	1000	17.75	156.69999999999999	3	91	ADCY4,GNAS,NOS1
GO: Biological Process	GO:0045597	positive regulation of cell differentiation	2.4620000000000002	-0.39128804859529753	1000	17.78	157	10	1199	YAP1,PIK3R1,AKT1,APOB,SIN3A,PAX6,GNAS,CTNNB1,PTEN,ABCB1
GO: Biological Process	GO:0001704	formation of primary germ layer	2.4700000000000002	-0.39269695325966575	1000	17.8	157.1	4	192	PRKACA,PRKAR1A,CTNNB1,TP53
GO: Biological Process	GO:0003002	regionalization	2.4870000000000001	-0.39567578526993602	1000	17.89	157.9	7	632	YAP1,PRKACA,PAX6,CTNNB1,MED12,EP300,TP53
GO: Biological Process	GO:0002065	columnar/cuboidal epithelial cell differentiation	2.5169999999999999	-0.4008832155483627	1000	18.07	159.5	4	193	YAP1,AKT1,PAX6,CTNNB1
GO: Biological Process	GO:0061448	connective tissue development	2.5259999999999998	-0.40243334621931193	1000	18.07	159.5	6	469	PIK3CA,YAP1,ACAN,GNAS,CTNNB1,EP300
GO: Biological Process	GO:0009064	glutamine family amino acid metabolic process	2.5310000000000001	-0.40329214515825423	1000	18.07	159.5	3	92	FAH,PFAS,NOS1
GO: Biological Process	GO:0010975	regulation of neuron projection development	2.5310000000000001	-0.40329214515825423	1000	18.07	159.5	7	634	ACSL6,PIK3CA,PIK3CD,AKT1,PAX6,PTEN,EP300
GO: Biological Process	GO:0043279	response to alkaloid	2.5640000000000001	-0.40891802084677981	1000	18.190000000000001	160.5	4	194	NOS1,CREBBP,TP53,ABCB1
GO: Biological Process	GO:0022900	electron transport chain	2.5640000000000001	-0.40891802084677981	1000	18.190000000000001	160.5	4	194	SLC25A13,GBA1,AKR1C4,SDHA
GO: Biological Process	GO:1901215	negative regulation of neuron death	2.5659999999999998	-0.40925665203890965	1000	18.190000000000001	160.5	5	322	PIK3CA,GBA1,AKT1,CTNNB1,NOS1
GO: Biological Process	GO:0006520	cellular amino acid metabolic process	2.5659999999999998	-0.40925665203890965	1000	18.190000000000001	160.5	5	322	FAH,SLC25A13,TPH2,PFAS,NOS1
GO: Biological Process	GO:0061458	reproductive system development	2.58	-0.41161970596323016	1000	18.22	160.80000000000001	6	471	AKR1C4,IDH1,CTNNB1,PTEN,TP53,ABCB1
GO: Biological Process	GO:0003007	heart morphogenesis	2.58	-0.41161970596323016	1000	18.22	160.80000000000001	6	471	YAP1,ACAN,CTNNB1,TEAD1,EP300,TP53
GO: Biological Process	GO:0033333	fin development	2.61	-0.41664050733828095	1000	18.38	162.19999999999999	3	93	PI4KA,MED12,EP300
GO: Biological Process	GO:0006606	protein import into nucleus	2.6120000000000001	-0.41697317260303635	1000	18.38	162.19999999999999	4	195	PIK3R1,AKT1,NUP214,TP53
GO: Biological Process	GO:0072202	cell differentiation involved in metanephros development	2.6480000000000001	-0.42291798076766235	1000	18.559999999999999	163.80000000000001	2	26	YAP1,CTNNB1
GO: Biological Process	GO:0031998	regulation of fatty acid beta-oxidation	2.6480000000000001	-0.42291798076766235	1000	18.559999999999999	163.80000000000001	2	26	ABCB11,AKT1
GO: Biological Process	GO:0050768	negative regulation of neurogenesis	2.661	-0.42504487455138884	1000	18.62	164.3	4	196	PAX6,CTNNB1,PTEN,TP53
GO: Biological Process	GO:0030902	hindbrain development	2.6709999999999998	-0.42667388802137279	1000	18.649999999999999	164.6	5	325	GBA1,PAX6,CTNNB1,MED12,TP53
GO: Biological Process	GO:0002066	columnar/cuboidal epithelial cell development	2.69	-0.42975228000240795	1000	18.72	165.2	3	94	YAP1,AKT1,PAX6
GO: Biological Process	GO:0007622	rhythmic behavior	2.69	-0.42975228000240795	1000	18.72	165.2	3	94	PRKACA,PTEN,TP53
GO: Biological Process	GO:0033273	response to vitamin	2.71	-0.43296929087440572	1000	18.739999999999998	165.4	4	197	MUC4,NOS1,TP53,ABCB1
GO: Biological Process	GO:0008643	carbohydrate transport	2.71	-0.43296929087440572	1000	18.739999999999998	165.4	4	197	PIK3R1,AOC3,ABCB11,AKT1
GO: Biological Process	GO:0042326	negative regulation of phosphorylation	2.7189999999999999	-0.43440920758750012	1000	18.739999999999998	165.4	6	476	PRKAR1A,GBA1,AKT1,PAX6,PTEN,NOS1
GO: Biological Process	GO:0044843	cell cycle G1/S phase transition	2.742	-0.43806745045349388	1000	18.739999999999998	165.4	5	327	AKT1,PTEN,CREBBP,TP53,FBXW7
GO: Biological Process	GO:0018205	peptidyl-lysine modification	2.7759999999999998	-0.44341946178281727	1000	18.739999999999998	165.4	6	478	SIN3A,PAX6,CTNNB1,NOS1,CREBBP,EP300
GO: Biological Process	GO:0051348	negative regulation of transferase activity	2.8149999999999999	-0.44947839918736504	1000	18.739999999999998	165.4	5	329	PRKAR1A,GBA1,AKT1,PTEN,TP53
GO: Biological Process	GO:1901522	positive regulation of transcription from RNA polymerase II promoter involved in cellular response to chemical stimulus	2.8540000000000001	-0.45545396877862815	1000	18.739999999999998	165.4	2	27	EP300,TP53
GO: Biological Process	GO:0051447	negative regulation of meiotic cell cycle	2.8540000000000001	-0.45545396877862815	1000	18.739999999999998	165.4	2	27	PRKACA,PRKAR1A
GO: Biological Process	GO:0021546	rhombomere development	2.8540000000000001	-0.45545396877862815	1000	18.739999999999998	165.4	2	27	PAX6,MED12
GO: Biological Process	GO:0043525	positive regulation of neuron apoptotic process	2.8559999999999999	-0.45575820310413678	1000	18.739999999999998	165.4	3	96	CTNNB1,TP53,FBXW7
GO: Biological Process	GO:0045665	negative regulation of neuron differentiation	2.8559999999999999	-0.45575820310413678	1000	18.739999999999998	165.4	3	96	AKT1,PAX6,DDX6
GO: Biological Process	GO:0030183	B cell differentiation	2.8610000000000002	-0.45651785780526266	1000	18.739999999999998	165.4	4	200	PIK3CD,PIK3R1,EP300,TP53
GO: Biological Process	GO:0060348	bone development	2.8889999999999998	-0.46074754184419692	1000	18.739999999999998	165.4	5	331	DBH,GNAS,EP300,TP53,FBXW7
GO: Biological Process	GO:0031331	positive regulation of cellular catabolic process	2.8929999999999998	-0.46134843364798289	1000	18.739999999999998	165.4	6	482	GBA1,AKT1,TNKS1BP1,PTEN,PABPC1,FBXW7
GO: Biological Process	GO:0051170	import into nucleus	2.9129999999999998	-0.46434048462766725	1000	18.739999999999998	165.4	4	201	PIK3R1,AKT1,NUP214,TP53
GO: Biological Process	GO:0030534	adult behavior	2.9129999999999998	-0.46434048462766725	1000	18.739999999999998	165.4	4	201	DBH,PTEN,NOS1,CREBBP
GO: Biological Process	GO:0016236	macroautophagy	2.927	-0.46642272243379196	1000	18.739999999999998	165.4	5	332	PIK3CA,PRKACA,GBA1,AKT1,TP53
GO: Biological Process	GO:1990248	regulation of transcription from RNA polymerase II promoter in response to DNA damage	2.9529999999999998	-0.47026344696507844	1000	18.739999999999998	165.4	1	1	TP53
GO: Biological Process	GO:1905478	regulation of glutamate-ammonia ligase activity	2.9529999999999998	-0.47026344696507844	1000	18.739999999999998	165.4	1	1	YAP1
GO: Biological Process	GO:1905480	positive regulation of glutamate-ammonia ligase activity	2.9529999999999998	-0.47026344696507844	1000	18.739999999999998	165.4	1	1	YAP1
GO: Biological Process	GO:1901999	homogentisate metabolic process	2.9529999999999998	-0.47026344696507844	1000	18.739999999999998	165.4	1	1	FAH
GO: Biological Process	GO:0140754	reorganization of cellular membranes to establish viral sites of replication	2.9529999999999998	-0.47026344696507844	1000	18.739999999999998	165.4	1	1	PI4KA
GO: Biological Process	GO:1903703	enterocyte differentiation	2.9529999999999998	-0.47026344696507844	1000	18.739999999999998	165.4	1	1	YAP1
GO: Biological Process	GO:0046786	viral replication complex formation and maintenance	2.9529999999999998	-0.47026344696507844	1000	18.739999999999998	165.4	1	1	PI4KA
GO: Biological Process	GO:0005990	lactose catabolic process	2.9529999999999998	-0.47026344696507844	1000	18.739999999999998	165.4	1	1	LCT
GO: Biological Process	GO:1904937	sensory neuron migration	2.9529999999999998	-0.47026344696507844	1000	18.739999999999998	165.4	1	1	PAX6
GO: Biological Process	GO:0120189	positive regulation of bile acid secretion	2.9529999999999998	-0.47026344696507844	1000	18.739999999999998	165.4	1	1	ABCB11
GO: Biological Process	GO:0060709	glycogen cell differentiation involved in embryonic placenta development	2.9529999999999998	-0.47026344696507844	1000	18.739999999999998	165.4	1	1	AKT1
GO: Biological Process	GO:0002853	negative regulation of T cell mediated cytotoxicity directed against tumor cell target	2.9529999999999998	-0.47026344696507844	1000	18.739999999999998	165.4	1	1	MUC4
GO: Biological Process	GO:0120008	positive regulation of glutamatergic neuron differentiation	2.9529999999999998	-0.47026344696507844	1000	18.739999999999998	165.4	1	1	PAX6
GO: Biological Process	GO:1905233	response to codeine	2.9529999999999998	-0.47026344696507844	1000	18.739999999999998	165.4	1	1	ABCB1
GO: Biological Process	GO:1905231	cellular response to borneol	2.9529999999999998	-0.47026344696507844	1000	18.739999999999998	165.4	1	1	ABCB1
GO: Biological Process	GO:1905230	response to borneol	2.9529999999999998	-0.47026344696507844	1000	18.739999999999998	165.4	1	1	ABCB1
GO: Biological Process	GO:1901732	quercetin metabolic process	2.9529999999999998	-0.47026344696507844	1000	18.739999999999998	165.4	1	1	LCT
GO: Biological Process	GO:1901733	quercetin catabolic process	2.9529999999999998	-0.47026344696507844	1000	18.739999999999998	165.4	1	1	LCT
GO: Biological Process	GO:0046275	flavonoid catabolic process	2.9529999999999998	-0.47026344696507844	1000	18.739999999999998	165.4	1	1	LCT
GO: Biological Process	GO:1903451	negative regulation of G1 to G0 transition	2.9529999999999998	-0.47026344696507844	1000	18.739999999999998	165.4	1	1	TP53
GO: Biological Process	GO:0040032	post-embryonic body morphogenesis	2.9529999999999998	-0.47026344696507844	1000	18.739999999999998	165.4	1	1	GNAS
GO: Biological Process	GO:0031174	lifelong otolith mineralization	2.9529999999999998	-0.47026344696507844	1000	18.739999999999998	165.4	1	1	PTEN
GO: Biological Process	GO:0061875	negative regulation of hepatic stellate cell contraction	2.9529999999999998	-0.47026344696507844	1000	18.739999999999998	165.4	1	1	NOS1
GO: Biological Process	GO:1902000	homogentisate catabolic process	2.9529999999999998	-0.47026344696507844	1000	18.739999999999998	165.4	1	1	FAH
GO: Biological Process	GO:0043215	daunorubicin transport	2.9529999999999998	-0.47026344696507844	1000	18.739999999999998	165.4	1	1	ABCB1
GO: Biological Process	GO:0061921	peptidyl-lysine propionylation	2.9529999999999998	-0.47026344696507844	1000	18.739999999999998	165.4	1	1	EP300
GO: Biological Process	GO:1905856	negative regulation of pentose-phosphate shunt	2.9529999999999998	-0.47026344696507844	1000	18.739999999999998	165.4	1	1	TP53
GO: Biological Process	GO:0015779	glucuronoside transport	2.9529999999999998	-0.47026344696507844	1000	18.739999999999998	165.4	1	1	ABCC3
GO: Biological Process	GO:0140196	positive regulation of adenylate cyclase-activating adrenergic receptor signaling pathway involved in heart process	2.9529999999999998	-0.47026344696507844	1000	18.739999999999998	165.4	1	1	NOS1
GO: Biological Process	GO:2000808	negative regulation of synaptic vesicle clustering	2.9529999999999998	-0.47026344696507844	1000	18.739999999999998	165.4	1	1	PTEN
GO: Biological Process	GO:2000871	negative regulation of progesterone secretion	2.9529999999999998	-0.47026344696507844	1000	18.739999999999998	165.4	1	1	TP53
GO: Biological Process	GO:2000891	cellobiose metabolic process	2.9529999999999998	-0.47026344696507844	1000	18.739999999999998	165.4	1	1	LCT
GO: Biological Process	GO:2000892	cellobiose catabolic process	2.9529999999999998	-0.47026344696507844	1000	18.739999999999998	165.4	1	1	LCT
GO: Biological Process	GO:0048628	myoblast maturation	2.9529999999999998	-0.47026344696507844	1000	18.739999999999998	165.4	1	1	NUP210
GO: Biological Process	GO:0140067	peptidyl-lysine butyrylation	2.9529999999999998	-0.47026344696507844	1000	18.739999999999998	165.4	1	1	EP300
GO: Biological Process	GO:0100002	negative regulation of protein kinase activity by protein phosphorylation	2.9529999999999998	-0.47026344696507844	1000	18.739999999999998	165.4	1	1	AKT1
GO: Biological Process	GO:0010212	response to ionizing radiation	2.9649999999999999	-0.47202469770028138	1000	18.79	165.9	4	202	YAP1,TNKS1BP1,TP53,ABCB1
GO: Biological Process	GO:0060485	mesenchyme development	2.9820000000000002	-0.4745076391169758	1000	18.87	166.5	6	485	YAP1,PAX6,CTNNB1,TEAD1,PTEN,MED12
GO: Biological Process	GO:0048514	blood vessel morphogenesis	3.0059999999999998	-0.47798897625088932	1000	18.98	167.6	9	1029	PIK3CA,YAP1,PIK3CD,AKT1,APOB,CTNNB1,PTEN,TP53,FBXW7
GO: Biological Process	GO:0051961	negative regulation of nervous system development	3.0190000000000001	-0.47986311302309775	1000	18.989999999999998	167.6	4	203	PAX6,CTNNB1,PTEN,TP53
GO: Biological Process	GO:0000422	autophagy of mitochondrion	3.0270000000000001	-0.48101242095657298	1000	18.989999999999998	167.6	3	98	GBA1,TP53,FBXW7
GO: Biological Process	GO:0040014	regulation of multicellular organism growth	3.0270000000000001	-0.48101242095657298	1000	18.989999999999998	167.6	3	98	PIK3CA,GPAM,GNAS
GO: Biological Process	GO:0061726	mitochondrion disassembly	3.0270000000000001	-0.48101242095657298	1000	18.989999999999998	167.6	3	98	GBA1,TP53,FBXW7
GO: Biological Process	GO:0031645	negative regulation of nervous system process	3.0680000000000001	-0.48685535527694335	1000	19.21	169.6	2	28	PTEN,FBXW7
GO: Biological Process	GO:1903508	positive regulation of nucleic acid-templated transcription	3.1070000000000002	-0.49234125325497446	1000	19.399999999999999	171.2	13	1900	YAP1,PIK3R1,PSMC3,AKT1,SIN3A,PAX6,CTNNB1,TEAD1,NOS1,CREBBP,MED12,EP300,TP53
GO: Biological Process	GO:0045893	positive regulation of DNA-templated transcription	3.1070000000000002	-0.49234125325497446	1000	19.399999999999999	171.2	13	1900	YAP1,PIK3R1,PSMC3,AKT1,SIN3A,PAX6,CTNNB1,TEAD1,NOS1,CREBBP,MED12,EP300,TP53
GO: Biological Process	GO:0019915	lipid storage	3.1150000000000002	-0.49345805099518847	1000	19.420000000000002	171.4	3	99	GBA1,APOB,FBXW7
GO: Biological Process	GO:0001944	vasculature development	3.1230000000000002	-0.4945719842301986	1000	19.420000000000002	171.5	10	1239	PIK3CA,YAP1,PIK3CD,AKT1,APOB,PAX6,CTNNB1,PTEN,TP53,FBXW7
GO: Biological Process	GO:0040029	epigenetic regulation of gene expression	3.1269999999999998	-0.49512788124293322	1000	19.420000000000002	171.5	4	205	PIK3CA,SIN3A,GNAS,EP300
GO: Biological Process	GO:0043161	proteasome-mediated ubiquitin-dependent protein catabolic process	3.137	-0.49651451869774504	1000	19.46	171.8	6	490	GBA1,PSMC3,AKT1,XPO1,CTNNB1,FBXW7
GO: Biological Process	GO:1902680	positive regulation of RNA biosynthetic process	3.1930000000000001	-0.50419891853944487	1000	19.75	174.4	13	1906	YAP1,PIK3R1,PSMC3,AKT1,SIN3A,PAX6,CTNNB1,TEAD1,NOS1,CREBBP,MED12,EP300,TP53
GO: Biological Process	GO:2000242	negative regulation of reproductive process	3.2050000000000001	-0.50582803385483621	1000	19.75	174.4	3	100	PRKACA,PRKAR1A,TP53
GO: Biological Process	GO:0032890	regulation of organic acid transport	3.2050000000000001	-0.50582803385483621	1000	19.75	174.4	3	100	ACSL6,AKT1,TP53
GO: Biological Process	GO:0019229	regulation of vasoconstriction	3.2050000000000001	-0.50582803385483621	1000	19.75	174.4	3	100	AKT1,DBH,NOS1
GO: Biological Process	GO:0046618	xenobiotic export from cell	3.2890000000000001	-0.5170638734826547	1000	20.07	177.2	2	29	ABCB11,ABCB1
GO: Biological Process	GO:0010866	regulation of triglyceride biosynthetic process	3.2890000000000001	-0.5170638734826547	1000	20.07	177.2	2	29	GPAM,FBXW7
GO: Biological Process	GO:2000269	regulation of fibroblast apoptotic process	3.2890000000000001	-0.5170638734826547	1000	20.07	177.2	2	29	PIK3CA,TP53
GO: Biological Process	GO:0060314	regulation of ryanodine-sensitive calcium-release channel activity	3.2890000000000001	-0.5170638734826547	1000	20.07	177.2	2	29	PRKACA,NOS1
GO: Biological Process	GO:1990403	embryonic brain development	3.2890000000000001	-0.5170638734826547	1000	20.07	177.2	2	29	CTNNB1,MED12
GO: Biological Process	GO:0006924	activation-induced cell death of T cells	3.2890000000000001	-0.5170638734826547	1000	20.07	177.2	2	29	GPAM,AKT1
GO: Biological Process	GO:0030334	regulation of cell migration	3.3079999999999998	-0.51956550088050901	1000	20.16	178	10	1249	PIK3CD,PIK3R1,ACAN,AOC3,AKT1,SIN3A,PAX6,PTEN,TP53,FBXW7
GO: Biological Process	GO:0090066	regulation of anatomical structure size	3.3540000000000001	-0.52556305827006689	1000	20.41	180.1	7	667	PIK3CA,PIK3CD,AKT1,DBH,SIN3A,PTEN,NOS1
GO: Biological Process	GO:0051603	proteolysis involved in protein catabolic process	3.383	-0.52930199778798059	1000	20.49	180.9	8	852	PRKACA,GBA1,PSMC3,AKT1,XPO1,CTNNB1,PTEN,FBXW7
GO: Biological Process	GO:0097581	lamellipodium organization	3.3889999999999998	-0.53007156883737827	1000	20.49	180.9	3	102	PIK3CA,PIK3R1,PLCE1
GO: Biological Process	GO:0031507	heterochromatin formation	3.3889999999999998	-0.53007156883737827	1000	20.49	180.9	3	102	PIK3CA,SIN3A,GNAS
GO: Biological Process	GO:0033574	response to testosterone	3.3889999999999998	-0.53007156883737827	1000	20.49	180.9	3	102	PIK3R1,GBA1,AKR1C4
GO: Biological Process	GO:0010666	positive regulation of cardiac muscle cell apoptotic process	3.5169999999999999	-0.5461723683169426	1000	21.1	186.2	2	30	PTEN,TP53
GO: Biological Process	GO:0048820	hair follicle maturation	3.5169999999999999	-0.5461723683169426	1000	21.1	186.2	2	30	AKT1,CTNNB1
GO: Biological Process	GO:0046339	diacylglycerol metabolic process	3.5169999999999999	-0.5461723683169426	1000	21.1	186.2	2	30	GPAM,PLCE1
GO: Biological Process	GO:0034377	plasma lipoprotein particle assembly	3.5169999999999999	-0.5461723683169426	1000	21.1	186.2	2	30	PRKACA,APOB
GO: Biological Process	GO:0009065	glutamine family amino acid catabolic process	3.5169999999999999	-0.5461723683169426	1000	21.1	186.2	2	30	FAH,NOS1
GO: Biological Process	GO:2001242	regulation of intrinsic apoptotic signaling pathway	3.5249999999999999	-0.54715912132741751	1000	21.11	186.4	4	212	NME5,AKT1,TP53,FBXW7
GO: Biological Process	GO:0044283	small molecule biosynthetic process	3.5529999999999999	-0.55059520748932789	1000	21.24	187.5	7	674	SLC25A13,GBA1,ABCB11,APOB,DBH,AKR1C4,EP300
GO: Biological Process	GO:0070542	response to fatty acid	3.58	-0.55388302664387434	1000	21.35	188.5	3	104	PIK3CA,PIK3R1,AKR1C4
GO: Biological Process	GO:0044770	cell cycle phase transition	3.5819999999999999	-0.55412558151301272	1000	21.35	188.5	7	675	AKT1,SIN3A,PTEN,CREBBP,TP53,ABCB1,FBXW7
GO: Biological Process	GO:2000045	regulation of G1/S transition of mitotic cell cycle	3.706	-0.56890541498287872	1000	22.06	194.7	4	215	AKT1,PTEN,CREBBP,TP53
GO: Biological Process	GO:0046942	carboxylic acid transport	3.7120000000000002	-0.56960796754682452	1000	22.06	194.7	5	351	ABCC3,SLC25A13,ABCB11,AKR1C4,TP53
GO: Biological Process	GO:0035138	pectoral fin morphogenesis	3.7519999999999998	-0.5742628297070268	1000	22.17	195.7	2	31	PI4KA,MED12
GO: Biological Process	GO:0010663	positive regulation of striated muscle cell apoptotic process	3.7519999999999998	-0.5742628297070268	1000	22.17	195.7	2	31	PTEN,TP53
GO: Biological Process	GO:0030277	maintenance of gastrointestinal epithelium	3.7519999999999998	-0.5742628297070268	1000	22.17	195.7	2	31	MUC4,TP53
GO: Biological Process	GO:0031327	negative regulation of cellular biosynthetic process	3.754	-0.57449426828532746	1000	22.17	195.7	13	1942	YAP1,TNKS1BP1,AKR1C4,SIN3A,PAX6,XPO1,CTNNB1,PABPC1,CREBBP,EP300,TP53,DDX6,FBXW7
GO: Biological Process	GO:0072175	epithelial tube formation	3.7679999999999998	-0.57611089412083971	1000	22.22	196.1	4	216	PIK3CD,PRKACA,CTNNB1,MED12
GO: Biological Process	GO:1903351	cellular response to dopamine	3.7759999999999998	-0.57703198562603131	1000	22.23	196.3	3	106	SIN3A,GNAS,NOS1
GO: Biological Process	GO:0043542	endothelial cell migration	3.8479999999999999	-0.58523506336577535	1000	22.62	199.7	5	354	PIK3CA,PIK3CD,AKT1,PTEN,FBXW7
GO: Biological Process	GO:1901657	glycosyl compound metabolic process	3.8769999999999998	-0.58849580100721	1000	22.66	200.1	3	107	NME5,GBA1,AKR1C4
GO: Biological Process	GO:1903350	response to dopamine	3.8769999999999998	-0.58849580100721	1000	22.66	200.1	3	107	SIN3A,GNAS,NOS1
GO: Biological Process	GO:0051240	positive regulation of multicellular organismal process	3.8889999999999998	-0.58983794314745974	1000	22.66	200.1	13	1950	YAP1,PIK3CD,PIK3R1,GBA1,GPAM,AKT1,DBH,SIN3A,PAX6,GNAS,CTNNB1,TEAD1,NOS1
GO: Biological Process	GO:0031644	regulation of nervous system process	3.8940000000000001	-0.59039594718401289	1000	22.66	200.1	4	218	GBA1,PTEN,NOS1,FBXW7
GO: Biological Process	GO:0009267	cellular response to starvation	3.8940000000000001	-0.59039594718401289	1000	22.66	200.1	4	218	GBA1,AKR1C4,CTNNB1,TP53
GO: Biological Process	GO:0055088	lipid homeostasis	3.8940000000000001	-0.59039594718401289	1000	22.66	200.1	4	218	ABCB11,GPAM,APOB,FBXW7
GO: Biological Process	GO:0046903	secretion	3.8969999999999998	-0.59073040579269032	1000	22.66	200.1	10	1278	ABCC3,PIK3CD,PRKACA,ABCB11,PAX6,GNAS,MUC4,NOS1,TP53,ABCB1
GO: Biological Process	GO:0050878	regulation of body fluid levels	3.964	-0.59813364581323769	1000	23.02	203.2	6	514	PIK3CA,PRKACA,GBA1,GNAS,MUC4,ABCB1
GO: Biological Process	GO:1900182	positive regulation of protein localization to nucleus	3.98	-0.59988307207368785	1000	23.03	203.3	3	108	YAP1,PIK3R1,AKT1
GO: Biological Process	GO:0031365	N-terminal protein amino acid modification	3.9950000000000001	-0.60151678365001016	1000	23.03	203.3	2	32	CREBBP,EP300
GO: Biological Process	GO:0046856	phosphatidylinositol dephosphorylation	3.9950000000000001	-0.60151678365001016	1000	23.03	203.3	2	32	TPTE2,PTEN
GO: Biological Process	GO:0071880	adenylate cyclase-activating adrenergic receptor signaling pathway	3.9950000000000001	-0.60151678365001016	1000	23.03	203.3	2	32	GNAS,NOS1
GO: Biological Process	GO:0006099	tricarboxylic acid cycle	3.9950000000000001	-0.60151678365001016	1000	23.03	203.3	2	32	IDH1,SDHA
GO: Biological Process	GO:0042552	myelination	4.0220000000000002	-0.60444206626072317	1000	23.15	204.3	4	220	AKT1,CTNNB1,PTEN,FBXW7
GO: Biological Process	GO:0009953	dorsal/ventral pattern formation	4.0869999999999997	-0.61140463771159348	1000	23.49	207.3	4	221	YAP1,PRKACA,PAX6,CTNNB1
GO: Biological Process	GO:0032880	regulation of protein localization	4.1139999999999999	-0.6142642873587052	1000	23.6	208.4	9	1079	YAP1,PIK3R1,PRKACA,AKT1,SIN3A,XPO1,CTNNB1,NOS1,FBXW7
GO: Biological Process	GO:0000904	cell morphogenesis involved in differentiation	4.1639999999999997	-0.61951072083849856	1000	23.86	210.6	9	1081	PIK3CA,PIK3CD,PIK3R1,SIN3A,PAX6,CTNNB1,PTEN,NOS1,EP300
GO: Biological Process	GO:0010827	regulation of glucose transmembrane transport	4.1900000000000004	-0.62221402296629535	1000	23.86	210.6	3	110	PIK3R1,AOC3,AKT1
GO: Biological Process	GO:0006305	DNA alkylation	4.1900000000000004	-0.62221402296629535	1000	23.86	210.6	3	110	PIK3CA,PAX6,GNAS
GO: Biological Process	GO:0006306	DNA methylation	4.1900000000000004	-0.62221402296629535	1000	23.86	210.6	3	110	PIK3CA,PAX6,GNAS
GO: Biological Process	GO:0070828	heterochromatin organization	4.1900000000000004	-0.62221402296629535	1000	23.86	210.6	3	110	PIK3CA,SIN3A,GNAS
GO: Biological Process	GO:0008366	axon ensheathment	4.22	-0.62531245096167387	1000	23.92	211.2	4	223	AKT1,CTNNB1,PTEN,FBXW7
GO: Biological Process	GO:1905952	regulation of lipid localization	4.22	-0.62531245096167387	1000	23.92	211.2	4	223	ACSL6,AKT1,APOB,TP53
GO: Biological Process	GO:0007272	ensheathment of neurons	4.22	-0.62531245096167387	1000	23.92	211.2	4	223	AKT1,CTNNB1,PTEN,FBXW7
GO: Biological Process	GO:0035994	response to muscle stretch	4.2450000000000001	-0.62787769457997145	1000	23.92	211.2	2	33	PIK3CA,CTNNB1
GO: Biological Process	GO:0120261	regulation of heterochromatin organization	4.2450000000000001	-0.62787769457997145	1000	23.92	211.2	2	33	PIK3CA,SIN3A
GO: Biological Process	GO:0097164	ammonium ion metabolic process	4.2450000000000001	-0.62787769457997145	1000	23.92	211.2	2	33	CHDH,TPH2
GO: Biological Process	GO:0031445	regulation of heterochromatin formation	4.2450000000000001	-0.62787769457997145	1000	23.92	211.2	2	33	PIK3CA,SIN3A
GO: Biological Process	GO:0051216	cartilage development	4.2789999999999999	-0.63134228648393276	1000	24.08	212.6	5	363	YAP1,ACAN,GNAS,CTNNB1,EP300
GO: Biological Process	GO:0010507	negative regulation of autophagy	4.2969999999999997	-0.63316535368390314	1000	24.15	213.2	3	111	PIK3CA,AKT1,TP53
GO: Biological Process	GO:1903522	regulation of blood circulation	4.3289999999999997	-0.63638758581315658	1000	24.26	214.1	5	364	PIK3R1,PRKACA,AKT1,DBH,NOS1
GO: Biological Process	GO:0003018	vascular process in circulatory system	4.3289999999999997	-0.63638758581315658	1000	24.26	214.1	5	364	ABCC3,AKT1,DBH,NOS1,ABCB1
GO: Biological Process	GO:0006672	ceramide metabolic process	4.4059999999999997	-0.64404449281474874	1000	24.62	217.3	3	112	GBA1,SMPD4,LCT
GO: Biological Process	GO:0070228	regulation of lymphocyte apoptotic process	4.4059999999999997	-0.64404449281474874	1000	24.62	217.3	3	112	GPAM,PTEN,TP53
GO: Biological Process	GO:0010648	negative regulation of cell communication	4.4400000000000004	-0.64738297011461987	1000	24.77	218.7	12	1747	YAP1,NME5,PRKACA,GBA1,AKT1,SIN3A,CTNNB1,PTEN,NOS1,TP53,PDE11A,FBXW7
GO: Biological Process	GO:0050680	negative regulation of epithelial cell proliferation	4.4939999999999998	-0.65263306808311006	1000	24.89	219.8	4	227	MUC16,PAX6,PTEN,FBXW7
GO: Biological Process	GO:0008340	determination of adult lifespan	4.5019999999999998	-0.65340549066450115	1000	24.89	219.8	2	34	GBA1,TP53
GO: Biological Process	GO:0065005	protein-lipid complex assembly	4.5019999999999998	-0.65340549066450115	1000	24.89	219.8	2	34	PRKACA,APOB
GO: Biological Process	GO:0071480	cellular response to gamma radiation	4.5019999999999998	-0.65340549066450115	1000	24.89	219.8	2	34	YAP1,TP53
GO: Biological Process	GO:0002052	positive regulation of neuroblast proliferation	4.5019999999999998	-0.65340549066450115	1000	24.89	219.8	2	34	PAX6,CTNNB1
GO: Biological Process	GO:0006925	inflammatory cell apoptotic process	4.5019999999999998	-0.65340549066450115	1000	24.89	219.8	2	34	PIK3CD,PTEN
GO: Biological Process	GO:0051851	modulation by host of symbiont process	4.5170000000000003	-0.6548500905613942	1000	24.9	219.8	3	113	PI4KA,PSMC3,EP300
GO: Biological Process	GO:0045814	negative regulation of gene expression, epigenetic	4.5170000000000003	-0.6548500905613942	1000	24.9	219.8	3	113	PIK3CA,SIN3A,GNAS
GO: Biological Process	GO:0023057	negative regulation of signaling	4.5220000000000002	-0.65533055800934092	1000	24.9	219.8	12	1751	YAP1,NME5,PRKACA,GBA1,AKT1,SIN3A,CTNNB1,PTEN,NOS1,TP53,PDE11A,FBXW7
GO: Biological Process	GO:0002028	regulation of sodium ion transport	4.63	-0.66558099101795309	1000	25.46	224.7	3	114	AKT1,GNAS,NOS1
GO: Biological Process	GO:0009890	negative regulation of biosynthetic process	4.6660000000000004	-0.66894473445773384	1000	25.62	226.1	13	1992	YAP1,TNKS1BP1,AKR1C4,SIN3A,PAX6,XPO1,CTNNB1,PABPC1,CREBBP,EP300,TP53,DDX6,FBXW7
GO: Biological Process	GO:0045732	positive regulation of protein catabolic process	4.7069999999999999	-0.67274419830659915	1000	25.76	227.4	4	230	GBA1,PSMC3,AKT1,FBXW7
GO: Biological Process	GO:0015850	organic hydroxy compound transport	4.7439999999999998	-0.67614468035620612	1000	25.76	227.4	5	372	ABCC3,ABCB11,APOB,AKR1C4,NOS1
GO: Biological Process	GO:0002260	lymphocyte homeostasis	4.7439999999999998	-0.67614468035620612	1000	25.76	227.4	3	115	PIK3CD,GPAM,AKT1
GO: Biological Process	GO:0019080	viral gene expression	4.7439999999999998	-0.67614468035620612	1000	25.76	227.4	3	115	PSMC3,EIF3G,EP300
GO: Biological Process	GO:0055085	transmembrane transport	4.7549999999999999	-0.67715052127343278	1000	25.76	227.4	12	1762	ACSL6,ABCC3,PIK3R1,TPTE2,SLC25A13,PRKACA,AOC3,ABCB11,AKT1,PTEN,NOS1,ABCB1
GO: Biological Process	GO:2000178	negative regulation of neural precursor cell proliferation	4.7649999999999997	-0.67806290497434518	1000	25.76	227.4	2	35	PAX6,TP53
GO: Biological Process	GO:0001711	endodermal cell fate commitment	4.7649999999999997	-0.67806290497434518	1000	25.76	227.4	2	35	CTNNB1,TP53
GO: Biological Process	GO:0033137	negative regulation of peptidyl-serine phosphorylation	4.7649999999999997	-0.67806290497434518	1000	25.76	227.4	2	35	PTEN,NOS1
GO: Biological Process	GO:0042133	neurotransmitter metabolic process	4.7649999999999997	-0.67806290497434518	1000	25.76	227.4	2	35	DBH,NOS1
GO: Biological Process	GO:0071236	cellular response to antibiotic	4.7649999999999997	-0.67806290497434518	1000	25.76	227.4	2	35	TP53,ABCB1
GO: Biological Process	GO:0009072	aromatic amino acid family metabolic process	4.7649999999999997	-0.67806290497434518	1000	25.76	227.4	2	35	FAH,TPH2
GO: Biological Process	GO:0007389	pattern specification process	4.8010000000000002	-0.68133170596916581	1000	25.91	228.8	8	903	YAP1,PRKACA,PAX6,CTNNB1,TEAD1,MED12,EP300,TP53
GO: Biological Process	GO:0050767	regulation of neurogenesis	4.8120000000000003	-0.68232561866780717	1000	25.94	229	6	535	YAP1,PAX6,CTNNB1,PTEN,NOS1,TP53
GO: Biological Process	GO:0044772	mitotic cell cycle phase transition	4.8559999999999999	-0.68627867806720111	1000	26.14	230.7	6	536	AKT1,SIN3A,PTEN,CREBBP,TP53,ABCB1
GO: Biological Process	GO:0000278	mitotic cell cycle	4.9189999999999996	-0.69187682255933125	1000	26.41	233.1	9	1109	AKT1,NUP214,SIN3A,PAX6,CTNNB1,PTEN,CREBBP,TP53,ABCB1
GO: Biological Process	GO:2000145	regulation of cell motility	4.9210000000000003	-0.69205336503408077	1000	26.41	233.1	10	1321	PIK3CD,PIK3R1,ACAN,AOC3,AKT1,SIN3A,PAX6,PTEN,TP53,FBXW7
GO: Biological Process	GO:1901992	positive regulation of mitotic cell cycle phase transition	4.9770000000000003	-0.69696764074402318	1000	26.68	235.5	3	117	AKT1,SIN3A,CREBBP
GO: Biological Process	GO:0071333	cellular response to glucose stimulus	5.0010000000000003	-0.69905685454766775	1000	26.73	236	4	234	PIK3CA,PRKACA,SIN3A,PAX6
GO: Biological Process	GO:0002220	innate immune response activating cell surface receptor signaling pathway	5.0359999999999996	-0.70208572143582493	1000	26.73	236	2	36	CREBBP,EP300
GO: Biological Process	GO:0035116	embryonic hindlimb morphogenesis	5.0359999999999996	-0.70208572143582493	1000	26.73	236	2	36	GNAS,CTNNB1
GO: Biological Process	GO:0071731	response to nitric oxide	5.0359999999999996	-0.70208572143582493	1000	26.73	236	2	36	TPO,NOS1
GO: Biological Process	GO:0000289	nuclear-transcribed mRNA poly(A) tail shortening	5.0359999999999996	-0.70208572143582493	1000	26.73	236	2	36	TNKS1BP1,PABPC1
GO: Biological Process	GO:0045822	negative regulation of heart contraction	5.0359999999999996	-0.70208572143582493	1000	26.73	236	2	36	PIK3R1,NOS1
GO: Biological Process	GO:0051443	positive regulation of ubiquitin-protein transferase activity	5.0359999999999996	-0.70208572143582493	1000	26.73	236	2	36	PTEN,FBXW7
GO: Biological Process	GO:0007611	learning or memory	5.0720000000000001	-0.70517924487367634	1000	26.89	237.3	5	378	DBH,PAX6,PTEN,CREBBP,EP300
GO: Biological Process	GO:0015908	fatty acid transport	5.0960000000000001	-0.707229419327294	1000	26.98	238.1	3	118	ACSL6,AKT1,TP53
GO: Biological Process	GO:1901987	regulation of cell cycle phase transition	5.1230000000000002	-0.70952435587634111	1000	27.08	239	6	542	AKT1,SIN3A,PTEN,CREBBP,TP53,FBXW7
GO: Biological Process	GO:0035050	embryonic heart tube development	5.1529999999999996	-0.71206014246107474	1000	27.16	239.8	4	236	YAP1,CTNNB1,TEAD1,EP300
GO: Biological Process	GO:0071331	cellular response to hexose stimulus	5.1529999999999996	-0.71206014246107474	1000	27.16	239.8	4	236	PIK3CA,PRKACA,SIN3A,PAX6
GO: Biological Process	GO:0098609	cell-cell adhesion	5.1840000000000002	-0.71466499286253693	1000	27.29	240.9	9	1118	PIK3CA,PIK3R1,PRKAR1A,GPAM,AKT1,GNAS,CTNNB1,PTEN,MUC4
GO: Biological Process	GO:0001707	mesoderm formation	5.2169999999999996	-0.71742083672237489	1000	27.43	242.1	3	119	PRKACA,PRKAR1A,TP53
GO: Biological Process	GO:0010959	regulation of metal ion transport	5.26	-0.72098574415373906	1000	27.48	242.6	6	545	PRKACA,AKT1,GNAS,CTNNB1,PTEN,NOS1
GO: Biological Process	GO:0009952	anterior/posterior pattern specification	5.3010000000000002	-0.72435780422642648	1000	27.48	242.6	5	382	PAX6,CTNNB1,MED12,EP300,TP53
GO: Biological Process	GO:0031016	pancreas development	5.3079999999999998	-0.72493091419239786	1000	27.48	242.6	4	238	YAP1,AKT1,PAX6,CTNNB1
GO: Biological Process	GO:1903846	positive regulation of cellular response to transforming growth factor beta stimulus	5.3140000000000001	-0.72542155007425868	1000	27.48	242.6	2	37	CREBBP,EP300
GO: Biological Process	GO:0002089	lens morphogenesis in camera-type eye	5.3140000000000001	-0.72542155007425868	1000	27.48	242.6	2	37	PAX6,CTNNB1
GO: Biological Process	GO:0048339	paraxial mesoderm development	5.3140000000000001	-0.72542155007425868	1000	27.48	242.6	2	37	YAP1,TEAD1
GO: Biological Process	GO:0043276	anoikis	5.3140000000000001	-0.72542155007425868	1000	27.48	242.6	2	37	PIK3CA,AKT1
GO: Biological Process	GO:0030511	positive regulation of transforming growth factor beta receptor signaling pathway	5.3140000000000001	-0.72542155007425868	1000	27.48	242.6	2	37	CREBBP,EP300
GO: Biological Process	GO:1903203	regulation of oxidative stress-induced neuron death	5.3140000000000001	-0.72542155007425868	1000	27.48	242.6	2	37	CTNNB1,FBXW7
GO: Biological Process	GO:0048670	regulation of collateral sprouting	5.3140000000000001	-0.72542155007425868	1000	27.48	242.6	2	37	PIK3CA,PIK3CD
GO: Biological Process	GO:1903146	regulation of autophagy of mitochondrion	5.3140000000000001	-0.72542155007425868	1000	27.48	242.6	2	37	TP53,FBXW7
GO: Biological Process	GO:0044346	fibroblast apoptotic process	5.3140000000000001	-0.72542155007425868	1000	27.48	242.6	2	37	PIK3CA,TP53
GO: Biological Process	GO:0006140	regulation of nucleotide metabolic process	5.34	-0.72754125702855643	1000	27.54	243.1	3	120	NOS1,EP300,TP53
GO: Biological Process	GO:0001942	hair follicle development	5.34	-0.72754125702855643	1000	27.54	243.1	3	120	AKT1,GNAS,CTNNB1
GO: Biological Process	GO:0043270	positive regulation of ion transport	5.359	-0.72908375704361184	1000	27.57	243.4	5	383	ABCB11,AKT1,GNAS,NOS1,ABCB1
GO: Biological Process	GO:0043065	positive regulation of apoptotic process	5.36	-0.7291647896927701	1000	27.57	243.4	7	727	PIK3CD,AKT1,AKR1C4,CTNNB1,PTEN,TP53,FBXW7
GO: Biological Process	GO:0061351	neural precursor cell proliferation	5.3869999999999996	-0.73134697554595485	1000	27.63	243.9	4	239	ACSL6,PAX6,CTNNB1,TP53
GO: Biological Process	GO:0071326	cellular response to monosaccharide stimulus	5.3869999999999996	-0.73134697554595485	1000	27.63	243.9	4	239	PIK3CA,PRKACA,SIN3A,PAX6
GO: Biological Process	GO:0060218	hematopoietic stem cell differentiation	5.4640000000000004	-0.73751069067347619	1000	27.99	247.1	3	121	TPH2,NOS1,TP53
GO: Biological Process	GO:0009620	response to fungus	5.59	-0.74741180788642325	1000	28.34	250.2	3	122	PIK3CD,PIK3R1,XPO1
GO: Biological Process	GO:0006699	bile acid biosynthetic process	5.5990000000000002	-0.74811046749498378	1000	28.34	250.2	2	38	ABCB11,AKR1C4
GO: Biological Process	GO:1903523	negative regulation of blood circulation	5.5990000000000002	-0.74811046749498378	1000	28.34	250.2	2	38	PIK3R1,NOS1
GO: Biological Process	GO:0002758	innate immune response-activating signal transduction	5.5990000000000002	-0.74811046749498378	1000	28.34	250.2	2	38	CREBBP,EP300
GO: Biological Process	GO:0071875	adrenergic receptor signaling pathway	5.5990000000000002	-0.74811046749498378	1000	28.34	250.2	2	38	GNAS,NOS1
GO: Biological Process	GO:0022404	molting cycle process	5.718	-0.75724415102197007	1000	28.34	250.2	3	123	AKT1,GNAS,CTNNB1
GO: Biological Process	GO:0022405	hair cycle process	5.718	-0.75724415102197007	1000	28.34	250.2	3	123	AKT1,GNAS,CTNNB1
GO: Biological Process	GO:0120034	positive regulation of plasma membrane bounded cell projection assembly	5.718	-0.75724415102197007	1000	28.34	250.2	3	123	PIK3CA,PIK3R1,PLCE1
GO: Biological Process	GO:0060606	tube closure	5.718	-0.75724415102197007	1000	28.34	250.2	3	123	PRKACA,PSMC3,MED12
GO: Biological Process	GO:0009612	response to mechanical stimulus	5.7789999999999999	-0.76185269446638304	1000	28.34	250.2	5	390	PIK3CA,ACAN,AKT1,CTNNB1,NOS1
GO: Biological Process	GO:0031056	regulation of histone modification	5.7919999999999998	-0.76282855318909049	1000	28.34	250.2	4	244	SIN3A,CTNNB1,NOS1,TP53
GO: Biological Process	GO:0006511	ubiquitin-dependent protein catabolic process	5.8090000000000002	-0.76410137647622878	1000	28.34	250.2	7	738	GBA1,PSMC3,AKT1,XPO1,CTNNB1,PTEN,FBXW7
GO: Biological Process	GO:0032006	regulation of TOR signaling	5.8479999999999999	-0.76700736394980407	1000	28.34	250.2	3	124	PIK3CA,GBA1,FBXW7
GO: Biological Process	GO:0007219	Notch signaling pathway	5.875	-0.76900787094377387	1000	28.34	250.2	4	245	YAP1,AKT1,NUP214,FBXW7
GO: Biological Process	GO:0042309	homoiothermy	5.88	-0.76937732607613851	1000	28.34	250.2	1	2	DBH
GO: Biological Process	GO:1905587	positive regulation of outer hair cell apoptotic process	5.88	-0.76937732607613851	1000	28.34	250.2	1	2	TP53
GO: Biological Process	GO:0019072	viral genome packaging	5.88	-0.76937732607613851	1000	28.34	250.2	1	2	DDX6
GO: Biological Process	GO:0019074	viral RNA genome packaging	5.88	-0.76937732607613851	1000	28.34	250.2	1	2	DDX6
GO: Biological Process	GO:0060983	epicardium-derived cardiac vascular smooth muscle cell differentiation	5.88	-0.76937732607613851	1000	28.34	250.2	1	2	CTNNB1
GO: Biological Process	GO:2000055	positive regulation of Wnt signaling pathway involved in dorsal/ventral axis specification	5.88	-0.76937732607613851	1000	28.34	250.2	1	2	CTNNB1
GO: Biological Process	GO:0110099	negative regulation of calcium import into the mitochondrion	5.88	-0.76937732607613851	1000	28.34	250.2	1	2	AKT1
GO: Biological Process	GO:1901804	beta-glucoside metabolic process	5.88	-0.76937732607613851	1000	28.34	250.2	1	2	GBA1
GO: Biological Process	GO:1901805	beta-glucoside catabolic process	5.88	-0.76937732607613851	1000	28.34	250.2	1	2	GBA1
GO: Biological Process	GO:0045976	negative regulation of mitotic cell cycle, embryonic	5.88	-0.76937732607613851	1000	28.34	250.2	1	2	CTNNB1
GO: Biological Process	GO:0061324	canonical Wnt signaling pathway involved in positive regulation of cardiac outflow tract cell proliferation	5.88	-0.76937732607613851	1000	28.34	250.2	1	2	CTNNB1
GO: Biological Process	GO:1902283	negative regulation of primary amine oxidase activity	5.88	-0.76937732607613851	1000	28.34	250.2	1	2	AOC3
GO: Biological Process	GO:0072054	renal outer medulla development	5.88	-0.76937732607613851	1000	28.34	250.2	1	2	CTNNB1
GO: Biological Process	GO:0120006	regulation of glutamatergic neuron differentiation	5.88	-0.76937732607613851	1000	28.34	250.2	1	2	PAX6
GO: Biological Process	GO:0031455	glycine betaine metabolic process	5.88	-0.76937732607613851	1000	28.34	250.2	1	2	CHDH
GO: Biological Process	GO:0031456	glycine betaine biosynthetic process	5.88	-0.76937732607613851	1000	28.34	250.2	1	2	CHDH
GO: Biological Process	GO:1905237	response to cyclosporin A	5.88	-0.76937732607613851	1000	28.34	250.2	1	2	ABCB1
GO: Biological Process	GO:0071217	cellular response to external biotic stimulus	5.88	-0.76937732607613851	1000	28.34	250.2	1	2	ABCB1
GO: Biological Process	GO:0061843	Sertoli cell barrier remodeling	5.88	-0.76937732607613851	1000	28.34	250.2	1	2	ABCB1
GO: Biological Process	GO:0061872	hepatic stellate cell contraction	5.88	-0.76937732607613851	1000	28.34	250.2	1	2	NOS1
GO: Biological Process	GO:0061873	regulation of hepatic stellate cell contraction	5.88	-0.76937732607613851	1000	28.34	250.2	1	2	NOS1
GO: Biological Process	GO:0021905	forebrain-midbrain boundary formation	5.88	-0.76937732607613851	1000	28.34	250.2	1	2	PAX6
GO: Biological Process	GO:0036146	cellular response to mycotoxin	5.88	-0.76937732607613851	1000	28.34	250.2	1	2	ABCB1
GO: Biological Process	GO:0098924	retrograde trans-synaptic signaling by nitric oxide	5.88	-0.76937732607613851	1000	28.34	250.2	1	2	NOS1
GO: Biological Process	GO:0098923	retrograde trans-synaptic signaling by soluble gas	5.88	-0.76937732607613851	1000	28.34	250.2	1	2	NOS1
GO: Biological Process	GO:0019285	glycine betaine biosynthetic process from choline	5.88	-0.76937732607613851	1000	28.34	250.2	1	2	CHDH
GO: Biological Process	GO:0071879	positive regulation of adenylate cyclase-activating adrenergic receptor signaling pathway	5.88	-0.76937732607613851	1000	28.34	250.2	1	2	NOS1
GO: Biological Process	GO:0043921	modulation by host of viral transcription	5.88	-0.76937732607613851	1000	28.34	250.2	1	2	PSMC3
GO: Biological Process	GO:0051548	negative regulation of keratinocyte migration	5.88	-0.76937732607613851	1000	28.34	250.2	1	2	PTEN
GO: Biological Process	GO:1904446	positive regulation of establishment of Sertoli cell barrier	5.88	-0.76937732607613851	1000	28.34	250.2	1	2	ABCB1
GO: Biological Process	GO:0044334	canonical Wnt signaling pathway involved in positive regulation of epithelial to mesenchymal transition	5.88	-0.76937732607613851	1000	28.34	250.2	1	2	CTNNB1
GO: Biological Process	GO:0006097	glyoxylate cycle	5.88	-0.76937732607613851	1000	28.34	250.2	1	2	IDH1
GO: Biological Process	GO:0048792	spontaneous exocytosis of neurotransmitter	5.88	-0.76937732607613851	1000	28.34	250.2	1	2	PRKACA
GO: Biological Process	GO:0030098	lymphocyte differentiation	5.8879999999999999	-0.76996780132944243	1000	28.34	250.2	6	558	PIK3CD,PIK3R1,GBA1,CTNNB1,EP300,TP53
GO: Biological Process	GO:0043068	positive regulation of programmed cell death	5.9359999999999999	-0.77349389227097065	1000	28.54	251.9	7	741	PIK3CD,AKT1,AKR1C4,CTNNB1,PTEN,TP53,FBXW7
GO: Biological Process	GO:0072091	regulation of stem cell proliferation	5.9790000000000001	-0.77662855342015003	1000	28.64	252.8	3	125	YAP1,CTNNB1,TP53
GO: Biological Process	GO:0033077	T cell differentiation in thymus	5.9790000000000001	-0.77662855342015003	1000	28.64	252.8	3	125	GBA1,CTNNB1,TP53
GO: Biological Process	GO:0008630	intrinsic apoptotic signaling pathway in response to DNA damage	5.9790000000000001	-0.77662855342015003	1000	28.64	252.8	3	125	PIK3R1,EP300,TP53
GO: Biological Process	GO:0030163	protein catabolic process	6.0439999999999996	-0.78132445566698772	1000	28.88	254.9	9	1145	PRKACA,GBA1,PSMC3,AKT1,APOB,XPO1,CTNNB1,PTEN,FBXW7
GO: Biological Process	GO:0008217	regulation of blood pressure	6.0439999999999996	-0.78132445566698772	1000	28.88	254.9	4	247	PIK3R1,AOC3,GNAS,NOS1
GO: Biological Process	GO:0030217	T cell differentiation	6.0919999999999996	-0.78475989466400498	1000	29.07	256.60000000000002	5	395	PIK3CD,PIK3R1,GBA1,CTNNB1,TP53
GO: Biological Process	GO:0018107	peptidyl-threonine phosphorylation	6.1120000000000001	-0.78618334556763347	1000	29.13	257.10000000000002	3	126	PRKACA,AKT1,TNKS1BP1
GO: Biological Process	GO:0019941	modification-dependent protein catabolic process	6.1529999999999996	-0.78908691508802864	1000	29.29	258.5	7	746	GBA1,PSMC3,AKT1,XPO1,CTNNB1,PTEN,FBXW7
GO: Biological Process	GO:0036475	neuron death in response to oxidative stress	6.1879999999999997	-0.79155030502732993	1000	29.35	259	2	40	CTNNB1,FBXW7
GO: Biological Process	GO:0010742	macrophage derived foam cell differentiation	6.1879999999999997	-0.79155030502732993	1000	29.35	259	2	40	APOB,EP300
GO: Biological Process	GO:0046825	regulation of protein export from nucleus	6.1879999999999997	-0.79155030502732993	1000	29.35	259	2	40	PRKACA,XPO1
GO: Biological Process	GO:0009968	negative regulation of signal transduction	6.226	-0.79420911634649649	1000	29.49	260.3	11	1591	YAP1,NME5,PRKACA,GBA1,AKT1,SIN3A,CTNNB1,PTEN,TP53,PDE11A,FBXW7
GO: Biological Process	GO:0042310	vasoconstriction	6.2469999999999999	-0.79567150594602176	1000	29.52	260.60000000000002	3	127	AKT1,DBH,NOS1
GO: Biological Process	GO:0044070	regulation of anion transport	6.2469999999999999	-0.79567150594602176	1000	29.52	260.60000000000002	3	127	ABCB11,TP53,ABCB1
GO: Biological Process	GO:0042129	regulation of T cell proliferation	6.3040000000000003	-0.79961620448149895	1000	29.75	262.60000000000002	4	250	PRKAR1A,GPAM,CTNNB1,PTEN
GO: Biological Process	GO:0098773	skin epidermis development	6.3840000000000003	-0.80509287834267307	1000	30.05	265.3	3	128	AKT1,GNAS,CTNNB1
GO: Biological Process	GO:1901796	regulation of signal transduction by p53 class mediator	6.3840000000000003	-0.80509287834267307	1000	30.05	265.3	3	128	AKT1,EP300,TP53
GO: Biological Process	GO:0019439	aromatic compound catabolic process	6.46	-0.81023251799508411	1000	30.37	268.10000000000002	6	569	FAH,AKT1,TNKS1BP1,DBH,EDC4,PABPC1
GO: Biological Process	GO:0060479	lung cell differentiation	6.4930000000000003	-0.81244540287275602	1000	30.42	268.5	2	41	YAP1,CTNNB1
GO: Biological Process	GO:0060487	lung epithelial cell differentiation	6.4930000000000003	-0.81244540287275602	1000	30.42	268.5	2	41	YAP1,CTNNB1
GO: Biological Process	GO:0060441	epithelial tube branching involved in lung morphogenesis	6.4930000000000003	-0.81244540287275602	1000	30.42	268.5	2	41	YAP1,CTNNB1
GO: Biological Process	GO:0048332	mesoderm morphogenesis	6.5229999999999997	-0.81444737852248761	1000	30.51	269.3	3	129	PRKACA,PRKAR1A,TP53
GO: Biological Process	GO:0040011	locomotion	6.5289999999999999	-0.81484666860446331	1000	30.51	269.3	12	1834	PIK3CD,PIK3R1,ACAN,AOC3,GBA1,AKT1,SIN3A,PAX6,PTEN,EP300,TP53,FBXW7
GO: Biological Process	GO:0003015	heart process	6.5519999999999996	-0.81637388875236205	1000	30.58	269.89999999999998	5	402	PIK3CA,YAP1,PIK3R1,PRKACA,NOS1
GO: Biological Process	GO:0033043	regulation of organelle organization	6.5949999999999998	-0.8192147998823841	1000	30.74	271.3	10	1378	PIK3CA,YAP1,PIK3R1,PRKAR1A,AKT1,SIN3A,CTNNB1,EP300,TP53,FBXW7
GO: Biological Process	GO:0040012	regulation of locomotion	6.6609999999999996	-0.823539433656859	1000	30.98	273.5	10	1380	PIK3CD,PIK3R1,ACAN,AOC3,AKT1,SIN3A,PAX6,PTEN,TP53,FBXW7
GO: Biological Process	GO:2000177	regulation of neural precursor cell proliferation	6.6630000000000003	-0.82366981326813637	1000	30.98	273.5	3	130	PAX6,CTNNB1,TP53
GO: Biological Process	GO:0043632	modification-dependent macromolecule catabolic process	6.6970000000000001	-0.82588029893617954	1000	31.1	274.60000000000002	7	758	GBA1,PSMC3,AKT1,XPO1,CTNNB1,PTEN,FBXW7
GO: Biological Process	GO:1901990	regulation of mitotic cell cycle phase transition	6.7560000000000002	-0.82968964089897113	1000	31.34	276.60000000000002	5	405	AKT1,SIN3A,PTEN,CREBBP,TP53
GO: Biological Process	GO:0042060	wound healing	6.7889999999999997	-0.83180580867439102	1000	31.38	277	6	575	PIK3CA,YAP1,MUC16,GNAS,PTEN,TP53
GO: Biological Process	GO:0031058	positive regulation of histone modification	6.8049999999999997	-0.83282812953935348	1000	31.38	277	3	131	CTNNB1,NOS1,TP53
GO: Biological Process	GO:0000423	mitophagy	6.8049999999999997	-0.83282812953935348	1000	31.38	277	2	42	GBA1,TP53
GO: Biological Process	GO:0090077	foam cell differentiation	6.8049999999999997	-0.83282812953935348	1000	31.38	277	2	42	APOB,EP300
GO: Biological Process	GO:0033189	response to vitamin A	6.8049999999999997	-0.83282812953935348	1000	31.38	277	2	42	MUC4,ABCB1
GO: Biological Process	GO:0007179	transforming growth factor beta receptor signaling pathway	6.8449999999999998	-0.83537345247000883	1000	31.49	277.89999999999998	4	256	SIN3A,CREBBP,EP300,TP53
GO: Biological Process	GO:0071322	cellular response to carbohydrate stimulus	6.8449999999999998	-0.83537345247000883	1000	31.49	277.89999999999998	4	256	PIK3CA,PRKACA,SIN3A,PAX6
GO: Biological Process	GO:0010660	regulation of muscle cell apoptotic process	6.9489999999999998	-0.84192231167945086	1000	31.92	281.8	3	132	PIK3R1,PTEN,TP53
GO: Biological Process	GO:0000956	nuclear-transcribed mRNA catabolic process	7.0940000000000003	-0.85089118413592402	1000	32.549999999999997	287.39999999999998	3	133	TNKS1BP1,EDC4,PABPC1
GO: Biological Process	GO:0007162	negative regulation of cell adhesion	7.1059999999999999	-0.85162520315330914	1000	32.57	287.5	5	410	PIK3R1,PRKAR1A,AKT1,PTEN,MUC4
GO: Biological Process	GO:0006469	negative regulation of protein kinase activity	7.1269999999999998	-0.85290675879695366	1000	32.630000000000003	288	4	259	PRKAR1A,GBA1,AKT1,PTEN
GO: Biological Process	GO:0021543	pallium development	7.2229999999999999	-0.85871761486029163	1000	33.03	291.5	4	260	AKR1C4,PAX6,CTNNB1,PTEN
GO: Biological Process	GO:0048599	oocyte development	7.242	-0.85985852048099287	1000	33.03	291.5	3	134	PRKACA,PRKAR1A,CTNNB1
GO: Biological Process	GO:0001889	liver development	7.25	-0.86033800657099369	1000	33.03	291.5	5	412	PIK3CA,YAP1,CTNNB1,NOS1,FBXW7
GO: Biological Process	GO:0043414	macromolecule methylation	7.25	-0.86033800657099369	1000	33.03	291.5	5	412	PIK3CA,PAX6,GNAS,CTNNB1,CREBBP
GO: Biological Process	GO:0046651	lymphocyte proliferation	7.3220000000000001	-0.86462972454551223	1000	33.32	294.10000000000002	5	413	PRKAR1A,GPAM,CTNNB1,PTEN,TP53
GO: Biological Process	GO:0018210	peptidyl-threonine modification	7.391	-0.8687032022785367	1000	33.590000000000003	296.5	3	135	PRKACA,AKT1,TNKS1BP1
GO: Biological Process	GO:0042113	B cell activation	7.4690000000000003	-0.87326245943872671	1000	33.909999999999997	299.3	5	415	PIK3CD,PIK3R1,PTEN,EP300,TP53
GO: Biological Process	GO:0044728	DNA methylation or demethylation	7.5419999999999998	-0.87748652806960137	1000	34.04	300.5	3	136	PIK3CA,PAX6,GNAS
GO: Biological Process	GO:0072676	lymphocyte migration	7.5419999999999998	-0.87748652806960137	1000	34.04	300.5	3	136	PIK3CD,GBA1,AKT1
GO: Biological Process	GO:0022904	respiratory electron transport chain	7.5419999999999998	-0.87748652806960137	1000	34.04	300.5	3	136	SLC25A13,GBA1,SDHA
GO: Biological Process	GO:0045666	positive regulation of neuron differentiation	7.5419999999999998	-0.87748652806960137	1000	34.04	300.5	3	136	SIN3A,PAX6,PTEN
GO: Biological Process	GO:0006338	chromatin remodeling	7.5430000000000001	-0.87754410771594404	1000	34.04	300.5	5	416	PIK3CA,SIN3A,PAX6,GNAS,EP300
GO: Biological Process	GO:0006820	anion transport	7.6040000000000001	-0.88104210819340556	1000	34.28	302.60000000000002	6	589	ABCC3,SLC25A13,ABCB11,AKR1C4,TP53,ABCB1
GO: Biological Process	GO:0061008	hepaticobiliary system development	7.6920000000000002	-0.88603927556644224	1000	34.6	305.5	5	418	PIK3CA,YAP1,CTNNB1,NOS1,FBXW7
GO: Biological Process	GO:0009206	purine ribonucleoside triphosphate biosynthetic process	7.6950000000000003	-0.88620862416749757	1000	34.6	305.5	3	137	SLC25A13,NME5,SDHA
GO: Biological Process	GO:0048265	response to pain	7.7809999999999997	-0.89103541531531083	1000	34.83	307.39999999999998	2	45	AKT1,DBH
GO: Biological Process	GO:0060788	ectodermal placode formation	7.7809999999999997	-0.89103541531531083	1000	34.83	307.39999999999998	2	45	GNAS,CTNNB1
GO: Biological Process	GO:0033032	regulation of myeloid cell apoptotic process	7.7809999999999997	-0.89103541531531083	1000	34.83	307.39999999999998	2	45	PIK3CD,PTEN
GO: Biological Process	GO:0035329	hippo signaling	7.7809999999999997	-0.89103541531531083	1000	34.83	307.39999999999998	2	45	YAP1,TEAD1
GO: Biological Process	GO:0048704	embryonic skeletal system morphogenesis	7.8150000000000004	-0.89292898235520579	1000	34.93	308.3	4	266	GNAS,CTNNB1,MED12,EP300
GO: Biological Process	GO:0032943	mononuclear cell proliferation	7.8440000000000003	-0.89453758499574643	1000	34.93	308.3	5	420	PRKAR1A,GPAM,CTNNB1,PTEN,TP53
GO: Biological Process	GO:0010657	muscle cell apoptotic process	7.85	-0.89486965674525254	1000	34.93	308.3	3	138	PIK3R1,PTEN,TP53
GO: Biological Process	GO:0008593	regulation of Notch signaling pathway	7.85	-0.89486965674525254	1000	34.93	308.3	3	138	YAP1,AKT1,FBXW7
GO: Biological Process	GO:0009145	purine nucleoside triphosphate biosynthetic process	7.85	-0.89486965674525254	1000	34.93	308.3	3	138	SLC25A13,NME5,SDHA
GO: Biological Process	GO:0000902	cell morphogenesis	7.9009999999999998	-0.89768206179641996	1000	35.119999999999997	310	10	1415	PIK3CA,YAP1,PIK3CD,PIK3R1,SIN3A,PAX6,CTNNB1,PTEN,NOS1,EP300
GO: Biological Process	GO:0046395	carboxylic acid catabolic process	7.9169999999999998	-0.89856064493971211	1000	35.15	310.3	4	267	FAH,ABCB11,AKT1,NOS1
GO: Biological Process	GO:0071345	cellular response to cytokine stimulus	7.9669999999999996	-0.90129481716556725	1000	35.33	311.89999999999998	9	1196	YAP1,PRKACA,GBA1,SMPD4,AKT1,APOB,PAX6,TP53,ABCB1
GO: Biological Process	GO:0007369	gastrulation	7.9980000000000002	-0.9029813997975028	1000	35.380000000000003	312.3	5	422	PRKACA,PRKAR1A,CTNNB1,PTEN,TP53
GO: Biological Process	GO:0032386	regulation of intracellular transport	7.9980000000000002	-0.9029813997975028	1000	35.380000000000003	312.3	5	422	PIK3R1,PRKACA,NUP214,XPO1,FBXW7
GO: Biological Process	GO:1904063	negative regulation of cation transmembrane transport	8.0060000000000002	-0.90341558576908632	1000	35.380000000000003	312.3	3	139	AKT1,PTEN,NOS1
GO: Biological Process	GO:0010669	epithelial structure maintenance	8.1189999999999998	-0.90950254140541542	1000	35.76	315.60000000000002	2	46	MUC4,TP53
GO: Biological Process	GO:0048368	lateral mesoderm development	8.1189999999999998	-0.90950254140541542	1000	35.76	315.60000000000002	2	46	YAP1,TEAD1
GO: Biological Process	GO:0046839	phospholipid dephosphorylation	8.1189999999999998	-0.90950254140541542	1000	35.76	315.60000000000002	2	46	TPTE2,PTEN
GO: Biological Process	GO:0019932	second-messenger-mediated signaling	8.1539999999999999	-0.91137070711613799	1000	35.869999999999997	316.60000000000002	5	424	PRKACA,GNAS,NOS1,PLCE1,PDE11A
GO: Biological Process	GO:0006259	DNA metabolic process	8.1790000000000003	-0.9127002081908604	1000	35.94	317.2	9	1201	PIK3CA,AKT1,TNKS1BP1,SIN3A,PAX6,GNAS,CTNNB1,TP53,FBXW7
GO: Biological Process	GO:0048771	tissue remodeling	8.2270000000000003	-0.91524149730619442	1000	36.11	318.7	4	270	DBH,CTNNB1,TP53,ABCB1
GO: Biological Process	GO:0072329	monocarboxylic acid catabolic process	8.3249999999999993	-0.92038424217835746	1000	36.24	319.89999999999998	3	141	FAH,ABCB11,AKT1
GO: Biological Process	GO:0009994	oocyte differentiation	8.3249999999999993	-0.92038424217835746	1000	36.24	319.89999999999998	3	141	PRKACA,PRKAR1A,CTNNB1
GO: Biological Process	GO:0019218	regulation of steroid metabolic process	8.3249999999999993	-0.92038424217835746	1000	36.24	319.89999999999998	3	141	ABCB11,APOB,AKR1C4
GO: Biological Process	GO:0016054	organic acid catabolic process	8.3320000000000007	-0.92074926127570833	1000	36.24	319.89999999999998	4	271	FAH,ABCB11,AKT1,NOS1
GO: Biological Process	GO:0006354	DNA-templated transcription elongation	8.4380000000000006	-0.92623952104586227	1000	36.24	319.89999999999998	4	272	CTNNB1,CREBBP,MED12,EP300
GO: Biological Process	GO:1905332	positive regulation of morphogenesis of an epithelium	8.4640000000000004	-0.92757565469111058	1000	36.24	319.89999999999998	2	47	PIK3CD,CTNNB1
GO: Biological Process	GO:0048730	epidermis morphogenesis	8.4640000000000004	-0.92757565469111058	1000	36.24	319.89999999999998	2	47	CTNNB1,TP53
GO: Biological Process	GO:0071260	cellular response to mechanical stimulus	8.4870000000000001	-0.92875420217665328	1000	36.24	319.89999999999998	3	142	AKT1,CTNNB1,NOS1
GO: Biological Process	GO:0010906	regulation of glucose metabolic process	8.4870000000000001	-0.92875420217665328	1000	36.24	319.89999999999998	3	142	AKT1,EP300,TP53
GO: Biological Process	GO:0007160	cell-matrix adhesion	8.5449999999999999	-0.93171206705675569	1000	36.24	319.89999999999998	4	273	PIK3R1,CTNNB1,PTEN,MUC4
GO: Biological Process	GO:0009914	hormone transport	8.5530000000000008	-0.93211847202912246	1000	36.24	319.89999999999998	5	429	PAX6,GNAS,NOS1,TP53,ABCB1
GO: Biological Process	GO:1901989	positive regulation of cell cycle phase transition	8.6509999999999998	-0.93706631201742818	1000	36.24	319.89999999999998	3	143	AKT1,SIN3A,CREBBP
GO: Biological Process	GO:0051028	mRNA transport	8.6509999999999998	-0.93706631201742818	1000	36.24	319.89999999999998	3	143	NUP210,NUP214,XPO1
GO: Biological Process	GO:0009201	ribonucleoside triphosphate biosynthetic process	8.6509999999999998	-0.93706631201742818	1000	36.24	319.89999999999998	3	143	SLC25A13,NME5,SDHA
GO: Biological Process	GO:0010747	positive regulation of long-chain fatty acid import across plasma membrane	8.8059999999999992	-0.94477868112350694	1000	36.24	319.89999999999998	1	3	ACSL6
GO: Biological Process	GO:0099163	synaptic signaling by nitric oxide	8.8059999999999992	-0.94477868112350694	1000	36.24	319.89999999999998	1	3	NOS1
GO: Biological Process	GO:1905585	regulation of outer hair cell apoptotic process	8.8059999999999992	-0.94477868112350694	1000	36.24	319.89999999999998	1	3	TP53
GO: Biological Process	GO:0044029	hypomethylation of CpG island	8.8059999999999992	-0.94477868112350694	1000	36.24	319.89999999999998	1	3	PIK3CA
GO: Biological Process	GO:0044028	DNA hypomethylation	8.8059999999999992	-0.94477868112350694	1000	36.24	319.89999999999998	1	3	PIK3CA
GO: Biological Process	GO:2000017	positive regulation of determination of dorsal identity	8.8059999999999992	-0.94477868112350694	1000	36.24	319.89999999999998	1	3	CTNNB1
GO: Biological Process	GO:0110097	regulation of calcium import into the mitochondrion	8.8059999999999992	-0.94477868112350694	1000	36.24	319.89999999999998	1	3	AKT1
GO: Biological Process	GO:0036520	astrocyte-dopaminergic neuron signaling	8.8059999999999992	-0.94477868112350694	1000	36.24	319.89999999999998	1	3	CTNNB1
GO: Biological Process	GO:1901963	regulation of cell proliferation involved in outflow tract morphogenesis	8.8059999999999992	-0.94477868112350694	1000	36.24	319.89999999999998	1	3	CTNNB1
GO: Biological Process	GO:0005988	lactose metabolic process	8.8059999999999992	-0.94477868112350694	1000	36.24	319.89999999999998	1	3	LCT
GO: Biological Process	GO:0060797	transforming growth factor beta receptor signaling pathway involved in primary germ layer cell fate commitment	8.8059999999999992	-0.94477868112350694	1000	36.24	319.89999999999998	1	3	TP53
GO: Biological Process	GO:0060798	transforming growth factor beta receptor signaling pathway involved in mesodermal cell fate specification	8.8059999999999992	-0.94477868112350694	1000	36.24	319.89999999999998	1	3	TP53
GO: Biological Process	GO:0060799	transforming growth factor beta receptor signaling pathway involved in endodermal cell fate specification	8.8059999999999992	-0.94477868112350694	1000	36.24	319.89999999999998	1	3	TP53
GO: Biological Process	GO:0030997	regulation of centriole-centriole cohesion	8.8059999999999992	-0.94477868112350694	1000	36.24	319.89999999999998	1	3	CTNNB1
GO: Biological Process	GO:1904024	negative regulation of glucose catabolic process to lactate via pyruvate	8.8059999999999992	-0.94477868112350694	1000	36.24	319.89999999999998	1	3	TP53
GO: Biological Process	GO:0002841	negative regulation of T cell mediated immune response to tumor cell	8.8059999999999992	-0.94477868112350694	1000	36.24	319.89999999999998	1	3	MUC4
GO: Biological Process	GO:0060769	positive regulation of epithelial cell proliferation involved in prostate gland development	8.8059999999999992	-0.94477868112350694	1000	36.24	319.89999999999998	1	3	CTNNB1
GO: Biological Process	GO:0002852	regulation of T cell mediated cytotoxicity directed against tumor cell target	8.8059999999999992	-0.94477868112350694	1000	36.24	319.89999999999998	1	3	MUC4
GO: Biological Process	GO:1903544	response to butyrate	8.8059999999999992	-0.94477868112350694	1000	36.24	319.89999999999998	1	3	PIK3CA
GO: Biological Process	GO:0072053	renal inner medulla development	8.8059999999999992	-0.94477868112350694	1000	36.24	319.89999999999998	1	3	CTNNB1
GO: Biological Process	GO:0006589	octopamine biosynthetic process	8.8059999999999992	-0.94477868112350694	1000	36.24	319.89999999999998	1	3	DBH
GO: Biological Process	GO:0099040	ceramide translocation	8.8059999999999992	-0.94477868112350694	1000	36.24	319.89999999999998	1	3	ABCB1
GO: Biological Process	GO:1905235	response to quercetin	8.8059999999999992	-0.94477868112350694	1000	36.24	319.89999999999998	1	3	ABCB1
GO: Biological Process	GO:0060879	semicircular canal fusion	8.8059999999999992	-0.94477868112350694	1000	36.24	319.89999999999998	1	3	PSMC3
GO: Biological Process	GO:1901675	negative regulation of histone H3-K27 acetylation	8.8059999999999992	-0.94477868112350694	1000	36.24	319.89999999999998	1	3	SIN3A
GO: Biological Process	GO:0036023	embryonic skeletal limb joint morphogenesis	8.8059999999999992	-0.94477868112350694	1000	36.24	319.89999999999998	1	3	CTNNB1
GO: Biological Process	GO:2001025	positive regulation of response to drug	8.8059999999999992	-0.94477868112350694	1000	36.24	319.89999999999998	1	3	ABCB1
GO: Biological Process	GO:0061047	positive regulation of branching involved in lung morphogenesis	8.8059999999999992	-0.94477868112350694	1000	36.24	319.89999999999998	1	3	CTNNB1
GO: Biological Process	GO:0061034	olfactory bulb mitral cell layer development	8.8059999999999992	-0.94477868112350694	1000	36.24	319.89999999999998	1	3	PAX6
GO: Biological Process	GO:2000639	negative regulation of SREBP signaling pathway	8.8059999999999992	-0.94477868112350694	1000	36.24	319.89999999999998	1	3	FBXW7
GO: Biological Process	GO:1903378	positive regulation of oxidative stress-induced neuron intrinsic apoptotic signaling pathway	8.8059999999999992	-0.94477868112350694	1000	36.24	319.89999999999998	1	3	FBXW7
GO: Biological Process	GO:0046333	octopamine metabolic process	8.8059999999999992	-0.94477868112350694	1000	36.24	319.89999999999998	1	3	DBH
GO: Biological Process	GO:0010909	positive regulation of heparan sulfate proteoglycan biosynthetic process	8.8059999999999992	-0.94477868112350694	1000	36.24	319.89999999999998	1	3	CTNNB1
GO: Biological Process	GO:0090104	pancreatic epsilon cell differentiation	8.8059999999999992	-0.94477868112350694	1000	36.24	319.89999999999998	1	3	PAX6
GO: Biological Process	GO:0060492	lung induction	8.8059999999999992	-0.94477868112350694	1000	36.24	319.89999999999998	1	3	CTNNB1
GO: Biological Process	GO:1903984	positive regulation of TRAIL-activated apoptotic signaling pathway	8.8059999999999992	-0.94477868112350694	1000	36.24	319.89999999999998	1	3	PTEN
GO: Biological Process	GO:0140066	peptidyl-lysine crotonylation	8.8059999999999992	-0.94477868112350694	1000	36.24	319.89999999999998	1	3	EP300
GO: Biological Process	GO:0099543	trans-synaptic signaling by soluble gas	8.8059999999999992	-0.94477868112350694	1000	36.24	319.89999999999998	1	3	NOS1
GO: Biological Process	GO:0099548	trans-synaptic signaling by nitric oxide	8.8059999999999992	-0.94477868112350694	1000	36.24	319.89999999999998	1	3	NOS1
GO: Biological Process	GO:1904444	regulation of establishment of Sertoli cell barrier	8.8059999999999992	-0.94477868112350694	1000	36.24	319.89999999999998	1	3	ABCB1
GO: Biological Process	GO:0044338	canonical Wnt signaling pathway involved in mesenchymal stem cell differentiation	8.8059999999999992	-0.94477868112350694	1000	36.24	319.89999999999998	1	3	CTNNB1
GO: Biological Process	GO:0060423	foregut regionalization	8.8059999999999992	-0.94477868112350694	1000	36.24	319.89999999999998	1	3	CTNNB1
GO: Biological Process	GO:0060424	lung field specification	8.8059999999999992	-0.94477868112350694	1000	36.24	319.89999999999998	1	3	CTNNB1
GO: Biological Process	GO:0010226	response to lithium ion	8.8149999999999995	-0.94522231663534084	1000	36.24	319.89999999999998	2	48	TPH2,CTNNB1
GO: Biological Process	GO:0045638	negative regulation of myeloid cell differentiation	8.8170000000000002	-0.94532084079227496	1000	36.24	319.89999999999998	3	144	PIK3R1,CTNNB1,FBXW7
GO: Biological Process	GO:2000026	regulation of multicellular organismal development	8.8680000000000003	-0.94782568444245063	1000	36.409999999999997	321.39999999999998	12	1908	YAP1,PIK3CD,PIK3R1,AKT1,PAX6,GNAS,CTNNB1,PTEN,NOS1,MED12,TP53,FBXW7
GO: Biological Process	GO:0045445	myoblast differentiation	8.984	-0.95346974325340139	1000	36.770000000000003	324.60000000000002	3	145	PIK3R1,NUP210,CTNNB1
GO: Biological Process	GO:0002088	lens development in camera-type eye	8.984	-0.95346974325340139	1000	36.770000000000003	324.60000000000002	3	145	PSMC3,PAX6,CTNNB1
GO: Biological Process	GO:0001952	regulation of cell-matrix adhesion	8.984	-0.95346974325340139	1000	36.770000000000003	324.60000000000002	3	145	PIK3R1,PTEN,MUC4
GO: Biological Process	GO:0050679	positive regulation of epithelial cell proliferation	9.093	-0.95870719108728475	1000	37.18	328.2	4	278	YAP1,PIK3CD,AKT1,CTNNB1
GO: Biological Process	GO:0035137	hindlimb morphogenesis	9.173	-0.96251139350759696	1000	37.19	328.3	2	49	GNAS,CTNNB1
GO: Biological Process	GO:0071697	ectodermal placode morphogenesis	9.173	-0.96251139350759696	1000	37.19	328.3	2	49	GNAS,CTNNB1
GO: Biological Process	GO:0001878	response to yeast	9.173	-0.96251139350759696	1000	37.19	328.3	2	49	PIK3R1,XPO1
GO: Biological Process	GO:0048009	insulin-like growth factor receptor signaling pathway	9.173	-0.96251139350759696	1000	37.19	328.3	2	49	PIK3R1,AKT1
GO: Biological Process	GO:0010259	multicellular organism aging	9.173	-0.96251139350759696	1000	37.19	328.3	2	49	ACAN,DBH
GO: Biological Process	GO:0010288	response to lead ion	9.173	-0.96251139350759696	1000	37.19	328.3	2	49	LCT,NOS1
GO: Biological Process	GO:0046320	regulation of fatty acid oxidation	9.173	-0.96251139350759696	1000	37.19	328.3	2	49	ABCB11,AKT1
GO: Biological Process	GO:0060325	face morphogenesis	9.173	-0.96251139350759696	1000	37.19	328.3	2	49	CREBBP,EP300
GO: Biological Process	GO:0007346	regulation of mitotic cell cycle	9.2319999999999993	-0.96529579581165614	1000	37.39	330	6	614	AKT1,SIN3A,CTNNB1,PTEN,CREBBP,TP53
GO: Biological Process	GO:1902105	regulation of leukocyte differentiation	9.3049999999999997	-0.96871637746678585	1000	37.57	331.6	5	438	PIK3R1,GNAS,CTNNB1,MED12,FBXW7
GO: Biological Process	GO:0015711	organic anion transport	9.3049999999999997	-0.96871637746678585	1000	37.57	331.6	5	438	ABCC3,SLC25A13,ABCB11,AKR1C4,TP53
GO: Biological Process	GO:0006402	mRNA catabolic process	9.3190000000000008	-0.96936931173352747	1000	37.57	331.6	4	280	AKT1,TNKS1BP1,EDC4,PABPC1
GO: Biological Process	GO:0046620	regulation of organ growth	9.3249999999999993	-0.96964884048072519	1000	37.57	331.6	3	147	YAP1,AKT1,PTEN
GO: Biological Process	GO:0045833	negative regulation of lipid metabolic process	9.3249999999999993	-0.96964884048072519	1000	37.57	331.6	3	147	AKT1,AKR1C4,FBXW7
GO: Biological Process	GO:0022600	digestive system process	9.4979999999999993	-0.9776321652459995	1000	38.14	336.7	3	148	MUC4,TP53,ABCB1
GO: Biological Process	GO:1904659	glucose transmembrane transport	9.4979999999999993	-0.9776321652459995	1000	38.14	336.7	3	148	PIK3R1,AOC3,AKT1
GO: Biological Process	GO:0010661	positive regulation of muscle cell apoptotic process	9.5370000000000008	-0.9794117826344354	1000	38.14	336.7	2	50	PTEN,TP53
GO: Biological Process	GO:2000008	regulation of protein localization to cell surface	9.5370000000000008	-0.9794117826344354	1000	38.14	336.7	2	50	AKT1,CTNNB1
GO: Biological Process	GO:0044848	biological phase	9.5370000000000008	-0.9794117826344354	1000	38.14	336.7	2	50	AKT1,CTNNB1
GO: Biological Process	GO:1902275	regulation of chromatin organization	9.5370000000000008	-0.9794117826344354	1000	38.14	336.7	2	50	PIK3CA,SIN3A
GO: Biological Process	GO:0006984	ER-nucleus signaling pathway	9.5370000000000008	-0.9794117826344354	1000	38.14	336.7	2	50	TP53,FBXW7
GO: Biological Process	GO:0120032	regulation of plasma membrane bounded cell projection assembly	9.548	-0.97991241033471699	1000	38.14	336.7	4	282	PIK3CA,YAP1,PIK3R1,PLCE1
GO: Biological Process	GO:1903131	mononuclear cell differentiation	9.5850000000000009	-0.98159211721408146	1000	38.25	337.6	6	619	PIK3CD,PIK3R1,GBA1,CTNNB1,EP300,TP53
GO: Biological Process	GO:0030324	lung development	9.6639999999999997	-0.98515692127705656	1000	38.36	338.6	4	283	YAP1,CTNNB1,EP300,FBXW7
GO: Biological Process	GO:0043200	response to amino acid	9.6639999999999997	-0.98515692127705656	1000	38.36	338.6	4	283	PIK3CA,PIK3R1,TP53,ABCB1
GO: Biological Process	GO:0042303	molting cycle	9.6739999999999995	-0.98560608305243647	1000	38.36	338.6	3	149	AKT1,GNAS,CTNNB1
GO: Biological Process	GO:0030326	embryonic limb morphogenesis	9.6739999999999995	-0.98560608305243647	1000	38.36	338.6	3	149	GNAS,CTNNB1,CREBBP
GO: Biological Process	GO:0051897	positive regulation of protein kinase B signaling	9.6739999999999995	-0.98560608305243647	1000	38.36	338.6	3	149	PIK3CA,PIK3CD,AKR1C4
GO: Biological Process	GO:0042633	hair cycle	9.6739999999999995	-0.98560608305243647	1000	38.36	338.6	3	149	AKT1,GNAS,CTNNB1
GO: Biological Process	GO:0009205	purine ribonucleoside triphosphate metabolic process	9.7799999999999994	-0.99033885478760142	1000	38.71	341.7	4	284	SLC25A13,NME5,EP300,SDHA
GO: Biological Process	GO:0002685	regulation of leukocyte migration	9.7799999999999994	-0.99033885478760142	1000	38.71	341.7	4	284	PIK3R1,AOC3,AKT1,TP53
GO: Biological Process	GO:0009791	post-embryonic development	9.8510000000000009	-0.99348031906999656	1000	38.89	343.3	3	150	APOB,GNAS,MUC4
GO: Biological Process	GO:0034766	negative regulation of ion transmembrane transport	9.8510000000000009	-0.99348031906999656	1000	38.89	343.3	3	150	AKT1,PTEN,NOS1
GO: Biological Process	GO:2001234	negative regulation of apoptotic signaling pathway	9.8979999999999997	-0.9955474494751374	1000	38.89	343.3	4	285	YAP1,NME5,AKT1,CTNNB1
GO: Biological Process	GO:0098751	bone cell development	9.9079999999999995	-0.99598599791379938	1000	38.89	343.3	2	51	EP300,FBXW7
GO: Biological Process	GO:0042771	intrinsic apoptotic signaling pathway in response to DNA damage by p53 class mediator	9.9079999999999995	-0.99598599791379938	1000	38.89	343.3	2	51	EP300,TP53
GO: Biological Process	GO:1902895	positive regulation of miRNA transcription	9.9079999999999995	-0.99598599791379938	1000	38.89	343.3	2	51	TEAD1,TP53
GO: Biological Process	GO:0071827	plasma lipoprotein particle organization	9.9079999999999995	-0.99598599791379938	1000	38.89	343.3	2	51	PRKACA,APOB
GO: Biological Process	GO:0043949	regulation of cAMP-mediated signaling	9.9079999999999995	-0.99598599791379938	1000	38.89	343.3	2	51	GNAS,PDE11A
GO: Biological Process	GO:0007548	sex differentiation	9.92	-0.99651167215417868	1000	38.9	343.4	5	445	AKR1C4,IDH1,CTNNB1,TP53,ABCB1
GO: Biological Process	GO:1903320	regulation of protein modification by small protein conjugation or removal	10.02	-1.0008677215312269	1000	39.17	345.7	4	286	AKT1,CTNNB1,PTEN,FBXW7
GO: Biological Process	GO:0060491	regulation of cell projection assembly	10.02	-1.0008677215312269	1000	39.17	345.7	4	286	PIK3CA,YAP1,PIK3R1,PLCE1
GO: Biological Process	GO:0097237	cellular response to toxic substance	10.029999999999999	-1.0013009330204181	1000	39.17	345.7	3	151	TPO,AKR1C4,ABCB1
GO: Biological Process	GO:0008645	hexose transmembrane transport	10.029999999999999	-1.0013009330204181	1000	39.17	345.7	3	151	PIK3R1,AOC3,AKT1
GO: Biological Process	GO:0048705	skeletal system morphogenesis	10.1	-1.0043213737826426	1000	39.369999999999997	347.5	5	447	ACAN,GNAS,CTNNB1,MED12,EP300
GO: Biological Process	GO:0090287	regulation of cellular response to growth factor stimulus	10.1	-1.0043213737826426	1000	39.369999999999997	347.5	5	447	SIN3A,CTNNB1,CREBBP,EP300,TP53
GO: Biological Process	GO:0030323	respiratory tube development	10.14	-1.0060379549973173	1000	39.46	348.3	4	287	YAP1,CTNNB1,EP300,FBXW7
GO: Biological Process	GO:0016071	mRNA metabolic process	10.17	-1.0073209529227445	1000	39.54	349	7	821	PRKACA,AKT1,TNKS1BP1,AKR1C4,EDC4,PABPC1,TP53
GO: Biological Process	GO:0008286	insulin receptor signaling pathway	10.210000000000001	-1.0090257420869102	1000	39.630000000000003	349.8	3	152	PIK3CA,PIK3R1,AKT1
GO: Biological Process	GO:0042752	regulation of circadian rhythm	10.210000000000001	-1.0090257420869102	1000	39.630000000000003	349.8	3	152	SIN3A,TP53,FBXW7
GO: Biological Process	GO:0033673	negative regulation of kinase activity	10.26	-1.0111473607757975	1000	39.770000000000003	351.1	4	288	PRKAR1A,GBA1,AKT1,PTEN
GO: Biological Process	GO:0035902	response to immobilization stress	10.29	-1.0124153747624329	1000	39.840000000000003	351.7	2	52	AOC3,DBH
GO: Biological Process	GO:1903037	regulation of leukocyte cell-cell adhesion	10.38	-1.0161973535124391	1000	40.090000000000003	353.9	5	450	PIK3CA,PRKAR1A,GPAM,AKT1,PTEN
GO: Biological Process	GO:0009798	axis specification	10.39	-1.0166155475571774	1000	40.090000000000003	353.9	3	153	YAP1,PAX6,CTNNB1
GO: Biological Process	GO:0032434	regulation of proteasomal ubiquitin-dependent protein catabolic process	10.39	-1.0166155475571774	1000	40.090000000000003	353.9	3	153	GBA1,AKT1,XPO1
GO: Biological Process	GO:0009142	nucleoside triphosphate biosynthetic process	10.39	-1.0166155475571774	1000	40.090000000000003	353.9	3	153	SLC25A13,NME5,SDHA
GO: Biological Process	GO:0009611	response to wounding	10.42	-1.0178677189635057	1000	40.17	354.6	7	825	PIK3CA,YAP1,MUC16,PAX6,GNAS,PTEN,TP53
GO: Biological Process	GO:0002253	activation of immune response	10.47	-1.0199466816788423	1000	40.31	355.8	5	451	PIK3CA,PIK3CD,SIN3A,CREBBP,EP300
GO: Biological Process	GO:0048609	multicellular organismal reproductive process	10.49	-1.0207754881935578	1000	40.31	355.8	9	1250	NME5,PRKACA,PRKAR1A,AKT1,APOB,CTNNB1,MUC4,TP53,DDX6
GO: Biological Process	GO:0021953	central nervous system neuron differentiation	10.5	-1.0211892990699381	1000	40.31	355.8	4	290	SIN3A,PAX6,PTEN,MED12
GO: Biological Process	GO:0009144	purine nucleoside triphosphate metabolic process	10.5	-1.0211892990699381	1000	40.31	355.8	4	290	SLC25A13,NME5,EP300,SDHA
GO: Biological Process	GO:0030900	forebrain development	10.55	-1.0232524596337116	1000	40.450000000000003	357.1	6	632	AKR1C4,SIN3A,PAX6,CTNNB1,PTEN,MED12
GO: Biological Process	GO:0009199	ribonucleoside triphosphate metabolic process	10.62	-1.0261245167454502	1000	40.700000000000003	359.3	4	291	SLC25A13,NME5,EP300,SDHA
GO: Biological Process	GO:0014044	Schwann cell development	10.67	-1.0281644194244699	1000	40.75	359.7	2	53	AKT1,MED12
GO: Biological Process	GO:0043267	negative regulation of potassium ion transport	10.67	-1.0281644194244699	1000	40.75	359.7	2	53	PTEN,NOS1
GO: Biological Process	GO:0033028	myeloid cell apoptotic process	10.67	-1.0281644194244699	1000	40.75	359.7	2	53	PIK3CD,PTEN
GO: Biological Process	GO:0033157	regulation of intracellular protein transport	10.75	-1.0314084642516241	1000	40.950000000000003	361.5	4	292	PIK3R1,PRKACA,XPO1,FBXW7
GO: Biological Process	GO:0000082	G1/S transition of mitotic cell cycle	10.75	-1.0314084642516241	1000	40.950000000000003	361.5	4	292	AKT1,PTEN,CREBBP,TP53
GO: Biological Process	GO:0045931	positive regulation of mitotic cell cycle	10.76	-1.0318122713303703	1000	40.950000000000003	361.5	3	155	AKT1,SIN3A,CREBBP
GO: Biological Process	GO:0015749	monosaccharide transmembrane transport	10.76	-1.0318122713303703	1000	40.950000000000003	361.5	3	155	PIK3R1,AOC3,AKT1
GO: Biological Process	GO:1904888	cranial skeletal system development	10.87	-1.0362295440862945	1000	41.28	364.4	4	293	GNAS,CTNNB1,MED12,EP300
GO: Biological Process	GO:0072593	reactive oxygen species metabolic process	10.87	-1.0362295440862945	1000	41.28	364.4	4	293	TPO,AKT1,AKR1C4,TP53
GO: Biological Process	GO:0032259	methylation	10.94	-1.0390173219974119	1000	41.51	366.4	5	456	PIK3CA,PAX6,GNAS,CTNNB1,CREBBP
GO: Biological Process	GO:0043604	amide biosynthetic process	11.02	-1.0421815945157662	1000	41.76	368.6	8	1042	ACSL6,GBA1,SMPD4,AKT1,TNKS1BP1,EIF3G,PABPC1,DDX6
GO: Biological Process	GO:0051972	regulation of telomerase activity	11.06	-1.0437551269686796	1000	41.78	368.8	2	54	CTNNB1,TP53
GO: Biological Process	GO:0046326	positive regulation of glucose import	11.06	-1.0437551269686796	1000	41.78	368.8	2	54	PIK3R1,AKT1
GO: Biological Process	GO:0090199	regulation of release of cytochrome c from mitochondria	11.06	-1.0437551269686796	1000	41.78	368.8	2	54	AKT1,TP53
GO: Biological Process	GO:1902106	negative regulation of leukocyte differentiation	11.14	-1.0468851908377101	1000	42	370.8	3	157	PIK3R1,CTNNB1,FBXW7
GO: Biological Process	GO:0006304	DNA modification	11.14	-1.0468851908377101	1000	42	370.8	3	157	PIK3CA,PAX6,GNAS
GO: Biological Process	GO:0001756	somitogenesis	11.34	-1.0546130545568877	1000	42	370.8	3	158	MED12,EP300,TP53
GO: Biological Process	GO:0010631	epithelial cell migration	11.43	-1.0580462303952818	1000	42	370.8	5	461	PIK3CA,PIK3CD,AKT1,PTEN,FBXW7
GO: Biological Process	GO:0043618	regulation of transcription from RNA polymerase II promoter in response to stress	11.45	-1.0588054866759067	1000	42	370.8	2	55	SIN3A,TP53
GO: Biological Process	GO:0071425	hematopoietic stem cell proliferation	11.45	-1.0588054866759067	1000	42	370.8	2	55	GBA1,TP53
GO: Biological Process	GO:0045746	negative regulation of Notch signaling pathway	11.45	-1.0588054866759067	1000	42	370.8	2	55	AKT1,FBXW7
GO: Biological Process	GO:0031295	T cell costimulation	11.45	-1.0588054866759067	1000	42	370.8	2	55	PIK3CA,AKT1
GO: Biological Process	GO:0071825	protein-lipid complex subunit organization	11.45	-1.0588054866759067	1000	42	370.8	2	55	PRKACA,APOB
GO: Biological Process	GO:1903008	organelle disassembly	11.53	-1.0618293072946989	1000	42	370.8	3	159	GBA1,TP53,FBXW7
GO: Biological Process	GO:0006476	protein deacetylation	11.53	-1.0618293072946989	1000	42	370.8	3	159	SIN3A,EP300,TP53
GO: Biological Process	GO:0046165	alcohol biosynthetic process	11.53	-1.0618293072946989	1000	42	370.8	3	159	GBA1,APOB,DBH
GO: Biological Process	GO:2000195	negative regulation of female gonad development	11.73	-1.0692980121155293	1000	42	370.8	1	4	TP53
GO: Biological Process	GO:1990258	histone glutamine methylation	11.73	-1.0692980121155293	1000	42	370.8	1	4	CREBBP
GO: Biological Process	GO:0006680	glucosylceramide catabolic process	11.73	-1.0692980121155293	1000	42	370.8	1	4	GBA1
GO: Biological Process	GO:1905636	positive regulation of RNA polymerase II regulatory region sequence-specific DNA binding	11.73	-1.0692980121155293	1000	42	370.8	1	4	EP300
GO: Biological Process	GO:0010748	negative regulation of long-chain fatty acid import across plasma membrane	11.73	-1.0692980121155293	1000	42	370.8	1	4	AKT1
GO: Biological Process	GO:0009753	response to jasmonic acid	11.73	-1.0692980121155293	1000	42	370.8	1	4	AKR1C4
GO: Biological Process	GO:1905590	fibronectin fibril organization	11.73	-1.0692980121155293	1000	42	370.8	1	4	YAP1
GO: Biological Process	GO:0032079	positive regulation of endodeoxyribonuclease activity	11.73	-1.0692980121155293	1000	42	370.8	1	4	AKT1
GO: Biological Process	GO:0006709	progesterone catabolic process	11.73	-1.0692980121155293	1000	42	370.8	1	4	AKR1C4
GO: Biological Process	GO:0150098	glial cell-neuron signaling	11.73	-1.0692980121155293	1000	42	370.8	1	4	CTNNB1
GO: Biological Process	GO:0034760	negative regulation of iron ion transmembrane transport	11.73	-1.0692980121155293	1000	42	370.8	1	4	NOS1
GO: Biological Process	GO:1990963	establishment of blood-retinal barrier	11.73	-1.0692980121155293	1000	42	370.8	1	4	ABCB1
GO: Biological Process	GO:0003340	negative regulation of mesenchymal to epithelial transition involved in metanephros morphogenesis	11.73	-1.0692980121155293	1000	42	370.8	1	4	CTNNB1
GO: Biological Process	GO:0003322	pancreatic A cell development	11.73	-1.0692980121155293	1000	42	370.8	1	4	PAX6
GO: Biological Process	GO:1901003	negative regulation of fermentation	11.73	-1.0692980121155293	1000	42	370.8	1	4	TP53
GO: Biological Process	GO:1904954	canonical Wnt signaling pathway involved in midbrain dopaminergic neuron differentiation	11.73	-1.0692980121155293	1000	42	370.8	1	4	CTNNB1
GO: Biological Process	GO:0038028	insulin receptor signaling pathway via phosphatidylinositol 3-kinase	11.73	-1.0692980121155293	1000	42	370.8	1	4	PIK3CA
GO: Biological Process	GO:1990044	protein localization to lipid droplet	11.73	-1.0692980121155293	1000	42	370.8	1	4	PRKACA
GO: Biological Process	GO:1903690	negative regulation of wound healing, spreading of epidermal cells	11.73	-1.0692980121155293	1000	42	370.8	1	4	PTEN
GO: Biological Process	GO:0072717	cellular response to actinomycin D	11.73	-1.0692980121155293	1000	42	370.8	1	4	TP53
GO: Biological Process	GO:0006587	serotonin biosynthetic process from tryptophan	11.73	-1.0692980121155293	1000	42	370.8	1	4	TPH2
GO: Biological Process	GO:0008208	C21-steroid hormone catabolic process	11.73	-1.0692980121155293	1000	42	370.8	1	4	AKR1C4
GO: Biological Process	GO:0010526	negative regulation of transposition, RNA-mediated	11.73	-1.0692980121155293	1000	42	370.8	1	4	TP53
GO: Biological Process	GO:0010525	regulation of transposition, RNA-mediated	11.73	-1.0692980121155293	1000	42	370.8	1	4	TP53
GO: Biological Process	GO:0023021	termination of signal transduction	11.73	-1.0692980121155293	1000	42	370.8	1	4	GBA1
GO: Biological Process	GO:0051612	negative regulation of serotonin uptake	11.73	-1.0692980121155293	1000	42	370.8	1	4	NOS1
GO: Biological Process	GO:0003173	ventriculo bulbo valve development	11.73	-1.0692980121155293	1000	42	370.8	1	4	YAP1
GO: Biological Process	GO:0071395	cellular response to jasmonic acid stimulus	11.73	-1.0692980121155293	1000	42	370.8	1	4	AKR1C4
GO: Biological Process	GO:0061198	fungiform papilla formation	11.73	-1.0692980121155293	1000	42	370.8	1	4	CTNNB1
GO: Biological Process	GO:0090403	oxidative stress-induced premature senescence	11.73	-1.0692980121155293	1000	42	370.8	1	4	TP53
GO: Biological Process	GO:0046352	disaccharide catabolic process	11.73	-1.0692980121155293	1000	42	370.8	1	4	LCT
GO: Biological Process	GO:1901529	positive regulation of anion channel activity	11.73	-1.0692980121155293	1000	42	370.8	1	4	ABCB1
GO: Biological Process	GO:0010908	regulation of heparan sulfate proteoglycan biosynthetic process	11.73	-1.0692980121155293	1000	42	370.8	1	4	CTNNB1
GO: Biological Process	GO:0010045	response to nickel cation	11.73	-1.0692980121155293	1000	42	370.8	1	4	LCT
GO: Biological Process	GO:0140213	negative regulation of long-chain fatty acid import into cell	11.73	-1.0692980121155293	1000	42	370.8	1	4	AKT1
GO: Biological Process	GO:0140214	positive regulation of long-chain fatty acid import into cell	11.73	-1.0692980121155293	1000	42	370.8	1	4	ACSL6
GO: Biological Process	GO:0006990	positive regulation of transcription from RNA polymerase II promoter involved in unfolded protein response	11.73	-1.0692980121155293	1000	42	370.8	1	4	EP300
GO: Biological Process	GO:0007403	glial cell fate determination	11.73	-1.0692980121155293	1000	42	370.8	1	4	CTNNB1
GO: Biological Process	GO:0051595	response to methylglyoxal	11.73	-1.0692980121155293	1000	42	370.8	1	4	SIN3A
GO: Biological Process	GO:0043969	histone H2B acetylation	11.73	-1.0692980121155293	1000	42	370.8	1	4	EP300
GO: Biological Process	GO:0051581	negative regulation of neurotransmitter uptake	11.73	-1.0692980121155293	1000	42	370.8	1	4	NOS1
GO: Biological Process	GO:1903061	positive regulation of protein lipidation	11.73	-1.0692980121155293	1000	42	370.8	1	4	GBA1
GO: Biological Process	GO:0007281	germ cell development	11.73	-1.0692980121155293	1000	42	370.8	5	464	NME5,PRKACA,PRKAR1A,AKT1,CTNNB1
GO: Biological Process	GO:0071900	regulation of protein serine/threonine kinase activity	11.73	-1.0692980121155293	1000	42	370.8	5	464	PRKAR1A,GBA1,AKT1,TEAD1,PTEN
GO: Biological Process	GO:0032535	regulation of cellular component size	11.83	-1.0729847446279304	1000	42.28	373.2	5	465	PIK3CA,PIK3CD,AKT1,SIN3A,PTEN
GO: Biological Process	GO:0046685	response to arsenic-containing substance	11.86	-1.0740846890282438	1000	42.28	373.2	2	56	PTEN,ABCB1
GO: Biological Process	GO:0071276	cellular response to cadmium ion	11.86	-1.0740846890282438	1000	42.28	373.2	2	56	AKT1,AKR1C4
GO: Biological Process	GO:0044275	cellular carbohydrate catabolic process	11.86	-1.0740846890282438	1000	42.28	373.2	2	56	LCT,TP53
GO: Biological Process	GO:0031330	negative regulation of cellular catabolic process	11.91	-1.0759117614827776	1000	42.41	374.3	4	301	PIK3CA,AKT1,PABPC1,TP53
GO: Biological Process	GO:0001570	vasculogenesis	11.92	-1.0762762554042176	1000	42.41	374.3	3	161	YAP1,CTNNB1,FBXW7
GO: Biological Process	GO:0061387	regulation of extent of cell growth	11.92	-1.0762762554042176	1000	42.41	374.3	3	161	PIK3CA,PIK3CD,SIN3A
GO: Biological Process	GO:0090132	epithelium migration	12.04	-1.0806264869218056	1000	42.78	377.6	5	467	PIK3CA,PIK3CD,AKT1,PTEN,FBXW7
GO: Biological Process	GO:0007276	gamete generation	12.07	-1.0817072700973491	1000	42.85	378.2	8	1059	NME5,PRKACA,PRKAR1A,AKT1,APOB,CTNNB1,TP53,DDX6
GO: Biological Process	GO:0006631	fatty acid metabolic process	12.24	-1.0877814178095424	1000	43.22	381.5	5	469	ACSL6,ABCB11,GPAM,AKT1,AKR1C4
GO: Biological Process	GO:0071696	ectodermal placode development	12.26	-1.0884904701823963	1000	43.22	381.5	2	57	GNAS,CTNNB1
GO: Biological Process	GO:0033334	fin morphogenesis	12.26	-1.0884904701823963	1000	43.22	381.5	2	57	PI4KA,MED12
GO: Biological Process	GO:0008206	bile acid metabolic process	12.26	-1.0884904701823963	1000	43.22	381.5	2	57	ABCB11,AKR1C4
GO: Biological Process	GO:0071398	cellular response to fatty acid	12.26	-1.0884904701823963	1000	43.22	381.5	2	57	PIK3R1,AKR1C4
GO: Biological Process	GO:0097066	response to thyroid hormone	12.26	-1.0884904701823963	1000	43.22	381.5	2	57	GBA1,ABCB1
GO: Biological Process	GO:0060323	head morphogenesis	12.26	-1.0884904701823963	1000	43.22	381.5	2	57	CREBBP,EP300
GO: Biological Process	GO:0090207	regulation of triglyceride metabolic process	12.26	-1.0884904701823963	1000	43.22	381.5	2	57	GPAM,FBXW7
GO: Biological Process	GO:0071383	cellular response to steroid hormone stimulus	12.45	-1.0951693514317551	1000	43.83	386.9	4	305	YAP1,AKR1C4,EP300,ABCB1
GO: Biological Process	GO:1903707	negative regulation of hemopoiesis	12.53	-1.09795107099415	1000	44.07	389	3	164	PIK3R1,CTNNB1,FBXW7
GO: Biological Process	GO:0006739	NADP metabolic process	12.68	-1.1031192535457139	1000	44.35	391.5	2	58	IDH1,TP53
GO: Biological Process	GO:2000108	positive regulation of leukocyte apoptotic process	12.68	-1.1031192535457139	1000	44.35	391.5	2	58	PIK3CD,TP53
GO: Biological Process	GO:0038084	vascular endothelial growth factor signaling pathway	12.68	-1.1031192535457139	1000	44.35	391.5	2	58	PIK3CA,PIK3CD
GO: Biological Process	GO:0031294	lymphocyte costimulation	12.68	-1.1031192535457139	1000	44.35	391.5	2	58	PIK3CA,AKT1
GO: Biological Process	GO:0046006	regulation of activated T cell proliferation	12.68	-1.1031192535457139	1000	44.35	391.5	2	58	PRKAR1A,GPAM
GO: Biological Process	GO:0032369	negative regulation of lipid transport	12.68	-1.1031192535457139	1000	44.35	391.5	2	58	AKT1,TP53
GO: Biological Process	GO:0090130	tissue migration	13.1	-1.1172712956557642	1000	45.77	404	5	477	PIK3CA,PIK3CD,AKT1,PTEN,FBXW7
GO: Biological Process	GO:2000112	regulation of cellular macromolecule biosynthetic process	13.13	-1.1182647260894794	1000	45.83	404.6	6	663	GBA1,AKT1,TNKS1BP1,CTNNB1,PABPC1,DDX6
GO: Biological Process	GO:0055082	cellular chemical homeostasis	13.19	-1.1202447955463652	1000	46.03	406.3	7	864	PIK3CA,PIK3R1,PRKACA,SIN3A,PAX6,NOS1,TP53
GO: Biological Process	GO:0009141	nucleoside triphosphate metabolic process	13.29	-1.1235249809427319	1000	46.32	408.9	4	311	SLC25A13,NME5,EP300,SDHA
GO: Biological Process	GO:0021536	diencephalon development	13.36	-1.1258064581395268	1000	46.53	410.8	3	168	PAX6,CTNNB1,MED12
GO: Biological Process	GO:0048706	embryonic skeletal system development	13.43	-1.1280760126687153	1000	46.71	412.3	4	312	GNAS,CTNNB1,MED12,EP300
GO: Biological Process	GO:0051130	positive regulation of cellular component organization	13.5	-1.1303337684950061	1000	46.71	412.3	9	1303	ACSL6,PIK3CA,PIK3R1,GBA1,SIN3A,CTNNB1,EP300,TP53,PLCE1
GO: Biological Process	GO:0001709	cell fate determination	13.52	-1.1309766916056172	1000	46.71	412.3	2	60	PAX6,CTNNB1
GO: Biological Process	GO:0010463	mesenchymal cell proliferation	13.52	-1.1309766916056172	1000	46.71	412.3	2	60	PRKAR1A,CTNNB1
GO: Biological Process	GO:0043392	negative regulation of DNA binding	13.52	-1.1309766916056172	1000	46.71	412.3	2	60	SIN3A,FBXW7
GO: Biological Process	GO:2000630	positive regulation of miRNA metabolic process	13.52	-1.1309766916056172	1000	46.71	412.3	2	60	TEAD1,TP53
GO: Biological Process	GO:0031281	positive regulation of cyclase activity	13.52	-1.1309766916056172	1000	46.71	412.3	2	60	ADCY4,NOS1
GO: Biological Process	GO:0046189	phenol-containing compound biosynthetic process	13.52	-1.1309766916056172	1000	46.71	412.3	2	60	TPH2,DBH
GO: Biological Process	GO:0060428	lung epithelium development	13.52	-1.1309766916056172	1000	46.71	412.3	2	60	YAP1,CTNNB1
GO: Biological Process	GO:0051702	biological process involved in interaction with symbiont	13.58	-1.1328997699444829	1000	46.85	413.6	3	169	PI4KA,PSMC3,EP300
GO: Biological Process	GO:0045786	negative regulation of cell cycle	13.76	-1.1386184338994925	1000	47.44	418.7	5	483	PRKACA,PRKAR1A,CTNNB1,PTEN,TP53
GO: Biological Process	GO:0035601	protein deacylation	13.79	-1.1395642661758498	1000	47.47	419	3	170	SIN3A,EP300,TP53
GO: Biological Process	GO:2001235	positive regulation of apoptotic signaling pathway	13.79	-1.1395642661758498	1000	47.47	419	3	170	PTEN,TP53,FBXW7
GO: Biological Process	GO:0001525	angiogenesis	13.9	-1.1430148002540952	1000	47.8	421.9	7	873	PIK3CA,PIK3CD,AKT1,CTNNB1,PTEN,TP53,FBXW7
GO: Biological Process	GO:0010823	negative regulation of mitochondrion organization	13.96	-1.1448854182871424	1000	47.82	422.1	2	61	AKT1,TP53
GO: Biological Process	GO:0051349	positive regulation of lyase activity	13.96	-1.1448854182871424	1000	47.82	422.1	2	61	ADCY4,NOS1
GO: Biological Process	GO:0060795	cell fate commitment involved in formation of primary germ layer	13.96	-1.1448854182871424	1000	47.82	422.1	2	61	CTNNB1,TP53
GO: Biological Process	GO:0045907	positive regulation of vasoconstriction	13.96	-1.1448854182871424	1000	47.82	422.1	2	61	AKT1,DBH
GO: Biological Process	GO:0038061	NIK/NF-kappaB signaling	14.23	-1.1532049000842843	1000	47.99	423.6	3	172	AKT1,CREBBP,EP300
GO: Biological Process	GO:0031669	cellular response to nutrient levels	14.32	-1.1559430179718369	1000	47.99	423.6	4	318	GBA1,AKR1C4,CTNNB1,TP53
GO: Biological Process	GO:0043620	regulation of DNA-templated transcription in response to stress	14.39	-1.1580607939366052	1000	47.99	423.6	2	62	SIN3A,TP53
GO: Biological Process	GO:0060914	heart formation	14.39	-1.1580607939366052	1000	47.99	423.6	2	62	YAP1,CTNNB1
GO: Biological Process	GO:0014037	Schwann cell differentiation	14.39	-1.1580607939366052	1000	47.99	423.6	2	62	AKT1,MED12
GO: Biological Process	GO:0010883	regulation of lipid storage	14.39	-1.1580607939366052	1000	47.99	423.6	2	62	APOB,FBXW7
GO: Biological Process	GO:1900087	positive regulation of G1/S transition of mitotic cell cycle	14.39	-1.1580607939366052	1000	47.99	423.6	2	62	AKT1,CREBBP
GO: Biological Process	GO:0006665	sphingolipid metabolic process	14.45	-1.1598678470925667	1000	47.99	423.6	3	173	GBA1,SMPD4,LCT
GO: Biological Process	GO:0050670	regulation of lymphocyte proliferation	14.62	-1.1649473726218416	1000	47.99	423.6	4	320	PRKAR1A,GPAM,CTNNB1,PTEN
GO: Biological Process	GO:0098735	positive regulation of the force of heart contraction	14.64	-1.1655410767223731	1000	47.99	423.6	1	5	NOS1
GO: Biological Process	GO:0071681	cellular response to indole-3-methanol	14.64	-1.1655410767223731	1000	47.99	423.6	1	5	CTNNB1
GO: Biological Process	GO:0032929	negative regulation of superoxide anion generation	14.64	-1.1655410767223731	1000	47.99	423.6	1	5	AKT1
GO: Biological Process	GO:1905584	outer hair cell apoptotic process	14.64	-1.1655410767223731	1000	47.99	423.6	1	5	TP53
GO: Biological Process	GO:0050747	positive regulation of lipoprotein metabolic process	14.64	-1.1655410767223731	1000	47.99	423.6	1	5	GBA1
GO: Biological Process	GO:0090071	negative regulation of ribosome biogenesis	14.64	-1.1655410767223731	1000	47.99	423.6	1	5	PTEN
GO: Biological Process	GO:0042426	choline catabolic process	14.64	-1.1655410767223731	1000	47.99	423.6	1	5	CHDH
GO: Biological Process	GO:0016107	sesquiterpenoid catabolic process	14.64	-1.1655410767223731	1000	47.99	423.6	1	5	AKR1C4
GO: Biological Process	GO:0120256	olefinic compound catabolic process	14.64	-1.1655410767223731	1000	47.99	423.6	1	5	AKR1C4
GO: Biological Process	GO:1904145	negative regulation of meiotic cell cycle process involved in oocyte maturation	14.64	-1.1655410767223731	1000	47.99	423.6	1	5	PRKACA
GO: Biological Process	GO:0003311	pancreatic D cell differentiation	14.64	-1.1655410767223731	1000	47.99	423.6	1	5	PAX6
GO: Biological Process	GO:0014045	establishment of endothelial blood-brain barrier	14.64	-1.1655410767223731	1000	47.99	423.6	1	5	ABCB1
GO: Biological Process	GO:1904023	regulation of glucose catabolic process to lactate via pyruvate	14.64	-1.1655410767223731	1000	47.99	423.6	1	5	TP53
GO: Biological Process	GO:0072716	response to actinomycin D	14.64	-1.1655410767223731	1000	47.99	423.6	1	5	TP53
GO: Biological Process	GO:0061325	cell proliferation involved in outflow tract morphogenesis	14.64	-1.1655410767223731	1000	47.99	423.6	1	5	CTNNB1
GO: Biological Process	GO:0070236	negative regulation of activation-induced cell death of T cells	14.64	-1.1655410767223731	1000	47.99	423.6	1	5	GPAM
GO: Biological Process	GO:0051097	negative regulation of helicase activity	14.64	-1.1655410767223731	1000	47.99	423.6	1	5	TP53
GO: Biological Process	GO:0099039	sphingolipid translocation	14.64	-1.1655410767223731	1000	47.99	423.6	1	5	ABCB1
GO: Biological Process	GO:0010523	negative regulation of calcium ion transport into cytosol	14.64	-1.1655410767223731	1000	47.99	423.6	1	5	NOS1
GO: Biological Process	GO:0043490	malate-aspartate shuttle	14.64	-1.1655410767223731	1000	47.99	423.6	1	5	SLC25A13
GO: Biological Process	GO:0016487	farnesol metabolic process	14.64	-1.1655410767223731	1000	47.99	423.6	1	5	AKR1C4
GO: Biological Process	GO:0016488	farnesol catabolic process	14.64	-1.1655410767223731	1000	47.99	423.6	1	5	AKR1C4
GO: Biological Process	GO:0045827	negative regulation of isoprenoid metabolic process	14.64	-1.1655410767223731	1000	47.99	423.6	1	5	AKR1C4
GO: Biological Process	GO:1903450	regulation of G1 to G0 transition	14.64	-1.1655410767223731	1000	47.99	423.6	1	5	TP53
GO: Biological Process	GO:0072656	maintenance of protein location in mitochondrion	14.64	-1.1655410767223731	1000	47.99	423.6	1	5	AKT1
GO: Biological Process	GO:0070094	positive regulation of glucagon secretion	14.64	-1.1655410767223731	1000	47.99	423.6	1	5	PAX6
GO: Biological Process	GO:0090425	acinar cell differentiation	14.64	-1.1655410767223731	1000	47.99	423.6	1	5	CTNNB1
GO: Biological Process	GO:0097043	histone H3-K56 acetylation	14.64	-1.1655410767223731	1000	47.99	423.6	1	5	EP300
GO: Biological Process	GO:0140192	regulation of adenylate cyclase-activating adrenergic receptor signaling pathway involved in heart process	14.64	-1.1655410767223731	1000	47.99	423.6	1	5	NOS1
GO: Biological Process	GO:1990418	response to insulin-like growth factor stimulus	14.64	-1.1655410767223731	1000	47.99	423.6	1	5	AKT1
GO: Biological Process	GO:2000828	regulation of parathyroid hormone secretion	14.64	-1.1655410767223731	1000	47.99	423.6	1	5	GNAS
GO: Biological Process	GO:0032286	central nervous system myelin maintenance	14.64	-1.1655410767223731	1000	47.99	423.6	1	5	PTEN
GO: Biological Process	GO:2000870	regulation of progesterone secretion	14.64	-1.1655410767223731	1000	47.99	423.6	1	5	TP53
GO: Biological Process	GO:1902730	positive regulation of proteoglycan biosynthetic process	14.64	-1.1655410767223731	1000	47.99	423.6	1	5	CTNNB1
GO: Biological Process	GO:0048627	myoblast development	14.64	-1.1655410767223731	1000	47.99	423.6	1	5	NUP210
GO: Biological Process	GO:0060431	primary lung bud formation	14.64	-1.1655410767223731	1000	47.99	423.6	1	5	CTNNB1
GO: Biological Process	GO:0042660	positive regulation of cell fate specification	14.64	-1.1655410767223731	1000	47.99	423.6	1	5	PAX6
GO: Biological Process	GO:0075525	viral translational termination-reinitiation	14.64	-1.1655410767223731	1000	47.99	423.6	1	5	EIF3G
GO: Biological Process	GO:1900053	negative regulation of retinoic acid biosynthetic process	14.64	-1.1655410767223731	1000	47.99	423.6	1	5	AKR1C4
GO: Biological Process	GO:0006121	mitochondrial electron transport, succinate to ubiquinone	14.64	-1.1655410767223731	1000	47.99	423.6	1	5	SDHA
GO: Biological Process	GO:0070602	regulation of centromeric sister chromatid cohesion	14.64	-1.1655410767223731	1000	47.99	423.6	1	5	CTNNB1
GO: Biological Process	GO:0098732	macromolecule deacylation	14.67	-1.1664301138432827	1000	48.04	424	3	174	SIN3A,EP300,TP53
GO: Biological Process	GO:0060048	cardiac muscle contraction	14.67	-1.1664301138432827	1000	48.04	424	3	174	PIK3CA,PRKACA,NOS1
GO: Biological Process	GO:0007159	leukocyte cell-cell adhesion	14.8	-1.1702617153949575	1000	48.4	427.2	5	492	PIK3CA,PRKAR1A,GPAM,AKT1,PTEN
GO: Biological Process	GO:0014014	negative regulation of gliogenesis	14.84	-1.1714339009430084	1000	48.45	427.7	2	63	CTNNB1,TP53
GO: Biological Process	GO:0009395	phospholipid catabolic process	14.84	-1.1714339009430084	1000	48.45	427.7	2	63	SMPD4,IDH1
GO: Biological Process	GO:0002831	regulation of response to biotic stimulus	14.92	-1.1737688231366501	1000	48.66	429.6	5	493	SIN3A,PTEN,MUC4,CREBBP,EP300
GO: Biological Process	GO:0001101	response to acid chemical	15.08	-1.1784013415337553	1000	49.15	433.9	4	323	PIK3CA,PIK3R1,TP53,ABCB1
GO: Biological Process	GO:0001776	leukocyte homeostasis	15.13	-1.1798389280231867	1000	49.26	434.9	3	176	PIK3CD,GPAM,AKT1
GO: Biological Process	GO:0032944	regulation of mononuclear cell proliferation	15.23	-1.1826999033360426	1000	49.53	437.3	4	324	PRKAR1A,GPAM,CTNNB1,PTEN
GO: Biological Process	GO:0060541	respiratory system development	15.23	-1.1826999033360426	1000	49.53	437.3	4	324	YAP1,CTNNB1,EP300,FBXW7
GO: Biological Process	GO:0050658	RNA transport	15.35	-1.1861083798132053	1000	49.84	439.9	3	177	NUP210,NUP214,XPO1
GO: Biological Process	GO:0050657	nucleic acid transport	15.35	-1.1861083798132053	1000	49.84	439.9	3	177	NUP210,NUP214,XPO1
GO: Cellular Component	GO:0005943	phosphatidylinositol 3-kinase complex, class IA	2.052E-3	2.6878226435602213	0.70809999999999995	0.50470000000000004	3.2410000000000001	3	9	PIK3CA,PIK3CD,PIK3R1
GO: Cellular Component	GO:0097651	phosphatidylinositol 3-kinase complex, class I	2.9260000000000002E-3	2.533725678210708	1.0089999999999999	0.50470000000000004	3.2410000000000001	3	10	PIK3CA,PIK3CD,PIK3R1
GO: Cellular Component	GO:0045177	apical part of cell	6.1390000000000004E-3	2.2119023666197024	2.1179999999999999	0.70599999999999996	4.5339999999999998	10	569	MUC17,ABCB11,DBH,AKR1C4,GNAS,CTNNB1,PTEN,LCT,MUC4,ABCB1
GO: Cellular Component	GO:0016324	apical plasma membrane	8.5599999999999999E-3	2.067526235322847	2.9529999999999998	0.73829999999999996	4.742	9	464	MUC17,ABCB11,AKR1C4,GNAS,CTNNB1,PTEN,LCT,MUC4,ABCB1
GO: Cellular Component	GO:0005794	Golgi apparatus	1.521E-2	1.8178707859470016	5.2480000000000002	0.91900000000000004	5.9020000000000001	17	1828	MUC17,PIK3R1,ACAN,TPTE2,PRKACA,AOC3,GBA1,CHST6,ABCB11,MUC16,SMPD4,MUC12,GNAS,MUC4,ABCB1,PLCE1,FBXW7
GO: Cellular Component	GO:0019898	extrinsic component of membrane	1.6049999999999998E-2	1.7945249632591092	5.5380000000000003	0.91900000000000004	5.9020000000000001	8	381	PIK3CA,PIK3CD,PIK3R1,GBA1,MUC16,AKT1,GNAS,CTNNB1
GO: Cellular Component	GO:0005796	Golgi lumen	1.865E-2	1.7293211638552937	6.4329999999999998	0.91900000000000004	5.9020000000000001	5	110	MUC17,ACAN,MUC16,MUC12,MUC4
GO: Cellular Component	GO:0140552	TEAD-YAP complex	2.5850000000000001E-2	1.5875394525700386	8.9169999999999998	1.115	7.1589999999999998	2	3	YAP1,TEAD1
GO: Cellular Component	GO:0005942	phosphatidylinositol 3-kinase complex	0.1048	0.97963871735229213	36.17	4.0190000000000001	25.81	3	31	PIK3CA,PIK3CD,PIK3R1
GO: Cellular Component	GO:0098591	external side of apical plasma membrane	0.17960000000000001	0.74569366766871437	61.95	6.1950000000000003	39.78	2	7	LCT,ABCB1
GO: Cellular Component	GO:1902494	catalytic complex	0.2298	0.63864997564773363	79.27	7.2069999999999999	46.28	15	1833	PIK3CA,PIK3CD,PIK3R1,PRKACA,PRKAR1A,PSMC3,SIN3A,GNAS,CTNNB1,PABPC1,CREBBP,MED12,EP300,SDHA,FBXW7
GO: Cellular Component	GO:0046581	intercellular canaliculus	0.30659999999999998	0.51342784948164366	105.8	8.2899999999999991	53.24	2	9	ABCB11,ABCB1
GO: Cellular Component	GO:0005667	transcription regulator complex	0.33639999999999998	0.47314401287412544	116.1	8.2899999999999991	53.24	8	590	YAP1,SIN3A,PAX6,CTNNB1,TEAD1,CREBBP,EP300,TP53
GO: Cellular Component	GO:0005911	cell-cell junction	0.33639999999999998	0.47314401287412544	116.1	8.2899999999999991	53.24	8	590	PIK3CA,PIK3R1,ABCB11,AKT1,TNKS1BP1,CTNNB1,DDX6,ABCB1
GO: Cellular Component	GO:0098590	plasma membrane region	0.37309999999999999	0.4281747509591709	128.69999999999999	8.5809999999999995	55.11	13	1498	ABCC3,MUC17,PRKACA,PRKAR1A,ABCB11,AKR1C4,GNAS,CTNNB1,PTEN,LCT,MUC4,NOS1,ABCB1
GO: Cellular Component	GO:0048471	perinuclear region of cytoplasm	0.42630000000000001	0.3702846673528678	147.1	8.9450000000000003	57.44	10	945	PIK3CA,PIK3R1,PRKACA,PSMC3,GNAS,EIF3G,CTNNB1,NOS1,DDX6,FBXW7
GO: Cellular Component	GO:0031588	nucleotide-activated protein kinase complex	0.4667	0.33096219911484409	161	8.9450000000000003	57.44	2	11	PRKACA,PRKAR1A
GO: Cellular Component	GO:0005952	cAMP-dependent protein kinase complex	0.4667	0.33096219911484409	161	8.9450000000000003	57.44	2	11	PRKACA,PRKAR1A
GO: Cellular Component	GO:0030027	lamellipodium	0.59619999999999995	0.22460802830338808	205.7	10.65	68.37	5	230	PIK3CA,AKT1,CTNNB1,PABPC1,PLCE1
GO: Cellular Component	GO:0005902	microvillus	0.61719999999999997	0.20957408260888935	212.9	10.65	68.37	4	131	MUC17,AOC3,CTNNB1,MUC4
GO: Cellular Component	GO:0036477	somatodendritic compartment	0.81220000000000003	9.0337014845981847E-2	280.2	12.81	82.29	11	1218	ADCY4,ACAN,PRKACA,APOB,DBH,GNAS,CTNNB1,PTEN,PABPC1,NOS1,PDE11A
GO: Cellular Component	GO:0070161	anchoring junction	0.81710000000000005	8.7724789501187644E-2	281.89999999999998	12.81	82.29	12	1419	PIK3CA,PIK3R1,PI4KA,ABCB11,AKT1,TNKS1BP1,GNAS,CTNNB1,PABPC1,NOS1,DDX6,ABCB1
GO: Cellular Component	GO:0044853	plasma membrane raft	0.87939999999999996	5.5813538716312575E-2	303.39999999999998	13.19	84.71	4	144	PRKACA,PRKAR1A,CTNNB1,NOS1
GO: Cellular Component	GO:0090575	RNA polymerase II transcription regulator complex	1.016	-6.8937079479004558E-3	350.6	14.61	93.81	5	259	YAP1,CTNNB1,TEAD1,CREBBP,TP53
GO: Cellular Component	GO:1990234	transferase complex	1.7310000000000001	-0.2382970678753939	597.29999999999995	23.89	153.4	9	942	PIK3CA,PIK3CD,PIK3R1,PRKACA,PRKAR1A,CREBBP,MED12,EP300,FBXW7
GO: Cellular Component	GO:0017053	transcription repressor complex	2.056	-0.31302311032323815	709.4	27.28	175.2	3	85	SIN3A,CTNNB1,TP53
GO: Cellular Component	GO:0036126	sperm flagellum	2.21	-0.34439227368511072	762.3	28.13	180.6	4	185	NME5,PRKACA,PRKAR1A,DDX6
GO: Cellular Component	GO:0140535	intracellular protein-containing complex	2.2829999999999999	-0.35850591149023525	787.5	28.13	180.6	9	981	PRKACA,PRKAR1A,PSMC3,TNKS1BP1,CTNNB1,CREBBP,MED12,EP300,FBXW7
GO: Cellular Component	GO:0140513	nuclear protein-containing complex	2.82	-0.45024910831936105	972.8	29.46	189.2	11	1423	YAP1,NUP210,NUP214,SIN3A,CTNNB1,TEAD1,PABPC1,CREBBP,MED12,EP300,TP53
GO: Cellular Component	GO:0061695	transferase complex, transferring phosphorus-containing groups	2.8940000000000001	-0.46149852678301867	998.6	29.46	189.2	5	329	PIK3CA,PIK3CD,PIK3R1,PRKACA,PRKAR1A
GO: Cellular Component	GO:0030142	COPI-coated Golgi to ER transport vesicle	2.9710000000000001	-0.47290265180366409	1000	29.46	189.2	1	1	GNAS
GO: Cellular Component	GO:0034360	chylomicron remnant	2.9710000000000001	-0.47290265180366409	1000	29.46	189.2	1	1	APOB
GO: Cellular Component	GO:1990876	cytoplasmic side of nuclear pore	2.9710000000000001	-0.47290265180366409	1000	29.46	189.2	1	1	NUP214
GO: Cellular Component	GO:0034359	mature chylomicron	2.9710000000000001	-0.47290265180366409	1000	29.46	189.2	1	1	APOB
GO: Cellular Component	GO:0031967	organelle envelope	3.0739999999999998	-0.48770386316372633	1000	29.46	189.2	11	1439	ACSL6,CHDH,SLC25A13,NUP210,SMPD4,GPAM,NUP214,XPO1,CTNNB1,NOS1,SDHA
GO: Cellular Component	GO:0031975	envelope	3.0739999999999998	-0.48770386316372633	1000	29.46	189.2	11	1439	ACSL6,CHDH,SLC25A13,NUP210,SMPD4,GPAM,NUP214,XPO1,CTNNB1,NOS1,SDHA
GO: Cellular Component	GO:0097729	9+2 motile cilium	3.1989999999999998	-0.505014240084107	1000	29.81	191.4	4	205	NME5,PRKACA,PRKAR1A,DDX6
GO: Cellular Component	GO:0000932	P-body	3.355	-0.52569252450501092	1000	29.81	191.4	3	101	PSMC3,EDC4,DDX6
GO: Cellular Component	GO:0030425	dendrite	3.4740000000000002	-0.54082981411107989	1000	29.81	191.4	8	850	ADCY4,PRKACA,DBH,GNAS,CTNNB1,PTEN,PABPC1,NOS1
GO: Cellular Component	GO:0097447	dendritic tree	3.524	-0.54703589974001032	1000	29.81	191.4	8	852	ADCY4,PRKACA,DBH,GNAS,CTNNB1,PTEN,PABPC1,NOS1
GO: Cellular Component	GO:0031252	cell leading edge	3.5419999999999998	-0.54924855685405594	1000	29.81	191.4	6	499	PIK3CA,AKT1,GNAS,CTNNB1,PABPC1,PLCE1
GO: Cellular Component	GO:0043202	lysosomal lumen	3.843	-0.58467038446434871	1000	31.57	202.8	3	106	ACAN,GBA1,APOB
GO: Cellular Component	GO:0031965	nuclear membrane	4.0019999999999998	-0.60227708430019256	1000	31.7	203.6	5	355	NUP210,SMPD4,XPO1,CTNNB1,NOS1
GO: Cellular Component	GO:0099092	postsynaptic density, intracellular component	4.0430000000000001	-0.60670374133367433	1000	31.7	203.6	2	32	CTNNB1,NOS1
GO: Cellular Component	GO:0016605	PML body	4.7110000000000003	-0.67311310423823367	1000	36.119999999999997	232	3	114	PTEN,CREBBP,TP53
GO: Cellular Component	GO:0043073	germ cell nucleus	5.3090000000000002	-0.72501272534115702	1000	39.479999999999997	253.5	3	119	YAP1,PRKACA,TP53
GO: Cellular Component	GO:0001674	female germ cell nucleus	5.3780000000000001	-0.73062079788728285	1000	39.479999999999997	253.5	2	37	YAP1,PRKACA
GO: Cellular Component	GO:0099091	postsynaptic specialization, intracellular component	5.6660000000000004	-0.7532765701844184	1000	40.72	261.5	2	38	CTNNB1,NOS1
GO: Cellular Component	GO:0034466	chromaffin granule lumen	5.915	-0.77195474896394922	1000	40.82	262.10000000000002	1	2	DBH
GO: Cellular Component	GO:1990711	beta-catenin-ICAT complex	5.915	-0.77195474896394922	1000	40.82	262.10000000000002	1	2	CTNNB1
GO: Cellular Component	GO:0005635	nuclear envelope	6.6630000000000003	-0.82366981326813637	1000	45.08	289.5	6	569	NUP210,SMPD4,NUP214,XPO1,CTNNB1,NOS1
Human Phenotype	HP:0000712	Emotional lability	1.9969999999999999E-7	6.6996219351292972	5.5389999999999997E-4	3.8519999999999998E-4	3.2759999999999998E-3	12	141	PIK3CA,PRKACA,PRKAR1A,AKT1,GNAS,CTNNB1,CREBBP,MED12,EP300,TP53,SDHA,PDE11A
Human Phenotype	HP:0001296	Mood alterations	2.7770000000000001E-7	6.5564241202497424	7.7039999999999997E-4	3.8519999999999998E-4	3.2759999999999998E-3	12	145	PIK3CA,PRKACA,PRKAR1A,AKT1,GNAS,CTNNB1,CREBBP,MED12,EP300,TP53,SDHA,PDE11A
Human Phenotype	HP:0004375	Neoplasm of the nervous system	4.2139999999999998E-6	5.3753054687279187	1.1690000000000001E-2	3.8969999999999999E-3	3.3149999999999999E-2	11	144	PIK3CA,PRKAR1A,AKT1,IDH1,GNAS,CTNNB1,PTEN,CREBBP,EP300,TP53,SDHA
Human Phenotype	HP:0010623	Tumours of the breast	1.026E-5	4.988852639224203	2.845E-2	5.2599999999999999E-3	4.4740000000000002E-2	8	61	PIK3CA,PRKAR1A,AKT1,IDH1,GNAS,CTNNB1,PTEN,TP53
Human Phenotype	HP:0001579	Primary hypercortisolism	1.346E-5	4.8709549401120418	3.7330000000000002E-2	5.2599999999999999E-3	4.4740000000000002E-2	4	5	PRKACA,PRKAR1A,GNAS,PDE11A
Human Phenotype	HP:0001578	Hypercortisolism	1.346E-5	4.8709549401120418	3.7330000000000002E-2	5.2599999999999999E-3	4.4740000000000002E-2	4	5	PRKACA,PRKAR1A,GNAS,PDE11A
Human Phenotype	HP:0004316	Increased cortisol production	1.346E-5	4.8709549401120418	3.7330000000000002E-2	5.2599999999999999E-3	4.4740000000000002E-2	4	5	PRKACA,PRKAR1A,GNAS,PDE11A
Human Phenotype	HP:0100013	Neoplasm of the breast	1.517E-5	4.8190144192132696	4.2079999999999999E-2	5.2599999999999999E-3	4.4740000000000002E-2	8	64	PIK3CA,PRKAR1A,AKT1,IDH1,GNAS,CTNNB1,PTEN,TP53
Human Phenotype	HP:0100006	Neoplasm of the central nervous system	2.2739999999999999E-5	4.643209539648284	6.3070000000000001E-2	6.7710000000000001E-3	5.7590000000000002E-2	10	130	PIK3CA,AKT1,IDH1,GNAS,CTNNB1,PTEN,CREBBP,EP300,TP53,SDHA
Human Phenotype	HP:0000834	Abnormality of the adrenal glands	2.4409999999999998E-5	4.6124322205828117	6.7710000000000006E-2	6.7710000000000001E-3	5.7590000000000002E-2	11	170	PIK3CA,PRKACA,PRKAR1A,AKT1,IDH1,GNAS,CTNNB1,PTEN,TP53,SDHA,PDE11A
Human Phenotype	HP:0007378	Neoplasm of the gastrointestinal tract	3.1999999999999999E-5	4.4948500216800937	8.8770000000000002E-2	8.0700000000000008E-3	6.8640000000000007E-2	12	219	FAH,PIK3CA,SLC25A13,PRKAR1A,ABCB11,AKT1,GNAS,CTNNB1,PTEN,EP300,TP53,SDHA
Human Phenotype	HP:0010614	Fibroma	4.5880000000000001E-5	4.3383765907707703	0.1273	1.061E-2	9.0209999999999999E-2	9	104	PIK3CA,PRKAR1A,AKT1,IDH1,GNAS,CTNNB1,PTEN,TP53,SDHA
Human Phenotype	HP:0030448	Soft tissue sarcoma	4.9799999999999998E-5	4.3027706572402824	0.13819999999999999	1.0630000000000001E-2	9.0389999999999998E-2	10	141	PIK3CA,PRKAR1A,AKT1,IDH1,GNAS,CTNNB1,PTEN,EP300,TP53,SDHA
Human Phenotype	HP:0012316	Fibrous tissue neoplasm	5.427E-5	4.2654401784205236	0.15049999999999999	1.0749999999999999E-2	9.1450000000000004E-2	9	106	PIK3CA,PRKAR1A,AKT1,IDH1,GNAS,CTNNB1,PTEN,TP53,SDHA
Human Phenotype	HP:0100835	Benign neoplasm of the central nervous system	8.2550000000000001E-5	4.083282922401188	0.22900000000000001	1.5270000000000001E-2	0.1298	8	79	PIK3CA,AKT1,GNAS,PTEN,CREBBP,EP300,TP53,SDHA
Human Phenotype	HP:0031251	Abnormal subclavian artery morphology	9.3179999999999999E-5	4.0306772938877975	0.25850000000000001	1.6150000000000001E-2	0.13739999999999999	4	7	PIK3CD,CREBBP,EP300,DDX6
Human Phenotype	HP:0003002	Breast carcinoma	1.0340000000000001E-4	3.9854794612420763	0.28670000000000001	1.687E-2	0.14349999999999999	7	54	PIK3CA,AKT1,IDH1,GNAS,CTNNB1,PTEN,TP53
Human Phenotype	HP:0002858	Meningioma	1.136E-4	3.944621668625	0.315	1.7500000000000002E-2	0.1489	6	33	PIK3CA,AKT1,GNAS,PTEN,CREBBP,EP300
Human Phenotype	HP:0100568	Neoplasm of the endocrine system	1.2879999999999999E-4	3.8900841369762067	0.3574	1.881E-2	0.16	9	117	PIK3CA,PRKAR1A,AKT1,IDH1,GNAS,CTNNB1,PTEN,TP53,SDHA
Human Phenotype	HP:0010785	Gonadal neoplasm	1.617E-4	3.7912899800935991	0.4486	2.2429999999999999E-2	0.1908	8	86	PIK3CA,PRKAR1A,AKT1,IDH1,CTNNB1,PTEN,CREBBP,TP53
Human Phenotype	HP:0010787	Genital neoplasm	1.7249999999999999E-4	3.7632109005907073	0.47860000000000003	2.2790000000000001E-2	0.19389999999999999	9	121	PIK3CA,PRKAR1A,AKT1,IDH1,CTNNB1,PTEN,CREBBP,EP300,TP53
Human Phenotype	HP:0100834	Neoplasm of the large intestine	2.3130000000000001E-4	3.6358243672293806	0.64159999999999995	2.9159999999999998E-2	0.248	8	90	PIK3CA,PRKAR1A,AKT1,CTNNB1,PTEN,EP300,TP53,SDHA
Human Phenotype	HP:0002896	Neoplasm of the liver	3.2509999999999999E-4	3.4879830305038735	0.90180000000000005	3.7580000000000002E-2	0.3196	8	94	FAH,PIK3CA,SLC25A13,PRKAR1A,ABCB11,GNAS,CTNNB1,TP53
Human Phenotype	HP:0010622	Neoplasm of the skeletal system	3.2509999999999999E-4	3.4879830305038735	0.90180000000000005	3.7580000000000002E-2	0.3196	8	94	ACAN,PRKAR1A,AKT1,IDH1,GNAS,CTNNB1,PTEN,TP53
Human Phenotype	HP:0011750	Neoplasm of the anterior pituitary	3.7879999999999999E-4	3.421590029668764	1.0509999999999999	3.7659999999999999E-2	0.32029999999999997	6	40	PIK3CA,PRKAR1A,AKT1,IDH1,GNAS,CTNNB1
Human Phenotype	HP:0040277	Neoplasm of the pituitary gland	3.7879999999999999E-4	3.421590029668764	1.0509999999999999	3.7659999999999999E-2	0.32029999999999997	6	40	PIK3CA,PRKAR1A,AKT1,IDH1,GNAS,CTNNB1
Human Phenotype	HP:0100242	Sarcoma	3.8670000000000002E-4	3.4126258279269344	1.073	3.7659999999999999E-2	0.32029999999999997	10	175	PIK3CA,PRKAR1A,AKT1,IDH1,GNAS,CTNNB1,PTEN,EP300,TP53,SDHA
Human Phenotype	HP:0100730	Bronchogenic cyst	3.9369999999999997E-4	3.4048345852097706	1.0920000000000001	3.7659999999999999E-2	0.32029999999999997	3	3	PRKAR1A,AKT1,PTEN
Human Phenotype	HP:0004099	Macrodactyly	3.9369999999999997E-4	3.4048345852097706	1.0920000000000001	3.7659999999999999E-2	0.32029999999999997	3	3	PIK3CA,AKT1,PTEN
Human Phenotype	HP:0005374	Cellular immunodeficiency	4.414E-4	3.3551676711743639	1.224	3.9E-2	0.33169999999999999	6	41	PIK3CA,AKT1,PTEN,CREBBP,EP300,TP53
Human Phenotype	HP:0011732	Abnormality of adrenal morphology	4.4989999999999999E-4	3.3468840068344332	1.248	3.9E-2	0.33169999999999999	8	98	PRKACA,PRKAR1A,IDH1,GNAS,PTEN,TP53,SDHA,PDE11A
Human Phenotype	HP:0031071	Abnormal endocrine morphology	4.4989999999999999E-4	3.3468840068344332	1.248	3.9E-2	0.33169999999999999	8	98	PRKACA,PRKAR1A,IDH1,GNAS,PTEN,TP53,SDHA,PDE11A
Human Phenotype	HP:0007379	Neoplasm of the genitourinary tract	5.2979999999999998E-4	3.2758880460387876	1.47	4.3869999999999999E-2	0.37309999999999999	10	181	PIK3CA,PRKAR1A,AKT1,IDH1,CTNNB1,PTEN,CREBBP,EP300,TP53,SDHA
Human Phenotype	HP:0100764	Lymphangioma	5.5009999999999998E-4	3.2595583550502338	1.526	4.3869999999999999E-2	0.37309999999999999	4	10	PIK3CA,AKT1,IDH1,PTEN
Human Phenotype	HP:0000034	Hydrocele testis	5.5500000000000005E-4	3.2557070168773237	1.5389999999999999	4.3869999999999999E-2	0.37309999999999999	5	23	PIK3CA,AKT1,PTEN,CREBBP,EP300
Human Phenotype	HP:0000957	Cafe-au-lait spot	5.6930000000000001E-4	3.2446588161884522	1.579	4.3869999999999999E-2	0.37309999999999999	9	139	PIK3CA,PRKAR1A,AKT1,SIN3A,GNAS,PTEN,CREBBP,MED12,DDX6
Human Phenotype	HP:0002176	Spinal cord compression	6.9720000000000003E-4	3.1566426215620442	1.9339999999999999	5.2269999999999997E-2	0.4446	5	24	AKT1,GNAS,PTEN,CREBBP,EP300
Human Phenotype	HP:0006753	Neoplasm of the stomach	7.7999999999999999E-4	3.1079053973095196	2.1640000000000001	5.5640000000000002E-2	0.4733	7	72	PIK3CA,PRKAR1A,AKT1,CTNNB1,EP300,TP53,SDHA
Human Phenotype	HP:0000853	Goiter	7.8229999999999999E-4	3.1066266697539753	2.17	5.5640000000000002E-2	0.4733	6	45	TPO,PIK3CA,AKT1,IDH1,GNAS,PTEN
Human Phenotype	HP:0002920	Decreased circulating ACTH level	8.6669999999999998E-4	3.0621312034361408	2.4039999999999999	5.9089999999999997E-2	0.50260000000000005	5	25	PIK3CA,PRKAR1A,AKT1,GNAS,PDE11A
Human Phenotype	HP:0008069	Neoplasm of the skin	8.8080000000000005E-4	3.0551226940363048	2.4430000000000001	5.9089999999999997E-2	0.50260000000000005	12	296	PIK3CA,PIK3R1,PRKAR1A,AKT1,IDH1,GNAS,CTNNB1,PTEN,CREBBP,EP300,TP53,SDHA
Human Phenotype	HP:0011731	Abnormality of circulating cortisol level	8.9470000000000001E-4	3.0483225626566992	2.4820000000000002	5.9089999999999997E-2	0.50260000000000005	6	46	PIK3CA,PRKACA,PRKAR1A,AKT1,GNAS,PDE11A
Human Phenotype	HP:0200036	Skin nodule	9.4260000000000004E-4	3.0256725645763831	2.6150000000000002	5.9700000000000003E-2	0.50780000000000003	7	74	PIK3CA,AKT1,APOB,IDH1,GNAS,CTNNB1,PTEN
Human Phenotype	HP:0000953	Hyperpigmentation of the skin	9.4700000000000003E-4	3.0236500209967265	2.6269999999999998	5.9700000000000003E-2	0.50780000000000003	12	298	PIK3CA,PIK3CD,PRKAR1A,AKT1,SIN3A,PAX6,GNAS,PTEN,CREBBP,MED12,SDHA,DDX6
Human Phenotype	HP:0012111	Abnormality of circulating glucocorticoid level	1.1590000000000001E-3	2.935916564036404	3.2160000000000002	6.9919999999999996E-2	0.59470000000000001	6	48	PIK3CA,PRKACA,PRKAR1A,AKT1,GNAS,PDE11A
Human Phenotype	HP:0001402	Hepatocellular carcinoma	1.1590000000000001E-3	2.935916564036404	3.2160000000000002	6.9919999999999996E-2	0.59470000000000001	6	48	FAH,PIK3CA,SLC25A13,ABCB11,CTNNB1,TP53
Human Phenotype	HP:0006740	Transitional cell carcinoma of the bladder	1.5770000000000001E-3	2.802168306671097	4.375	9.3090000000000006E-2	0.79179999999999995	5	28	PIK3CA,AKT1,CTNNB1,PTEN,EP300
Human Phenotype	HP:0003118	Increased circulating cortisol level	1.843E-3	2.7344746647809264	5.1120000000000001	0.1024	0.87070000000000003	4	13	PRKACA,PRKAR1A,GNAS,PDE11A
Human Phenotype	HP:0000854	Thyroid adenoma	1.843E-3	2.7344746647809264	5.1120000000000001	0.1024	0.87070000000000003	4	13	PIK3CA,PRKAR1A,AKT1,PTEN
Human Phenotype	HP:0100615	Ovarian neoplasm	1.882E-3	2.7253803809087618	5.2210000000000001	0.1024	0.87070000000000003	6	52	PIK3CA,AKT1,IDH1,CTNNB1,PTEN,TP53
Human Phenotype	HP:0010784	Uterine neoplasm	1.882E-3	2.7253803809087618	5.2210000000000001	0.1024	0.87070000000000003	6	52	PIK3CA,PRKAR1A,AKT1,CTNNB1,PTEN,EP300
Human Phenotype	HP:0002862	Bladder carcinoma	2.2620000000000001E-3	2.6455073994105636	6.2750000000000004	0.1207	1.026	5	30	PIK3CA,AKT1,CTNNB1,PTEN,EP300
Human Phenotype	HP:0012842	Skin appendage neoplasm	2.5660000000000001E-3	2.5907433479610904	7.1189999999999998	0.1343	1.1419999999999999	4	14	CTNNB1,PTEN,CREBBP,EP300
Human Phenotype	HP:0200008	Intestinal polyposis	2.6359999999999999E-3	2.5790545940780278	7.3129999999999997	0.1353	1.151	6	55	PIK3CA,AKT1,GNAS,CTNNB1,PTEN,TP53
Human Phenotype	HP:0009725	Bladder neoplasm	2.6830000000000001E-3	2.571379327328061	7.4420000000000002	0.1353	1.151	5	31	PIK3CA,AKT1,CTNNB1,PTEN,EP300
Human Phenotype	HP:0033020	Female reproductive system neoplasm	2.9369999999999999E-3	2.5320960534771997	8.1460000000000008	0.14549999999999999	1.2370000000000001	6	56	PIK3CA,PRKAR1A,AKT1,CTNNB1,PTEN,EP300
Human Phenotype	HP:0100631	Neoplasm of the adrenal gland	3.1619999999999999E-3	2.5000381344038098	8.7720000000000002	0.15390000000000001	1.3089999999999999	5	32	PRKAR1A,IDH1,PTEN,TP53,SDHA
Human Phenotype	HP:0100852	Abnormal fear/anxiety-related behavior	3.5669999999999999E-3	2.4476968906616459	9.8949999999999996	0.17030000000000001	1.448	13	402	PIK3CA,PRKACA,PRKAR1A,AKT1,GNAS,CTNNB1,CREBBP,MED12,EP300,TP53,SDHA,DDX6,PDE11A
Human Phenotype	HP:0005266	Intestinal polyp	3.6210000000000001E-3	2.4411714751829883	10.050000000000001	0.17030000000000001	1.448	6	58	PIK3CA,AKT1,GNAS,CTNNB1,PTEN,TP53
Human Phenotype	HP:0005584	Renal cell carcinoma	4.4299999999999999E-3	2.3535962737769305	12.29	0.20319999999999999	1.7290000000000001	6	60	PIK3CA,AKT1,CTNNB1,PTEN,EP300,SDHA
Human Phenotype	HP:0005933	Kidney cancer	4.4770000000000001E-3	2.3490129056165547	12.42	0.20319999999999999	1.7290000000000001	7	93	PIK3CA,AKT1,CTNNB1,PTEN,EP300,TP53,SDHA
Human Phenotype	HP:0004481	Progressive macrocephaly	4.6160000000000003E-3	2.3357341998523249	12.8	0.20319999999999999	1.7290000000000001	4	16	PIK3CA,AKT1,CTNNB1,PTEN
Human Phenotype	HP:0100641	Neoplasm of the adrenal cortex	4.6160000000000003E-3	2.3357341998523249	12.8	0.20319999999999999	1.7290000000000001	4	16	PRKAR1A,IDH1,PTEN,TP53
Human Phenotype	HP:0011304	Broad thumb	4.8110000000000002E-3	2.3177646430974357	13.35	0.20760000000000001	1.766	7	94	ACAN,GNAS,PTEN,CREBBP,MED12,EP300,DDX6
Human Phenotype	HP:0001482	Subcutaneous nodule	4.8869999999999999E-3	2.3109576609718281	13.56	0.20760000000000001	1.766	6	61	PIK3CA,AKT1,IDH1,GNAS,CTNNB1,PTEN
Human Phenotype	HP:0007400	Irregular hyperpigmentation	4.9529999999999999E-3	2.3051316720175441	13.74	0.20760000000000001	1.766	10	231	PIK3CA,PRKAR1A,AKT1,SIN3A,GNAS,PTEN,CREBBP,MED12,SDHA,DDX6
Human Phenotype	HP:0030255	Large intestinal polyposis	5.0150000000000004E-3	2.2997290626435629	13.91	0.20760000000000001	1.766	5	35	PIK3CA,AKT1,CTNNB1,PTEN,TP53
Human Phenotype	HP:0011772	Abnormal thyroid morphology	5.7980000000000002E-3	2.2367217889810211	16.079999999999998	0.23130000000000001	1.9670000000000001	8	137	TPO,PIK3CA,PRKAR1A,AKT1,IDH1,GNAS,PTEN,TP53
Human Phenotype	HP:0002480	Hepatic encephalopathy	6.0029999999999997E-3	2.2216316566441261	16.649999999999999	0.23130000000000001	1.9670000000000001	4	17	PIK3CA,SLC25A13,CTNNB1,TP53
Human Phenotype	HP:0008675	Enlarged polycystic ovaries	6.0029999999999997E-3	2.2216316566441261	16.649999999999999	0.23130000000000001	1.9670000000000001	4	17	PIK3CA,PRKAR1A,AKT1,PTEN
Human Phenotype	HP:0000053	Macroorchidism	6.0029999999999997E-3	2.2216316566441261	16.649999999999999	0.23130000000000001	1.9670000000000001	4	17	AKT1,GNAS,PTEN,MED12
Human Phenotype	HP:0100777	Exostoses	6.0029999999999997E-3	2.2216316566441261	16.649999999999999	0.23130000000000001	1.9670000000000001	4	17	ACAN,AKT1,IDH1,PTEN
Human Phenotype	HP:0011043	Abnormality of circulating adrenocorticotropin level	6.6600000000000001E-3	2.176525770829699	18.48	0.25309999999999999	2.153	5	37	PIK3CA,PRKAR1A,AKT1,GNAS,PDE11A
Human Phenotype	HP:0000818	Abnormality of the endocrine system	6.9490000000000003E-3	2.158077688320549	19.28	0.26050000000000001	2.2160000000000002	23	1316	TPO,FAH,PIK3CA,PIK3R1,PI4KA,SLC25A13,PRKACA,PRKAR1A,SMPD4,AKT1,APOB,DBH,SIN3A,IDH1,GNAS,CTNNB1,PTEN,CREBBP,MED12,TP53,SDHA,DDX6,PDE11A
Human Phenotype	HP:0004324	Increased body weight	7.1789999999999996E-3	2.1439360466669002	19.91	0.26329999999999998	2.2389999999999999	12	361	PIK3CA,PRKACA,PRKAR1A,AKT1,SIN3A,GNAS,CTNNB1,PTEN,CREBBP,EP300,DDX6,PDE11A
Human Phenotype	HP:0100743	Neoplasm of the rectum	7.6280000000000002E-3	2.1175893156260321	21.16	0.26329999999999998	2.2389999999999999	5	38	PIK3CA,AKT1,PTEN,TP53,SDHA
Human Phenotype	HP:0011793	Neoplasm by anatomical site	7.6379999999999998E-3	2.1170203459627008	21.19	0.26329999999999998	2.2389999999999999	17	741	FAH,PIK3CA,PIK3R1,ACAN,SLC25A13,PRKAR1A,ABCB11,AKT1,NUP214,IDH1,GNAS,CTNNB1,PTEN,CREBBP,EP300,TP53,SDHA
Human Phenotype	HP:0100879	Enlarged ovaries	7.6769999999999998E-3	2.114808459393152	21.3	0.26329999999999998	2.2389999999999999	4	18	PIK3CA,PRKAR1A,AKT1,PTEN
Human Phenotype	HP:0030434	Pilomatrixoma	7.6969999999999998E-3	2.1136785134405205	21.35	0.26329999999999998	2.2389999999999999	3	6	CTNNB1,CREBBP,EP300
Human Phenotype	HP:0001031	Subcutaneous lipoma	7.6969999999999998E-3	2.1136785134405205	21.35	0.26329999999999998	2.2389999999999999	3	6	PIK3CA,AKT1,PTEN
Human Phenotype	HP:0006774	Ovarian papillary adenocarcinoma	7.6969999999999998E-3	2.1136785134405205	21.35	0.26329999999999998	2.2389999999999999	3	6	PIK3CA,AKT1,CTNNB1
Human Phenotype	HP:0009726	Renal neoplasm	7.783E-3	2.1088529695512288	21.59	0.26329999999999998	2.2389999999999999	7	101	PIK3CA,AKT1,CTNNB1,PTEN,EP300,TP53,SDHA
Human Phenotype	HP:0006009	Broad phalanx	7.9819999999999995E-3	2.0978882765519957	22.14	0.2636	2.242	8	143	PIK3CD,ACAN,GNAS,PTEN,CREBBP,MED12,EP300,DDX6
Human Phenotype	HP:0009768	Broad phalanges of the hand	7.9819999999999995E-3	2.0978882765519957	22.14	0.2636	2.242	8	143	PIK3CD,ACAN,GNAS,PTEN,CREBBP,MED12,EP300,DDX6
Human Phenotype	HP:0001500	Broad finger	9.3120000000000008E-3	2.0309570326941868	25.83	0.30009999999999998	2.552	8	146	PIK3CD,ACAN,GNAS,PTEN,CREBBP,MED12,EP300,DDX6
Human Phenotype	HP:0005280	Depressed nasal bridge	9.4109999999999992E-3	2.0263642265825927	26.11	0.30009999999999998	2.552	14	511	TPO,PIK3CA,PIK3CD,ACAN,PRKAR1A,SMPD4,AKT1,SIN3A,GNAS,PTEN,CREBBP,MED12,EP300,DDX6
Human Phenotype	HP:0000425	Flattened nasal bridge	9.4109999999999992E-3	2.0263642265825927	26.11	0.30009999999999998	2.552	14	511	TPO,PIK3CA,PIK3CD,ACAN,PRKAR1A,SMPD4,AKT1,SIN3A,GNAS,PTEN,CREBBP,MED12,EP300,DDX6
Human Phenotype	HP:0001034	Hypermelanotic macule	1.004E-2	1.9982662871909995	27.85	0.31369999999999998	2.669	9	196	PIK3CA,PRKAR1A,AKT1,SIN3A,GNAS,PTEN,CREBBP,MED12,DDX6
Human Phenotype	HP:0011028	Abnormality of blood circulation	1.0070000000000001E-2	1.996970529446382	27.92	0.31369999999999998	2.669	12	373	FAH,PIK3CA,SLC25A13,PRKACA,PRKAR1A,AKT1,GNAS,CTNNB1,PTEN,TP53,SDHA,PDE11A
Human Phenotype	HP:0000327	Hypoplasia of the maxilla	1.073E-2	1.9694002780340489	29.77	0.33079999999999998	2.8140000000000001	7	106	PIK3CA,PRKACA,PRKAR1A,AKT1,PTEN,CREBBP,MED12
Human Phenotype	HP:0004396	Poor appetite	1.12E-2	1.9507819773298183	31.08	0.34150000000000003	2.9049999999999998	5	41	PIK3CA,PIK3R1,SLC25A13,CTNNB1,TP53
Human Phenotype	HP:0009117	Aplasia/Hypoplasia of the maxilla	1.142E-2	1.9423338960901708	31.68	0.34439999999999998	2.9289999999999998	7	107	PIK3CA,PRKACA,PRKAR1A,AKT1,PTEN,CREBBP,MED12
Human Phenotype	HP:0008221	Adrenal hyperplasia	1.2030000000000001E-2	1.9197343726601552	33.36	0.35489999999999999	3.0179999999999998	4	20	PRKACA,PRKAR1A,GNAS,PDE11A
Human Phenotype	HP:0100761	Visceral angiomatosis	1.2030000000000001E-2	1.9197343726601552	33.36	0.35489999999999999	3.0179999999999998	4	20	PIK3CA,AKT1,IDH1,PTEN
Human Phenotype	HP:0002242	Abnormal intestine morphology	1.2189999999999999E-2	1.913996294381618	33.82	0.35599999999999998	3.028	20	1045	TPO,FAH,PIK3CA,PIK3CD,PIK3R1,SLC25A13,PRKAR1A,ABCB11,AKT1,DBH,SIN3A,GNAS,CTNNB1,PTEN,LCT,CREBBP,MED12,EP300,TP53,SDHA
Human Phenotype	HP:0001513	Obesity	1.3180000000000001E-2	1.8800845897420089	36.57	0.37730000000000002	3.2090000000000001	11	318	PIK3CA,PRKAR1A,AKT1,SIN3A,GNAS,CTNNB1,PTEN,CREBBP,EP300,DDX6,PDE11A
Human Phenotype	HP:0002664	Neoplasm	1.319E-2	1.8797552044536348	36.6	0.37730000000000002	3.2090000000000001	17	771	FAH,PIK3CA,PIK3R1,ACAN,SLC25A13,PRKAR1A,ABCB11,AKT1,NUP214,IDH1,GNAS,CTNNB1,PTEN,CREBBP,EP300,TP53,SDHA
Human Phenotype	HP:0100749	Chest pain	1.4030000000000001E-2	1.85294232897164	38.93	0.3972	3.3780000000000001	6	73	PRKAR1A,DBH,GNAS,CTNNB1,NOS1,SDHA
Human Phenotype	HP:0100526	Neoplasm of the lung	1.423E-2	1.8467950999157157	39.49	0.39889999999999998	3.3919999999999999	5	43	PIK3CA,AKT1,CTNNB1,PTEN,TP53
Human Phenotype	HP:0011032	Abnormality of fluid regulation	1.472E-2	1.8320921899985199	40.840000000000003	0.40839999999999999	3.4729999999999999	14	531	TPO,PIK3CA,PIK3CD,PIK3R1,ACAN,SLC25A13,PRKAR1A,AKT1,DBH,CTNNB1,PTEN,LCT,TP53,PLCE1
Human Phenotype	HP:0011733	Abnormality of adrenal physiology	1.5440000000000001E-2	1.8113527040002826	42.84	0.42409999999999998	3.6080000000000001	7	112	PIK3CA,PRKACA,PRKAR1A,AKT1,GNAS,CTNNB1,PDE11A
Human Phenotype	HP:0005622	Broad long bones	1.5910000000000001E-2	1.7983298203534184	44.15	0.43280000000000002	3.681	8	157	PIK3CD,ACAN,GNAS,PTEN,CREBBP,MED12,EP300,DDX6
Human Phenotype	HP:0010786	Urinary tract neoplasm	1.6369999999999999E-2	1.7859513205880586	45.42	0.441	3.7509999999999999	7	113	PIK3CA,AKT1,CTNNB1,PTEN,EP300,TP53,SDHA
Human Phenotype	HP:0012503	Abnormality of the pituitary gland	1.737E-2	1.7602001815529014	48.17	0.45989999999999998	3.911	10	266	TPO,PIK3CA,PI4KA,PRKAR1A,AKT1,SIN3A,IDH1,GNAS,CTNNB1,MED12
Human Phenotype	HP:0001000	Abnormality of skin pigmentation	1.7409999999999998E-2	1.7592012288826688	48.29	0.45989999999999998	3.911	13	464	PIK3CA,PIK3CD,PRKAR1A,AKT1,SIN3A,PAX6,GNAS,CTNNB1,PTEN,CREBBP,MED12,SDHA,DDX6
Human Phenotype	HP:0100012	Neoplasm of the eye	1.787E-2	1.7478754474943559	49.57	0.46129999999999999	3.9239999999999999	5	45	PIK3CA,AKT1,PTEN,TP53,SDHA
Human Phenotype	HP:0000870	Increased circulating prolactin concentration	1.796E-2	1.7456936676687145	49.82	0.46129999999999999	3.9239999999999999	4	22	PIK3CA,AKT1,GNAS,CTNNB1
Human Phenotype	HP:0200063	Colorectal polyposis	1.796E-2	1.7456936676687145	49.82	0.46129999999999999	3.9239999999999999	4	22	PIK3CA,AKT1,PTEN,TP53
Human Phenotype	HP:0012733	Macule	1.8950000000000002E-2	1.7223907856959089	52.58	0.4824	4.1029999999999998	9	212	PIK3CA,PRKAR1A,AKT1,SIN3A,GNAS,PTEN,CREBBP,MED12,DDX6
Human Phenotype	HP:0031093	Abnormal breast morphology	1.985E-2	1.7022394889008661	55.07	0.49830000000000002	4.2389999999999999	11	332	PIK3CA,PIK3CD,PRKAR1A,SMPD4,AKT1,IDH1,GNAS,CTNNB1,PTEN,TP53,DDX6
Human Phenotype	HP:0012740	Papilloma	1.9939999999999999E-2	1.7002748460243631	55.32	0.49830000000000002	4.2389999999999999	5	46	PIK3CA,PIK3R1,AKT1,PTEN,TP53
Human Phenotype	HP:0000769	Abnormality of the breast	2.1010000000000001E-2	1.6775739475940474	58.29	0.49990000000000001	4.2519999999999998	11	334	PIK3CA,PIK3CD,PRKAR1A,SMPD4,AKT1,IDH1,GNAS,CTNNB1,PTEN,TP53,DDX6
Human Phenotype	HP:0001102	Angioid streaks of the fundus	2.1329999999999998E-2	1.6710091445505713	59.17	0.49990000000000001	4.2519999999999998	3	8	PIK3CA,AKT1,PTEN
Human Phenotype	HP:0002144	Tethered cord	2.1329999999999998E-2	1.6710091445505713	59.17	0.49990000000000001	4.2519999999999998	3	8	PIK3CA,CTNNB1,CREBBP
Human Phenotype	HP:0005465	Facial hyperostosis	2.1329999999999998E-2	1.6710091445505713	59.17	0.49990000000000001	4.2519999999999998	3	8	AKT1,GNAS,PTEN
Human Phenotype	HP:0010816	Epidermal nevus	2.1329999999999998E-2	1.6710091445505713	59.17	0.49990000000000001	4.2519999999999998	3	8	PIK3CA,AKT1,PTEN
Human Phenotype	HP:0002891	Uterine leiomyosarcoma	2.163E-2	1.6649434805609085	59.99	0.49990000000000001	4.2519999999999998	4	23	PIK3CA,AKT1,CTNNB1,EP300
Human Phenotype	HP:0000836	Hyperthyroidism	2.163E-2	1.6649434805609085	59.99	0.49990000000000001	4.2519999999999998	4	23	PIK3CA,AKT1,GNAS,PTEN
Human Phenotype	HP:0007461	Hemangiomatosis	2.163E-2	1.6649434805609085	59.99	0.49990000000000001	4.2519999999999998	4	23	PIK3CA,AKT1,IDH1,PTEN
Human Phenotype	HP:0012504	Abnormal size of pituitary gland	2.163E-2	1.6649434805609085	59.99	0.49990000000000001	4.2519999999999998	4	23	PIK3CA,AKT1,CTNNB1,MED12
Human Phenotype	HP:0001892	Abnormal bleeding	2.452E-2	1.6104795341536227	68.010000000000005	0.56020000000000003	4.7649999999999997	12	407	FAH,PIK3CA,SLC25A13,PRKACA,PRKAR1A,AKT1,GNAS,CTNNB1,PTEN,TP53,SDHA,PDE11A
Human Phenotype	HP:0100606	Neoplasm of the respiratory system	2.4639999999999999E-2	1.6083592965076121	68.349999999999994	0.56020000000000003	4.7649999999999997	5	48	PIK3CA,AKT1,CTNNB1,PTEN,TP53
Human Phenotype	HP:0031105	Abnormal uterus morphology	2.563E-2	1.591251393815756	71.099999999999994	0.57809999999999995	4.9169999999999998	7	121	PIK3CA,PRKAR1A,AKT1,CTNNB1,PTEN,CREBBP,EP300
Human Phenotype	HP:0004437	Cranial hyperostosis	2.7289999999999998E-2	1.5639964643301034	75.7	0.61050000000000004	5.1929999999999996	5	49	PIK3CA,PRKAR1A,AKT1,GNAS,PTEN
Human Phenotype	HP:0012718	Morphological abnormality of the gastrointestinal tract	2.9649999999999999E-2	1.5279753022997187	82.26	0.65810000000000002	5.5970000000000004	24	1541	TPO,FAH,PIK3CA,PIK3CD,PIK3R1,PI4KA,SLC25A13,PRKAR1A,ABCB11,AKT1,DBH,SIN3A,IDH1,GNAS,CTNNB1,PTEN,LCT,NOS1,CREBBP,MED12,EP300,TP53,SDHA,DDX6
Human Phenotype	HP:0000326	Abnormality of the maxilla	3.006E-2	1.5220110237491107	83.39	0.66190000000000004	5.6289999999999996	7	124	PIK3CA,PRKACA,PRKAR1A,AKT1,PTEN,CREBBP,MED12
Human Phenotype	HP:0025033	Abnormality of digestive system morphology	3.0370000000000001E-2	1.5175552080817347	84.25	0.66339999999999999	5.6420000000000003	24	1543	TPO,FAH,PIK3CA,PIK3CD,PIK3R1,PI4KA,SLC25A13,PRKAR1A,ABCB11,AKT1,DBH,SIN3A,IDH1,GNAS,CTNNB1,PTEN,LCT,NOS1,CREBBP,MED12,EP300,TP53,SDHA,DDX6
Human Phenotype	HP:0001928	Abnormality of coagulation	3.1359999999999999E-2	1.5036239459875991	86.99	0.6663	5.6669999999999998	13	490	FAH,PIK3CA,SLC25A13,PRKACA,PRKAR1A,AKT1,IDH1,GNAS,CTNNB1,PTEN,TP53,SDHA,PDE11A
Human Phenotype	HP:0006572	Subacute progressive viral hepatitis	3.1829999999999997E-2	1.497163361378997	88.29	0.6663	5.6669999999999998	3	9	PIK3CA,CTNNB1,TP53
Human Phenotype	HP:0004490	Calvarial hyperostosis	3.1829999999999997E-2	1.497163361378997	88.29	0.6663	5.6669999999999998	3	9	PRKAR1A,AKT1,PTEN
Human Phenotype	HP:0100762	Hemobilia	3.1829999999999997E-2	1.497163361378997	88.29	0.6663	5.6669999999999998	3	9	PIK3CA,CTNNB1,TP53
Human Phenotype	HP:0100621	Dysgerminoma	3.1829999999999997E-2	1.497163361378997	88.29	0.6663	5.6669999999999998	3	9	PIK3CA,AKT1,CTNNB1
Human Phenotype	HP:0025142	Constitutional symptom	3.1949999999999999E-2	1.495529137505581	88.62	0.6663	5.6669999999999998	17	823	PIK3CA,PIK3R1,ACAN,SLC25A13,PRKAR1A,CHST6,AKT1,APOB,DBH,IDH1,GNAS,CTNNB1,PTEN,NOS1,TP53,SDHA,PDE11A
Human Phenotype	HP:0200034	Papule	3.5110000000000002E-2	1.4545691705346488	97.39	0.70679999999999998	6.0119999999999996	7	127	PIK3CA,AKT1,APOB,IDH1,GNAS,CTNNB1,PTEN
Human Phenotype	HP:0010651	Abnormal meningeal morphology	3.5119999999999998E-2	1.4544454927659352	97.42	0.70679999999999998	6.0119999999999996	9	229	PIK3CA,PIK3R1,PRKAR1A,AKT1,SIN3A,GNAS,PTEN,CREBBP,EP300
Human Phenotype	HP:0030670	Hamartoma of the orbital region	3.5929999999999997E-2	1.4445427827953505	99.66	0.70679999999999998	6.0119999999999996	4	26	PIK3CA,AKT1,PTEN,SDHA
Human Phenotype	HP:0010568	Hamartoma of the eye	3.5929999999999997E-2	1.4445427827953505	99.66	0.70679999999999998	6.0119999999999996	4	26	PIK3CA,AKT1,PTEN,SDHA
Human Phenotype	HP:0012062	Bone cyst	3.5929999999999997E-2	1.4445427827953505	99.66	0.70679999999999998	6.0119999999999996	4	26	PIK3CA,AKT1,GNAS,PTEN
Human Phenotype	HP:0040086	Abnormal prolactin level	3.5929999999999997E-2	1.4445427827953505	99.66	0.70679999999999998	6.0119999999999996	4	26	PIK3CA,PRKAR1A,AKT1,GNAS
Human Phenotype	HP:0006716	Hereditary nonpolyposis colorectal carcinoma	3.5929999999999997E-2	1.4445427827953505	99.66	0.70679999999999998	6.0119999999999996	4	26	PIK3CA,AKT1,CTNNB1,EP300
Human Phenotype	HP:0100243	Leiomyosarcoma	3.5929999999999997E-2	1.4445427827953505	99.66	0.70679999999999998	6.0119999999999996	4	26	PIK3CA,AKT1,CTNNB1,EP300
Human Phenotype	HP:0002890	Thyroid carcinoma	3.6589999999999998E-2	1.4366375905133926	101.5	0.71479999999999999	6.08	5	52	PIK3CA,PRKAR1A,AKT1,PTEN,TP53
Human Phenotype	HP:0000765	Abnormal thorax morphology	3.8240000000000003E-2	1.4174821163959375	106.1	0.74180000000000001	6.3090000000000002	19	1024	TPO,PIK3CA,PIK3CD,PIK3R1,ACAN,PI4KA,PRKACA,PRKAR1A,AKT1,DBH,SIN3A,GNAS,CTNNB1,PTEN,NOS1,CREBBP,MED12,SDHA,DDX6
Human Phenotype	HP:0011792	Neoplasm by histology	4.027E-2	1.3950183703925685	111.7	0.77580000000000005	6.5990000000000002	10	293	PIK3CA,PRKAR1A,AKT1,IDH1,GNAS,CTNNB1,PTEN,EP300,TP53,SDHA
Human Phenotype	HP:0100848	Neoplasm of the male external genitalia	4.1950000000000001E-2	1.3772680348352808	116.4	0.79700000000000004	6.7789999999999999	4	27	PRKAR1A,AKT1,PTEN,TP53
Human Phenotype	HP:0010788	Testicular neoplasm	4.1950000000000001E-2	1.3772680348352808	116.4	0.79700000000000004	6.7789999999999999	4	27	PRKAR1A,AKT1,PTEN,TP53
Human Phenotype	HP:0000717	Autism	4.2909999999999997E-2	1.3674414854673282	119	0.80969999999999998	6.8869999999999996	7	131	PIK3CA,PRKAR1A,AKT1,SIN3A,PTEN,CREBBP,MED12
Human Phenotype	HP:0002904	Hyperbilirubinemia	4.3889999999999998E-2	1.3576344191550267	121.8	0.8145	6.9269999999999996	6	89	TPO,PIK3CA,SLC25A13,ABCB11,CTNNB1,TP53
Human Phenotype	HP:0033479	Abnormal circulating bilirubin concentration	4.3889999999999998E-2	1.3576344191550267	121.8	0.8145	6.9269999999999996	6	89	TPO,PIK3CA,SLC25A13,ABCB11,CTNNB1,TP53
Human Phenotype	HP:0004330	Increased skull ossification	4.4040000000000003E-2	1.3561526897002858	122.2	0.8145	6.9269999999999996	5	54	PIK3CA,PRKAR1A,AKT1,GNAS,PTEN
Human Phenotype	HP:0010619	Fibroadenoma of the breast	4.5229999999999999E-2	1.3445734122540813	125.5	0.82550000000000001	7.0209999999999999	3	10	PRKAR1A,AKT1,PTEN
Human Phenotype	HP:0031938	Abnormal conus terminalis morphology	4.5229999999999999E-2	1.3445734122540813	125.5	0.82550000000000001	7.0209999999999999	3	10	PIK3CA,CTNNB1,CREBBP
Human Phenotype	HP:0001952	Glucose intolerance	5.0720000000000001E-2	1.2948207551263238	140.69999999999999	0.91959999999999997	7.8220000000000001	11	367	PIK3CA,PIK3R1,PRKACA,PRKAR1A,SMPD4,DBH,PAX6,GNAS,CTNNB1,TP53,PDE11A
Human Phenotype	HP:0200045	Abnormality of pigmentation	5.1130000000000002E-2	1.291324207273463	141.80000000000001	0.92100000000000004	7.8339999999999996	13	513	PIK3CA,PIK3CD,PRKAR1A,AKT1,SIN3A,PAX6,GNAS,CTNNB1,PTEN,CREBBP,MED12,SDHA,DDX6
Human Phenotype	HP:0200031	macules	5.2589999999999998E-2	1.2790968291865425	145.9	0.93569999999999998	7.9580000000000002	9	241	PIK3CA,PRKAR1A,AKT1,SIN3A,GNAS,PTEN,CREBBP,MED12,DDX6
Human Phenotype	HP:0100774	Hyperostosis	5.262E-2	1.2788491562503159	146	0.93569999999999998	7.9580000000000002	5	56	PIK3CA,PRKAR1A,AKT1,GNAS,PTEN
Human Phenotype	HP:0003466	Paradoxical increased cortisol secretion on dexamethasone suppression test	5.5320000000000001E-2	1.2571178285627269	153.5	0.96519999999999995	8.2089999999999996	2	2	PRKAR1A,PDE11A
Human Phenotype	HP:0007403	Hypertrophy of skin of soles	5.5320000000000001E-2	1.2571178285627269	153.5	0.96519999999999995	8.2089999999999996	2	2	AKT1,PTEN
Human Phenotype	HP:0004472	Mandibular hyperostosis	5.5320000000000001E-2	1.2571178285627269	153.5	0.96519999999999995	8.2089999999999996	2	2	AKT1,PTEN
Human Phenotype	HP:0003015	Flared metaphysis	5.6489999999999999E-2	1.2480284252636729	156.69999999999999	0.96619999999999995	8.218	8	187	PIK3CD,ACAN,GNAS,PTEN,CREBBP,MED12,EP300,DDX6
Human Phenotype	HP:0001844	Abnormality of the hallux	5.6489999999999999E-2	1.2480284252636729	156.69999999999999	0.96619999999999995	8.218	8	187	ACAN,PRKAR1A,AKT1,PTEN,CREBBP,MED12,EP300,DDX6
Human Phenotype	HP:0000146	Ovarian cystic abnormality	5.7360000000000001E-2	1.2413908573402563	159.1	0.96619999999999995	8.218	5	57	PIK3CA,PRKAR1A,AKT1,GNAS,PTEN
Human Phenotype	HP:0001085	Papilledema	5.7360000000000001E-2	1.2413908573402563	159.1	0.96619999999999995	8.218	5	57	PIK3CA,AKT1,CTNNB1,TP53,DDX6
Human Phenotype	HP:0000138	Ovarian cyst	5.7360000000000001E-2	1.2413908573402563	159.1	0.96619999999999995	8.218	5	57	PIK3CA,PRKAR1A,AKT1,GNAS,PTEN
Human Phenotype	HP:0011314	Abnormality of long bone morphology	5.7639999999999997E-2	1.2392760278580484	159.9	0.96619999999999995	8.218	15	682	TPO,PIK3CD,PIK3R1,ACAN,PRKACA,PRKAR1A,AKT1,IDH1,GNAS,PTEN,CREBBP,MED12,EP300,TP53,DDX6
Human Phenotype	HP:0002577	Abnormal stomach morphology	5.7820000000000003E-2	1.2379219126653609	160.4	0.96619999999999995	8.218	13	519	PIK3CA,PIK3CD,PI4KA,PRKAR1A,AKT1,GNAS,CTNNB1,NOS1,CREBBP,MED12,EP300,TP53,SDHA
Human Phenotype	HP:0001533	Slender build	5.9839999999999997E-2	1.2230084151435952	166	0.98080000000000001	8.3420000000000005	6	94	PRKAR1A,AKT1,PTEN,MED12,DDX6,PDE11A
Human Phenotype	HP:0004322	Short stature	6.0069999999999998E-2	1.2213423680526447	166.6	0.98080000000000001	8.3420000000000005	20	1158	PIK3CA,PIK3R1,ACAN,PRKACA,PRKAR1A,ABCB11,SMPD4,AKT1,SIN3A,IDH1,GNAS,CTNNB1,PTEN,CREBBP,MED12,EP300,TP53,SDHA,DDX6,PDE11A
Human Phenotype	HP:0009602	Abnormality of thumb phalanx	6.0949999999999997E-2	1.2150262900455993	169.1	0.98080000000000001	8.3420000000000005	8	189	PIK3CD,ACAN,GNAS,PTEN,CREBBP,MED12,EP300,DDX6
Human Phenotype	HP:0009903	Conjunctival nodule	6.1870000000000001E-2	1.2085198839799991	171.6	0.98080000000000001	8.3420000000000005	3	11	PIK3CA,AKT1,PTEN
Human Phenotype	HP:0100560	Upper limb asymmetry	6.1870000000000001E-2	1.2085198839799991	171.6	0.98080000000000001	8.3420000000000005	3	11	PIK3CA,AKT1,PTEN
Human Phenotype	HP:0012721	Venous malformation	6.1870000000000001E-2	1.2085198839799991	171.6	0.98080000000000001	8.3420000000000005	3	11	PIK3CA,AKT1,PTEN
Human Phenotype	HP:0002253	Colonic diverticula	6.1870000000000001E-2	1.2085198839799991	171.6	0.98080000000000001	8.3420000000000005	3	11	PIK3CA,AKT1,PTEN
Human Phenotype	HP:0100780	Conjunctival hamartoma	6.1870000000000001E-2	1.2085198839799991	171.6	0.98080000000000001	8.3420000000000005	3	11	PIK3CA,AKT1,PTEN
Human Phenotype	HP:0410019	Epigastric pain	6.1870000000000001E-2	1.2085198839799991	171.6	0.98080000000000001	8.3420000000000005	3	11	PIK3CA,CTNNB1,TP53
Human Phenotype	HP:0011024	Abnormality of the gastrointestinal tract	6.3869999999999996E-2	1.194703083842015	177.2	1.0069999999999999	8.5619999999999994	24	1607	TPO,FAH,PIK3CA,PIK3CD,PIK3R1,PI4KA,SLC25A13,PRKAR1A,ABCB11,AKT1,DBH,SIN3A,IDH1,GNAS,CTNNB1,PTEN,LCT,NOS1,CREBBP,MED12,EP300,TP53,SDHA,DDX6
Human Phenotype	HP:0040077	Abnormal concentration of calcium in blood	6.7390000000000005E-2	1.1714045436282976	186.9	1.056	8.9830000000000005	6	96	PIK3CA,PRKAR1A,GNAS,CTNNB1,TP53,SDHA
Human Phenotype	HP:0010720	Abnormal hair pattern	6.93E-2	1.1592667653881932	192.2	1.08	9.1850000000000005	13	528	PIK3CD,PRKACA,PRKAR1A,SMPD4,AKT1,SIN3A,GNAS,PTEN,CREBBP,MED12,EP300,SDHA,DDX6
Human Phenotype	HP:0002721	Immunodeficiency	7.0749999999999993E-2	1.1502735558036723	196.3	1.0960000000000001	9.3249999999999993	8	193	PIK3CA,PIK3CD,PIK3R1,AKT1,PTEN,CREBBP,EP300,TP53
Human Phenotype	HP:0002014	Diarrhea	7.2819999999999996E-2	1.137749325402075	202	1.1220000000000001	9.5449999999999999	10	314	PIK3CA,PIK3CD,PIK3R1,SLC25A13,ABCB11,DBH,CTNNB1,PTEN,LCT,TP53
Human Phenotype	HP:0000864	Abnormality of the hypothalamus-pituitary axis	7.6850000000000002E-2	1.114356128164236	213.2	1.1779999999999999	10.02	10	316	TPO,PIK3CA,PI4KA,PRKAR1A,AKT1,SIN3A,IDH1,GNAS,CTNNB1,MED12
Human Phenotype	HP:0009774	Triangular shaped phalanges of the hand	7.893E-2	1.1027578971946346	219	1.202	10.23	8	196	PIK3CD,ACAN,GNAS,PTEN,CREBBP,MED12,EP300,DDX6
Human Phenotype	HP:0012640	Abnormality of intracranial pressure	7.9740000000000005E-2	1.0983237686736242	221.2	1.202	10.23	5	61	PIK3CA,PRKAR1A,AKT1,CTNNB1,PTEN
Human Phenotype	HP:0002516	Increased intracranial pressure	7.9740000000000005E-2	1.0983237686736242	221.2	1.202	10.23	5	61	PIK3CA,PRKAR1A,AKT1,CTNNB1,PTEN
Human Phenotype	HP:0100620	Germinoma	8.2070000000000004E-2	1.0858155665767537	227.7	1.2310000000000001	10.47	3	12	PIK3CA,AKT1,CTNNB1
Human Phenotype	HP:0005306	Capillary hemangioma	8.3669999999999994E-2	1.0774302310142878	232.1	1.248	10.61	4	32	PIK3CA,AKT1,PTEN,CREBBP
Human Phenotype	HP:0010514	Hyperpituitarism	8.4779999999999994E-2	1.0717065877677978	235.2	1.258	10.7	6	100	TPO,PIK3CA,PRKAR1A,AKT1,GNAS,CTNNB1
Human Phenotype	HP:0012337	Abnormal homeostasis	8.8789999999999994E-2	1.0516359440116307	246.3	1.31	11.14	21	1295	TPO,FAH,PIK3CA,PIK3CD,PIK3R1,ACAN,SLC25A13,PRKACA,PRKAR1A,SMPD4,AKT1,DBH,PAX6,GNAS,CTNNB1,PTEN,LCT,TP53,SDHA,PLCE1,PDE11A
Human Phenotype	HP:0004348	Abnormality of bone mineral density	9.0209999999999999E-2	1.04474531717982	250.2	1.3240000000000001	11.26	14	623	TPO,FAH,PIK3CA,PIK3CD,PRKACA,PRKAR1A,AKT1,IDH1,GNAS,CTNNB1,PTEN,MED12,TP53,PDE11A
Human Phenotype	HP:0012531	Pain	9.2899999999999996E-2	1.0319842860063582	257.7	1.3560000000000001	11.54	13	543	PIK3CA,ACAN,PRKAR1A,CHST6,AKT1,APOB,DBH,IDH1,GNAS,CTNNB1,NOS1,TP53,SDHA
Human Phenotype	HP:0011849	Abnormal bone ossification	9.5140000000000002E-2	1.0216368529161171	263.89999999999998	1.3819999999999999	11.75	14	626	TPO,FAH,PIK3CA,PIK3CD,PRKACA,PRKAR1A,AKT1,IDH1,GNAS,CTNNB1,PTEN,MED12,TP53,PDE11A
Human Phenotype	HP:0003073	Hypoalbuminemia	0.10050000000000001	0.99783393824349231	278.89999999999998	1.4530000000000001	12.36	5	64	PIK3CA,SLC25A13,CTNNB1,TP53,PLCE1
Human Phenotype	HP:0002795	Abnormal respiratory system physiology	0.1016	0.99310629205209955	281.89999999999998	1.46	12.42	20	1199	PIK3CA,PIK3CD,PIK3R1,ACAN,PI4KA,PRKAR1A,SMPD4,AKT1,APOB,DBH,GNAS,CTNNB1,PTEN,NOS1,CREBBP,MED12,EP300,TP53,SDHA,PDE11A
Human Phenotype	HP:0030517	Heteronymous hemianopia	0.1061	0.97428461609865935	294.39999999999998	1.4870000000000001	12.65	3	13	PIK3CA,AKT1,CTNNB1
Human Phenotype	HP:0030521	Bitemporal hemianopia	0.1061	0.97428461609865935	294.39999999999998	1.4870000000000001	12.65	3	13	PIK3CA,AKT1,CTNNB1
Human Phenotype	HP:0032445	Pulmonary cyst	0.1061	0.97428461609865935	294.39999999999998	1.4870000000000001	12.65	3	13	PRKAR1A,AKT1,PTEN
Human Phenotype	HP:0006731	Follicular thyroid carcinoma	0.1061	0.97428461609865935	294.39999999999998	1.4870000000000001	12.65	3	13	PIK3CA,AKT1,PTEN
Human Phenotype	HP:0012505	Enlarged pituitary gland	0.1061	0.97428461609865935	294.39999999999998	1.4870000000000001	12.65	3	13	PIK3CA,AKT1,CTNNB1
Human Phenotype	HP:0002717	Adrenal overactivity	0.1067	0.9718355805755301	296.10000000000002	1.488	12.66	4	34	PRKACA,PRKAR1A,GNAS,PDE11A
Human Phenotype	HP:0012116	Abnormal circulating albumin concentration	0.10829999999999999	0.96537154337467967	300.5	1.496	12.72	5	65	PIK3CA,SLC25A13,CTNNB1,TP53,PLCE1
Human Phenotype	HP:0000137	Abnormality of the ovary	0.1084	0.96497071779763188	300.60000000000002	1.496	12.72	8	205	PIK3CA,PRKAR1A,AKT1,IDH1,GNAS,CTNNB1,PTEN,TP53
Human Phenotype	HP:0002692	Hypoplastic facial bones	0.1103	0.95742448755980947	305.8	1.5069999999999999	12.81	9	265	PIK3CA,PIK3R1,ACAN,PRKACA,PRKAR1A,AKT1,PTEN,CREBBP,MED12
Human Phenotype	HP:0034261	Aplasia/Hypoplasia of facial bones	0.1103	0.95742448755980947	305.8	1.5069999999999999	12.81	9	265	PIK3CA,PIK3R1,ACAN,PRKACA,PRKAR1A,AKT1,PTEN,CREBBP,MED12
Human Phenotype	HP:0001172	Abnormal thumb morphology	0.1108	0.95546023960758908	307.39999999999998	1.5069999999999999	12.82	10	330	PIK3CD,ACAN,SMPD4,SIN3A,GNAS,PTEN,CREBBP,MED12,EP300,DDX6
Human Phenotype	HP:0011014	Abnormal glucose homeostasis	0.1123	0.94962024373854226	311.5	1.5189999999999999	12.92	13	553	FAH,PIK3CA,PIK3R1,PRKACA,PRKAR1A,SMPD4,DBH,PAX6,GNAS,CTNNB1,PTEN,TP53,PDE11A
Human Phenotype	HP:0000998	Hypertrichosis	0.1137	0.94423953531226523	315.3	1.5309999999999999	13.02	10	331	PIK3CD,PRKACA,PRKAR1A,SMPD4,AKT1,GNAS,PTEN,CREBBP,EP300,SDHA
Human Phenotype	HP:0000944	Abnormality of the metaphysis	0.1166	0.93330144957700478	323.39999999999998	1.5509999999999999	13.19	10	332	PIK3CD,ACAN,IDH1,GNAS,PTEN,CREBBP,MED12,EP300,TP53,DDX6
Human Phenotype	HP:0012378	Fatigue	0.1168	0.93255715722361932	324.10000000000002	1.5509999999999999	13.19	9	267	PIK3CA,PIK3R1,PRKAR1A,DBH,GNAS,CTNNB1,TP53,SDHA,PDE11A
Human Phenotype	HP:0003549	Abnormality of connective tissue	0.1173	0.93070198788447078	325.39999999999998	1.5509999999999999	13.19	23	1544	TPO,PIK3CA,PIK3CD,PIK3R1,ACAN,PI4KA,SLC25A13,PRKACA,PRKAR1A,SMPD4,AKT1,APOB,SIN3A,GNAS,CTNNB1,PTEN,CREBBP,MED12,EP300,TP53,SDHA,DDX6,PLCE1
Human Phenotype	HP:0410263	Brain imaging abnormality	0.1174	0.9303319030884043	325.7	1.5509999999999999	13.19	6	106	PIK3CA,AKT1,SIN3A,CTNNB1,CREBBP,EP300
Human Phenotype	HP:0001367	Abnormal joint morphology	0.12520000000000001	0.90239567112558905	347.2	1.645	13.99	22	1435	TPO,PIK3CA,PIK3CD,PIK3R1,ACAN,PI4KA,PRKACA,PRKAR1A,SMPD4,AKT1,APOB,SIN3A,IDH1,GNAS,CTNNB1,PTEN,CREBBP,MED12,EP300,TP53,SDHA,DDX6
Human Phenotype	HP:0008048	Abnormal line of Schwalbe morphology	0.1341	0.8725712221484011	372.1	1.726	14.68	4	36	YAP1,PIK3R1,PAX6,PTEN
Human Phenotype	HP:0006562	Viral hepatitis	0.13439999999999999	0.87160073128219362	372.8	1.726	14.68	3	14	PIK3CA,CTNNB1,TP53
Human Phenotype	HP:0030588	Abnormal visual field test	0.13439999999999999	0.87160073128219362	372.8	1.726	14.68	3	14	PIK3CA,AKT1,CTNNB1
Human Phenotype	HP:0012050	Anasarca	0.13439999999999999	0.87160073128219362	372.8	1.726	14.68	3	14	PIK3CA,CTNNB1,TP53
Human Phenotype	HP:0002639	Budd-Chiari syndrome	0.13439999999999999	0.87160073128219362	372.8	1.726	14.68	3	14	PIK3CA,CTNNB1,TP53
Human Phenotype	HP:0100031	Neoplasm of the thyroid gland	0.14419999999999999	0.84103473961658981	400	1.835	15.61	5	69	PIK3CA,PRKAR1A,AKT1,PTEN,TP53
Human Phenotype	HP:0010566	Hamartoma	0.14419999999999999	0.84103473961658981	400	1.835	15.61	5	69	PIK3CA,AKT1,IDH1,PTEN,SDHA
Human Phenotype	HP:0100728	Germ cell neoplasia	0.14960000000000001	0.82506840647155744	414.9	1.895	16.12	4	37	PIK3CA,AKT1,CTNNB1,TP53
Human Phenotype	HP:0012732	Anorectal anomaly	0.1507	0.82188674768536818	418.1	1.901	16.170000000000002	9	276	PIK3CA,AKT1,SIN3A,CTNNB1,PTEN,MED12,TP53,SDHA,DDX6
Human Phenotype	HP:0011355	Localized skin lesion	0.15229999999999999	0.81730009666395742	422.5	1.9119999999999999	16.260000000000002	15	741	PIK3CA,PIK3R1,PRKAR1A,AKT1,APOB,SIN3A,IDH1,GNAS,CTNNB1,PTEN,CREBBP,MED12,EP300,DDX6,PDE11A
Human Phenotype	HP:0001824	Weight loss	0.15620000000000001	0.80631897045871848	433.4	1.952	16.61	8	216	PIK3CA,PIK3R1,AKT1,CTNNB1,PTEN,NOS1,TP53,SDHA
Human Phenotype	HP:0001128	Trichiasis	0.16400000000000001	0.78515615195230215	454.9	1.9670000000000001	16.73	2	3	CREBBP,EP300
Human Phenotype	HP:0001580	Pigmented micronodular adrenocortical disease	0.16400000000000001	0.78515615195230215	454.9	1.9670000000000001	16.73	2	3	PRKAR1A,PDE11A
Human Phenotype	HP:0008752	Laryngeal cartilage malformation	0.16400000000000001	0.78515615195230215	454.9	1.9670000000000001	16.73	2	3	CREBBP,EP300
Human Phenotype	HP:0000756	Agoraphobia	0.16400000000000001	0.78515615195230215	454.9	1.9670000000000001	16.73	2	3	CREBBP,EP300
Human Phenotype	HP:0010516	Thymus hyperplasia	0.16400000000000001	0.78515615195230215	454.9	1.9670000000000001	16.73	2	3	AKT1,PTEN
Human Phenotype	HP:0005363	Humoral immunodeficiency	0.16400000000000001	0.78515615195230215	454.9	1.9670000000000001	16.73	2	3	CREBBP,EP300
Human Phenotype	HP:0005322	Prominent nasal septum	0.16400000000000001	0.78515615195230215	454.9	1.9670000000000001	16.73	2	3	CREBBP,EP300
Human Phenotype	HP:0012871	Varicocele	0.16400000000000001	0.78515615195230215	454.9	1.9670000000000001	16.73	2	3	AKT1,PTEN
Human Phenotype	HP:0010775	Vascular ring	0.16400000000000001	0.78515615195230215	454.9	1.9670000000000001	16.73	2	3	CREBBP,EP300
Human Phenotype	HP:0001956	Truncal obesity	0.1663	0.77910775078048078	461.3	1.9670000000000001	16.73	4	38	PRKAR1A,GNAS,CREBBP,PDE11A
Human Phenotype	HP:0005595	Generalized hyperkeratosis	0.1671	0.77702355010660862	463.6	1.9670000000000001	16.73	3	15	PIK3CA,AKT1,PTEN
Human Phenotype	HP:0001528	Hemihypertrophy	0.1671	0.77702355010660862	463.6	1.9670000000000001	16.73	3	15	PIK3CA,AKT1,PTEN
Human Phenotype	HP:0002034	Abnormal rectum morphology	0.16739999999999999	0.77624454634275886	464.3	1.9670000000000001	16.73	6	113	PIK3CA,AKT1,CTNNB1,PTEN,TP53,SDHA
Human Phenotype	HP:0010718	Abnormality of habitus	0.16739999999999999	0.77624454634275886	464.3	1.9670000000000001	16.73	6	113	PRKAR1A,AKT1,PTEN,MED12,DDX6,PDE11A
Human Phenotype	HP:0001156	Brachydactyly	0.18329999999999999	0.73683753503778338	508.6	2.137	18.18	13	580	PIK3CA,PIK3CD,PIK3R1,ACAN,PRKAR1A,AKT1,SIN3A,GNAS,PTEN,CREBBP,MED12,EP300,DDX6
Human Phenotype	HP:0011927	Short digit	0.18329999999999999	0.73683753503778338	508.6	2.137	18.18	13	580	PIK3CA,PIK3CD,PIK3R1,ACAN,PRKAR1A,AKT1,SIN3A,GNAS,PTEN,CREBBP,MED12,EP300,DDX6
Human Phenotype	HP:0010741	Pedal edema	0.18429999999999999	0.73447466478092616	511.2	2.1389999999999998	18.190000000000001	4	39	PIK3CA,PRKAR1A,CTNNB1,TP53
Human Phenotype	HP:0031466	Impairment in personality functioning	0.18659999999999999	0.72908836058951887	517.6	2.157	18.34	13	581	PIK3CA,PRKACA,PRKAR1A,AKT1,GNAS,CTNNB1,CREBBP,MED12,EP300,TP53,SDHA,DDX6,PDE11A
Human Phenotype	HP:0002653	Bone pain	0.18859999999999999	0.72445831159869045	523.1	2.1709999999999998	18.46	5	73	PIK3CA,IDH1,GNAS,CTNNB1,TP53
Human Phenotype	HP:0001396	Cholestasis	0.19500000000000001	0.70996538863748193	540.9	2.2349999999999999	19.010000000000002	8	223	TPO,PIK3CA,SLC25A13,PRKAR1A,ABCB11,GNAS,CTNNB1,TP53
Human Phenotype	HP:0000692	Tooth malposition	0.19769999999999999	0.70399333068632775	548.5	2.2570000000000001	19.2	9	286	PIK3R1,PRKACA,PRKAR1A,SIN3A,GNAS,PTEN,CREBBP,MED12,EP300
Human Phenotype	HP:0000270	Delayed cranial suture closure	0.2011	0.69658792940325809	558	2.2770000000000001	19.37	5	74	TPO,CTNNB1,CREBBP,MED12,DDX6
Human Phenotype	HP:0012115	Hepatitis	0.2011	0.69658792940325809	558	2.2770000000000001	19.37	5	74	PIK3CA,PIK3R1,GNAS,CTNNB1,TP53
Human Phenotype	HP:0030532	Visual acuity test abnormality	0.2046	0.68909437062385859	567.6	2.2799999999999998	19.39	3	16	PIK3CA,AKT1,PAX6
Human Phenotype	HP:0012657	Abnormal brain positron emission tomography	0.2046	0.68909437062385859	567.6	2.2799999999999998	19.39	3	16	PIK3CA,AKT1,CTNNB1
Human Phenotype	HP:0012658	Abnormal brain FDG positron emission tomography	0.2046	0.68909437062385859	567.6	2.2799999999999998	19.39	3	16	PIK3CA,AKT1,CTNNB1
Human Phenotype	HP:0005222	Bowel diverticulosis	0.2046	0.68909437062385859	567.6	2.2799999999999998	19.39	3	16	PIK3CA,AKT1,PTEN
Human Phenotype	HP:0007957	Corneal opacity	0.2074	0.68319124794697783	575.29999999999995	2.2919999999999998	19.5	8	225	YAP1,PIK3R1,CHST6,APOB,PAX6,GNAS,CREBBP,EP300
Human Phenotype	HP:0000515	Corneal opacity	0.2074	0.68319124794697783	575.29999999999995	2.2919999999999998	19.5	8	225	YAP1,PIK3R1,CHST6,APOB,PAX6,GNAS,CREBBP,EP300
Human Phenotype	HP:0003330	Abnormal bone structure	0.21329999999999999	0.67100914455057126	591.6	2.3450000000000002	19.940000000000001	14	674	TPO,FAH,PIK3CA,PIK3CD,PRKACA,PRKAR1A,AKT1,IDH1,GNAS,CTNNB1,PTEN,MED12,TP53,PDE11A
Human Phenotype	HP:0003016	Metaphyseal widening	0.21379999999999999	0.66999229912724079	593.20000000000005	2.3450000000000002	19.940000000000001	8	226	PIK3CD,ACAN,GNAS,PTEN,CREBBP,MED12,EP300,DDX6
Human Phenotype	HP:0000819	Diabetes mellitus	0.22839999999999999	0.64130390042618957	633.5	2.4940000000000002	21.21	10	360	PIK3CA,PIK3R1,PRKACA,PRKAR1A,SMPD4,DBH,GNAS,CTNNB1,TP53,PDE11A
Human Phenotype	HP:0001007	Hirsutism	0.2316	0.63526144494460146	642.5	2.52	21.43	7	171	PRKACA,PRKAR1A,AKT1,GNAS,PTEN,CREBBP,EP300
Human Phenotype	HP:0033019	Male reproductive system neoplasm	0.24679999999999999	0.60765484463879593	684.6	2.6739999999999999	22.74	4	42	PRKAR1A,AKT1,PTEN,TP53
Human Phenotype	HP:0000952	Jaundice	0.26719999999999999	0.5731635461964919	741.2	2.8839999999999999	24.53	7	175	TPO,PIK3CA,SLC25A13,PRKAR1A,ABCB11,CTNNB1,TP53
Human Phenotype	HP:0000002	Abnormality of body height	0.2888	0.53940281110239852	801.2	3.0880000000000001	26.26	20	1287	PIK3CA,PIK3R1,ACAN,PRKACA,PRKAR1A,ABCB11,SMPD4,AKT1,SIN3A,IDH1,GNAS,CTNNB1,PTEN,CREBBP,MED12,EP300,TP53,SDHA,DDX6,PDE11A
Human Phenotype	HP:0000969	Edema	0.29499999999999998	0.53017798402183702	818.3	3.0880000000000001	26.26	11	446	TPO,PIK3CA,PIK3CD,ACAN,SLC25A13,PRKAR1A,AKT1,CTNNB1,PTEN,TP53,PLCE1
Human Phenotype	HP:0100523	Liver abscess	0.29509999999999997	0.53003079050004054	818.5	3.0880000000000001	26.26	3	18	PIK3CA,CTNNB1,TP53
Human Phenotype	HP:0004390	Hamartomatous polyposis	0.29509999999999997	0.53003079050004054	818.5	3.0880000000000001	26.26	3	18	PIK3CA,AKT1,PTEN
Human Phenotype	HP:0009594	Retinal hamartoma	0.29509999999999997	0.53003079050004054	818.5	3.0880000000000001	26.26	3	18	AKT1,PTEN,SDHA
Human Phenotype	HP:0003528	Elevated calcitonin	0.29509999999999997	0.53003079050004054	818.5	3.0880000000000001	26.26	3	18	PRKAR1A,GNAS,SDHA
Human Phenotype	HP:0001065	Striae distensae	0.29509999999999997	0.53003079050004054	818.5	3.0880000000000001	26.26	3	18	PRKAR1A,GNAS,PDE11A
Human Phenotype	HP:0009836	Broad distal phalanx of finger	0.29509999999999997	0.53003079050004054	818.5	3.0880000000000001	26.26	3	18	GNAS,CREBBP,EP300
Human Phenotype	HP:0100740	Embryotoxon	0.29609999999999997	0.5285615926107009	821.4	3.0880000000000001	26.26	4	44	YAP1,PIK3R1,APOB,PAX6
Human Phenotype	HP:0002080	Intention tremor	0.30790000000000001	0.51159031109680186	854.2	3.1989999999999998	27.21	5	81	PIK3CA,PIK3CD,AKT1,CTNNB1,PTEN
Human Phenotype	HP:0040069	Abnormal lower limb bone morphology	0.31509999999999999	0.50155159682600037	874	3.2610000000000001	27.74	14	699	TPO,PIK3CA,PIK3CD,ACAN,PRKAR1A,SMPD4,AKT1,GNAS,PTEN,CREBBP,ARSI,EP300,TP53,DDX6
Human Phenotype	HP:0001028	Hemangioma	0.31719999999999998	0.49866682135443385	879.8	3.2709999999999999	27.82	6	127	PIK3CA,AKT1,IDH1,PTEN,CREBBP,SDHA
Human Phenotype	HP:0009803	Short phalanx of finger	0.32119999999999999	0.49322446339335668	890.9	3.2810000000000001	27.91	9	305	PIK3CD,ACAN,PRKAR1A,GNAS,PTEN,CREBBP,MED12,EP300,DDX6
Human Phenotype	HP:0000849	Adrenocortical abnormality	0.32319999999999999	0.49052864789745149	896.7	3.2810000000000001	27.91	4	45	PRKACA,PRKAR1A,GNAS,PDE11A
Human Phenotype	HP:0100521	Neoplasm of the thymus	0.32640000000000002	0.48624984991817644	905.5	3.2810000000000001	27.91	2	4	AKT1,PTEN
Human Phenotype	HP:0011087	Talon cusp	0.32640000000000002	0.48624984991817644	905.5	3.2810000000000001	27.91	2	4	CREBBP,EP300
Human Phenotype	HP:0006200	Widened distal phalanges	0.32640000000000002	0.48624984991817644	905.5	3.2810000000000001	27.91	2	4	CREBBP,EP300
Human Phenotype	HP:0003231	Hypertyrosinemia	0.32640000000000002	0.48624984991817644	905.5	3.2810000000000001	27.91	2	4	FAH,SLC25A13
Human Phenotype	HP:0000538	Pseudopapilledema	0.32640000000000002	0.48624984991817644	905.5	3.2810000000000001	27.91	2	4	PAX6,PTEN
Human Phenotype	HP:0011029	Internal hemorrhage	0.33229999999999998	0.47846965872128899	921.8	3.3279999999999998	28.3	8	241	FAH,PIK3CA,SLC25A13,AKT1,CTNNB1,PTEN,TP53,SDHA
Human Phenotype	HP:0002605	Hepatic necrosis	0.34860000000000002	0.45767261722602559	967	3.4780000000000002	29.58	3	19	PIK3CA,CTNNB1,TP53
Human Phenotype	HP:0011751	Abnormality of the posterior pituitary	0.35210000000000002	0.45333397492981575	976.8	3.5009999999999999	29.78	4	46	PIK3CA,PI4KA,AKT1,CTNNB1
Human Phenotype	HP:0030972	Abnormal systemic blood pressure	0.35510000000000003	0.4496493276983845	985	3.5179999999999998	29.92	10	380	PIK3CA,PRKACA,PRKAR1A,APOB,DBH,GNAS,CTNNB1,TP53,SDHA,PDE11A
Human Phenotype	HP:0010995	Abnormal circulating dicarboxylic acid concentration	0.3599	0.4438181533470888	998.5	3.5409999999999999	30.11	6	130	TPO,PIK3CA,SLC25A13,ABCB11,CTNNB1,TP53
Human Phenotype	HP:0100742	Vascular neoplasm	0.3599	0.4438181533470888	998.5	3.5409999999999999	30.11	6	130	PIK3CA,AKT1,IDH1,PTEN,CREBBP,SDHA
Human Phenotype	HP:0010055	Broad hallux	0.38569999999999999	0.41375036113395813	1000	3.7669999999999999	32.04	5	85	ACAN,CREBBP,MED12,EP300,DDX6
Human Phenotype	HP:0001541	Ascites	0.38569999999999999	0.41375036113395813	1000	3.7669999999999999	32.04	5	85	FAH,PIK3CA,PRKAR1A,CTNNB1,TP53
Human Phenotype	HP:0011013	Abnormal circulating carbohydrate concentration	0.40639999999999998	0.39104630072413715	1000	3.9159999999999999	33.31	14	716	FAH,PIK3CA,PIK3R1,SLC25A13,PRKACA,PRKAR1A,SMPD4,DBH,PAX6,GNAS,CTNNB1,PTEN,TP53,PDE11A
Human Phenotype	HP:0000615	Abnormal pupil morphology	0.4073	0.39008558991400233	1000	3.9159999999999999	33.31	5	86	PIK3R1,SIN3A,PAX6,PTEN,DDX6
Human Phenotype	HP:0008202	Reduced circulating prolactin concentration	0.40799999999999997	0.38933983691012009	1000	3.9159999999999999	33.31	3	20	PIK3CA,AKT1,GNAS
Human Phenotype	HP:0012032	Lipoma	0.40799999999999997	0.38933983691012009	1000	3.9159999999999999	33.31	3	20	PIK3CA,AKT1,PTEN
Human Phenotype	HP:0009720	Adenoma sebaceum	0.40799999999999997	0.38933983691012009	1000	3.9159999999999999	33.31	3	20	PIK3CA,AKT1,PTEN
Human Phenotype	HP:0000147	Polycystic ovaries	0.41539999999999999	0.38153350780091971	1000	3.9729999999999999	33.79	4	48	PIK3CA,PRKAR1A,AKT1,PTEN
Human Phenotype	HP:0011747	Abnormality of the anterior pituitary	0.42609999999999998	0.37048846579954681	1000	4.0620000000000003	34.549999999999997	8	250	TPO,PIK3CA,PRKAR1A,AKT1,SIN3A,IDH1,GNAS,CTNNB1
Human Phenotype	HP:0000611	Choroid coloboma	0.44990000000000002	0.34688400683443316	1000	4.2590000000000003	36.229999999999997	4	49	YAP1,AKT1,PAX6,PTEN
Human Phenotype	HP:0000567	Chorioretinal coloboma	0.44990000000000002	0.34688400683443316	1000	4.2590000000000003	36.229999999999997	4	49	YAP1,AKT1,PAX6,PTEN
Human Phenotype	HP:0030186	Kinetic tremor	0.45319999999999999	0.3437100988086404	1000	4.2610000000000001	36.25	5	88	PIK3CA,PIK3CD,AKT1,CTNNB1,PTEN
Human Phenotype	HP:0002703	Abnormality of skull ossification	0.45319999999999999	0.3437100988086404	1000	4.2610000000000001	36.25	5	88	PIK3CA,PRKAR1A,AKT1,GNAS,PTEN
Human Phenotype	HP:0001394	Cirrhosis	0.45900000000000002	0.33818731446273875	1000	4.2869999999999999	36.47	6	136	FAH,PIK3CA,SLC25A13,ABCB11,CTNNB1,TP53
Human Phenotype	HP:0009767	Aplasia/Hypoplasia of the phalanges of the hand	0.45900000000000002	0.33818731446273875	1000	4.2869999999999999	36.47	9	320	PIK3CD,ACAN,PRKAR1A,GNAS,PTEN,CREBBP,MED12,EP300,DDX6
Human Phenotype	HP:0002835	Aspiration	0.47349999999999998	0.32468001666070778	1000	4.3639999999999999	37.119999999999997	3	21	PI4KA,CREBBP,EP300
Human Phenotype	HP:0003739	Myoclonic spasms	0.47349999999999998	0.32468001666070778	1000	4.3639999999999999	37.119999999999997	3	21	PIK3CA,AKT1,GNAS
Human Phenotype	HP:0030846	Abnormality of venous physiology	0.47349999999999998	0.32468001666070778	1000	4.3639999999999999	37.119999999999997	3	21	PIK3CA,CTNNB1,TP53
Human Phenotype	HP:0001413	Micronodular cirrhosis	0.47349999999999998	0.32468001666070778	1000	4.3639999999999999	37.119999999999997	3	21	PIK3CA,CTNNB1,TP53
Human Phenotype	HP:0001823	Low weight	0.4753	0.3230321857052415	1000	4.3659999999999997	37.14	10	394	PIK3CA,PIK3R1,PRKAR1A,AKT1,SIN3A,CTNNB1,PTEN,NOS1,TP53,SDHA
Human Phenotype	HP:0003072	Hypercalcemia	0.4864	0.3130064337353215	1000	4.4530000000000003	37.869999999999997	4	50	PIK3CA,CTNNB1,TP53,SDHA
Human Phenotype	HP:0000160	Narrow mouth	0.51739999999999997	0.28617357561947543	1000	4.7060000000000004	40.03	7	195	PIK3CA,AKT1,SIN3A,PTEN,CREBBP,MED12,DDX6
Human Phenotype	HP:0000130	Abnormality of the uterus	0.51739999999999997	0.28617357561947543	1000	4.7060000000000004	40.03	7	195	PIK3CA,PRKAR1A,AKT1,CTNNB1,PTEN,CREBBP,EP300
Human Phenotype	HP:0002143	Abnormality of the spinal cord	0.54069999999999996	0.2670436304243754	1000	4.7880000000000003	40.729999999999997	8	259	PIK3CA,AKT1,SIN3A,GNAS,CTNNB1,PTEN,CREBBP,EP300
Human Phenotype	HP:0010917	Abnormal circulating tyrosine concentration	0.54149999999999998	0.26640153903866087	1000	4.7880000000000003	40.729999999999997	2	5	FAH,SLC25A13
Human Phenotype	HP:0031014	Arteria lusoria	0.54149999999999998	0.26640153903866087	1000	4.7880000000000003	40.729999999999997	2	5	PIK3CD,DDX6
Human Phenotype	HP:0007483	Depigmentation/hyperpigmentation of skin	0.54149999999999998	0.26640153903866087	1000	4.7880000000000003	40.729999999999997	2	5	AKT1,PTEN
Human Phenotype	HP:0040022	Clinodactyly of the 2nd finger	0.54149999999999998	0.26640153903866087	1000	4.7880000000000003	40.729999999999997	2	5	PIK3CD,MED12
Human Phenotype	HP:0007086	Social and occupational deterioration	0.54149999999999998	0.26640153903866087	1000	4.7880000000000003	40.729999999999997	2	5	CREBBP,EP300
Human Phenotype	HP:0033777	Supernumerary cusp	0.54149999999999998	0.26640153903866087	1000	4.7880000000000003	40.729999999999997	2	5	CREBBP,EP300
Human Phenotype	HP:0005490	Postnatal macrocephaly	0.54149999999999998	0.26640153903866087	1000	4.7880000000000003	40.729999999999997	2	5	PTEN,MED12
Human Phenotype	HP:0003396	Syringomyelia	0.5454	0.26328486639438892	1000	4.7880000000000003	40.729999999999997	3	22	CTNNB1,CREBBP,EP300
Human Phenotype	HP:0003416	Spinal canal stenosis	0.5454	0.26328486639438892	1000	4.7880000000000003	40.729999999999997	3	22	PRKAR1A,AKT1,PTEN
Human Phenotype	HP:0010615	Angiofibromas	0.5454	0.26328486639438892	1000	4.7880000000000003	40.729999999999997	3	22	PIK3CA,AKT1,PTEN
Human Phenotype	HP:0011458	Abdominal symptom	0.55020000000000002	0.25947941394633528	1000	4.8150000000000004	40.950000000000003	21	1459	TPO,PIK3CA,PIK3CD,PIK3R1,PI4KA,SLC25A13,ABCB11,AKT1,DBH,SIN3A,GNAS,CTNNB1,PTEN,LCT,NOS1,CREBBP,MED12,EP300,TP53,SDHA,DDX6
Human Phenotype	HP:0000709	Psychosis	0.55659999999999998	0.25445679800197585	1000	4.84	41.17	5	92	SLC25A13,PRKAR1A,GNAS,MED12,PDE11A
Human Phenotype	HP:0001837	Broad toe	0.55659999999999998	0.25445679800197585	1000	4.84	41.17	5	92	ACAN,CREBBP,MED12,EP300,DDX6
Human Phenotype	HP:0032263	Increased blood pressure	0.57579999999999998	0.23972833945793681	1000	4.96	42.19	9	330	PIK3CA,PRKACA,PRKAR1A,APOB,GNAS,CTNNB1,TP53,SDHA,PDE11A
Human Phenotype	HP:0000927	Abnormality of skeletal maturation	0.57579999999999998	0.23972833945793681	1000	4.96	42.19	9	330	PIK3R1,ACAN,PRKAR1A,SIN3A,GNAS,PTEN,CREBBP,TP53,DDX6
Human Phenotype	HP:0000822	Hypertension	0.57579999999999998	0.23972833945793681	1000	4.96	42.19	9	330	PIK3CA,PRKACA,PRKAR1A,APOB,GNAS,CTNNB1,TP53,SDHA,PDE11A
Human Phenotype	HP:0000830	Anterior hypopituitarism	0.60029999999999994	0.22163165664412621	1000	5.1529999999999996	43.83	6	143	PIK3CA,PRKAR1A,AKT1,SIN3A,GNAS,CTNNB1
Human Phenotype	HP:0040065	Abnormal morphology of bones of the upper limbs	0.60189999999999999	0.2204756566752101	1000	5.1529999999999996	43.83	9	332	PIK3CD,ACAN,PRKAR1A,GNAS,PTEN,CREBBP,MED12,EP300,DDX6
Human Phenotype	HP:0001388	Joint laxity	0.62109999999999999	0.20683847075444928	1000	5.3010000000000002	45.09	7	201	PIK3CA,PIK3R1,ACAN,SIN3A,CREBBP,MED12,EP300
Human Phenotype	HP:0000319	Smooth philtrum	0.62290000000000001	0.20558166912585901	1000	5.3010000000000002	45.09	6	144	PIK3CA,SMPD4,SIN3A,CTNNB1,MED12,DDX6
Human Phenotype	HP:0030956	Abnormality of cardiovascular system electrophysiology	0.64039999999999997	0.1935486767527379	1000	5.4329999999999998	46.21	10	409	TPO,PIK3CA,AKT1,APOB,DBH,GNAS,PTEN,CREBBP,EP300,SDHA
Human Phenotype	HP:0000194	Open mouth	0.64510000000000001	0.19037295810595026	1000	5.4560000000000004	46.41	5	95	PRKAR1A,AKT1,SIN3A,PTEN,MED12
Human Phenotype	HP:0100667	Brachydactyly (hand)	0.65290000000000004	0.18515333139553669	1000	5.5049999999999999	46.82	10	410	PIK3CD,ACAN,PRKAR1A,SIN3A,GNAS,PTEN,CREBBP,MED12,EP300,DDX6
Human Phenotype	HP:0040075	Hypopituitarism	0.67030000000000001	0.17373078060627378	1000	5.6260000000000003	47.85	6	146	PIK3CA,PRKAR1A,AKT1,SIN3A,GNAS,CTNNB1
Human Phenotype	HP:0001291	Abnormal cranial nerve morphology	0.67130000000000001	0.17308335281507956	1000	5.6260000000000003	47.85	9	337	PIK3CA,PIK3CD,PI4KA,PRKAR1A,AKT1,IDH1,CTNNB1,PTEN,SDHA
Human Phenotype	HP:0004377	Hematological neoplasm	0.68600000000000005	0.16367588429324828	1000	5.7149999999999999	48.61	9	338	PIK3CA,PIK3R1,AKT1,NUP214,IDH1,PTEN,CREBBP,TP53,SDHA
Human Phenotype	HP:0000820	Abnormality of the thyroid gland	0.68600000000000005	0.16367588429324828	1000	5.7149999999999999	48.61	9	338	TPO,PIK3CA,PRKAR1A,AKT1,IDH1,GNAS,CTNNB1,PTEN,TP53
Human Phenotype	HP:0011025	Abnormal cardiovascular system physiology	0.70030000000000003	0.15471587365200848	1000	5.8049999999999997	49.38	19	1259	TPO,FAH,PIK3CA,SLC25A13,PRKACA,PRKAR1A,AKT1,APOB,DBH,GNAS,CTNNB1,PTEN,CREBBP,MED12,EP300,TP53,SDHA,DDX6,PDE11A
Human Phenotype	HP:0005293	Venous insufficiency	0.70120000000000005	0.15415809257824264	1000	5.8049999999999997	49.38	4	55	PIK3CA,CTNNB1,PTEN,TP53
Human Phenotype	HP:0100559	Lower limb asymmetry	0.70950000000000002	0.14904760020650717	1000	5.8049999999999997	49.38	3	24	PIK3CA,AKT1,PTEN
Human Phenotype	HP:0012439	Abnormal biliary tract physiology	0.70950000000000002	0.14904760020650717	1000	5.8049999999999997	49.38	3	24	PIK3CA,CTNNB1,TP53
Human Phenotype	HP:0001067	Neurofibromas	0.70950000000000002	0.14904760020650717	1000	5.8049999999999997	49.38	3	24	PIK3CA,AKT1,SDHA
Human Phenotype	HP:0012114	Endometrial carcinoma	0.70950000000000002	0.14904760020650717	1000	5.8049999999999997	49.38	3	24	PIK3CA,AKT1,PTEN
Human Phenotype	HP:0000098	Tall stature	0.71970000000000001	0.14284849731250693	1000	5.8609999999999998	49.85	7	206	PIK3CA,PRKAR1A,AKT1,PTEN,MED12,DDX6,PDE11A
Human Phenotype	HP:0004363	Abnormal circulating calcium concentration	0.72040000000000004	0.14242629585250427	1000	5.8609999999999998	49.85	6	148	PIK3CA,PRKAR1A,GNAS,CTNNB1,TP53,SDHA
Human Phenotype	HP:0000008	Abnormal morphology of female internal genitalia	0.73939999999999995	0.13112055376291204	1000	5.9980000000000002	51.01	11	496	PIK3CA,SLC25A13,PRKAR1A,AKT1,IDH1,GNAS,CTNNB1,PTEN,CREBBP,EP300,TP53
Human Phenotype	HP:0032180	Abnormal circulating metabolite concentration	0.74250000000000005	0.12930354201075001	1000	6.0049999999999999	51.07	21	1489	TPO,FAH,PIK3CA,PIK3R1,SLC25A13,PRKACA,PRKAR1A,ABCB11,SMPD4,AKT1,APOB,DBH,PAX6,GNAS,CTNNB1,PTEN,NOS1,TP53,SDHA,PLCE1,PDE11A
Human Phenotype	HP:0100007	Neoplasm of the peripheral nervous system	0.751	0.12436006299583161	1000	6.056	51.51	4	56	PIK3CA,PRKAR1A,AKT1,SDHA
Human Phenotype	HP:0002659	Increased susceptibility to fractures	0.76239999999999997	0.11781711236973003	1000	6.12	52.05	7	208	PRKAR1A,IDH1,GNAS,CTNNB1,PTEN,TP53,PDE11A
Human Phenotype	HP:0040066	Abnormal morphology of bones of the lower limbs	0.76329999999999998	0.1173047376184029	1000	6.12	52.05	9	343	TPO,PIK3CD,ACAN,PRKAR1A,GNAS,CREBBP,EP300,TP53,DDX6
Human Phenotype	HP:0000525	Abnormality iris morphology	0.79159999999999997	0.10149421446564136	1000	6.3280000000000003	53.83	11	500	PIK3CA,YAP1,PIK3R1,PRKAR1A,AKT1,SIN3A,PAX6,CTNNB1,PTEN,SDHA,DDX6
Human Phenotype	HP:0030126	Abnormality of the endometrium	0.80200000000000005	9.5825631715836468E-2	1000	6.3390000000000004	53.91	3	25	PIK3CA,AKT1,PTEN
Human Phenotype	HP:0200114	Metabolic alkalosis	0.80200000000000005	9.5825631715836468E-2	1000	6.3390000000000004	53.91	3	25	PIK3CA,CTNNB1,TP53
Human Phenotype	HP:0009765	Low hanging columella	0.80200000000000005	9.5825631715836468E-2	1000	6.3390000000000004	53.91	3	25	CTNNB1,CREBBP,EP300
Human Phenotype	HP:0000579	Nasolacrimal duct obstruction	0.80200000000000005	9.5825631715836468E-2	1000	6.3390000000000004	53.91	3	25	PIK3CD,CREBBP,EP300
Human Phenotype	HP:0001140	Limbal dermoid	0.80840000000000001	9.2373695156733618E-2	1000	6.3520000000000003	54.03	2	6	AKT1,PTEN
Human Phenotype	HP:0007818	Central heterochromia	0.80840000000000001	9.2373695156733618E-2	1000	6.3520000000000003	54.03	2	6	AKT1,PTEN
Human Phenotype	HP:0040070	Abnormal upper limb bone morphology	0.81989999999999996	8.6239113587676899E-2	1000	6.4249999999999998	54.64	10	422	PIK3CD,ACAN,PRKAR1A,AKT1,GNAS,PTEN,CREBBP,MED12,EP300,DDX6
Human Phenotype	HP:0100871	Abnormality of the palm	0.83530000000000004	7.8157518594142036E-2	1000	6.52	55.45	10	423	PIK3CA,PIK3R1,PRKAR1A,SMPD4,AKT1,SIN3A,PTEN,CREBBP,MED12,SDHA
Human Phenotype	HP:0009115	Aplasia/hypoplasia involving the skeleton	0.8367	7.7430231014287698E-2	1000	6.52	55.45	17	1063	PIK3CA,PIK3CD,PIK3R1,ACAN,PI4KA,PRKACA,PRKAR1A,AKT1,SIN3A,IDH1,GNAS,PTEN,CREBBP,ARSI,MED12,EP300,DDX6
Human Phenotype	HP:0000311	Round face	0.85360000000000003	6.8745593583586506E-2	1000	6.577	55.94	5	101	PRKAR1A,AKT1,GNAS,PTEN,PDE11A
Human Phenotype	HP:0003117	Abnormal circulating hormone concentration	0.85509999999999997	6.7983093565798694E-2	1000	6.577	55.94	12	589	TPO,PIK3CA,PRKACA,PRKAR1A,AKT1,DBH,SIN3A,GNAS,CTNNB1,PTEN,SDHA,PDE11A
Human Phenotype	HP:0004418	Thrombophlebitis	0.85829999999999995	6.6360887475074945E-2	1000	6.577	55.94	4	58	PRKAR1A,AKT1,IDH1,PTEN
Human Phenotype	HP:0002672	Gastrointestinal carcinoma	0.85829999999999995	6.6360887475074945E-2	1000	6.577	55.94	4	58	PIK3CA,AKT1,CTNNB1,EP300
Human Phenotype	HP:0006749	Malignant gastrointestinal tract tumors	0.85829999999999995	6.6360887475074945E-2	1000	6.577	55.94	4	58	PIK3CA,AKT1,CTNNB1,EP300
Human Phenotype	HP:0004936	Venous thrombosis	0.85829999999999995	6.6360887475074945E-2	1000	6.577	55.94	4	58	PRKAR1A,AKT1,IDH1,PTEN
Human Phenotype	HP:0004298	Abnormality of the abdominal wall	0.88290000000000002	5.4088483180726607E-2	1000	6.7279999999999998	57.23	10	426	TPO,FAH,PIK3CD,PIK3R1,SIN3A,CTNNB1,PTEN,CREBBP,MED12,DDX6
Human Phenotype	HP:0000009	Functional abnormality of the bladder	0.88290000000000002	5.4088483180726607E-2	1000	6.7279999999999998	57.23	10	426	PIK3CA,PIK3CD,SLC25A13,AKT1,DBH,PAX6,CREBBP,EP300,SDHA,DDX6
Human Phenotype	HP:0010051	Deviation of the hallux	0.89270000000000005	4.9294465226138826E-2	1000	6.7839999999999998	57.7	5	102	AKT1,PTEN,CREBBP,EP300,DDX6
Human Phenotype	HP:0001048	Cavernous hemangioma	0.90200000000000002	4.4793462458058257E-2	1000	6.8360000000000003	58.15	3	26	PIK3CA,AKT1,PTEN
Human Phenotype	HP:0002002	Deep philtrum	0.91579999999999995	3.8199360808321481E-2	1000	6.9219999999999997	58.87	4	59	SMPD4,CREBBP,MED12,EP300
Human Phenotype	HP:0000689	Dental malocclusion	0.97489999999999999	1.1039929609661969E-2	1000	7.3490000000000002	62.51	5	104	PIK3R1,PRKAR1A,GNAS,CREBBP,EP300
Human Phenotype	HP:0010927	Abnormal blood inorganic cation concentration	0.98309999999999997	7.4023038979617638E-3	1000	7.39	62.86	6	157	PIK3CA,PRKAR1A,GNAS,CTNNB1,TP53,SDHA
Human Phenotype	HP:0002893	Pituitary adenoma	1.0089999999999999	-3.8911662369104775E-3	1000	7.548	64.2	3	27	PRKAR1A,IDH1,GNAS
Human Phenotype	HP:0012126	Stomach cancer	1.0089999999999999	-3.8911662369104775E-3	1000	7.548	64.2	3	27	PIK3CA,PRKAR1A,TP53
Human Phenotype	HP:0002861	Melanoma	1.0389999999999999	-1.6615547557177382E-2	1000	7.7050000000000001	65.540000000000006	4	61	PIK3CA,AKT1,PTEN,TP53
Human Phenotype	HP:0005616	Accelerated skeletal maturation	1.0389999999999999	-1.6615547557177382E-2	1000	7.7050000000000001	65.540000000000006	4	61	ACAN,PRKAR1A,GNAS,DDX6
Human Phenotype	HP:0004325	Decreased body weight	1.0389999999999999	-1.6615547557177382E-2	1000	7.7050000000000001	65.540000000000006	19	1297	FAH,PIK3CA,PIK3R1,SLC25A13,PRKAR1A,ABCB11,AKT1,SIN3A,GNAS,CTNNB1,PTEN,NOS1,CREBBP,MED12,EP300,TP53,SDHA,DDX6,PDE11A
Human Phenotype	HP:0100836	Malignant neoplasm of the central nervous system	1.105	-4.3362278021129498E-2	1000	8.1489999999999991	69.31	4	62	PIK3CA,IDH1,CTNNB1,TP53
Human Phenotype	HP:0000995	Melanocytic nevus	1.105	-4.3362278021129498E-2	1000	8.1489999999999991	69.31	4	62	PIK3CA,PRKAR1A,AKT1,PTEN
Human Phenotype	HP:0007430	Generalized edema	1.125	-5.1152522447381291E-2	1000	8.1790000000000003	69.569999999999993	3	28	PIK3CA,CTNNB1,TP53
Human Phenotype	HP:0030148	Heart murmur	1.125	-5.1152522447381291E-2	1000	8.1790000000000003	69.569999999999993	3	28	PRKAR1A,APOB,DDX6
Human Phenotype	HP:0000553	Abnormal uvea morphology	1.1259999999999999	-5.1538390515327381E-2	1000	8.1790000000000003	69.569999999999993	13	697	PIK3CA,YAP1,PIK3R1,PRKAR1A,AKT1,SIN3A,PAX6,CTNNB1,TEAD1,PTEN,CREBBP,SDHA,DDX6
Human Phenotype	HP:0007899	Retinal nonattachment	1.1259999999999999	-5.1538390515327381E-2	1000	8.1790000000000003	69.569999999999993	2	7	AKT1,PTEN
Human Phenotype	HP:0010562	Keloids	1.1259999999999999	-5.1538390515327381E-2	1000	8.1790000000000003	69.569999999999993	2	7	CREBBP,EP300
Human Phenotype	HP:0003235	Hypermethioninemia	1.1259999999999999	-5.1538390515327381E-2	1000	8.1790000000000003	69.569999999999993	2	7	FAH,SLC25A13
Human Phenotype	HP:0011354	Generalized abnormality of skin	1.1499999999999999	-6.069784035361165E-2	1000	8.3079999999999998	70.67	24	1899	TPO,PIK3CA,PIK3CD,PIK3R1,SLC25A13,PRKACA,PRKAR1A,ABCB11,SMPD4,AKT1,APOB,SIN3A,PAX6,IDH1,GNAS,CTNNB1,PTEN,CREBBP,MED12,EP300,TP53,SDHA,DDX6,PDE11A
Human Phenotype	HP:0011121	Abnormality of skin morphology	1.1499999999999999	-6.069784035361165E-2	1000	8.3079999999999998	70.67	24	1899	TPO,PIK3CA,PIK3CD,PIK3R1,SLC25A13,PRKACA,PRKAR1A,ABCB11,SMPD4,AKT1,APOB,SIN3A,PAX6,IDH1,GNAS,CTNNB1,PTEN,CREBBP,MED12,EP300,TP53,SDHA,DDX6,PDE11A
Human Phenotype	HP:0004328	Abnormal anterior eye segment morphology	1.1639999999999999	-6.5952980313869647E-2	1000	8.3859999999999992	71.319999999999993	18	1199	PIK3CA,YAP1,PIK3R1,SLC25A13,PRKAR1A,CHST6,AKT1,APOB,SIN3A,PAX6,GNAS,CTNNB1,TEAD1,PTEN,CREBBP,EP300,SDHA,DDX6
Human Phenotype	HP:0001001	Abnormality of subcutaneous fat tissue	1.173	-6.9298012115529259E-2	1000	8.43	71.7	4	63	PIK3CA,PRKACA,AKT1,PTEN
Human Phenotype	HP:0000589	Coloboma	1.1819999999999999	-7.2617476545236537E-2	1000	8.4740000000000002	72.069999999999993	7	224	YAP1,AKT1,SIN3A,PAX6,PTEN,CREBBP,EP300
Human Phenotype	HP:0000824	Decreased response to growth hormone stimulation test	1.2050000000000001	-8.098704691088722E-2	1000	8.6159999999999997	73.290000000000006	5	109	PIK3CA,PRKAR1A,AKT1,SIN3A,GNAS
Human Phenotype	HP:0000422	Abnormal nasal bridge morphology	1.2270000000000001	-8.8844562727004278E-2	1000	8.7509999999999994	74.430000000000007	15	894	TPO,PIK3CA,PIK3CD,PIK3R1,ACAN,PRKAR1A,SMPD4,AKT1,SIN3A,GNAS,PTEN,CREBBP,MED12,EP300,DDX6
Human Phenotype	HP:0002345	Action tremor	1.234	-9.131515969722287E-2	1000	8.7789999999999999	74.67	6	164	PIK3CA,PIK3CD,AKT1,PAX6,CTNNB1,PTEN
Human Phenotype	HP:0025269	Panic attack	1.2450000000000001	-9.5169351431755186E-2	1000	8.8070000000000004	74.91	4	64	CREBBP,EP300,SDHA,DDX6
Human Phenotype	HP:0033052	Psychogenic non-epileptic seizure	1.2450000000000001	-9.5169351431755186E-2	1000	8.8070000000000004	74.91	4	64	CREBBP,EP300,SDHA,DDX6
Human Phenotype	HP:0031657	Abnormal heart sound	1.248	-9.6214585346405188E-2	1000	8.81	74.930000000000007	3	29	PRKAR1A,APOB,DDX6
Human Phenotype	HP:0010936	Abnormality of the lower urinary tract	1.2549999999999999	-9.864372581705691E-2	1000	8.8190000000000008	75.010000000000005	13	705	PIK3CA,PIK3CD,SLC25A13,PRKAR1A,AKT1,DBH,SIN3A,PAX6,CREBBP,MED12,EP300,SDHA,DDX6
Human Phenotype	HP:0002239	Gastrointestinal hemorrhage	1.256	-9.8989639401177318E-2	1000	8.8190000000000008	75.010000000000005	5	110	FAH,SLC25A13,CTNNB1,PTEN,SDHA
Human Phenotype	HP:0100713	Abnormality of the tubular bones	1.2909999999999999	-0.11092624226642028	1000	9.0190000000000001	76.709999999999994	11	530	PIK3CD,ACAN,PRKACA,PRKAR1A,AKT1,GNAS,PTEN,CREBBP,MED12,EP300,DDX6
Human Phenotype	HP:0100714	Abnormality of the long tubular bones	1.2909999999999999	-0.11092624226642028	1000	9.0190000000000001	76.709999999999994	11	530	PIK3CD,ACAN,PRKACA,PRKAR1A,AKT1,GNAS,PTEN,CREBBP,MED12,EP300,DDX6
Human Phenotype	HP:0000844	Growth hormone and pituitary abnormality	1.3109999999999999	-0.11760269169008426	1000	9.1170000000000009	77.540000000000006	7	228	TPO,PIK3CA,PRKAR1A,AKT1,SIN3A,GNAS,CTNNB1
Human Phenotype	HP:0000838	Abnormality of the pituitary gland	1.3109999999999999	-0.11760269169008426	1000	9.1170000000000009	77.540000000000006	7	228	TPO,PIK3CA,PRKAR1A,AKT1,SIN3A,GNAS,CTNNB1
Human Phenotype	HP:0010609	Skin tags	1.319	-0.12024479554636527	1000	9.1479999999999997	77.81	4	65	PIK3CA,AKT1,PTEN,MED12
Human Phenotype	HP:0001005	Dermatological manifestations of systemic disorders	1.333	-0.1248301494138592	1000	9.2240000000000002	78.459999999999994	8	297	TPO,PIK3CA,SLC25A13,PRKAR1A,ABCB11,CTNNB1,PTEN,TP53
Human Phenotype	HP:0002624	Abnormal venous morphology	1.345	-0.12872228433842678	1000	9.2829999999999995	78.959999999999994	7	229	PIK3CA,PRKAR1A,AKT1,IDH1,CTNNB1,PTEN,TP53
Human Phenotype	HP:0025032	Abnormality of digestive system physiology	1.3779999999999999	-0.13924921757160696	1000	9.4489999999999998	80.37	23	1795	TPO,FAH,PIK3CA,PIK3CD,PIK3R1,PI4KA,SLC25A13,ABCB11,AKT1,DBH,SIN3A,IDH1,GNAS,CTNNB1,PTEN,LCT,NOS1,CREBBP,MED12,EP300,TP53,SDHA,DDX6
Human Phenotype	HP:0100561	Spinal cord lesion	1.38	-0.13987908640123647	1000	9.4489999999999998	80.37	3	30	CTNNB1,CREBBP,EP300
Human Phenotype	HP:0009617	Abnormality of the distal phalanx of the thumb	1.38	-0.13987908640123647	1000	9.4489999999999998	80.37	3	30	PIK3CD,GNAS,CREBBP
Human Phenotype	HP:0001519	Disproportionate tall stature	1.397	-0.14519640611418191	1000	9.5190000000000001	80.97	4	66	AKT1,PTEN,MED12,DDX6
Human Phenotype	HP:0100273	Neoplasm of the colon	1.397	-0.14519640611418191	1000	9.5190000000000001	80.97	4	66	PRKAR1A,CTNNB1,TP53,SDHA
Human Phenotype	HP:0006505	Abnormality of limb epiphysis morphology	1.417	-0.15136985024746041	1000	9.6319999999999997	81.93	5	113	TPO,ACAN,PRKAR1A,CREBBP,EP300
Human Phenotype	HP:0010939	Abnormal nasal bone morphology	1.4950000000000001	-0.17464119266044847	1000	9.9909999999999997	84.98	2	8	PRKAR1A,CTNNB1
Human Phenotype	HP:0009916	Anisocoria	1.4950000000000001	-0.17464119266044847	1000	9.9909999999999997	84.98	2	8	SIN3A,DDX6
Human Phenotype	HP:0002889	Adrenal carcinoma	1.4950000000000001	-0.17464119266044847	1000	9.9909999999999997	84.98	2	8	PRKAR1A,TP53
Human Phenotype	HP:0007552	Abnormal subcutaneous fat tissue distribution	1.4950000000000001	-0.17464119266044847	1000	9.9909999999999997	84.98	2	8	AKT1,PTEN
Human Phenotype	HP:0006744	Adrenocortical carcinoma	1.4950000000000001	-0.17464119266044847	1000	9.9909999999999997	84.98	2	8	PRKAR1A,TP53
Human Phenotype	HP:0002341	Cervical cord compression	1.4950000000000001	-0.17464119266044847	1000	9.9909999999999997	84.98	2	8	CREBBP,EP300
Human Phenotype	HP:0000558	Rieger anomaly	1.4950000000000001	-0.17464119266044847	1000	9.9909999999999997	84.98	2	8	PIK3R1,PAX6
Human Phenotype	HP:0008245	Pituitary hypothyroidism	1.52	-0.18184358794477254	1000	10.130000000000001	86.18	3	31	PIK3CA,AKT1,CTNNB1
Human Phenotype	HP:0001871	Abnormality of blood and blood-forming tissues	1.524	-0.18298496700358169	1000	10.14	86.25	20	1449	FAH,PIK3CA,PIK3CD,PIK3R1,SLC25A13,PRKACA,PRKAR1A,ABCB11,AKT1,APOB,DBH,NUP214,IDH1,GNAS,CTNNB1,PTEN,CREBBP,TP53,SDHA,PDE11A
Human Phenotype	HP:0100851	Abnormal emotion/affect behavior	1.546	-0.18920948958230613	1000	10.24	87.09	16	1015	PIK3CA,SLC25A13,PRKACA,PRKAR1A,AKT1,SIN3A,GNAS,CTNNB1,PTEN,CREBBP,MED12,EP300,TP53,SDHA,DDX6,PDE11A
Human Phenotype	HP:0000014	Abnormality of the bladder	1.5469999999999999	-0.1894903136993675	1000	10.24	87.09	10	458	PIK3CA,PIK3CD,SLC25A13,AKT1,DBH,PAX6,CREBBP,EP300,SDHA,DDX6
Human Phenotype	HP:0000309	Abnormality of the midface	1.577	-0.19783169332890285	1000	10.41	88.58	11	543	PIK3CA,PIK3R1,ACAN,PRKACA,PRKAR1A,AKT1,GNAS,PTEN,CREBBP,MED12,EP300
Human Phenotype	HP:0032367	Abnormal growth hormone level	1.593	-0.20221577580113148	1000	10.49	89.25	5	116	PIK3CA,PRKAR1A,AKT1,SIN3A,GNAS
Human Phenotype	HP:0002118	Abnormal cerebral ventricle morphology	1.6120000000000001	-0.20736503746907187	1000	10.6	90.13	14	819	PIK3CA,PIK3CD,PRKAR1A,AKT1,SIN3A,PAX6,GNAS,CTNNB1,PTEN,CREBBP,ARSI,MED12,EP300,TP53
Human Phenotype	HP:0012252	Abnormal respiratory system morphology	1.643	-0.21563756343506174	1000	10.77	91.64	22	1693	PIK3CA,PIK3CD,PIK3R1,ACAN,PI4KA,PRKAR1A,SMPD4,AKT1,APOB,DBH,SIN3A,PAX6,GNAS,CTNNB1,PTEN,NOS1,CREBBP,MED12,EP300,TP53,SDHA,DDX6
Human Phenotype	HP:0004097	Deviation of finger	1.6479999999999999	-0.21695720736109697	1000	10.77	91.64	9	382	PIK3CD,PIK3R1,PI4KA,AKT1,SIN3A,PTEN,CREBBP,MED12,DDX6
Human Phenotype	HP:0011843	Abnormality of musculoskeletal physiology	1.651	-0.21774707326279363	1000	10.77	91.64	19	1344	PIK3CA,PIK3R1,ACAN,PI4KA,PRKAR1A,SMPD4,AKT1,SIN3A,IDH1,GNAS,CTNNB1,PTEN,CREBBP,MED12,EP300,TP53,SDHA,DDX6,PDE11A
Human Phenotype	HP:0030960	Abnormal pupillary morphology	1.6679999999999999	-0.22219604630171988	1000	10.81	91.95	3	32	SIN3A,PAX6,DDX6
Human Phenotype	HP:0100579	Mucosal telangiectasiae	1.6679999999999999	-0.22219604630171988	1000	10.81	91.95	3	32	PIK3CA,AKT1,PTEN
Human Phenotype	HP:0007924	Slow decrease in visual acuity	1.6679999999999999	-0.22219604630171988	1000	10.81	91.95	3	32	PIK3CA,AKT1,CTNNB1
Human Phenotype	HP:0002315	Headache	1.6830000000000001	-0.22608411597582387	1000	10.88	92.57	7	238	PIK3CA,PRKAR1A,AKT1,CTNNB1,PTEN,TP53,SDHA
Human Phenotype	HP:0000324	Facial asymmetry	1.718	-0.23502315949522348	1000	11.09	94.29	5	118	PIK3CA,AKT1,SIN3A,GNAS,PTEN
Human Phenotype	HP:0002597	Abnormality of the vasculature	1.792	-0.2533380053261064	1000	11.54	98.11	22	1703	FAH,PIK3CA,PIK3CD,PIK3R1,SLC25A13,PRKACA,PRKAR1A,ABCB11,AKT1,APOB,PAX6,IDH1,GNAS,CTNNB1,PTEN,CREBBP,MED12,EP300,TP53,SDHA,DDX6,PDE11A
Human Phenotype	HP:0005561	Abnormality of bone marrow cell morphology	1.8160000000000001	-0.25911584418506634	1000	11.66	99.16	12	641	PIK3CA,PIK3CD,PIK3R1,SLC25A13,APOB,DBH,IDH1,GNAS,CTNNB1,PTEN,TP53,SDHA
Human Phenotype	HP:0010574	Abnormality of the epiphysis of the femoral head	1.833	-0.26316246496221668	1000	11.72	99.69	4	71	TPO,ACAN,CREBBP,EP300
Human Phenotype	HP:0000366	Abnormality of the nose	1.8340000000000001	-0.26339933133400228	1000	11.72	99.69	20	1469	TPO,PIK3CA,PIK3CD,PIK3R1,ACAN,PI4KA,PRKACA,PRKAR1A,SMPD4,AKT1,DBH,SIN3A,GNAS,CTNNB1,PTEN,CREBBP,MED12,EP300,TP53,DDX6
Human Phenotype	HP:0001515	Prenatal growth deficiency	1.883	-0.27485032001666482	1000	11.98	101.9	10	470	PIK3R1,PI4KA,SLC25A13,PRKAR1A,SMPD4,SIN3A,GNAS,CREBBP,EP300,SDHA
Human Phenotype	HP:0001511	Intrauterine growth retardation	1.883	-0.27485032001666482	1000	11.98	101.9	10	470	PIK3R1,PI4KA,SLC25A13,PRKAR1A,SMPD4,SIN3A,GNAS,CREBBP,EP300,SDHA
Human Phenotype	HP:0001555	Asymmetry of the thorax	1.913	-0.28171497002729584	1000	12.01	102.2	2	9	AKT1,PTEN
Human Phenotype	HP:0010497	Sirenomelia	1.913	-0.28171497002729584	1000	12.01	102.2	2	9	AKT1,PTEN
Human Phenotype	HP:0000321	Square face	1.913	-0.28171497002729584	1000	12.01	102.2	2	9	CREBBP,EP300
Human Phenotype	HP:0000852	Pseudohypoparathyroidism	1.913	-0.28171497002729584	1000	12.01	102.2	2	9	PRKAR1A,GNAS
Human Phenotype	HP:0000845	Elevated circulating growth hormone concentration	1.913	-0.28171497002729584	1000	12.01	102.2	2	9	PRKAR1A,GNAS
Human Phenotype	HP:0010460	Abnormality of the female genitalia	1.9139999999999999	-0.28194193344082474	1000	12.01	102.2	11	556	PIK3CA,SLC25A13,PRKAR1A,AKT1,IDH1,GNAS,CTNNB1,PTEN,CREBBP,EP300,TP53
Human Phenotype	HP:0009928	Thick nasal alae	1.992	-0.29928933408767994	1000	12.36	105.1	3	34	AKT1,PTEN,MED12
Human Phenotype	HP:0001948	Alkalosis	1.992	-0.29928933408767994	1000	12.36	105.1	3	34	PIK3CA,CTNNB1,TP53
Human Phenotype	HP:0011481	Abnormal lacrimal duct morphology	1.992	-0.29928933408767994	1000	12.36	105.1	3	34	PIK3CD,CREBBP,EP300
Human Phenotype	HP:0100323	Juvenile aseptic necrosis	1.992	-0.29928933408767994	1000	12.36	105.1	3	34	ACAN,CREBBP,EP300
Human Phenotype	HP:0001901	Polycythemia	1.992	-0.29928933408767994	1000	12.36	105.1	3	34	PIK3CA,CTNNB1,TP53
Human Phenotype	HP:0002814	Abnormality of the lower limb	2.0049999999999999	-0.30211437695620108	1000	12.42	105.6	21	1596	TPO,FAH,PIK3CA,PIK3CD,ACAN,PI4KA,PRKACA,PRKAR1A,SMPD4,AKT1,SIN3A,GNAS,CTNNB1,PTEN,CREBBP,ARSI,MED12,EP300,TP53,SDHA,DDX6
Human Phenotype	HP:0000587	Abnormality of the optic nerve	2.028	-0.30706795066129838	1000	12.5	106.3	13	742	PIK3CA,YAP1,PIK3CD,PRKAR1A,AKT1,APOB,PAX6,CTNNB1,PTEN,MED12,TP53,SDHA,DDX6
Human Phenotype	HP:0000828	Abnormality of the parathyroid gland	2.0310000000000001	-0.3077099234048068	1000	12.5	106.3	4	73	PRKAR1A,IDH1,GNAS,PTEN
Human Phenotype	HP:0000430	Underdeveloped nasal alae	2.0310000000000001	-0.3077099234048068	1000	12.5	106.3	4	73	PIK3R1,SIN3A,CTNNB1,CREBBP
Human Phenotype	HP:0002086	Abnormality of the respiratory system	2.0369999999999999	-0.30899102900016412	1000	12.5	106.3	23	1841	PIK3CA,PIK3CD,PIK3R1,ACAN,PI4KA,PRKAR1A,SMPD4,AKT1,APOB,DBH,SIN3A,PAX6,GNAS,CTNNB1,PTEN,NOS1,CREBBP,MED12,EP300,TP53,SDHA,DDX6,PDE11A
Human Phenotype	HP:0000502	Abnormal conjunctiva morphology	2.0649999999999999	-0.31492005599241979	1000	12.65	107.6	5	123	PIK3CA,PIK3R1,AKT1,GNAS,PTEN
Human Phenotype	HP:0000821	Hypothyroidism	2.0840000000000001	-0.31889771462748689	1000	12.74	108.3	7	247	TPO,PIK3CA,PRKAR1A,AKT1,GNAS,CTNNB1,PTEN
Human Phenotype	HP:0002250	Abnormal large intestine morphology	2.1059999999999999	-0.32345836684946766	1000	12.84	109.2	10	477	PIK3CA,PRKAR1A,AKT1,CTNNB1,PTEN,CREBBP,MED12,EP300,TP53,SDHA
Human Phenotype	HP:0006499	Abnormality of femoral epiphysis	2.1360000000000001	-0.32960124835651883	1000	12.99	110.5	4	74	TPO,ACAN,CREBBP,EP300
Human Phenotype	HP:0031065	Abnormal ovarian morphology	2.14	-0.33041377334919086	1000	12.99	110.5	5	124	PIK3CA,PRKAR1A,AKT1,GNAS,PTEN
Human Phenotype	HP:0000627	Posterior embryotoxon	2.1669999999999998	-0.33585891131981793	1000	13.07	111.2	3	35	YAP1,PIK3R1,PAX6
Human Phenotype	HP:0003003	Colon cancer	2.1669999999999998	-0.33585891131981793	1000	13.07	111.2	3	35	PRKAR1A,CTNNB1,TP53
Human Phenotype	HP:0100646	Thyroiditis	2.1669999999999998	-0.33585891131981793	1000	13.07	111.2	3	35	PIK3CA,AKT1,PTEN
Human Phenotype	HP:0005930	Abnormality of epiphysis morphology	2.2330000000000001	-0.34888872307143798	1000	13.43	114.3	7	250	TPO,PIK3CD,PIK3R1,ACAN,PRKAR1A,CREBBP,EP300
Human Phenotype	HP:0002715	Abnormality of the immune system	2.2370000000000001	-0.34966598409662969	1000	13.43	114.3	22	1729	FAH,PIK3CA,PIK3CD,PIK3R1,SLC25A13,PRKACA,PRKAR1A,ABCB11,AKT1,NUP214,SIN3A,PAX6,IDH1,GNAS,CTNNB1,PTEN,NOS1,CREBBP,EP300,TP53,SDHA,DDX6
Human Phenotype	HP:0009484	Deviation of the hand or of fingers of the hand	2.3119999999999998	-0.36398782974849142	1000	13.85	117.8	9	401	PIK3CD,PIK3R1,PI4KA,AKT1,SIN3A,PTEN,CREBBP,MED12,DDX6
Human Phenotype	HP:0046506	Pain in head and neck region	2.3519999999999999	-0.37143731740410085	1000	14.03	119.3	3	36	PIK3CA,CHST6,AKT1
Human Phenotype	HP:0001012	Multiple lipomas	2.3519999999999999	-0.37143731740410085	1000	14.03	119.3	3	36	PIK3CA,AKT1,PTEN
Human Phenotype	HP:0002170	Intracranial hemorrhage	2.3769999999999998	-0.37602918172818023	1000	14.07	119.7	5	127	PIK3CA,AKT1,CTNNB1,PTEN,SDHA
Human Phenotype	HP:0000076	Vesicoureteral reflux	2.3769999999999998	-0.37602918172818023	1000	14.07	119.7	5	127	PAX6,CREBBP,EP300,SDHA,DDX6
Human Phenotype	HP:0001832	Abnormal metatarsal morphology	2.3769999999999998	-0.37602918172818023	1000	14.07	119.7	5	127	PIK3CD,PRKAR1A,AKT1,GNAS,PTEN
Human Phenotype	HP:0000040	Long penis	2.379	-0.37639444203726624	1000	14.07	119.7	2	10	AKT1,PTEN
Human Phenotype	HP:0007759	Opacification of the corneal stroma	2.472	-0.39304846641677821	1000	14.59	124.1	4	77	CHST6,APOB,PAX6,GNAS
Human Phenotype	HP:0011821	Abnormal facial skeleton morphology	2.5150000000000001	-0.40053798939194624	1000	14.81	126	16	1061	PIK3CA,PIK3R1,ACAN,PI4KA,PRKACA,PRKAR1A,SMPD4,AKT1,SIN3A,GNAS,CTNNB1,PTEN,CREBBP,MED12,EP300,DDX6
Human Phenotype	HP:0004493	Craniofacial hyperostosis	2.5459999999999998	-0.40585839931763656	1000	14.97	127.3	3	37	AKT1,GNAS,PTEN
Human Phenotype	HP:0011015	Abnormal blood glucose concentration	2.5569999999999999	-0.40773072802633542	1000	14.99	127.5	7	256	FAH,PIK3CA,PIK3R1,DBH,CTNNB1,PTEN,TP53
Human Phenotype	HP:0012649	Increased inflammatory response	2.5670000000000002	-0.40942586867144337	1000	14.99	127.5	16	1063	PIK3CA,PIK3CD,PIK3R1,SLC25A13,PRKACA,PRKAR1A,AKT1,PAX6,GNAS,CTNNB1,PTEN,NOS1,CREBBP,EP300,TP53,SDHA
Human Phenotype	HP:0012647	Abnormal inflammatory response	2.5670000000000002	-0.40942586867144337	1000	14.99	127.5	16	1063	PIK3CA,PIK3CD,PIK3R1,SLC25A13,PRKACA,PRKAR1A,AKT1,PAX6,GNAS,CTNNB1,PTEN,NOS1,CREBBP,EP300,TP53,SDHA
Human Phenotype	HP:0006500	Abnormality of lower limb epiphysis morphology	2.5920000000000001	-0.41363499719855573	1000	15.1	128.4	4	78	TPO,ACAN,CREBBP,EP300
Human Phenotype	HP:0000481	Abnormal cornea morphology	2.5960000000000001	-0.41430468812833166	1000	15.1	128.4	12	668	YAP1,PIK3R1,CHST6,AKT1,APOB,PAX6,GNAS,TEAD1,PTEN,CREBBP,EP300,DDX6
Human Phenotype	HP:0004297	Abnormality of the biliary system	2.7130000000000001	-0.43344979376159609	1000	15.73	133.80000000000001	8	332	TPO,PIK3CA,SLC25A13,PRKAR1A,ABCB11,GNAS,CTNNB1,TP53
Human Phenotype	HP:0000480	Retinal coloboma	2.7149999999999999	-0.43376983392486573	1000	15.73	133.80000000000001	4	79	YAP1,AKT1,PAX6,PTEN
Human Phenotype	HP:0001382	Joint hypermobility	2.7389999999999999	-0.43759203225396137	1000	15.83	134.6	9	411	PIK3CA,PIK3R1,ACAN,SIN3A,PTEN,CREBBP,MED12,EP300,DDX6
Human Phenotype	HP:0100530	Abnormal calcium-phosphate regulating hormone level	2.75	-0.43933269383026263	1000	15.83	134.6	3	38	PRKAR1A,GNAS,SDHA
Human Phenotype	HP:0002722	Recurrent abscess formation	2.75	-0.43933269383026263	1000	15.83	134.6	3	38	PIK3CA,CTNNB1,TP53
Human Phenotype	HP:0010647	Abnormal elasticity of skin	2.7629999999999999	-0.44138088491651134	1000	15.87	135	6	192	PIK3R1,PRKAR1A,GNAS,PTEN,MED12,PDE11A
Human Phenotype	HP:0004323	Abnormality of body weight	2.7850000000000001	-0.44482519950974775	1000	15.96	135.80000000000001	20	1516	FAH,PIK3CA,PIK3R1,SLC25A13,PRKACA,PRKAR1A,ABCB11,AKT1,SIN3A,GNAS,CTNNB1,PTEN,NOS1,CREBBP,MED12,EP300,TP53,SDHA,DDX6,PDE11A
Human Phenotype	HP:0011729	Abnormality of joint mobility	2.8119999999999998	-0.4490153163477863	1000	16.079999999999998	136.80000000000001	16	1072	PIK3CA,PIK3R1,ACAN,PI4KA,SMPD4,AKT1,SIN3A,IDH1,GNAS,CTNNB1,PTEN,CREBBP,MED12,EP300,SDHA,DDX6
Human Phenotype	HP:0003368	Abnormal femoral head morphology	2.843	-0.45377685969044212	1000	16.170000000000002	137.5	4	80	TPO,ACAN,CREBBP,EP300
Human Phenotype	HP:0000963	Thin skin	2.843	-0.45377685969044212	1000	16.170000000000002	137.5	4	80	PIK3R1,PRKAR1A,GNAS,PDE11A
Human Phenotype	HP:0002087	Abnormality of the upper respiratory tract	2.8490000000000002	-0.45469244923947688	1000	16.170000000000002	137.5	14	868	PIK3CA,PIK3CD,PIK3R1,ACAN,PI4KA,PRKAR1A,SIN3A,GNAS,CREBBP,MED12,EP300,TP53,SDHA,DDX6
Human Phenotype	HP:0011752	Neoplasm of the posterior pituitary	2.895	-0.461648568063455	1000	16.170000000000002	137.5	2	11	PIK3CA,AKT1
Human Phenotype	HP:0012691	Focal T2 hypointense thalamic lesion	2.895	-0.461648568063455	1000	16.170000000000002	137.5	2	11	PIK3CA,AKT1
Human Phenotype	HP:0100010	Spinal meningioma	2.895	-0.461648568063455	1000	16.170000000000002	137.5	2	11	PIK3CA,AKT1
Human Phenotype	HP:0100009	Intracranial meningioma	2.895	-0.461648568063455	1000	16.170000000000002	137.5	2	11	PIK3CA,AKT1
Human Phenotype	HP:0030591	Abnormal kinetic perimetry test	2.895	-0.461648568063455	1000	16.170000000000002	137.5	2	11	PIK3CA,AKT1
Human Phenotype	HP:0011493	Central opacification of the cornea	2.895	-0.461648568063455	1000	16.170000000000002	137.5	2	11	PAX6,GNAS
Human Phenotype	HP:0009641	Aplasia/Hypoplasia of the distal phalanx of the thumb	2.895	-0.461648568063455	1000	16.170000000000002	137.5	2	11	PIK3CD,GNAS
Human Phenotype	HP:0009650	Short distal phalanx of the thumb	2.895	-0.461648568063455	1000	16.170000000000002	137.5	2	11	PIK3CD,GNAS
Human Phenotype	HP:0001600	Abnormality of the larynx	2.9049999999999998	-0.46314613672634952	1000	16.170000000000002	137.5	10	498	ACAN,PI4KA,SIN3A,GNAS,CREBBP,MED12,EP300,TP53,SDHA,DDX6
Human Phenotype	HP:0000045	Abnormality of the scrotum	2.9089999999999998	-0.46374372124705915	1000	16.170000000000002	137.5	5	133	AKT1,PTEN,CREBBP,MED12,DDX6
Human Phenotype	HP:0003508	Proportionate short stature	2.9089999999999998	-0.46374372124705915	1000	16.170000000000002	137.5	5	133	PIK3R1,ACAN,PRKAR1A,CTNNB1,SDHA
Human Phenotype	HP:0002926	Abnormality of thyroid physiology	2.915	-0.46463855909503288	1000	16.170000000000002	137.6	7	262	TPO,PIK3CA,PRKAR1A,AKT1,GNAS,CTNNB1,PTEN
Human Phenotype	HP:0001999	Abnormal facial shape	2.956	-0.47070442972278814	1000	16.37	139.19999999999999	16	1077	PIK3CA,PIK3CD,PIK3R1,ACAN,PRKACA,PRKAR1A,AKT1,SIN3A,GNAS,CTNNB1,PTEN,CREBBP,MED12,EP300,DDX6,PDE11A
Human Phenotype	HP:0100679	Lack of skin elasticity	2.964	-0.47187819930729058	1000	16.38	139.30000000000001	3	39	PRKAR1A,GNAS,PDE11A
Human Phenotype	HP:0000306	Abnormality of the chin	2.9780000000000002	-0.47392469341615739	1000	16.43	139.69999999999999	7	263	PIK3CD,PIK3R1,ACAN,PRKAR1A,SMPD4,PTEN,MED12
Human Phenotype	HP:0011138	Abnormality of skin adnexa morphology	3.0569999999999999	-0.48529543872608882	1000	16.829999999999998	143.1	18	1298	PIK3CA,PIK3CD,PIK3R1,ACAN,SLC25A13,PRKACA,PRKAR1A,SMPD4,AKT1,SIN3A,GNAS,CTNNB1,PTEN,CREBBP,MED12,EP300,SDHA,DDX6
Human Phenotype	HP:0002040	Esophageal varix	3.1880000000000002	-0.50351831272407477	1000	17.48	148.69999999999999	3	40	PIK3CA,CTNNB1,TP53
Human Phenotype	HP:0009834	Abnormal proximal phalanx morphology of the hand	3.1880000000000002	-0.50351831272407477	1000	17.48	148.69999999999999	3	40	GNAS,CREBBP,EP300
Human Phenotype	HP:0040211	Abnormal skin morphology of the palm	3.266	-0.51401618040064934	1000	17.87	152	8	342	PIK3CA,SMPD4,AKT1,SIN3A,PTEN,CREBBP,MED12,SDHA
Human Phenotype	HP:0005922	Abnormal hand morphology	3.2869999999999999	-0.51679970408162434	1000	17.95	152.6	14	881	PIK3CA,PIK3CD,PIK3R1,ACAN,PI4KA,PRKAR1A,AKT1,SIN3A,GNAS,PTEN,CREBBP,MED12,SDHA,DDX6
Human Phenotype	HP:0011362	Abnormal hair quantity	3.2970000000000002	-0.51811894714315299	1000	17.97	152.80000000000001	12	687	PIK3CD,PIK3R1,PRKACA,PRKAR1A,SMPD4,AKT1,GNAS,PTEN,CREBBP,MED12,EP300,SDHA
Human Phenotype	HP:0011001	Increased bone mineral density	3.3079999999999998	-0.51956550088050901	1000	17.989999999999998	153	5	137	PIK3CA,PRKAR1A,AKT1,GNAS,PTEN
Human Phenotype	HP:0002683	Abnormality of the calvaria	3.36	-0.52633927738984398	1000	18.239999999999998	155.1	15	985	TPO,PIK3CA,PIK3CD,PIK3R1,ACAN,PI4KA,PRKAR1A,AKT1,SIN3A,GNAS,CTNNB1,PTEN,CREBBP,MED12,DDX6
Human Phenotype	HP:0000494	Downslanted palpebral fissures	3.387	-0.52981519664463028	1000	18.27	155.4	9	424	PIK3CA,SMPD4,AKT1,SIN3A,PTEN,CREBBP,MED12,EP300,DDX6
Human Phenotype	HP:0009124	Abnormal adipose tissue morphology	3.3889999999999998	-0.53007156883737827	1000	18.27	155.4	6	200	PIK3CA,PIK3R1,PRKACA,AKT1,PTEN,SDHA
Human Phenotype	HP:0002236	Frontal upsweep of hair	3.4220000000000002	-0.53428000520508145	1000	18.27	155.4	3	41	CREBBP,MED12,DDX6
Human Phenotype	HP:0000446	Narrow nasal bridge	3.4220000000000002	-0.53428000520508145	1000	18.27	155.4	3	41	CREBBP,MED12,EP300
Human Phenotype	HP:0007715	Weak extraocular muscles	3.4569999999999999	-0.53869937954240676	1000	18.27	155.4	2	12	PIK3CA,AKT1
Human Phenotype	HP:0000273	Facial grimacing	3.4569999999999999	-0.53869937954240676	1000	18.27	155.4	2	12	CREBBP,EP300
Human Phenotype	HP:0010937	Abnormality of the nasal skeleton	3.4569999999999999	-0.53869937954240676	1000	18.27	155.4	2	12	PRKAR1A,CTNNB1
Human Phenotype	HP:0003715	Myofibrillar myopathy	3.4569999999999999	-0.53869937954240676	1000	18.27	155.4	2	12	AKT1,PTEN
Human Phenotype	HP:0008237	Hypothalamic hypothyroidism	3.4569999999999999	-0.53869937954240676	1000	18.27	155.4	2	12	PIK3CA,AKT1
Human Phenotype	HP:0008240	Secondary growth hormone deficiency	3.4569999999999999	-0.53869937954240676	1000	18.27	155.4	2	12	PIK3CA,AKT1
Human Phenotype	HP:0010534	Transient global amnesia	3.4569999999999999	-0.53869937954240676	1000	18.27	155.4	2	12	PIK3CA,AKT1
Human Phenotype	HP:0007376	Abnormal choroid plexus morphology	3.4569999999999999	-0.53869937954240676	1000	18.27	155.4	2	12	GNAS,TP53
Human Phenotype	HP:0004420	Arterial thrombosis	3.4569999999999999	-0.53869937954240676	1000	18.27	155.4	2	12	AKT1,PTEN
Human Phenotype	HP:0010828	Hemifacial spasm	3.4569999999999999	-0.53869937954240676	1000	18.27	155.4	2	12	PIK3CA,AKT1
Human Phenotype	HP:0000209	Abnormality of the jaws	3.5070000000000001	-0.54493576588150261	1000	18.46	157	14	887	PIK3CA,PIK3R1,ACAN,PI4KA,PRKACA,PRKAR1A,SMPD4,AKT1,SIN3A,PTEN,CREBBP,MED12,EP300,DDX6
Human Phenotype	HP:0030791	Abnormal jaw morphology	3.5070000000000001	-0.54493576588150261	1000	18.46	157	14	887	PIK3CA,PIK3R1,ACAN,PI4KA,PRKACA,PRKAR1A,SMPD4,AKT1,SIN3A,PTEN,CREBBP,MED12,EP300,DDX6
Human Phenotype	HP:0011492	Abnormality of corneal stroma	3.544	-0.54949371321501317	1000	18.62	158.30000000000001	4	85	CHST6,APOB,PAX6,GNAS
Human Phenotype	HP:0010935	Abnormality of the upper urinary tract	3.5609999999999999	-0.5515719736742537	1000	18.649999999999999	158.69999999999999	17	1204	FAH,PIK3CA,YAP1,PIK3CD,PRKAR1A,AKT1,APOB,PAX6,GNAS,CTNNB1,PTEN,CREBBP,EP300,TP53,SDHA,DDX6,PLCE1
Human Phenotype	HP:0000729	Autistic behavior	3.5640000000000001	-0.55193769536483717	1000	18.649999999999999	158.69999999999999	10	512	PIK3CA,PRKAR1A,AKT1,SIN3A,CTNNB1,PTEN,CREBBP,MED12,EP300,DDX6
Human Phenotype	HP:0000233	Thin vermilion border	3.637	-0.56074330105471193	1000	19	161.6	8	348	PIK3CD,SMPD4,SIN3A,CTNNB1,CREBBP,MED12,EP300,DDX6
Human Phenotype	HP:0100555	Asymmetric growth	3.6659999999999999	-0.56419246062619788	1000	19.079999999999998	162.30000000000001	3	42	PIK3CA,AKT1,PTEN
Human Phenotype	HP:0000221	Furrowed tongue	3.6659999999999999	-0.56419246062619788	1000	19.079999999999998	162.30000000000001	3	42	PIK3CA,AKT1,PTEN
Human Phenotype	HP:0000079	Abnormality of the urinary system	3.71	-0.56937390961504586	1000	19.27	163.9	21	1669	FAH,PIK3CA,YAP1,PIK3CD,SLC25A13,PRKAR1A,AKT1,APOB,DBH,SIN3A,PAX6,GNAS,CTNNB1,PTEN,CREBBP,MED12,EP300,TP53,SDHA,DDX6,PLCE1
Human Phenotype	HP:0001159	Syndactyly	3.835	-0.58376536828499981	1000	19.88	169.1	8	351	PIK3CA,AKT1,SIN3A,PTEN,CREBBP,MED12,EP300,DDX6
Human Phenotype	HP:0000722	Obsessive-compulsive behavior	3.8540000000000001	-0.58591171031943412	1000	19.95	169.6	4	87	SIN3A,CREBBP,MED12,EP300
Human Phenotype	HP:0001595	Abnormal hair morphology	3.9239999999999999	-0.59372899870791085	1000	20.27	172.4	16	1106	PIK3CA,PIK3CD,PIK3R1,PRKACA,PRKAR1A,SMPD4,AKT1,SIN3A,GNAS,CTNNB1,PTEN,CREBBP,MED12,EP300,SDHA,DDX6
Human Phenotype	HP:0030078	Lung adenocarcinoma	4.0659999999999998	-0.60916737430201973	1000	20.77	176.7	2	13	PIK3CA,TP53
Human Phenotype	HP:0006520	Progressive pulmonary function impairment	4.0659999999999998	-0.60916737430201973	1000	20.77	176.7	2	13	PIK3CA,AKT1
Human Phenotype	HP:0003561	Birth length less than 3rd percentile	4.0659999999999998	-0.60916737430201973	1000	20.77	176.7	2	13	PIK3R1,SMPD4
Human Phenotype	HP:0007206	Hemimegalencephaly	4.0659999999999998	-0.60916737430201973	1000	20.77	176.7	2	13	PIK3CA,PTEN
Human Phenotype	HP:0030358	Non-small cell lung carcinoma	4.0659999999999998	-0.60916737430201973	1000	20.77	176.7	2	13	PIK3CA,TP53
Human Phenotype	HP:0002753	Thin bony cortex	4.0659999999999998	-0.60916737430201973	1000	20.77	176.7	2	13	AKT1,PTEN
Human Phenotype	HP:0002094	Dyspnea	4.1120000000000001	-0.61405310598721929	1000	20.95	178.2	8	355	PIK3CA,PRKAR1A,APOB,DBH,GNAS,CTNNB1,CREBBP,TP53
Human Phenotype	HP:0011338	Abnormality of mouth shape	4.1159999999999997	-0.61447536609039533	1000	20.95	178.2	6	208	PIK3R1,PRKAR1A,AKT1,SIN3A,PTEN,MED12
Human Phenotype	HP:0012377	Hemianopia	4.1859999999999999	-0.62179922400266763	1000	21.27	180.9	3	44	PIK3CA,AKT1,CTNNB1
Human Phenotype	HP:0002360	Sleep disturbance	4.2160000000000002	-0.62490060220449017	1000	21.38	181.8	9	438	PIK3CA,SLC25A13,AKT1,DBH,SIN3A,CTNNB1,CREBBP,EP300,DDX6
Human Phenotype	HP:0025634	Abnormal ureter physiology	4.2229999999999999	-0.62562108142490769	1000	21.38	181.8	5	145	PAX6,CREBBP,EP300,SDHA,DDX6
Human Phenotype	HP:0100498	Deviation of toes	4.3490000000000002	-0.63838940766533603	1000	21.98	186.9	5	146	AKT1,PTEN,CREBBP,EP300,DDX6
Human Phenotype	HP:0001262	Excessive daytime somnolence	4.4619999999999997	-0.64952956594781885	1000	22.46	191.1	3	45	PIK3CA,AKT1,CTNNB1
Human Phenotype	HP:0007440	Generalized hyperpigmentation	4.4619999999999997	-0.64952956594781885	1000	22.46	191.1	3	45	AKT1,PAX6,PTEN
Human Phenotype	HP:0011730	Abnormal central sensory function	4.7220000000000004	-0.67412598274270819	1000	23.43	199.3	2	14	PIK3CA,AKT1
Human Phenotype	HP:0011386	Narrow internal auditory canal	4.7220000000000004	-0.67412598274270819	1000	23.43	199.3	2	14	AKT1,PTEN
Human Phenotype	HP:0004338	Abnormal circulating aromatic amino acid concentration	4.7220000000000004	-0.67412598274270819	1000	23.43	199.3	2	14	FAH,SLC25A13
Human Phenotype	HP:0000387	Absent earlobe	4.7220000000000004	-0.67412598274270819	1000	23.43	199.3	2	14	CREBBP,EP300
Human Phenotype	HP:0002905	Hyperphosphatemia	4.7220000000000004	-0.67412598274270819	1000	23.43	199.3	2	14	PRKAR1A,GNAS
Human Phenotype	HP:0010997	Chromosomal breakage induced by ionizing radiation	4.7220000000000004	-0.67412598274270819	1000	23.43	199.3	2	14	PIK3CA,AKT1
Human Phenotype	HP:0011133	Increased sensitivity to ionizing radiation	4.7220000000000004	-0.67412598274270819	1000	23.43	199.3	2	14	PIK3CA,AKT1
Human Phenotype	HP:0011587	Abnormal branching pattern of the aortic arch	4.7220000000000004	-0.67412598274270819	1000	23.43	199.3	2	14	CREBBP,EP300
Human Phenotype	HP:0012031	Lipomatous tumor	4.7489999999999997	-0.67660216958201835	1000	23.48	199.7	3	46	PIK3CA,AKT1,PTEN
Human Phenotype	HP:0200013	Neoplasm of fatty tissue	4.7489999999999997	-0.67660216958201835	1000	23.48	199.7	3	46	PIK3CA,AKT1,PTEN
Human Phenotype	HP:0011356	Regional abnormality of skin	4.758	-0.67742443770124738	1000	23.49	199.8	9	446	PIK3CA,SMPD4,AKT1,SIN3A,PTEN,CREBBP,MED12,SDHA,DDX6
Human Phenotype	HP:0009116	Aplasia/Hypoplasia involving bones of the skull	4.8289999999999997	-0.68385720540034634	1000	23.79	202.4	12	719	PIK3CA,PIK3R1,PI4KA,PRKACA,PRKAR1A,AKT1,SIN3A,PTEN,CREBBP,MED12,EP300,DDX6
Human Phenotype	HP:0000464	Abnormality of the neck	4.851	-0.68583127462606353	1000	23.86	202.9	11	625	TPO,PIK3CA,PIK3CD,ACAN,SMPD4,AKT1,IDH1,GNAS,PTEN,CREBBP,MED12
Human Phenotype	HP:0001909	Leukemia	4.88	-0.68841982200271057	1000	23.96	203.8	5	150	PIK3CA,PIK3R1,NUP214,CREBBP,TP53
Human Phenotype	HP:0009778	Short thumb	4.8949999999999996	-0.68975269613915657	1000	23.99	204.1	4	93	PIK3CD,ACAN,SIN3A,GNAS
Human Phenotype	HP:0000288	Abnormality of the philtrum	4.9039999999999999	-0.69055046151035859	1000	23.99	204.1	10	535	PIK3CA,PRKACA,SMPD4,SIN3A,CTNNB1,PTEN,CREBBP,MED12,EP300,DDX6
Human Phenotype	HP:0010938	Abnormality of the external nose	4.9489999999999998	-0.69451745381115626	1000	24.17	205.6	13	819	PIK3CD,PIK3R1,PRKACA,PRKAR1A,SMPD4,AKT1,SIN3A,CTNNB1,PTEN,CREBBP,MED12,EP300,DDX6
Human Phenotype	HP:0001665	Abnormality of cardiac conduction	5.032	-0.70174063243721252	1000	24.49	208.3	7	289	TPO,AKT1,APOB,DBH,GNAS,PTEN,SDHA
Human Phenotype	HP:0010721	Abnormal hair whorl	5.0460000000000003	-0.7029472461815558	1000	24.49	208.3	3	47	CREBBP,MED12,DDX6
Human Phenotype	HP:0002756	Pathologic fracture	5.0460000000000003	-0.7029472461815558	1000	24.49	208.3	3	47	IDH1,GNAS,TP53
Human Phenotype	HP:0000286	Epicanthus	5.0490000000000004	-0.70320537069548628	1000	24.49	208.3	9	450	PIK3CA,PIK3R1,PRKAR1A,SMPD4,SIN3A,CREBBP,MED12,EP300,DDX6
Human Phenotype	HP:0002615	Hypotension	5.0860000000000003	-0.70637635583969016	1000	24.62	209.4	4	94	PIK3CA,DBH,CTNNB1,TP53
Human Phenotype	HP:0000539	Abnormality of refraction	5.1550000000000002	-0.71222866961953535	1000	24.89	211.7	14	924	PIK3CA,PIK3R1,CHDH,CHST6,AKT1,SIN3A,PAX6,CTNNB1,TEAD1,PTEN,CREBBP,EP300,DDX6,PDE11A
Human Phenotype	HP:0002793	Abnormal pattern of respiration	5.1589999999999998	-0.71256552787330829	1000	24.89	211.7	11	630	PIK3CA,PI4KA,PRKAR1A,APOB,DBH,GNAS,CTNNB1,CREBBP,EP300,TP53,SDHA
Human Phenotype	HP:0001977	Abnormal thrombosis	5.2809999999999997	-0.72271616748849477	1000	25.39	215.9	4	95	PRKAR1A,AKT1,IDH1,PTEN
Human Phenotype	HP:0001907	Thromboembolism	5.2809999999999997	-0.72271616748849477	1000	25.39	215.9	4	95	PRKAR1A,AKT1,IDH1,PTEN
Human Phenotype	HP:0002017	Nausea and vomiting	5.3780000000000001	-0.73062079788728285	1000	25.76	219.1	8	371	PIK3CA,SLC25A13,AKT1,DBH,CTNNB1,PTEN,TP53,SDHA
Human Phenotype	HP:0000812	Abnormal internal genitalia	5.3879999999999999	-0.73142758705094801	1000	25.76	219.1	16	1140	PIK3CA,PIK3R1,SLC25A13,PRKAR1A,AKT1,AKR1C4,SIN3A,IDH1,GNAS,CTNNB1,PTEN,CREBBP,MED12,EP300,TP53,DDX6
Human Phenotype	HP:0000218	High palate	5.4160000000000004	-0.7336786556770879	1000	25.76	219.1	11	634	PIK3CA,PIK3R1,AKT1,DBH,SIN3A,CTNNB1,PTEN,CREBBP,MED12,EP300,DDX6
Human Phenotype	HP:0010901	Abnormal circulating methionine concentration	5.4219999999999997	-0.73415951324446671	1000	25.76	219.1	2	15	FAH,SLC25A13
Human Phenotype	HP:0002897	Parathyroid adenoma	5.4219999999999997	-0.73415951324446671	1000	25.76	219.1	2	15	PRKAR1A,IDH1
Human Phenotype	HP:0030766	Ear pain	5.4219999999999997	-0.73415951324446671	1000	25.76	219.1	2	15	PIK3CA,AKT1
Human Phenotype	HP:0100733	Neoplasm of the parathyroid gland	5.4219999999999997	-0.73415951324446671	1000	25.76	219.1	2	15	PRKAR1A,IDH1
Human Phenotype	HP:0007663	Reduced visual acuity	5.4320000000000004	-0.73495976127244533	1000	25.76	219.1	9	455	PIK3CA,CHST6,AKT1,PAX6,GNAS,CTNNB1,PTEN,CREBBP,SDHA
Human Phenotype	HP:0011329	Abnormality of cranial sutures	5.5270000000000001	-0.74248946458177512	1000	26.17	222.5	7	294	TPO,AKT1,CTNNB1,PTEN,CREBBP,MED12,DDX6
Human Phenotype	HP:0000759	Abnormal peripheral nervous system morphology	5.7919999999999998	-0.76282855318909049	1000	27.37	232.8	16	1148	TPO,FAH,PIK3CA,PIK3CD,PI4KA,PRKAR1A,AKT1,APOB,DBH,IDH1,GNAS,CTNNB1,PTEN,ARSI,SDHA,DDX6
Human Phenotype	HP:0000711	Restlessness	5.8959999999999999	-0.77055747485099502	1000	27.82	236.6	4	98	SLC25A13,PRKAR1A,GNAS,PDE11A
Human Phenotype	HP:0000364	Hearing abnormality	5.9269999999999996	-0.77283492723901814	1000	27.91	237.4	18	1374	TPO,PIK3CA,YAP1,PIK3R1,PI4KA,PRKAR1A,AKT1,DBH,SIN3A,PAX6,GNAS,CTNNB1,PTEN,CREBBP,MED12,EP300,SDHA,DDX6
Human Phenotype	HP:0000873	Diabetes insipidus	6.0060000000000002	-0.77858532786296231	1000	28.24	240.2	3	50	AKT1,CTNNB1,PTEN
Human Phenotype	HP:0000489	Abnormality of globe location or size	6.0439999999999996	-0.78132445566698772	1000	28.37	241.3	14	940	PIK3CA,YAP1,PIK3CD,PIK3R1,PRKAR1A,SMPD4,AKT1,SIN3A,PAX6,PTEN,CREBBP,MED12,EP300,DDX6
Human Phenotype	HP:0031704	Abnormal ear physiology	6.1260000000000003	-0.78717699247055395	1000	28.39	241.5	18	1378	TPO,PIK3CA,YAP1,PIK3R1,PI4KA,PRKAR1A,AKT1,DBH,SIN3A,PAX6,GNAS,CTNNB1,PTEN,CREBBP,MED12,EP300,SDHA,DDX6
Human Phenotype	HP:0005105	Abnormal nasal morphology	6.1660000000000004	-0.79000352039048949	1000	28.39	241.5	16	1155	TPO,PIK3CA,PIK3CD,PIK3R1,ACAN,PRKAR1A,SMPD4,AKT1,SIN3A,GNAS,CTNNB1,PTEN,CREBBP,MED12,EP300,DDX6
Human Phenotype	HP:0009468	Deviation of the 2nd finger	6.1680000000000001	-0.79014436504290053	1000	28.39	241.5	2	16	PIK3CD,MED12
Human Phenotype	HP:0011384	Abnormality of the internal auditory canal	6.1680000000000001	-0.79014436504290053	1000	28.39	241.5	2	16	AKT1,PTEN
Human Phenotype	HP:0031911	Abnormal fifth cranial nerve physiology	6.1680000000000001	-0.79014436504290053	1000	28.39	241.5	2	16	PIK3CA,AKT1
Human Phenotype	HP:0006748	Adrenal pheochromocytoma	6.1680000000000001	-0.79014436504290053	1000	28.39	241.5	2	16	PRKAR1A,SDHA
Human Phenotype	HP:0100661	Trigeminal neuralgia	6.1680000000000001	-0.79014436504290053	1000	28.39	241.5	2	16	PIK3CA,AKT1
Human Phenotype	HP:0010824	Abnormal fifth cranial nerve morphology	6.1680000000000001	-0.79014436504290053	1000	28.39	241.5	2	16	PIK3CA,AKT1
Human Phenotype	HP:0100642	Neoplasm of the adrenal medulla	6.1680000000000001	-0.79014436504290053	1000	28.39	241.5	2	16	PRKAR1A,SDHA
Human Phenotype	HP:0000276	Long face	6.1719999999999997	-0.79042591739111068	1000	28.39	241.5	6	226	PRKACA,AKT1,SIN3A,PTEN,MED12,DDX6
Human Phenotype	HP:0000858	Irregular menstruation	6.1719999999999997	-0.79042591739111068	1000	28.39	241.5	6	226	PIK3CA,SLC25A13,PRKAR1A,AKT1,GNAS,TP53
Human Phenotype	HP:0000140	Abnormality of the menstrual cycle	6.1719999999999997	-0.79042591739111068	1000	28.39	241.5	6	226	PIK3CA,SLC25A13,PRKAR1A,AKT1,GNAS,TP53
Human Phenotype	HP:0000277	Abnormal mandible morphology	6.24	-0.795184589682424	1000	28.66	243.7	13	841	PIK3CA,PIK3R1,ACAN,PI4KA,PRKAR1A,SMPD4,AKT1,SIN3A,PTEN,CREBBP,MED12,EP300,DDX6
Human Phenotype	HP:0010978	Abnormality of immune system physiology	6.3840000000000003	-0.80509287834267307	1000	29.27	249	18	1383	PIK3CA,PIK3CD,PIK3R1,SLC25A13,PRKACA,PRKAR1A,AKT1,SIN3A,PAX6,GNAS,CTNNB1,PTEN,NOS1,CREBBP,EP300,TP53,SDHA,DDX6
Human Phenotype	HP:0000316	Hypertelorism	6.476	-0.81130684008133613	1000	29.65	252.2	11	649	PIK3CA,PIK3CD,PIK3R1,PRKAR1A,AKT1,SIN3A,PTEN,CREBBP,MED12,EP300,DDX6
Human Phenotype	HP:0001852	Sandal gap	6.5590000000000002	-0.81683763090203509	1000	29.97	254.9	4	101	PIK3CA,CREBBP,EP300,DDX6
Human Phenotype	HP:0001943	Hypoglycemia	6.577	-0.81802784185925626	1000	30.01	255.2	6	229	FAH,PIK3CA,DBH,CTNNB1,PTEN,TP53
Human Phenotype	HP:0010876	Abnormal circulating protein concentration	6.6260000000000003	-0.82125143154594116	1000	30.18	256.7	9	469	TPO,FAH,PIK3CA,SLC25A13,CTNNB1,NOS1,TP53,SDHA,PLCE1
Human Phenotype	HP:0000359	Abnormality of the inner ear	6.6360000000000001	-0.82190637735232308	1000	30.18	256.7	13	847	TPO,YAP1,PIK3R1,PRKAR1A,AKT1,DBH,GNAS,CTNNB1,PTEN,CREBBP,MED12,EP300,SDHA
Human Phenotype	HP:0100529	Abnormal blood phosphate concentration	6.7030000000000003	-0.82626921939372622	1000	30.35	258.10000000000002	3	52	FAH,PRKAR1A,GNAS
Human Phenotype	HP:0010743	Short metatarsal	6.7030000000000003	-0.82626921939372622	1000	30.35	258.10000000000002	3	52	PIK3CD,PRKAR1A,GNAS
Human Phenotype	HP:0006482	Abnormality of dental morphology	6.7160000000000002	-0.82711068746601113	1000	30.35	258.10000000000002	6	230	PIK3R1,PRKACA,CREBBP,MED12,EP300,DDX6
[truncated: 56,888 more rows]

## Sheet: Rosario et al genes
Gene	Number of mutated samples
KMT2D	34
KMT2C	29
PRDM6	16
PTEN	14
PIK3CA	9
IDH1	6
NSD1	5
SETD2	5
ACSL6	4
PLCE1	4
TPO	4
KMT2B	3
DBH	3
NOS1	3
CHST6	3
PFAS	3
CYP2B6	3
AOC3	3
PRMT2	3
AKR1C4	3
ADCY4	3
RP11-1220K2.2	3
ALDH1L1	3
SMPD4	3
TPH2	3
CHDH	3
PDE11A	3
LCT	3
PI4KA	3
ABCA4	2
FOLH1	2
ATP12A	2
GPAM	2
FAH	2
UGT2A3	1
EHMT1	1
SDHA	1
SLC25A13	1
GBA	1
PIK3CD	1

## Sheet: Rosario et al GO terms
Category	ID	Name	p-value	-log(p-value)	q-value Bonferroni	q-value FDR B&H	q-value FDR B&Y	Hit Count in Query List	Hit Count in Genome	Hit in Query List
GO: Molecular Function	GO:0042054	histone methyltransferase activity	4.0340000000000002E-10	9.3942641061232539	1.6619999999999999E-7	1.6619999999999999E-7	1.097E-6	8	64	NSD1,EHMT1,PRMT2,KMT2C,SETD2,KMT2D,KMT2B,PRDM6
GO: Molecular Function	GO:0008276	protein methyltransferase activity	2.0529999999999999E-8	7.6876110506294077	8.4589999999999998E-6	4.2300000000000002E-6	2.7909999999999999E-5	8	103	NSD1,EHMT1,PRMT2,KMT2C,SETD2,KMT2D,KMT2B,PRDM6
GO: Molecular Function	GO:0018024	histone-lysine N-methyltransferase activity	4.8869999999999998E-7	6.3109576609718285	2.0129999999999999E-4	6.6879999999999997E-5	4.414E-4	6	49	NSD1,EHMT1,KMT2C,SETD2,KMT2D,KMT2B
GO: Molecular Function	GO:0016741	transferase activity, transferring one-carbon groups	6.4929999999999997E-7	6.1875545971272441	2.675E-4	6.6879999999999997E-5	4.414E-4	9	238	NSD1,EHMT1,PRMT2,KMT2C,SETD2,KMT2D,ALDH1L1,KMT2B,PRDM6
GO: Molecular Function	GO:0016279	protein-lysine N-methyltransferase activity	4.0720000000000001E-6	5.3901922306712979	1.678E-3	3.0440000000000003E-4	2.0089999999999999E-3	6	69	NSD1,EHMT1,KMT2C,SETD2,KMT2D,KMT2B
GO: Molecular Function	GO:0016278	lysine N-methyltransferase activity	4.4469999999999999E-6	5.3519328705510656	1.8320000000000001E-3	3.0440000000000003E-4	2.0089999999999999E-3	6	70	NSD1,EHMT1,KMT2C,SETD2,KMT2D,KMT2B
GO: Molecular Function	GO:0008170	N-methyltransferase activity	5.1710000000000001E-6	5.2864254622279301	2.1299999999999999E-3	3.0440000000000003E-4	2.0089999999999999E-3	7	129	NSD1,EHMT1,PRMT2,KMT2C,SETD2,KMT2D,KMT2B
GO: Molecular Function	GO:0008168	methyltransferase activity	1.1610000000000001E-5	4.935167780261426	4.7850000000000002E-3	5.9809999999999996E-4	3.947E-3	8	228	NSD1,EHMT1,PRMT2,KMT2C,SETD2,KMT2D,KMT2B,PRDM6
GO: Molecular Function	GO:0008757	S-adenosylmethionine-dependent methyltransferase activity	6.0430000000000002E-5	4.2187474057515439	2.4899999999999999E-2	2.7669999999999999E-3	1.8259999999999998E-2	7	184	NSD1,EHMT1,PRMT2,KMT2C,SETD2,KMT2D,KMT2B
GO: Molecular Function	GO:0016491	oxidoreductase activity	3.6299999999999999E-4	3.4400933749638876	0.14960000000000001	1.4959999999999999E-2	9.8699999999999996E-2	11	834	TPO,CYP2B6,DBH,AKR1C4,ALDH1L1,IDH1,NOS1,CHDH,SDHA,AOC3,TPH2
GO: Molecular Function	GO:0004497	monooxygenase activity	6.515E-3	2.1860855799513965	2.6840000000000002	0.24399999999999999	1.61	5	136	CYP2B6,DBH,AKR1C4,NOS1,TPH2
GO: Molecular Function	GO:0042800	histone methyltransferase activity (H3-K4 specific)	8.9479999999999994E-3	2.0482740245754081	3.6859999999999999	0.30719999999999997	2.0270000000000001	3	21	KMT2C,KMT2D,KMT2B
GO: Molecular Function	GO:0004348	glucosylceramidase activity	2.2259999999999999E-2	1.6524748400013105	9.17	0.70540000000000003	4.6550000000000002	2	4	GBA1,LCT
GO: Molecular Function	GO:0004336	galactosylceramidase activity	3.705E-2	1.4312117876846531	15.27	1.0900000000000001	7.1959999999999997	2	5	GBA1,LCT
GO: Molecular Function	GO:0052742	phosphatidylinositol kinase activity	4.3209999999999998E-2	1.3644157336887699	17.8	1.1870000000000001	7.8319999999999999	3	35	PIK3CA,PIK3CD,PI4KA
GO: Molecular Function	GO:0016705	oxidoreductase activity, acting on paired donors, with incorporation or reduction of molecular oxygen	5.0509999999999999E-2	1.2966226314876506	20.81	1.3009999999999999	8.5830000000000002	5	208	CYP2B6,DBH,AKR1C4,NOS1,TPH2
GO: Molecular Function	GO:0035005	1-phosphatidylinositol-4-phosphate 3-kinase activity	7.7619999999999995E-2	1.110026361596004	31.98	1.7769999999999999	11.72	2	7	PIK3CA,PIK3CD
GO: Molecular Function	GO:0046934	phosphatidylinositol-4,5-bisphosphate 3-kinase activity	7.7619999999999995E-2	1.110026361596004	31.98	1.7769999999999999	11.72	2	7	PIK3CA,PIK3CD
GO: Molecular Function	GO:0052812	phosphatidylinositol-3,4-bisphosphate 5-kinase activity	0.13270000000000001	0.87712907713556443	54.68	2.8780000000000001	18.989999999999998	2	9	PIK3CA,PIK3CD
GO: Molecular Function	GO:0052813	phosphatidylinositol bisphosphate kinase activity	0.16569999999999999	0.78067749158066324	68.27	3.4140000000000001	22.53	2	10	PIK3CA,PIK3CD
GO: Molecular Function	GO:0016709	oxidoreductase activity, acting on paired donors, with incorporation or reduction of molecular oxygen, NAD(P)H as one donor, and incorporation of one atom of oxygen	0.19750000000000001	0.7044329000375209	81.36	3.7879999999999998	25	3	58	CYP2B6,AKR1C4,NOS1
GO: Molecular Function	GO:0046975	histone methyltransferase activity (H3-K36 specific)	0.20230000000000001	0.69400411722919531	83.34	3.7879999999999998	25	2	11	NSD1,SETD2
GO: Molecular Function	GO:0050661	NADP binding	0.2407	0.61852390972497007	99.18	4.3120000000000003	28.46	3	62	AKR1C4,IDH1,NOS1
GO: Molecular Function	GO:0016307	phosphatidylinositol phosphate kinase activity	0.43859999999999999	0.35793137265849595	180.7	7.53	49.69	2	16	PIK3CA,PIK3CD
GO: Molecular Function	GO:0008422	beta-glucosidase activity	0.55789999999999995	0.25344363858963087	229.8	9.1940000000000008	60.67	2	18	GBA1,LCT
GO: Molecular Function	GO:0050660	flavin adenine dinucleotide binding	0.8427	7.4327006078759472E-2	347.2	13.35	88.12	3	95	NOS1,CHDH,SDHA
GO: Molecular Function	GO:0070402	NADPH binding	0.99890000000000001	4.7798687109621189E-4	411.6	15.24	100.6	2	24	AKR1C4,NOS1
GO: Molecular Function	GO:0008081	phosphoric diester hydrolase activity	1.0649999999999999	-2.7349607774756507E-2	438.8	15.67	103.4	3	103	SMPD4,PLCE1,PDE11A
GO: Molecular Function	GO:0016303	1-phosphatidylinositol-3-kinase activity	1.173	-6.9298012115529259E-2	483.4	16.11	106.3	2	26	PIK3CA,PIK3CD
GO: Molecular Function	GO:0015926	glucosidase activity	1.173	-6.9298012115529259E-2	483.4	16.11	106.3	2	26	GBA1,LCT
GO: Molecular Function	GO:0035004	phosphatidylinositol 3-kinase activity	1.778	-0.2499317566341949	732.3	19.670000000000002	129.80000000000001	2	32	PIK3CA,PIK3CD
GO: Molecular Function	GO:0140347	N-retinylidene-phosphatidylethanolamine flippase activity	1.9570000000000001	-0.29159082565800121	806.4	19.670000000000002	129.80000000000001	1	1	ABCA4
GO: Molecular Function	GO:0080079	cellobiose glucosidase activity	1.9570000000000001	-0.29159082565800121	806.4	19.670000000000002	129.80000000000001	1	1	LCT
GO: Molecular Function	GO:0004642	phosphoribosylformylglycinamidine synthase activity	1.9570000000000001	-0.29159082565800121	806.4	19.670000000000002	129.80000000000001	1	1	PFAS
GO: Molecular Function	GO:0008812	choline dehydrogenase activity	1.9570000000000001	-0.29159082565800121	806.4	19.670000000000002	129.80000000000001	1	1	CHDH
GO: Molecular Function	GO:0004334	fumarylacetoacetase activity	1.9570000000000001	-0.29159082565800121	806.4	19.670000000000002	129.80000000000001	1	1	FAH
GO: Molecular Function	GO:0004447	iodide peroxidase activity	1.9570000000000001	-0.29159082565800121	806.4	19.670000000000002	129.80000000000001	1	1	TPO
GO: Molecular Function	GO:0050290	sphingomyelin phosphodiesterase D activity	1.9570000000000001	-0.29159082565800121	806.4	19.670000000000002	129.80000000000001	1	1	SMPD4
GO: Molecular Function	GO:0140749	phlorizin hydrolase activity	1.9570000000000001	-0.29159082565800121	806.4	19.670000000000002	129.80000000000001	1	1	LCT
GO: Molecular Function	GO:0000016	lactase activity	1.9570000000000001	-0.29159082565800121	806.4	19.670000000000002	129.80000000000001	1	1	LCT
GO: Molecular Function	GO:0046914	transition metal ion binding	1.978	-0.29622628726116057	814.9	19.670000000000002	129.80000000000001	8	1205	NSD1,EHMT1,CYP2B6,DBH,KMT2B,NOS1,AOC3,TPH2
GO: Molecular Function	GO:0050681	nuclear androgen receptor binding	2.0059999999999998	-0.30233092868439926	826.3	19.670000000000002	129.80000000000001	2	34	NSD1,PRMT2
GO: Molecular Function	GO:0046966	nuclear thyroid hormone receptor binding	2.2469999999999999	-0.35160307241912886	925.6	21.53	142.1	2	36	NSD1,PRMT2
GO: Molecular Function	GO:0016614	oxidoreductase activity, acting on CH-OH group of donors	2.944	-0.46893780566546123	1000	27.26	179.9	3	147	AKR1C4,IDH1,CHDH
GO: Molecular Function	GO:0020037	heme binding	3.4180000000000001	-0.53377205838471808	1000	27.26	179.9	3	155	TPO,CYP2B6,NOS1
GO: Molecular Function	GO:0004450	isocitrate dehydrogenase (NADP+) activity	3.9039999999999999	-0.59150980899465422	1000	27.26	179.9	1	2	IDH1
GO: Molecular Function	GO:0050295	steryl-beta-glucosidase activity	3.9039999999999999	-0.59150980899465422	1000	27.26	179.9	1	2	GBA1
GO: Molecular Function	GO:0052593	tryptamine:oxygen oxidoreductase (deaminating) activity	3.9039999999999999	-0.59150980899465422	1000	27.26	179.9	1	2	AOC3
GO: Molecular Function	GO:0052594	aminoacetone:oxygen oxidoreductase(deaminating) activity	3.9039999999999999	-0.59150980899465422	1000	27.26	179.9	1	2	AOC3
GO: Molecular Function	GO:0016155	formyltetrahydrofolate dehydrogenase activity	3.9039999999999999	-0.59150980899465422	1000	27.26	179.9	1	2	ALDH1L1
GO: Molecular Function	GO:0017042	glycosylceramidase activity	3.9039999999999999	-0.59150980899465422	1000	27.26	179.9	1	2	LCT
GO: Molecular Function	GO:0062184	testosterone 16-beta-hydroxylase activity	3.9039999999999999	-0.59150980899465422	1000	27.26	179.9	1	2	CYP2B6
GO: Molecular Function	GO:1904493	tetrahydrofolyl-poly(glutamate) polymer binding	3.9039999999999999	-0.59150980899465422	1000	27.26	179.9	1	2	FOLH1
GO: Molecular Function	GO:1904492	Ac-Asp-Glu binding	3.9039999999999999	-0.59150980899465422	1000	27.26	179.9	1	2	FOLH1
GO: Molecular Function	GO:0000515	aspartate:glutamate, proton antiporter activity	3.9039999999999999	-0.59150980899465422	1000	27.26	179.9	1	2	SLC25A13
GO: Molecular Function	GO:0000514	3-sulfino-L-alanine: proton, glutamate antiporter activity	3.9039999999999999	-0.59150980899465422	1000	27.26	179.9	1	2	SLC25A13
GO: Molecular Function	GO:0051800	phosphatidylinositol-3,4-bisphosphate 3-phosphatase activity	3.9039999999999999	-0.59150980899465422	1000	27.26	179.9	1	2	PTEN
GO: Molecular Function	GO:0051717	inositol-1,3,4,5-tetrakisphosphate 3-phosphatase activity	3.9039999999999999	-0.59150980899465422	1000	27.26	179.9	1	2	PTEN
GO: Molecular Function	GO:0004510	tryptophan 5-monooxygenase activity	3.9039999999999999	-0.59150980899465422	1000	27.26	179.9	1	2	TPH2
GO: Molecular Function	GO:0046906	tetrapyrrole binding	4.0739999999999998	-0.61002102466414532	1000	27.97	184.6	3	165	TPO,CYP2B6,NOS1
GO: Molecular Function	GO:0016620	oxidoreductase activity, acting on the aldehyde or oxo group of donors, NAD or NADP as acceptor	4.9909999999999997	-0.6981875698661224	1000	33.17	218.9	2	54	AKR1C4,ALDH1L1
GO: Molecular Function	GO:0030331	nuclear estrogen receptor binding	4.9909999999999997	-0.6981875698661224	1000	33.17	218.9	2	54	NSD1,PRMT2
GO: Molecular Function	GO:0042974	nuclear retinoic acid receptor binding	5.173	-0.71374247840908256	1000	33.47	220.9	2	55	NSD1,PRMT2
GO: Molecular Function	GO:0008900	P-type potassium:proton transporter activity	5.85	-0.76715586608218045	1000	33.47	220.9	1	3	ATP12A
GO: Molecular Function	GO:1901680	sulfur-containing amino acid secondary active transmembrane transporter activity	5.85	-0.76715586608218045	1000	33.47	220.9	1	3	SLC25A13
GO: Molecular Function	GO:0004118	cGMP-stimulated cyclic-nucleotide phosphodiesterase activity	5.85	-0.76715586608218045	1000	33.47	220.9	1	3	PDE11A
GO: Molecular Function	GO:0033721	aldehyde dehydrogenase (NADP+) activity	5.85	-0.76715586608218045	1000	33.47	220.9	1	3	ALDH1L1
GO: Molecular Function	GO:0034632	retinol transmembrane transporter activity	5.85	-0.76715586608218045	1000	33.47	220.9	1	3	ABCA4
GO: Molecular Function	GO:0008177	succinate dehydrogenase (ubiquinone) activity	5.85	-0.76715586608218045	1000	33.47	220.9	1	3	SDHA
GO: Molecular Function	GO:0004500	dopamine beta-monooxygenase activity	5.85	-0.76715586608218045	1000	33.47	220.9	1	3	DBH
GO: Molecular Function	GO:0016822	hydrolase activity, acting on acid carbon-carbon bonds	5.85	-0.76715586608218045	1000	33.47	220.9	1	3	FAH
GO: Molecular Function	GO:0016823	hydrolase activity, acting on acid carbon-carbon bonds, in ketonic substances	5.85	-0.76715586608218045	1000	33.47	220.9	1	3	FAH
GO: Molecular Function	GO:0016903	oxidoreductase activity, acting on the aldehyde or oxo group of donors	6.3280000000000003	-0.80126647048962019	1000	35.67	235.4	2	61	AKR1C4,ALDH1L1
GO: Molecular Function	GO:0016627	oxidoreductase activity, acting on the CH-CH group of donors	6.5309999999999997	-0.8149796837607568	1000	35.67	235.4	2	62	AKR1C4,SDHA
GO: Molecular Function	GO:0043177	organic acid binding	7.6310000000000002	-0.88258145355445128	1000	35.67	235.4	3	207	DBH,AKR1C4,NOS1
GO: Molecular Function	GO:0016635	oxidoreductase activity, acting on the CH-CH group of donors, quinone or related compound as acceptor	7.7919999999999998	-0.89164894387055915	1000	35.67	235.4	1	4	SDHA
GO: Molecular Function	GO:0047042	androsterone dehydrogenase (B-specific) activity	7.7919999999999998	-0.89164894387055915	1000	35.67	235.4	1	4	AKR1C4
GO: Molecular Function	GO:0004366	glycerol-3-phosphate O-acyltransferase activity	7.7919999999999998	-0.89164894387055915	1000	35.67	235.4	1	4	GPAM
GO: Molecular Function	GO:0045703	ketoreductase activity	7.7919999999999998	-0.89164894387055915	1000	35.67	235.4	1	4	AKR1C4
GO: Molecular Function	GO:0052595	aliphatic amine oxidase activity	7.7919999999999998	-0.89164894387055915	1000	35.67	235.4	1	4	AOC3
GO: Molecular Function	GO:0052596	phenethylamine:oxygen oxidoreductase (deaminating) activity	7.7919999999999998	-0.89164894387055915	1000	35.67	235.4	1	4	AOC3
GO: Molecular Function	GO:0034617	tetrahydrobiopterin binding	7.7919999999999998	-0.89164894387055915	1000	35.67	235.4	1	4	NOS1
GO: Molecular Function	GO:0102420	sn-1-glycerol-3-phosphate C16:0-DCA-CoA acyl transferase activity	7.7919999999999998	-0.89164894387055915	1000	35.67	235.4	1	4	GPAM
GO: Molecular Function	GO:0008390	testosterone 16-alpha-hydroxylase activity	7.7919999999999998	-0.89164894387055915	1000	35.67	235.4	1	4	CYP2B6
GO: Molecular Function	GO:0062187	anandamide 8,9 epoxidase activity	7.7919999999999998	-0.89164894387055915	1000	35.67	235.4	1	4	CYP2B6
GO: Molecular Function	GO:0062188	anandamide 11,12 epoxidase activity	7.7919999999999998	-0.89164894387055915	1000	35.67	235.4	1	4	CYP2B6
GO: Molecular Function	GO:0140848	amino acid:monoatomic cation antiporter activity	7.7919999999999998	-0.89164894387055915	1000	35.67	235.4	1	4	SLC25A13
GO: Molecular Function	GO:0000104	succinate dehydrogenase activity	7.7919999999999998	-0.89164894387055915	1000	35.67	235.4	1	4	SDHA
GO: Molecular Function	GO:0045130	keratan sulfotransferase activity	7.7919999999999998	-0.89164894387055915	1000	35.67	235.4	1	4	CHST6
GO: Molecular Function	GO:0047743	chlordecone reductase activity	7.7919999999999998	-0.89164894387055915	1000	35.67	235.4	1	4	AKR1C4
GO: Molecular Function	GO:1901618	organic hydroxy compound transmembrane transporter activity	8.0340000000000007	-0.9049318273956527	1000	36.369999999999997	240	2	69	AKR1C4,ABCA4
GO: Molecular Function	GO:0005524	ATP binding	8.3170000000000002	-0.91996670148338711	1000	37.24	245.8	8	1526	ACSL6,PFAS,ADCY4,ABCA4,ATP12A,PIK3CA,PIK3CD,PI4KA
GO: Molecular Function	GO:0005507	copper ion binding	9.6760000000000002	-0.98569585968984208	1000	37.47	247.3	2	76	DBH,AOC3
GO: Molecular Function	GO:0043912	D-lysine oxidase activity	9.7309999999999999	-0.9881574725567529	1000	37.47	247.3	1	5	AOC3
GO: Molecular Function	GO:0015665	alcohol transmembrane transporter activity	9.7309999999999999	-0.9881574725567529	1000	37.47	247.3	1	5	ABCA4
GO: Molecular Function	GO:0047115	trans-1,2-dihydrobenzene-1,2-diol dehydrogenase activity	9.7309999999999999	-0.9881574725567529	1000	37.47	247.3	1	5	AKR1C4
GO: Molecular Function	GO:0106017	phosphatidylinositol-3,4-bisphosphate phosphatase activity	9.7309999999999999	-0.9881574725567529	1000	37.47	247.3	1	5	PTEN
GO: Molecular Function	GO:0047020	15-hydroxyprostaglandin-D dehydrogenase (NADP+) activity	9.7309999999999999	-0.9881574725567529	1000	37.47	247.3	1	5	AKR1C4
GO: Molecular Function	GO:0004448	isocitrate dehydrogenase [NAD(P)+] activity	9.7309999999999999	-0.9881574725567529	1000	37.47	247.3	1	5	IDH1
GO: Molecular Function	GO:0072555	17-beta-ketosteroid reductase activity	9.7309999999999999	-0.9881574725567529	1000	37.47	247.3	1	5	AKR1C4
GO: Molecular Function	GO:0016314	phosphatidylinositol-3,4,5-trisphosphate 3-phosphatase activity	9.7309999999999999	-0.9881574725567529	1000	37.47	247.3	1	5	PTEN
GO: Molecular Function	GO:0005124	scavenger receptor binding	9.7309999999999999	-0.9881574725567529	1000	37.47	247.3	1	5	GBA1
GO: Molecular Function	GO:1902121	lithocholic acid binding	9.7309999999999999	-0.9881574725567529	1000	37.47	247.3	1	5	AKR1C4
GO: Molecular Function	GO:0047086	ketosteroid monooxygenase activity	9.7309999999999999	-0.9881574725567529	1000	37.47	247.3	1	5	AKR1C4
GO: Molecular Function	GO:0033142	nuclear progesterone receptor binding	9.7309999999999999	-0.9881574725567529	1000	37.47	247.3	1	5	PRMT2
GO: Molecular Function	GO:0047787	delta4-3-oxosteroid 5beta-reductase activity	9.7309999999999999	-0.9881574725567529	1000	37.47	247.3	1	5	AKR1C4
GO: Molecular Function	GO:0016715	oxidoreductase activity, acting on paired donors, with incorporation or reduction of molecular oxygen, reduced ascorbate as one donor, and incorporation of one atom of oxygen	9.7309999999999999	-0.9881574725567529	1000	37.47	247.3	1	5	DBH
GO: Molecular Function	GO:0032559	adenyl ribonucleotide binding	11.17	-1.0480531731156091	1000	41.69	275.2	8	1606	ACSL6,PFAS,ADCY4,ABCA4,ATP12A,PIK3CA,PIK3CD,PI4KA
GO: Molecular Function	GO:0031406	carboxylic acid binding	11.66	-1.0666985504229953	1000	41.69	275.2	3	242	DBH,AKR1C4,NOS1
GO: Molecular Function	GO:0005503	all-trans retinal binding	11.67	-1.0670708560453701	1000	41.69	275.2	1	6	ABCA4
GO: Molecular Function	GO:0047006	17-alpha,20-alpha-dihydroxypregn-4-en-3-one dehydrogenase activity	11.67	-1.0670708560453701	1000	41.69	275.2	1	6	AKR1C4
GO: Molecular Function	GO:0046976	histone methyltransferase activity (H3-K27 specific)	11.67	-1.0670708560453701	1000	41.69	275.2	1	6	EHMT1
GO: Molecular Function	GO:0045550	geranylgeranyl reductase activity	11.67	-1.0670708560453701	1000	41.69	275.2	1	6	AKR1C4
GO: Molecular Function	GO:0062189	anandamide 14,15 epoxidase activity	11.67	-1.0670708560453701	1000	41.69	275.2	1	6	CYP2B6
GO: Molecular Function	GO:0062186	anandamide epoxidase activity	11.67	-1.0670708560453701	1000	41.69	275.2	1	6	CYP2B6
GO: Molecular Function	GO:0030554	adenyl nucleotide binding	11.74	-1.0696680969115957	1000	41.69	275.2	8	1620	ACSL6,PFAS,ADCY4,ABCA4,ATP12A,PIK3CA,PIK3CD,PI4KA
GO: Molecular Function	GO:0004430	1-phosphatidylinositol 4-kinase activity	13.6	-1.1335389083702174	1000	44.11	291.10000000000002	1	7	PI4KA
GO: Molecular Function	GO:0072582	17-beta-hydroxysteroid dehydrogenase (NADP+) activity	13.6	-1.1335389083702174	1000	44.11	291.10000000000002	1	7	AKR1C4
GO: Molecular Function	GO:0005502	11-cis retinal binding	13.6	-1.1335389083702174	1000	44.11	291.10000000000002	1	7	ABCA4
GO: Molecular Function	GO:0018636	phenanthrene 9,10-monooxygenase activity	13.6	-1.1335389083702174	1000	44.11	291.10000000000002	1	7	AKR1C4
GO: Molecular Function	GO:0042799	histone methyltransferase activity (H4-K20 specific)	13.6	-1.1335389083702174	1000	44.11	291.10000000000002	1	7	NSD1
GO: Molecular Function	GO:0001517	N-acetylglucosamine 6-O-sulfotransferase activity	13.6	-1.1335389083702174	1000	44.11	291.10000000000002	1	7	CHST6
GO: Molecular Function	GO:0008131	primary amine oxidase activity	13.6	-1.1335389083702174	1000	44.11	291.10000000000002	1	7	AOC3
GO: Molecular Function	GO:0035410	dihydrotestosterone 17-beta-dehydrogenase activity	13.6	-1.1335389083702174	1000	44.11	291.10000000000002	1	7	AKR1C4
GO: Molecular Function	GO:0035242	protein-arginine omega-N asymmetric methyltransferase activity	13.6	-1.1335389083702174	1000	44.11	291.10000000000002	1	7	PRMT2
GO: Molecular Function	GO:0070401	NADP+ binding	13.6	-1.1335389083702174	1000	44.11	291.10000000000002	1	7	AKR1C4
GO: Molecular Function	GO:0003884	D-amino-acid oxidase activity	13.6	-1.1335389083702174	1000	44.11	291.10000000000002	1	7	AOC3
GO: Molecular Function	GO:0052743	inositol tetrakisphosphate phosphatase activity	15.53	-1.1911714557285584	1000	47.38	312.7	1	8	PTEN
GO: Molecular Function	GO:0047024	5alpha-androstane-3beta,17beta-diol dehydrogenase activity	15.53	-1.1911714557285584	1000	47.38	312.7	1	8	AKR1C4
GO: Molecular Function	GO:0047023	androsterone dehydrogenase activity	15.53	-1.1911714557285584	1000	47.38	312.7	1	8	AKR1C4
GO: Molecular Function	GO:0008469	histone-arginine N-methyltransferase activity	15.53	-1.1911714557285584	1000	47.38	312.7	1	8	PRMT2
GO: Molecular Function	GO:0090555	phosphatidylethanolamine flippase activity	15.53	-1.1911714557285584	1000	47.38	312.7	1	8	ABCA4
GO: Molecular Function	GO:0101021	estrogen 2-hydroxylase activity	15.53	-1.1911714557285584	1000	47.38	312.7	1	8	CYP2B6
GO: Molecular Function	GO:0035671	enone reductase activity	15.53	-1.1911714557285584	1000	47.38	312.7	1	8	AKR1C4
GO: Molecular Function	GO:0016714	oxidoreductase activity, acting on paired donors, with incorporation or reduction of molecular oxygen, reduced pteridine as one donor, and incorporation of one atom of oxygen	15.53	-1.1911714557285584	1000	47.38	312.7	1	8	TPH2
GO: Molecular Function	GO:0042578	phosphoric ester hydrolase activity	16.32	-1.2127201544178423	1000	49.45	326.39999999999998	4	503	SMPD4,PTEN,PLCE1,PDE11A
GO: Biological Process	GO:0090407	organophosphate biosynthetic process	1.6980000000000001E-6	5.7700623140920664	3.7690000000000002E-3	2.9520000000000002E-3	2.445E-2	12	658	ACSL6,PFAS,GPAM,ADCY4,IDH1,PTEN,PIK3CA,NOS1,PIK3CD,PI4KA,SDHA,SLC25A13
GO: Biological Process	GO:0016571	histone methylation	2.6589999999999999E-6	5.5752816626684334	5.9030000000000003E-3	2.9520000000000002E-3	2.445E-2	8	196	NSD1,EHMT1,PRMT2,KMT2C,SETD2,KMT2D,KMT2B,PRDM6
GO: Biological Process	GO:0044255	cellular lipid metabolic process	8.5930000000000006E-6	5.0658551882075233	1.908E-2	5.391E-3	4.4650000000000002E-2	14	1137	GBA1,ACSL6,SMPD4,GPAM,CYP2B6,AKR1C4,ABCA4,IDH1,PTEN,LCT,PIK3CA,PIK3CD,PI4KA,PLCE1
GO: Biological Process	GO:0019637	organophosphate metabolic process	9.7140000000000005E-6	5.0126019008629825	2.1559999999999999E-2	5.391E-3	4.4650000000000002E-2	14	1148	ACSL6,SMPD4,PFAS,GPAM,ADCY4,ALDH1L1,IDH1,PTEN,PIK3CA,NOS1,PIK3CD,PI4KA,SDHA,SLC25A13
GO: Biological Process	GO:0006479	protein methylation	1.5279999999999999E-5	4.815876645760329	3.3930000000000002E-2	5.6550000000000003E-3	4.684E-2	8	245	NSD1,EHMT1,PRMT2,KMT2C,SETD2,KMT2D,KMT2B,PRDM6
GO: Biological Process	GO:0008213	protein alkylation	1.5279999999999999E-5	4.815876645760329	3.3930000000000002E-2	5.6550000000000003E-3	4.684E-2	8	245	NSD1,EHMT1,PRMT2,KMT2C,SETD2,KMT2D,KMT2B,PRDM6
GO: Biological Process	GO:0019752	carboxylic acid metabolic process	3.659E-5	4.4366375905133921	8.1220000000000001E-2	1.1599999999999999E-2	9.6110000000000001E-2	13	1062	FAH,ACSL6,PFAS,GPAM,CYP2B6,AKR1C4,ALDH1L1,IDH1,NOS1,SDHA,SLC25A13,UGT2A3,TPH2
GO: Biological Process	GO:0043436	oxoacid metabolic process	4.969E-5	4.3037310032544669	0.1103	1.2359999999999999E-2	0.1023	13	1090	FAH,ACSL6,PFAS,GPAM,CYP2B6,AKR1C4,ALDH1L1,IDH1,NOS1,SDHA,SLC25A13,UGT2A3,TPH2
GO: Biological Process	GO:0006082	organic acid metabolic process	5.5319999999999999E-5	4.2571178285627269	0.12280000000000001	1.2359999999999999E-2	0.1023	13	1100	FAH,ACSL6,PFAS,GPAM,CYP2B6,AKR1C4,ALDH1L1,IDH1,NOS1,SDHA,SLC25A13,UGT2A3,TPH2
GO: Biological Process	GO:0043414	macromolecule methylation	5.5659999999999999E-5	4.2544567980019758	0.1236	1.2359999999999999E-2	0.1023	9	412	NSD1,EHMT1,PRMT2,KMT2C,SETD2,KMT2D,KMT2B,PIK3CA,PRDM6
GO: Biological Process	GO:0006629	lipid metabolic process	7.5909999999999997E-5	4.1197010085742471	0.16850000000000001	1.4250000000000001E-2	0.11799999999999999	15	1590	GBA1,FAH,ACSL6,SMPD4,GPAM,CYP2B6,AKR1C4,ABCA4,IDH1,PTEN,LCT,PIK3CA,PIK3CD,PI4KA,PLCE1
GO: Biological Process	GO:0010035	response to inorganic substance	7.9309999999999998E-5	4.1006720501223457	0.17610000000000001	1.4250000000000001E-2	0.11799999999999999	12	930	TPO,GPAM,CYP2B6,DBH,AKR1C4,ATP12A,PTEN,LCT,PIK3CA,NOS1,SLC25A13,TPH2
GO: Biological Process	GO:0010038	response to metal ion	8.9170000000000002E-5	4.0497812333581367	0.19800000000000001	1.4250000000000001E-2	0.11799999999999999	10	584	GPAM,CYP2B6,DBH,AKR1C4,ATP12A,PTEN,LCT,NOS1,SLC25A13,TPH2
GO: Biological Process	GO:0009725	response to hormone	8.9859999999999997E-5	4.0464335857429932	0.19950000000000001	1.4250000000000001E-2	0.11799999999999999	14	1370	GBA1,ACSL6,PRMT2,GPAM,CYP2B6,KMT2D,DBH,AKR1C4,IDH1,PTEN,LCT,PIK3CA,NOS1,TPH2
GO: Biological Process	GO:0032259	methylation	1.3200000000000001E-4	3.87942606879415	0.29310000000000003	1.9539999999999998E-2	0.1618	9	456	NSD1,EHMT1,PRMT2,KMT2C,SETD2,KMT2D,KMT2B,PIK3CA,PRDM6
GO: Biological Process	GO:0008610	lipid biosynthetic process	2.2780000000000001E-4	3.6424462802569186	0.50570000000000004	3.1600000000000003E-2	0.26179999999999998	11	826	GBA1,ACSL6,SMPD4,GPAM,AKR1C4,IDH1,PTEN,PIK3CA,PIK3CD,PI4KA,PLCE1
GO: Biological Process	GO:0018027	peptidyl-lysine dimethylation	2.4600000000000002E-4	3.6090648928966207	0.54610000000000003	3.2120000000000003E-2	0.2661	4	29	EHMT1,SETD2,KMT2D,KMT2B
GO: Biological Process	GO:0034968	histone lysine methylation	3.2220000000000003E-4	3.4918744639168007	0.71540000000000004	3.9739999999999998E-2	0.32919999999999999	6	148	NSD1,EHMT1,KMT2C,SETD2,KMT2D,KMT2B
GO: Biological Process	GO:0097692	histone H3-K4 monomethylation	5.1380000000000002E-4	3.2892059000696725	1.141	6.0040000000000003E-2	0.49730000000000002	3	9	KMT2C,KMT2D,KMT2B
GO: Biological Process	GO:0018022	peptidyl-lysine methylation	6.11E-4	3.213958789757446	1.3560000000000001	6.7199999999999996E-2	0.55659999999999998	6	165	NSD1,EHMT1,KMT2C,SETD2,KMT2D,KMT2B
GO: Biological Process	GO:0045017	glycerolipid biosynthetic process	6.357E-4	3.1967477885695428	1.411	6.7199999999999996E-2	0.55659999999999998	7	270	ACSL6,GPAM,PTEN,PIK3CA,PIK3CD,PI4KA,PLCE1
GO: Biological Process	GO:0008654	phospholipid biosynthetic process	7.3669999999999996E-4	3.1327093301451159	1.635	7.4340000000000003E-2	0.61570000000000003	7	276	ACSL6,GPAM,IDH1,PTEN,PIK3CA,PIK3CD,PI4KA
GO: Biological Process	GO:0016570	histone modification	7.7550000000000004E-4	3.1104181978503762	1.722	7.485E-2	0.62	9	563	NSD1,EHMT1,PRMT2,KMT2C,SETD2,KMT2D,KMT2B,NOS1,PRDM6
GO: Biological Process	GO:1901616	organic hydroxy compound catabolic process	8.3390000000000005E-4	3.0788860261633193	1.851	7.714E-2	0.63890000000000002	5	93	FAH,DBH,AKR1C4,PTEN,LCT
GO: Biological Process	GO:0006644	phospholipid metabolic process	9.2920000000000003E-4	3.0318907988718022	2.0630000000000002	8.251E-2	0.68340000000000001	8	419	ACSL6,SMPD4,GPAM,IDH1,PTEN,PIK3CA,PIK3CD,PI4KA
GO: Biological Process	GO:0043627	response to estrogen	1.0169999999999999E-3	2.9926790470772553	2.2570000000000001	8.6819999999999994E-2	0.71909999999999996	6	180	GBA1,KMT2D,AKR1C4,LCT,NOS1,TPH2
GO: Biological Process	GO:0046486	glycerolipid metabolic process	1.1479999999999999E-3	2.9400581119380451	2.5489999999999999	9.4409999999999994E-2	0.78200000000000003	8	431	ACSL6,SMPD4,GPAM,PTEN,PIK3CA,PIK3CD,PI4KA,PLCE1
GO: Biological Process	GO:1901615	organic hydroxy compound metabolic process	2.4450000000000001E-3	2.611721136540361	5.4290000000000003	0.19389999999999999	1.6060000000000001	9	647	TPO,GBA1,FAH,DBH,AKR1C4,IDH1,PTEN,LCT,TPH2
GO: Biological Process	GO:0009117	nucleotide metabolic process	3.852E-3	2.414313721547503	8.5510000000000002	0.2949	2.4420000000000002	9	684	ACSL6,PFAS,GPAM,ADCY4,ALDH1L1,IDH1,NOS1,SDHA,SLC25A13
GO: Biological Process	GO:0006753	nucleoside phosphate metabolic process	4.1840000000000002E-3	2.3784083241407821	9.2889999999999997	0.30959999999999999	2.5649999999999999	9	691	ACSL6,PFAS,GPAM,ADCY4,ALDH1L1,IDH1,NOS1,SDHA,SLC25A13
GO: Biological Process	GO:0014070	response to organic cyclic compound	4.8339999999999998E-3	2.3156933539283684	10.73	0.34620000000000001	2.867	13	1628	GBA1,ACSL6,PRMT2,CYP2B6,KMT2D,DBH,AKR1C4,IDH1,ATP12A,PTEN,PIK3CA,NOS1,TPH2
GO: Biological Process	GO:0055086	nucleobase-containing small molecule metabolic process	1.0240000000000001E-2	1.9897000433601879	22.74	0.71060000000000001	5.8849999999999998	9	772	ACSL6,PFAS,GPAM,ADCY4,ALDH1L1,IDH1,NOS1,SDHA,SLC25A13
GO: Biological Process	GO:0006164	purine nucleotide biosynthetic process	1.076E-2	1.9681877286696297	23.88	0.7228	5.9870000000000001	6	271	ACSL6,PFAS,ADCY4,NOS1,SDHA,SLC25A13
GO: Biological Process	GO:0048545	response to steroid hormone	1.107E-2	1.9558523791212772	24.58	0.7228	5.9870000000000001	8	586	GBA1,ACSL6,PRMT2,KMT2D,AKR1C4,IDH1,PIK3CA,TPH2
GO: Biological Process	GO:0072522	purine-containing compound biosynthetic process	1.295E-2	1.8877302315827293	28.74	0.82120000000000004	6.8019999999999996	6	280	ACSL6,PFAS,ADCY4,NOS1,SDHA,SLC25A13
GO: Biological Process	GO:0014823	response to activity	1.3939999999999999E-2	1.8557372262380094	30.95	0.85960000000000003	7.12	5	165	GPAM,PTEN,PIK3CA,NOS1,TPH2
GO: Biological Process	GO:0033993	response to lipid	1.915E-2	1.7178312216953584	42.5	1.149	9.5150000000000006	12	1567	TPO,GBA1,ACSL6,PRMT2,KMT2D,DBH,AKR1C4,IDH1,PTEN,PIK3CA,NOS1,TPH2
GO: Biological Process	GO:0018205	peptidyl-lysine modification	2.7009999999999999E-2	1.5684754158125491	59.96	1.5780000000000001	13.07	7	478	NSD1,EHMT1,KMT2C,SETD2,KMT2D,KMT2B,NOS1
GO: Biological Process	GO:0006650	glycerophospholipid metabolic process	2.9989999999999999E-2	1.5230235342404728	66.58	1.7070000000000001	14.14	6	325	SMPD4,GPAM,PTEN,PIK3CA,PIK3CD,PI4KA
GO: Biological Process	GO:0043434	response to peptide hormone	3.1260000000000003E-2	1.5050110263168319	69.41	1.7350000000000001	14.37	8	677	ACSL6,GPAM,CYP2B6,DBH,AKR1C4,PTEN,PIK3CA,NOS1
GO: Biological Process	GO:0006325	chromatin organization	3.3989999999999999E-2	1.4686488354169402	75.459999999999994	1.841	15.24	8	685	NSD1,EHMT1,KMT2C,SETD2,KMT2D,KMT2B,PIK3CA,PRDM6
GO: Biological Process	GO:0009165	nucleotide biosynthetic process	3.7339999999999998E-2	1.4278256863869405	82.91	1.9530000000000001	16.170000000000002	6	338	ACSL6,PFAS,ADCY4,NOS1,SDHA,SLC25A13
GO: Biological Process	GO:1901293	nucleoside phosphate biosynthetic process	3.7969999999999997E-2	1.4205594028602029	84.28	1.9530000000000001	16.170000000000002	6	339	ACSL6,PFAS,ADCY4,NOS1,SDHA,SLC25A13
GO: Biological Process	GO:0030149	sphingolipid catabolic process	3.8699999999999998E-2	1.4122890349810886	85.92	1.9530000000000001	16.170000000000002	3	35	GBA1,SMPD4,LCT
GO: Biological Process	GO:0018193	peptidyl-amino acid modification	4.6179999999999999E-2	1.3355460714188425	102.5	2.278	18.87	11	1434	NSD1,EHMT1,PRMT2,KMT2C,SETD2,KMT2D,KMT2B,PTEN,PIK3CA,NOS1,FOLH1
GO: Biological Process	GO:0048588	developmental cell growth	5.3870000000000001E-2	1.268653024454045	119.6	2.6	21.53	6	361	PRMT2,KMT2D,PTEN,PIK3CA,NOS1,PIK3CD
GO: Biological Process	GO:0046466	membrane lipid catabolic process	5.8040000000000001E-2	1.2362725962343017	128.9	2.7290000000000001	22.6	3	40	GBA1,SMPD4,LCT
GO: Biological Process	GO:0046474	glycerophospholipid biosynthetic process	5.8999999999999997E-2	1.2291479883578558	131	2.7290000000000001	22.6	5	223	GPAM,PTEN,PIK3CA,PIK3CD,PI4KA
GO: Biological Process	GO:0006163	purine nucleotide metabolic process	6.1359999999999998E-2	1.2121146490590755	136.19999999999999	2.78	23.02	7	544	ACSL6,PFAS,GPAM,ADCY4,NOS1,SDHA,SLC25A13
GO: Biological Process	GO:0006575	cellular modified amino acid metabolic process	6.4180000000000001E-2	1.1926002872405148	142.5	2.85	23.6	5	227	TPO,ALDH1L1,IDH1,FOLH1,CHDH
GO: Biological Process	GO:0048015	phosphatidylinositol-mediated signaling	6.6900000000000001E-2	1.174573882232177	148.5	2.9119999999999999	24.12	5	229	PTEN,PIK3CA,PIK3CD,PI4KA,PLCE1
GO: Biological Process	GO:0048017	inositol lipid-mediated signaling	7.1150000000000005E-2	1.1478250955796969	157.9	3.0190000000000001	25	5	232	PTEN,PIK3CA,PIK3CD,PI4KA,PLCE1
GO: Biological Process	GO:0044648	histone H3-K4 dimethylation	7.2059999999999999E-2	1.1423057422134504	160	3.0190000000000001	25	2	7	KMT2D,KMT2B
GO: Biological Process	GO:1901605	alpha-amino acid metabolic process	7.868E-2	1.104135648752701	174.7	3.1930000000000001	26.45	5	237	FAH,PFAS,NOS1,SLC25A13,TPH2
GO: Biological Process	GO:0016042	lipid catabolic process	7.911E-2	1.1017686154869033	175.6	3.1930000000000001	26.45	6	387	GBA1,SMPD4,AKR1C4,IDH1,LCT,PLCE1
GO: Biological Process	GO:1901135	carbohydrate derivative metabolic process	8.1479999999999997E-2	1.0889489796718734	180.9	3.23	26.76	10	1256	GBA1,CHST6,ACSL6,PFAS,GPAM,ADCY4,AKR1C4,LCT,SDHA,SLC25A13
GO: Biological Process	GO:0006091	generation of precursor metabolites and energy	8.6870000000000003E-2	1.0611301784870133	192.8	3.383	28.02	7	575	GBA1,AKR1C4,ALDH1L1,IDH1,PIK3CA,SDHA,SLC25A13
GO: Biological Process	GO:1901652	response to peptide	8.8760000000000006E-2	1.0517827064400294	197	3.3969999999999998	28.14	8	785	ACSL6,GPAM,CYP2B6,DBH,AKR1C4,PTEN,PIK3CA,NOS1
GO: Biological Process	GO:0048668	collateral sprouting	9.4399999999999998E-2	1.025028005701931	209.6	3.5009999999999999	29	3	47	PIK3CA,NOS1,PIK3CD
GO: Biological Process	GO:0072521	purine-containing compound metabolic process	9.4689999999999996E-2	1.0236958834479972	210.2	3.5009999999999999	29	7	583	ACSL6,PFAS,GPAM,ADCY4,NOS1,SDHA,SLC25A13
GO: Biological Process	GO:0009152	purine ribonucleotide biosynthetic process	9.7430000000000003E-2	1.0113072974501833	216.3	3.5009999999999999	29	5	248	ACSL6,PFAS,ADCY4,SDHA,SLC25A13
GO: Biological Process	GO:0031667	response to nutrient levels	9.7790000000000002E-2	1.0097055538715614	217.1	3.5009999999999999	29	8	796	GBA1,ACSL6,GPAM,AKR1C4,PTEN,LCT,NOS1,TPH2
GO: Biological Process	GO:0044242	cellular lipid catabolic process	0.107	0.97061622231479039	237.5	3.7709999999999999	31.23	5	253	GBA1,SMPD4,AKR1C4,IDH1,LCT
GO: Biological Process	GO:0006661	phosphatidylinositol biosynthetic process	0.1222	0.91292879409346461	271.3	4.2089999999999996	34.86	4	136	PTEN,PIK3CA,PIK3CD,PI4KA
GO: Biological Process	GO:0046477	glycosylceramide catabolic process	0.1232	0.90938929217159337	273.60000000000002	4.2089999999999996	34.86	2	9	GBA1,LCT
GO: Biological Process	GO:0009260	ribonucleotide biosynthetic process	0.13059999999999999	0.88405682306094491	290	4.3940000000000001	36.39	5	264	ACSL6,PFAS,ADCY4,SDHA,SLC25A13
GO: Biological Process	GO:0009991	response to extracellular stimulus	0.13619999999999999	0.86582289242323374	302.39999999999998	4.5129999999999999	37.380000000000003	8	835	GBA1,ACSL6,GPAM,AKR1C4,PTEN,LCT,NOS1,TPH2
GO: Biological Process	GO:0046390	ribose phosphate biosynthetic process	0.14760000000000001	0.83091364251297717	327.7	4.819	39.909999999999997	5	271	ACSL6,PFAS,ADCY4,SDHA,SLC25A13
GO: Biological Process	GO:0046460	neutral lipid biosynthetic process	0.1681	0.77443228656052898	373.3	5.2850000000000001	43.78	3	57	ACSL6,GPAM,PLCE1
GO: Biological Process	GO:0046463	acylglycerol biosynthetic process	0.1681	0.77443228656052898	373.3	5.2850000000000001	43.78	3	57	ACSL6,GPAM,PLCE1
GO: Biological Process	GO:0045333	cellular respiration	0.16900000000000001	0.77211329538632645	375.3	5.2850000000000001	43.78	5	279	GBA1,IDH1,PIK3CA,SDHA,SLC25A13
GO: Biological Process	GO:0018958	phenol-containing compound metabolic process	0.17369999999999999	0.76020018155290137	385.6	5.3550000000000004	44.36	4	149	TPO,FAH,DBH,TPH2
GO: Biological Process	GO:0009308	amine metabolic process	0.20710000000000001	0.68381990110654745	459.8	6.2990000000000004	52.17	4	156	DBH,CHDH,AOC3,TPH2
GO: Biological Process	GO:0048696	regulation of collateral sprouting in absence of injury	0.22509999999999999	0.64762450499947999	499.8	6.6639999999999997	55.2	2	12	PIK3CA,PIK3CD
GO: Biological Process	GO:0006527	arginine catabolic process	0.22509999999999999	0.64762450499947999	499.8	6.6639999999999997	55.2	2	12	FAH,NOS1
GO: Biological Process	GO:0033135	regulation of peptidyl-serine phosphorylation	0.245	0.61083391563546752	543.79999999999995	7.1550000000000002	59.27	4	163	NSD1,PTEN,PIK3CA,NOS1
GO: Biological Process	GO:0018023	peptidyl-lysine trimethylation	0.24840000000000001	0.6048484084954574	551.5	7.1619999999999999	59.32	3	65	SETD2,KMT2D,KMT2B
GO: Biological Process	GO:0006651	diacylglycerol biosynthetic process	0.26579999999999998	0.57544502339328685	590	7.375	61.08	2	13	GPAM,PLCE1
GO: Biological Process	GO:0018026	peptidyl-lysine monomethylation	0.26579999999999998	0.57544502339328685	590	7.375	61.08	2	13	EHMT1,SETD2
GO: Biological Process	GO:0019336	phenol-containing compound catabolic process	0.26579999999999998	0.57544502339328685	590	7.375	61.08	2	13	FAH,DBH
GO: Biological Process	GO:0046488	phosphatidylinositol metabolic process	0.28120000000000001	0.55098468365221365	624.20000000000005	7.6859999999999999	63.66	4	169	PTEN,PIK3CA,PIK3CD,PI4KA
GO: Biological Process	GO:0046854	phosphatidylinositol phosphate biosynthetic process	0.28389999999999999	0.54683460747414281	630.29999999999995	7.6859999999999999	63.66	3	68	PIK3CA,PIK3CD,PI4KA
GO: Biological Process	GO:0016049	cell growth	0.29199999999999998	0.53461714855158171	648.29999999999995	7.81	64.69	7	700	PRMT2,KMT2D,PTEN,PIK3CA,NOS1,PIK3CD,PLCE1
GO: Biological Process	GO:0048669	collateral sprouting in absence of injury	0.30969999999999998	0.50905879464321324	687.5	8.1850000000000005	67.790000000000006	2	14	PIK3CA,PIK3CD
GO: Biological Process	GO:0006520	cellular amino acid metabolic process	0.32790000000000002	0.48425858333063476	728	8.5649999999999995	70.94	5	322	FAH,PFAS,NOS1,SLC25A13,TPH2
GO: Biological Process	GO:0032787	monocarboxylic acid metabolic process	0.34060000000000001	0.46775535637341775	756	8.7910000000000004	72.81	7	718	FAH,ACSL6,GPAM,CYP2B6,AKR1C4,IDH1,UGT2A3
GO: Biological Process	GO:0010452	histone H3-K36 methylation	0.3569	0.44745345204433956	792.3	9.1069999999999993	75.430000000000007	2	15	NSD1,SETD2
GO: Biological Process	GO:0009150	purine ribonucleotide metabolic process	0.36449999999999999	0.43830246734600659	809.2	9.1959999999999997	76.17	6	513	ACSL6,PFAS,GPAM,ADCY4,SDHA,SLC25A13
GO: Biological Process	GO:0046479	glycosphingolipid catabolic process	0.40739999999999998	0.38997897533585468	904.5	10.050000000000001	83.24	2	16	GBA1,LCT
GO: Biological Process	GO:0042136	neurotransmitter biosynthetic process	0.40739999999999998	0.38997897533585468	904.5	10.050000000000001	83.24	2	16	DBH,NOS1
GO: Biological Process	GO:0051568	histone H3-K4 methylation	0.44159999999999999	0.35497093527885754	980.4	10.63	88.01	3	79	KMT2C,KMT2D,KMT2B
GO: Biological Process	GO:0007584	response to nutrient	0.44369999999999998	0.35291057128344511	985	10.63	88.01	5	344	ACSL6,AKR1C4,PTEN,LCT,NOS1
GO: Biological Process	GO:1901565	organonitrogen compound catabolic process	0.4451	0.35154240571747747	988.1	10.63	88.01	10	1546	GBA1,FAH,SMPD4,DBH,ALDH1L1,PTEN,LCT,NOS1,FOLH1,CHDH
GO: Biological Process	GO:0009259	ribonucleotide metabolic process	0.45550000000000002	0.34151161869098295	1000	10.76	89.11	6	535	ACSL6,PFAS,GPAM,ADCY4,SDHA,SLC25A13
GO: Biological Process	GO:0022900	electron transport chain	0.47420000000000001	0.32403845035783063	1000	11.08	91.79	4	194	GBA1,AKR1C4,SDHA,SLC25A13
GO: Biological Process	GO:0051592	response to calcium ion	0.4929	0.30724118184527582	1000	11.39	94.32	4	196	CYP2B6,AKR1C4,SLC25A13,TPH2
GO: Biological Process	GO:0019693	ribose phosphate metabolic process	0.4975	0.30320691491825574	1000	11.39	94.32	6	544	ACSL6,PFAS,GPAM,ADCY4,SDHA,SLC25A13
GO: Biological Process	GO:0042711	maternal behavior	0.51819999999999999	0.28550259135019401	1000	11.62	96.25	2	18	DBH,PTEN
GO: Biological Process	GO:0019377	glycolipid catabolic process	0.51819999999999999	0.28550259135019401	1000	11.62	96.25	2	18	GBA1,LCT
GO: Biological Process	GO:0006081	cellular aldehyde metabolic process	0.56630000000000003	0.24695343837347083	1000	12.57	104.1	3	86	AKR1C4,ABCA4,IDH1
GO: Biological Process	GO:0009410	response to xenobiotic stimulus	0.58160000000000001	0.23537560214901856	1000	12.78	105.9	7	785	PFAS,CYP2B6,DBH,AKR1C4,PTEN,LCT,NOS1
GO: Biological Process	GO:0006677	glycosylceramide metabolic process	0.64200000000000002	0.19246497193114673	1000	13.7	113.5	2	20	GBA1,LCT
GO: Biological Process	GO:0042402	cellular biogenic amine catabolic process	0.64200000000000002	0.19246497193114673	1000	13.7	113.5	2	20	DBH,CHDH
GO: Biological Process	GO:0060746	parental behavior	0.64200000000000002	0.19246497193114673	1000	13.7	113.5	2	20	DBH,PTEN
GO: Biological Process	GO:0009064	glutamine family amino acid metabolic process	0.68959999999999999	0.16140274718334363	1000	14.58	120.8	3	92	FAH,PFAS,NOS1
GO: Biological Process	GO:0015980	energy derivation by oxidation of organic compounds	0.75629999999999997	0.12130589960389167	1000	15.84	131.19999999999999	5	387	GBA1,IDH1,PIK3CA,SDHA,SLC25A13
GO: Biological Process	GO:0036092	phosphatidylinositol-3-phosphate biosynthetic process	0.77869999999999995	0.10862982530385187	1000	16.010000000000002	132.6	2	22	PIK3CA,PIK3CD
GO: Biological Process	GO:0009310	amine catabolic process	0.77869999999999995	0.10862982530385187	1000	16.010000000000002	132.6	2	22	DBH,CHDH
GO: Biological Process	GO:0006525	arginine metabolic process	0.8518	6.9662364262269946E-2	1000	17.04	141.1	2	23	FAH,NOS1
GO: Biological Process	GO:0044320	cellular response to leptin stimulus	0.8518	6.9662364262269946E-2	1000	17.04	141.1	2	23	PRMT2,PTEN
GO: Biological Process	GO:0046514	ceramide catabolic process	0.8518	6.9662364262269946E-2	1000	17.04	141.1	2	23	GBA1,LCT
GO: Biological Process	GO:0007568	aging	0.8871	5.2027420754219927E-2	1000	17.579999999999998	145.6	5	401	CYP2B6,DBH,PTEN,NOS1,AOC3
GO: Biological Process	GO:0031507	heterochromatin formation	0.93059999999999998	3.1236951802751434E-2	1000	18.260000000000002	151.19999999999999	3	102	KMT2D,KMT2B,PIK3CA
GO: Biological Process	GO:0032868	response to insulin	0.93759999999999999	2.7982401325984573E-2	1000	18.260000000000002	151.19999999999999	5	406	ACSL6,GPAM,CYP2B6,PTEN,PIK3CA
GO: Biological Process	GO:0051896	regulation of protein kinase B signaling	0.95620000000000005	1.9451260640229388E-2	1000	18.46	152.9	4	234	AKR1C4,PTEN,PIK3CA,PIK3CD
GO: Biological Process	GO:0080182	histone H3-K4 trimethylation	1.008	-3.4605321095064891E-3	1000	18.96	157	2	25	KMT2D,KMT2B
GO: Biological Process	GO:0016137	glycoside metabolic process	1.008	-3.4605321095064891E-3	1000	18.96	157	2	25	GBA1,AKR1C4
GO: Biological Process	GO:0042574	retinal metabolic process	1.008	-3.4605321095064891E-3	1000	18.96	157	2	25	AKR1C4,ABCA4
GO: Biological Process	GO:0032870	cellular response to hormone stimulus	1.0369999999999999	-1.5778756389040929E-2	1000	19.239999999999998	159.4	7	866	ACSL6,PRMT2,GPAM,KMT2D,AKR1C4,PTEN,PIK3CA
GO: Biological Process	GO:0031060	regulation of histone methylation	1.04	-1.703333929878037E-2	1000	19.239999999999998	159.4	3	106	NSD1,EHMT1,KMT2B
GO: Biological Process	GO:0007369	gastrulation	1.1140000000000001	-4.6885190837710138E-2	1000	20.149999999999999	166.9	5	422	NSD1,SETD2,KMT2D,ALDH1L1,PTEN
GO: Biological Process	GO:0006066	alcohol metabolic process	1.1140000000000001	-4.6885190837710138E-2	1000	20.149999999999999	166.9	5	422	GBA1,DBH,AKR1C4,IDH1,PTEN
GO: Biological Process	GO:0031056	regulation of histone modification	1.117	-4.8053173115609055E-2	1000	20.149999999999999	166.9	4	244	NSD1,EHMT1,KMT2B,NOS1
GO: Biological Process	GO:0070828	heterochromatin organization	1.1579999999999999	-6.3708559391417369E-2	1000	20.73	171.7	3	110	KMT2D,KMT2B,PIK3CA
GO: Biological Process	GO:0006672	ceramide metabolic process	1.2190000000000001	-8.6003705618381956E-2	1000	21.66	179.4	3	112	GBA1,SMPD4,LCT
GO: Biological Process	GO:0045814	negative regulation of gene expression, epigenetic	1.2509999999999999	-9.7257309693419919E-2	1000	22.04	182.6	3	113	KMT2D,KMT2B,PIK3CA
GO: Biological Process	GO:0048589	developmental growth	1.28	-0.10720996964786837	1000	22.26	184.3	8	1168	PRMT2,KMT2C,GPAM,KMT2D,PTEN,PIK3CA,NOS1,PIK3CD
GO: Biological Process	GO:0043648	dicarboxylic acid metabolic process	1.2829999999999999	-0.10822665637492848	1000	22.26	184.3	3	114	ALDH1L1,IDH1,SDHA
GO: Biological Process	GO:0044282	small molecule catabolic process	1.3140000000000001	-0.11859536522376199	1000	22.61	187.3	5	438	FAH,AKR1C4,ALDH1L1,PTEN,NOS1
GO: Biological Process	GO:0046339	diacylglycerol metabolic process	1.452	-0.16196661636407489	1000	24.61	203.9	2	30	GPAM,PLCE1
GO: Biological Process	GO:0009065	glutamine family amino acid catabolic process	1.452	-0.16196661636407489	1000	24.61	203.9	2	30	FAH,NOS1
GO: Biological Process	GO:0071375	cellular response to peptide hormone stimulus	1.51	-0.17897694729316943	1000	25.39	210.3	5	452	ACSL6,GPAM,AKR1C4,PTEN,PIK3CA
GO: Biological Process	GO:0005975	carbohydrate metabolic process	1.5589999999999999	-0.19284611518884168	1000	26.03	215.6	6	678	CHST6,IDH1,PTEN,LCT,PIK3CA,SLC25A13
GO: Biological Process	GO:0043491	protein kinase B signaling	1.5980000000000001	-0.20357677497797261	1000	26.48	219.3	4	269	AKR1C4,PTEN,PIK3CA,PIK3CD
GO: Biological Process	GO:0044321	response to leptin	1.6519999999999999	-0.21801004298436338	1000	26.66	220.9	2	32	PRMT2,PTEN
GO: Biological Process	GO:0010592	positive regulation of lamellipodium assembly	1.6519999999999999	-0.21801004298436338	1000	26.66	220.9	2	32	PIK3CA,PLCE1
GO: Biological Process	GO:0006099	tricarboxylic acid cycle	1.6519999999999999	-0.21801004298436338	1000	26.66	220.9	2	32	IDH1,SDHA
GO: Biological Process	GO:0033555	multicellular organismal response to stress	1.71	-0.23299611039215382	1000	26.66	220.9	3	126	DBH,PTEN,NOS1
GO: Biological Process	GO:0097164	ammonium ion metabolic process	1.7569999999999999	-0.24477176149529495	1000	26.66	220.9	2	33	CHDH,TPH2
GO: Biological Process	GO:0040007	growth	1.764	-0.24649858079580092	1000	26.66	220.9	9	1528	PRMT2,KMT2C,GPAM,KMT2D,PTEN,PIK3CA,NOS1,PIK3CD,PLCE1
GO: Biological Process	GO:1901617	organic hydroxy compound biosynthetic process	1.85	-0.26717172840301384	1000	26.66	220.9	4	280	GBA1,DBH,AKR1C4,TPH2
GO: Biological Process	GO:0006925	inflammatory cell apoptotic process	1.8640000000000001	-0.27044590801796259	1000	26.66	220.9	2	34	PTEN,PIK3CD
GO: Biological Process	GO:0046275	flavonoid catabolic process	1.8859999999999999	-0.27554168840130955	1000	26.66	220.9	1	1	LCT
GO: Biological Process	GO:0031174	lifelong otolith mineralization	1.8859999999999999	-0.27554168840130955	1000	26.66	220.9	1	1	PTEN
GO: Biological Process	GO:0061875	negative regulation of hepatic stellate cell contraction	1.8859999999999999	-0.27554168840130955	1000	26.66	220.9	1	1	NOS1
GO: Biological Process	GO:1902000	homogentisate catabolic process	1.8859999999999999	-0.27554168840130955	1000	26.66	220.9	1	1	FAH
GO: Biological Process	GO:1901999	homogentisate metabolic process	1.8859999999999999	-0.27554168840130955	1000	26.66	220.9	1	1	FAH
GO: Biological Process	GO:0140754	reorganization of cellular membranes to establish viral sites of replication	1.8859999999999999	-0.27554168840130955	1000	26.66	220.9	1	1	PI4KA
GO: Biological Process	GO:0046786	viral replication complex formation and maintenance	1.8859999999999999	-0.27554168840130955	1000	26.66	220.9	1	1	PI4KA
GO: Biological Process	GO:0005990	lactose catabolic process	1.8859999999999999	-0.27554168840130955	1000	26.66	220.9	1	1	LCT
GO: Biological Process	GO:0140196	positive regulation of adenylate cyclase-activating adrenergic receptor signaling pathway involved in heart process	1.8859999999999999	-0.27554168840130955	1000	26.66	220.9	1	1	NOS1
GO: Biological Process	GO:2000808	negative regulation of synaptic vesicle clustering	1.8859999999999999	-0.27554168840130955	1000	26.66	220.9	1	1	PTEN
GO: Biological Process	GO:2000891	cellobiose metabolic process	1.8859999999999999	-0.27554168840130955	1000	26.66	220.9	1	1	LCT
GO: Biological Process	GO:2000892	cellobiose catabolic process	1.8859999999999999	-0.27554168840130955	1000	26.66	220.9	1	1	LCT
GO: Biological Process	GO:0018933	nicotine metabolic process	1.8859999999999999	-0.27554168840130955	1000	26.66	220.9	1	1	CYP2B6
GO: Biological Process	GO:1901732	quercetin metabolic process	1.8859999999999999	-0.27554168840130955	1000	26.66	220.9	1	1	LCT
GO: Biological Process	GO:1901733	quercetin catabolic process	1.8859999999999999	-0.27554168840130955	1000	26.66	220.9	1	1	LCT
GO: Biological Process	GO:0033137	negative regulation of peptidyl-serine phosphorylation	1.9750000000000001	-0.29556709996247904	1000	27.4	227	2	35	PTEN,NOS1
GO: Biological Process	GO:0009072	aromatic amino acid family metabolic process	1.9750000000000001	-0.29556709996247904	1000	27.4	227	2	35	FAH,TPH2
GO: Biological Process	GO:0042133	neurotransmitter metabolic process	1.9750000000000001	-0.29556709996247904	1000	27.4	227	2	35	DBH,NOS1
GO: Biological Process	GO:0006760	folic acid-containing compound metabolic process	2.089	-0.31993843998030858	1000	28.62	237.1	2	36	ALDH1L1,FOLH1
GO: Biological Process	GO:0071731	response to nitric oxide	2.089	-0.31993843998030858	1000	28.62	237.1	2	36	TPO,NOS1
GO: Biological Process	GO:0022904	respiratory electron transport chain	2.1269999999999998	-0.32776748990272891	1000	28.96	239.9	3	136	GBA1,SDHA,SLC25A13
GO: Biological Process	GO:0042981	regulation of apoptotic process	2.177	-0.33785842904109437	1000	29.47	244.1	10	1899	GBA1,PRMT2,GPAM,DBH,AKR1C4,PTEN,PIK3CA,NOS1,FOLH1,PIK3CD
GO: Biological Process	GO:0048670	regulation of collateral sprouting	2.2050000000000001	-0.34340859380385735	1000	29.67	245.8	2	37	PIK3CA,PIK3CD
GO: Biological Process	GO:0045471	response to ethanol	2.2650000000000001	-0.35506820634885072	1000	30.29	250.8	4	296	DBH,PTEN,LCT,NOS1
GO: Biological Process	GO:0006805	xenobiotic metabolic process	2.4039999999999999	-0.38093446333070191	1000	31.96	264.7	3	142	CYP2B6,AKR1C4,NOS1
GO: Biological Process	GO:0032869	cellular response to insulin stimulus	2.4940000000000002	-0.39689644914252387	1000	32.950000000000003	272.89999999999998	4	304	ACSL6,GPAM,PTEN,PIK3CA
GO: Biological Process	GO:1901137	carbohydrate derivative biosynthetic process	2.508	-0.39932753215867883	1000	32.950000000000003	272.89999999999998	6	745	CHST6,ACSL6,PFAS,ADCY4,SDHA,SLC25A13
GO: Biological Process	GO:1902745	positive regulation of lamellipodium organization	2.5739999999999998	-0.41060854256836787	1000	33.56	278	2	40	PIK3CA,PLCE1
GO: Biological Process	GO:0043067	regulation of programmed cell death	2.5910000000000002	-0.41346741298582484	1000	33.56	278	10	1944	GBA1,PRMT2,GPAM,DBH,AKR1C4,PTEN,PIK3CA,NOS1,FOLH1,PIK3CD
GO: Biological Process	GO:0001666	response to hypoxia	2.6	-0.41497334797081797	1000	33.56	278	5	512	ACSL6,PRMT2,PTEN,LCT,NOS1
GO: Biological Process	GO:0042178	xenobiotic catabolic process	2.7029999999999998	-0.43184604569872537	1000	34.68	287.2	2	41	CYP2B6,NOS1
GO: Biological Process	GO:0051897	positive regulation of protein kinase B signaling	2.7549999999999999	-0.44012160318780386	1000	35.15	291.2	3	149	AKR1C4,PIK3CA,PIK3CD
GO: Biological Process	GO:2000106	regulation of leukocyte apoptotic process	2.8610000000000002	-0.45651785780526266	1000	36.299999999999997	300.60000000000002	3	151	GPAM,PTEN,PIK3CD
GO: Biological Process	GO:0006639	acylglycerol metabolic process	3.024	-0.48058178682916891	1000	38.15	316	3	154	ACSL6,GPAM,PLCE1
GO: Biological Process	GO:1901699	cellular response to nitrogen compound	3.05	-0.48429983934678583	1000	38.25	316.8	7	1046	TPO,ACSL6,GPAM,AKR1C4,PTEN,PIK3CA,NOS1
GO: Biological Process	GO:0097305	response to alcohol	3.0670000000000002	-0.4867137759824855	1000	38.25	316.8	5	532	DBH,AKR1C4,PTEN,LCT,NOS1
GO: Biological Process	GO:0042558	pteridine-containing compound metabolic process	3.1070000000000002	-0.49234125325497446	1000	38.53	319.10000000000002	2	44	ALDH1L1,FOLH1
GO: Biological Process	GO:0006638	neutral lipid metabolic process	3.137	-0.49651451869774504	1000	38.68	320.39999999999998	3	156	ACSL6,GPAM,PLCE1
GO: Biological Process	GO:1901653	cellular response to peptide	3.1669999999999998	-0.50064806337191192	1000	38.840000000000003	321.7	5	536	ACSL6,GPAM,AKR1C4,PTEN,PIK3CA
GO: Biological Process	GO:0033032	regulation of myeloid cell apoptotic process	3.2469999999999999	-0.51148228862600142	1000	39.39	326.3	2	45	PTEN,PIK3CD
GO: Biological Process	GO:0010591	regulation of lamellipodium assembly	3.2469999999999999	-0.51148228862600142	1000	39.39	326.3	2	45	PIK3CA,PLCE1
GO: Biological Process	GO:0036293	response to decreased oxygen levels	3.4540000000000002	-0.53832233323143996	1000	41.68	345.2	5	547	ACSL6,PRMT2,PTEN,LCT,NOS1
GO: Biological Process	GO:0006649	phospholipid transfer to membrane	3.7610000000000001	-0.57530333342239914	1000	41.75	345.8	1	2	ABCA4
GO: Biological Process	GO:0042309	homoiothermy	3.7610000000000001	-0.57530333342239914	1000	41.75	345.8	1	2	DBH
GO: Biological Process	GO:0061872	hepatic stellate cell contraction	3.7610000000000001	-0.57530333342239914	1000	41.75	345.8	1	2	NOS1
GO: Biological Process	GO:0061873	regulation of hepatic stellate cell contraction	3.7610000000000001	-0.57530333342239914	1000	41.75	345.8	1	2	NOS1
GO: Biological Process	GO:0098924	retrograde trans-synaptic signaling by nitric oxide	3.7610000000000001	-0.57530333342239914	1000	41.75	345.8	1	2	NOS1
GO: Biological Process	GO:0098923	retrograde trans-synaptic signaling by soluble gas	3.7610000000000001	-0.57530333342239914	1000	41.75	345.8	1	2	NOS1
GO: Biological Process	GO:1901804	beta-glucoside metabolic process	3.7610000000000001	-0.57530333342239914	1000	41.75	345.8	1	2	GBA1
GO: Biological Process	GO:1901805	beta-glucoside catabolic process	3.7610000000000001	-0.57530333342239914	1000	41.75	345.8	1	2	GBA1
GO: Biological Process	GO:0019285	glycine betaine biosynthetic process from choline	3.7610000000000001	-0.57530333342239914	1000	41.75	345.8	1	2	CHDH
GO: Biological Process	GO:0010477	response to sulfur dioxide	3.7610000000000001	-0.57530333342239914	1000	41.75	345.8	1	2	CYP2B6
GO: Biological Process	GO:0071879	positive regulation of adenylate cyclase-activating adrenergic receptor signaling pathway	3.7610000000000001	-0.57530333342239914	1000	41.75	345.8	1	2	NOS1
GO: Biological Process	GO:0051548	negative regulation of keratinocyte migration	3.7610000000000001	-0.57530333342239914	1000	41.75	345.8	1	2	PTEN
GO: Biological Process	GO:1902283	negative regulation of primary amine oxidase activity	3.7610000000000001	-0.57530333342239914	1000	41.75	345.8	1	2	AOC3
GO: Biological Process	GO:0031455	glycine betaine metabolic process	3.7610000000000001	-0.57530333342239914	1000	41.75	345.8	1	2	CHDH
GO: Biological Process	GO:0031456	glycine betaine biosynthetic process	3.7610000000000001	-0.57530333342239914	1000	41.75	345.8	1	2	CHDH
GO: Biological Process	GO:0006097	glyoxylate cycle	3.7610000000000001	-0.57530333342239914	1000	41.75	345.8	1	2	IDH1
GO: Biological Process	GO:0010288	response to lead ion	3.839	-0.58421811211740493	1000	42.4	351.2	2	49	LCT,NOS1
GO: Biological Process	GO:0018105	peptidyl-serine phosphorylation	3.8839999999999999	-0.58927922123596721	1000	42.68	353.5	4	344	NSD1,PTEN,PIK3CA,NOS1
GO: Biological Process	GO:0019432	triglyceride biosynthetic process	3.9940000000000002	-0.60140806053468376	1000	43.68	361.8	2	50	ACSL6,GPAM
GO: Biological Process	GO:0010942	positive regulation of cell death	4.1760000000000002	-0.62076048999420574	1000	45.4	376.1	6	826	PRMT2,AKR1C4,PTEN,NOS1,FOLH1,PIK3CD
GO: Biological Process	GO:0006665	sphingolipid metabolic process	4.1929999999999996	-0.62252486240356819	1000	45.4	376.1	3	173	GBA1,SMPD4,LCT
GO: Biological Process	GO:1901698	response to nitrogen compound	4.2329999999999997	-0.62664826847401023	1000	45.62	377.9	9	1738	TPO,ACSL6,GPAM,CYP2B6,DBH,AKR1C4,PTEN,PIK3CA,NOS1
GO: Biological Process	GO:0031960	response to corticosteroid	4.2569999999999997	-0.62910365017713643	1000	45.65	378.1	4	353	GBA1,AKR1C4,PIK3CA,TPH2
GO: Biological Process	GO:0035902	response to immobilization stress	4.3140000000000001	-0.63488014076652621	1000	46.04	381.3	2	52	DBH,AOC3
GO: Biological Process	GO:0043267	negative regulation of potassium ion transport	4.4770000000000003	-0.65098709438344515	1000	47.33	392	2	53	PTEN,NOS1
GO: Biological Process	GO:0033028	myeloid cell apoptotic process	4.4770000000000003	-0.65098709438344515	1000	47.33	392	2	53	PTEN,PIK3CD
GO: Biological Process	GO:0042398	cellular modified amino acid biosynthetic process	4.6440000000000001	-0.66689221106653629	1000	48.86	404.7	2	54	ALDH1L1,CHDH
GO: Biological Process	GO:0007613	memory	4.7560000000000002	-0.67724184594665404	1000	49.72	411.8	3	181	DBH,KMT2B,PTEN
GO: Biological Process	GO:0006979	response to oxidative stress	4.7960000000000003	-0.68087917442681112	1000	49.72	411.8	5	591	TPO,GBA1,DBH,AKR1C4,IDH1
GO: Biological Process	GO:0010039	response to iron ion	4.8140000000000001	-0.68250608593901119	1000	49.72	411.8	2	55	DBH,LCT
GO: Biological Process	GO:0071241	cellular response to inorganic substance	4.8369999999999997	-0.68457608738845521	1000	49.72	411.8	4	366	TPO,DBH,AKR1C4,TPH2
GO: Biological Process	GO:0018209	peptidyl-serine modification	4.8369999999999997	-0.68457608738845521	1000	49.72	411.8	4	366	NSD1,PTEN,PIK3CA,NOS1
GO: Cellular Component	GO:0035097	histone methyltransferase complex	1.137E-2	1.9442395353122652	2.0920000000000001	2.0920000000000001	12.12	4	75	NSD1,KMT2C,KMT2D,KMT2B
GO: Cellular Component	GO:0034708	methyltransferase complex	4.4580000000000002E-2	1.3508599358557811	8.2029999999999994	4.101	23.77	4	106	NSD1,KMT2C,KMT2D,KMT2B
GO: Cellular Component	GO:0005943	phosphatidylinositol 3-kinase complex, class IA	0.1208	0.91793306571488698	22.22	6.9359999999999999	40.19	2	9	PIK3CA,PIK3CD
GO: Cellular Component	GO:0097651	phosphatidylinositol 3-kinase complex, class I	0.15079999999999999	0.8215986584662448	27.74	6.9359999999999999	40.19	2	10	PIK3CA,PIK3CD
GO: Cellular Component	GO:0044666	MLL3/4 complex	0.30349999999999999	0.51784130458872357	55.84	11.17	64.72	2	14	KMT2C,KMT2D
GO: Cellular Component	GO:0031966	mitochondrial membrane	0.86439999999999995	6.3285241788796298E-2	159	26.51	153.6	7	848	ACSL6,GPAM,CYP2B6,NOS1,CHDH,SDHA,SLC25A13
GO: Cellular Component	GO:0005740	mitochondrial envelope	1.2390000000000001	-9.3071306376063492E-2	228	27.97	162.1	7	902	ACSL6,GPAM,CYP2B6,NOS1,CHDH,SDHA,SLC25A13
GO: Cellular Component	GO:0031968	organelle outer membrane	1.478	-0.16967443405880692	272	27.97	162.1	4	266	ACSL6,SMPD4,GPAM,NOS1
GO: Cellular Component	GO:0019867	outer membrane	1.5189999999999999	-0.18155777386278632	279.60000000000002	27.97	162.1	4	268	ACSL6,SMPD4,GPAM,NOS1
GO: Cellular Component	GO:0005942	phosphatidylinositol 3-kinase complex	1.52	-0.18184358794477254	279.7	27.97	162.1	2	31	PIK3CA,PIK3CD
GO: Cellular Component	GO:0120202	rod photoreceptor disc membrane	1.867	-0.27114431794907828	343.4	28.62	165.9	1	1	ABCA4
GO: Cellular Component	GO:0005889	potassium:proton exchanging ATPase complex	1.867	-0.27114431794907828	343.4	28.62	165.9	1	1	ATP12A
Human Phenotype	HP:0000034	Hydrocele testis	4.5409999999999999E-3	2.3428484980990332	10.130000000000001	8.9120000000000008	73.86	4	23	NSD1,SETD2,PTEN,PIK3CA
Human Phenotype	HP:0100764	Lymphangioma	1.4120000000000001E-2	1.8501653032842151	31.48	8.9120000000000008	73.86	3	10	IDH1,PTEN,PIK3CA
Human Phenotype	HP:0011351	Moderate receptive language delay	2.5510000000000001E-2	1.59328954139021	56.9	8.9120000000000008	73.86	2	2	EHMT1,KMT2C
Human Phenotype	HP:0000818	Abnormality of the endocrine system	2.7109999999999999E-2	1.5668704824195145	60.45	8.9120000000000008	73.86	17	1316	NSD1,EHMT1,TPO,FAH,SMPD4,KMT2C,SETD2,KMT2D,DBH,ABCA4,IDH1,PTEN,PIK3CA,PI4KA,SDHA,SLC25A13,PDE11A
Human Phenotype	HP:0032445	Pulmonary cyst	3.3300000000000003E-2	1.47755576649368	74.260000000000005	8.9120000000000008	73.86	3	13	NSD1,SETD2,PTEN
Human Phenotype	HP:0001028	Hemangioma	3.3860000000000001E-2	1.4703130462270835	75.510000000000005	8.9120000000000008	73.86	6	127	NSD1,SETD2,IDH1,PTEN,PIK3CA,SDHA
Human Phenotype	HP:0100006	Neoplasm of the central nervous system	3.866E-2	1.4127381503074659	86.21	8.9120000000000008	73.86	6	130	NSD1,SETD2,IDH1,PTEN,PIK3CA,SDHA
Human Phenotype	HP:0100742	Vascular neoplasm	3.866E-2	1.4127381503074659	86.21	8.9120000000000008	73.86	6	130	NSD1,SETD2,IDH1,PTEN,PIK3CA,SDHA
Human Phenotype	HP:0002474	Expressive language delay	4.4170000000000001E-2	1.3548726007416088	98.5	8.9120000000000008	73.86	4	40	NSD1,EHMT1,KMT2C,SDHA
Human Phenotype	HP:0002336	Language delay	4.4170000000000001E-2	1.3548726007416088	98.5	8.9120000000000008	73.86	4	40	NSD1,EHMT1,KMT2C,SDHA
Human Phenotype	HP:0000098	Tall stature	5.6869999999999997E-2	1.2451167717478324	126.8	8.9120000000000008	73.86	7	206	NSD1,EHMT1,KMT2C,SETD2,PTEN,PIK3CA,PDE11A
Human Phenotype	HP:0100526	Neoplasm of the lung	5.9020000000000003E-2	1.2290007948360593	131.6	8.9120000000000008	73.86	4	43	NSD1,SETD2,PTEN,PIK3CA
Human Phenotype	HP:0010785	Gonadal neoplasm	6.2659999999999993E-2	1.2030096094543137	139.69999999999999	8.9120000000000008	73.86	5	86	NSD1,SETD2,IDH1,PTEN,PIK3CA
Human Phenotype	HP:0004375	Neoplasm of the nervous system	6.8839999999999998E-2	1.1621591383444774	153.5	8.9120000000000008	73.86	6	144	NSD1,SETD2,IDH1,PTEN,PIK3CA,SDHA
Human Phenotype	HP:0000853	Goiter	7.077E-2	1.1501508043947422	157.80000000000001	8.9120000000000008	73.86	4	45	TPO,IDH1,PTEN,PIK3CA
Human Phenotype	HP:0025634	Abnormal ureter physiology	7.1569999999999995E-2	1.1452689827860578	159.6	8.9120000000000008	73.86	6	145	NSD1,EHMT1,KMT2C,SETD2,KMT2D,SDHA
Human Phenotype	HP:0004768	Sparse anterior scalp hair	7.5939999999999994E-2	1.1195294071962216	169.3	8.9120000000000008	73.86	2	3	NSD1,SETD2
Human Phenotype	HP:0004099	Macrodactyly	7.5939999999999994E-2	1.1195294071962216	169.3	8.9120000000000008	73.86	2	3	PTEN,PIK3CA
Human Phenotype	HP:0030357	Small cell lung carcinoma	7.5939999999999994E-2	1.1195294071962216	169.3	8.9120000000000008	73.86	2	3	NSD1,SETD2
Human Phenotype	HP:0100606	Neoplasm of the respiratory system	9.1450000000000004E-2	1.0388162901875644	203.9	9.0559999999999992	75.05	4	48	NSD1,SETD2,PTEN,PIK3CA
Human Phenotype	HP:0002100	Recurrent aspiration pneumonia	9.3410000000000007E-2	1.0296066279203999	208.3	9.0559999999999992	75.05	3	18	KMT2D,NOS1,PIK3CD
Human Phenotype	HP:0009592	Astrocytoma	9.3410000000000007E-2	1.0296066279203999	208.3	9.0559999999999992	75.05	3	18	NSD1,SETD2,IDH1
Human Phenotype	HP:0000074	Ureteropelvic junction obstruction	9.3410000000000007E-2	1.0296066279203999	208.3	9.0559999999999992	75.05	3	18	NSD1,SETD2,KMT2D
[truncated: 15,775 more rows]
