# Supplementary material for: Group-specific cellular metabolism in Medulloblastoma
Source: J Transl Med. 2023 Jun 5;21:363. doi: 10.1186/s12967-023-04211-6 (PMC10242934; doi:10.1186/s12967-023-04211-6)
Supplement: Supplementary file 9 — Additional file 9: Table S8. Further details on statistical analysis using maximally selected rank statistics. On page one, all ten metabolic pathways explored are shown. Cut-off values calculated by the R package maxstat and p-values for the according cut-off value and for the Kaplan-Meier curves are depicted for MAGIC and ICGC cohorts. Here, p<0.05 was considered significant. The following pages list detailed information on RNA expression values, oncoscores and maxstat grouping for pyrimidine metabolism, inositol phosphate metabolism, purine metabolism, oxidative phosphorylation and pyruvate metabolism separated by cohort. p-val = p-value, KM = Kaplan-Meier curve, IP = inositol phosphate, OXPHOS = oxidative phosphorylation. [file 12967_2023_4211_MOESM9_ESM.xlsx]

## Sheet: Summary
Pathway	MAGIC			ICGC
	Cut-off	p-val Cut-off	p-val KM	Cut-off	p-val Cut-off	p-val KM
D-Glutamine and D-Glutamate metabolism	0.432612150367542	0.904590459045905	0.22	0.0766979192467475	0.0261026102610261	0.0017
Fatty Acid Biosynthesis	0.486256487174002	0.484048404840484	0.064	0.15384749922243	0.0426042604260426	0.0031
Glutathione Metabolism	0.293648507582201	0.658765876587659	0.11	0.707073549950372	0.573857385738574	0.082
Glycolysis	0.656451873406396	0.820682068206821	0.18	0.367827770869348	0.108710871087109	0.014
Inositol Phosphate Metabolism	0.37455530549936	0.0043004300430043	0.00012	0.25095986637114	0.597759775977598	0.12
OXPHOS	0.411102864190978	0.057005700570057	0.0029	0.379248434810575	0.474647464746475	0.07
Pentose Phosphate Metabolism	0.629478576484071	0.468046804680468	0.062	0.324723696385506	0.0523052305230523	0.0047
Purine Metabolism	0.560868084909332	0.0917091709170917	0.0039	0.361180860194557	0.30953095309531	0.038
Pyrimidine Metabolism	0.440227274357936	0.0206020602060206	0.001	0.337169981083476	0.0062006200620062	<0.0001
Pyruvate Metabolism	0.634263873998084	0.0786078607860786	0.0032	0.242159026483096	0.317731773177318	0.053

## Sheet: Pyrimidine Metabolism ICGC
SampleID_ICGC	Genes included in this signature with according gene expression values
	AK9	CAD	CANT1	CDA	CMPK1	CMPK2	CTPS1	CTPS2	DCK	DCTD	DCTPP1	DHODH	DPYD	DPYS	DTYMK	DUT	ENPP1	ENPP3	ENTPD1	ENTPD3	ENTPD4	ENTPD5	ENTPD6	ENTPD8	NME1	NME1-NME2	NME2	NME3	NME4	NME6	NME7	NT5C	NT5C1A	NT5C1B	NT5C1B-RDH14	NT5C2	NT5C3A	NT5C3B	NT5E	NT5M	NUDT2	PNP	PNPT1	POLA1	POLA2	POLD1	POLD2	POLD3	POLD4
ICGC_MB101	7.1150394829717696	4.4753060008011802	3.7409105200228199	6.4083865747332297E-2	19.549359583079902	0.26408848483502201	3.25923088064091	3.9144718241951799	9.2670495861060598	20.741215190113898	8.9422641403112308	2.13240370845062	2.4968107075310901	2.46052169238772E-2	8.9606581534455998	24.199405024657999	0.87303784958505704	0.20403538411205699	1.4310755237003501	0.110181699795561	3.4380676549829898	1.77017745863294	5.0629779700184399	1.75335318062947E-3	30.486010377684099	3.3571156373497901	83.1314499881274	13.2638980848039	13.9231015076573	5.56667801190323	6.6872710868885203	11.835336025738901	0.23167574415752701	0	0	17.433268878281101	10.8705995941912	17.560935073424901	1.0446039026810501	5.2607795952077803	6.5878563677156601	1.79535071155587	5.0466056561890102	2.72454680544771	2.16143432522321	4.5172230432380003	23.010571126131801	3.6293581135301101	2.9110957366532899
ICGC_MB102	6.2306968484468497	5.3306810792102599	5.3173099516549804	8.7086493074615606E-2	19.5928447585143	0.47307085992849801	4.7371690400485296	4.8003217399810296	7.5868364090280602	14.0335337870358	9.3032344485281904	2.2876408214722699	12.191301393689599	2.85789899135193E-3	13.726589751452799	32.961034720952597	0.352718310099501	8.6561747952410895E-2	1.6996583984118501	4.8501012296515697E-2	5.9759761997703702	2.65276063876972	3.15905296183759	1.76921021517764E-3	26.5954720806991	7.2711057828987098	50.596852720564101	10.344510309673099	12.918411489497901	5.5556155409849799	6.6120315375259198	8.6773083509830293	8.9117777964816097E-2	7.4650957864611798E-3	0	11.318965560286999	9.1694312237910403	18.910191450033899	1.2508273035087301	4.1943477104899198	4.8003545249077604	1.84217544623517	5.2703799372042202	4.8453743742092499	4.4079172260855399	7.3888190921975498	24.498458060116501	4.9949936308567997	3.7619261717658099
ICGC_MB104	11.7870584334499	4.5613016461853997	4.3979579818579202	5.7629940217193601E-2	23.461022967811299	0.149731604989425	3.04425434225965	5.1324483816838402	8.4747784691831995	22.020028438952799	5.8737202579796	1.24792410378378	0.67397948942312502	2.4960190763649401E-2	6.6236051788029302	28.595253336598802	0.60545731357443899	0.20332125557477901	1.6428848681883299	8.5641945166733402E-2	2.08774273900818	1.80175846471136	3.38181926122187	0	29.0157739924067	3.5070320313462102	88.793311624518594	4.5896339707873004	11.3397009824017	4.2249165827146404	7.7912781179937198	11.2761299548918	0.27146031923837799	0	0	14.303152806785	15.850893422498499	22.940239690299901	1.1993869603971901	2.41371432102564	7.3523750869870099	0.74476135438913804	6.0105926303848198	7.48035160333517	3.1780012180858099	4.2742933260573501	27.048070566584201	3.6342495937289798	2.5523086934869799
ICGC_MB106	3.5921066075917998	5.7810692970705304	9.4522659540397793	0.19116101016911199	16.7531825956193	0.53558096034577796	10.6698102272615	1.93744913565011	7.2859696385123396	7.9732806769735296	14.296758748861301	2.8354565222780401	0.594260620848163	0.103735366497928	16.269358434536802	39.804896708597603	0.10284794470000599	6.2534932791373093E-2	1.45010153782359	0.19106051298708501	6.0692591742694901	1.7925457452376501	7.0316237144203697	0	76.313373930696102	20.418360797489999	151.73347475705901	10.898862592939	19.1666922181033	4.7632777787407496	9.0282295185566497	12.1707190972236	0	1.20133328286018E-2	0	12.952579957536001	8.75725261078016	21.6306446068022	0.30583107320290098	1.5434927781287	4.6633663324566799	2.6901057108450299	5.2512575192634596	2.4793676077568998	4.3603115413650197	12.2414491167658	24.202679125694502	4.8825495102339804	1.2541112745865799
ICGC_MB107	3.1198391681957198	6.9174327233255397	12.7694775816571	9.9831182105824604E-2	12.089353154446499	0.48333312977670201	7.8137634649450698	4.3027026365516603	5.6659790143933897	14.4464583490374	9.1126876112184707	1.8025834436654999	0.94336423220448995	0.62733182301547996	17.8741683212839	31.940891837976299	0.44441225870691398	0.23665759422677701	1.21160039973328	0.24222700871742001	4.9661061506779598	2.5161444937355699	8.3882507787432097	5.9614835141645903	57.055992924258298	16.733244837197901	169.42294421591299	6.3866978987527796	15.4285958800057	5.5040895304350901	8.3979851047342997	20.531023726810801	5.2123627178349502E-3	8.5190720668888598E-3	4.5545528440353797E-3	17.7228828017399	10.185516000293701	21.4773082106068	0.64650312666840504	1.6778581011871401	3.5340523941464799	4.9612099509618499	5.81740063156687	6.1433559636707198	5.6025374928984899	7.0934821020593404	16.9524891289545	6.1914935055656901	4.3656700021657002
ICGC_MB108	7.6783835826919802	6.2266156330059399	9.2336970246929102	7.1932074783855701E-2	27.657668533213698	0.87459320829336096	6.75652447990403	4.3988699666164299	6.6953881492196503	5.8163380546667103	6.6035327008734503	1.85551912081629	1.0101953010843301	6.6032809572211998E-2	8.5172578366091791	35.298822089855001	0.263193375278516	0.189120701508526	2.0786636319531602	0.22082467305648701	7.4169131745205004	2.1217684626561102	10.997175170347001	1.8693564822540198E-2	37.516867285646299	11.1113224852774	44.950191816933099	11.2508376129383	5.8779587562781197	3.2912832968525501	7.0632953121631399	17.955412282404499	0.382130178176949	0	0	23.4912034273157	15.1313595545087	23.727883941889299	0.28143365729928499	2.0067773050676099	3.5756600953357398	1.1416825636599199	7.56052951367524	5.7342818817876404	3.9928895368886601	7.5126465488100296	14.8961538436078	6.4559591083955903	1.5481381122605999
ICGC_MB110	11.3332097512079	4.0780704763857898	9.4725436646774703	0.198174777216332	20.748365525882701	1.4695505397706801	6.6876954811973501	4.4438693072825801	15.479349653280799	9.9888753803683006	7.1765443836557301	1.41700214847798	1.1242691633637301	8.3274252759780495E-2	10.5867044650218	28.969503819562899	0.41143225185336801	0.16203850521797	2.5123468377243801	0.24509283211976399	4.1171755982959501	1.7330064083126799	5.0102944068032	1.3914955148533201E-3	32.850227339794699	9.1046174061905898	68.082379750174596	12.724249004001599	4.71436566078052	4.7592085922358498	7.4131124661298502	11.0625142481064	0.200666804895027	0	0	19.6671925698347	17.530751895861702	24.454086873575399	0.38832891307539202	2.5124150666677401	3.9860920788243202	7.7177500722166101	5.9507016322935202	5.7019829053153703	3.41476977942785	8.9575143495041196	22.1868851066079	4.7209394064136703	2.03740305850563
ICGC_MB111	5.0064433737255403	5.8933967777001897	5.8426555161687697	0.225105974553406	13.4334488443333	0.36533377289129798	5.8371232655380796	3.4115639875502102	7.8567647746855496	16.0820675618066	10.910556562528299	1.60963906698998	11.593723048129201	0.258138485297841	7.37479125193122	26.639903075846899	0.13572432077611701	9.9080450944327894E-2	2.76049958150251	0.16635675258667701	5.7861053881342697	1.29778411390321	6.1680042335387499	1.45316142569718E-2	70.731142074214205	15.9683074103657	138.889004841824	7.8543698951911498	13.9739265561835	4.6058950315671296	5.0327879847889001	7.9809659977609204	1.74309344423084E-2	2.2789869820803998E-2	0	20.2483657610851	11.7162806840937	26.429666792212199	0.16861182610132	2.7730478787700199	5.3215274014369403	3.5138173391368701	4.2398720538759296	2.52533201728254	2.2691866611166498	8.2058819348929504	29.782020084763399	3.61076848389642	2.0373184669753202
ICGC_MB112	3.0611219372043399	10.052677704486699	8.5458085874526102	3.4977116800003399E-2	12.8219198043369	0.29029770952366502	8.4720458154584701	5.1461068789499897	4.9799234003557302	21.945626961173598	8.6438674544977605	1.82454632834738	0.76607583363882303	1.2309314366947099E-2	13.2788886014217	41.822348538958401	0.32675486408610499	2.8142329353520399	1.3096666627675899	0.17712346806845899	6.3299702212164402	3.4505635597817701	5.8768001276514799	0.82907949300328698	33.102296841690901	9.7743120070372207	124.56110066389201	2.4344245643683702	11.1400903873653	5.3655824106360601	5.8590556960958002	12.6156482746844	2.3068305542144899E-2	2.06931185713785E-2	0	21.3536508985861	7.7951777041295696	17.7218444035122	0.51400830135705899	2.4776351502742702	6.3245590054732004	3.8615363635339399	6.3901993639783701	3.76310743511424	4.0697412166654896	8.2705786613527508	21.783068168753999	5.24469634535527	3.64962932811396
ICGC_MB113	5.0452259109973996	4.8059832471605501	5.8474884323485998	8.6376081224642104E-2	14.3245561310321	0.28882936546684901	5.3433511604461996	5.3434533863617899	5.8686837410973096	15.408460925605601	7.5497853303490601	1.60099622253531	0.22330342892199401	2.72395805533341E-2	8.8307797592963695	34.690098187751403	0.29792387557218403	2.1216158322356899	0.94671631699693504	0.100607855616634	4.9480810238050896	1.5781914992917301	6.7709288159108798	1.0208373373563699	22.174237255189599	4.3706294795245197	86.590379585918797	2.43637275504059	5.2221019136023203	4.7897721734450496	6.0712945901666204	12.9555105619719	6.9602270174579206E-2	1.3195498034927301E-2	0	16.204565127375901	10.4534807139898	22.5069744408429	0.113148287694205	1.8184028844356901	7.9490040521560799	4.6355730574533798	4.9252752117802103	3.8762244444927498	2.5882586872043301	5.9112381829942704	18.411033141292801	4.0986601642856	3.0338961102039299
ICGC_MB114	8.8693720847211299	3.6621412650450398	6.8413615014108702	4.32438014519122E-2	25.3277332703036	0.77556645770110699	7.2144563420476997	3.8635135353990901	7.2805902312672597	7.1481447563260501	9.1741074582779607	1.6910065988418701	0.407871487963051	1.32031022249468E-2	9.7793153964984203	21.954534066471599	0.16668961084123601	0.13473203614559801	2.1690408514333601	0.13348821979252301	2.7489198050981498	1.8706154337613401	5.1934081843651203	0	42.466615003177303	11.1317833258629	78.689028625993203	8.4208261106084503	4.5534529956890104	5.5717732008198704	7.3564931620086504	13.9673648442198	3.0934025655810798E-2	0	0	18.354781596954801	11.748400414732	26.302544413113001	0.292895682810007	0.96977181370481302	3.55580070165216	2.7695046921016799	8.1072267210633395	4.8181321567279696	4.4787841505378196	8.5497558156283109	14.635670654721499	5.5416252680069702	1.54744978311119
ICGC_MB117	2.9149170621184002	9.0171447919969108	8.7758230915089808	6.9502858597873599E-2	12.4257400280867	0.338574993220844	8.1946187858794506	5.4792065000141399	6.3977336429561502	24.156075488675299	6.8420832063705097	2.00571388823235	1.00657286195837	4.0978042803715399E-2	12.5725398861362	38.783671931430803	0.58605459926424996	15.463641382126401	1.84369653016457	0.250148086385868	6.1042600609271496	3.75326335058553	7.0839665547000497	0.29235518141153999	27.231928984705899	7.1359225698354596	139.20535362571599	2.65145042619698	11.7674706759557	5.88243722267267	7.0737058462131097	12.2519308705968	0.106995060628867	1.38887893797543E-2	0	22.182162925785001	8.2409857089569201	14.204106355133201	1.22140904925066	2.1650041428853499	5.5252123058912597	4.9034906535459903	6.6936646523744798	3.4465080911617401	4.2856522213950603	7.1352051434526604	21.271280986493899	5.1037163247811597	4.0311437329562301
ICGC_MB118	7.4729789833407896	5.6534073330681798	6.8083732193308801	0.17449235558030499	22.5260296701227	1.5249214870422401	4.6315992414936398	3.9169193449406698	7.3058653502293103	8.6628963453579502	8.2060995873015798	1.4471980851840101	3.6748889706288201	4.12597271114436E-2	8.6736038967697606	25.602966110948302	0.21251695603545601	0.21182913622403399	2.5603684787158798	0.32551860823971901	4.5799200622575897	1.76049199510746	9.0073972633990902	3.5136492654106698E-2	30.606564817128401	8.5013985848301399	62.900444909208403	16.4460691148055	5.5482430623823404	5.8074997226619196	5.4548041777644398	14.124959421414699	0.80867759082170998	4.8802948388812703E-3	0	20.9698487043078	13.6459602310224	23.009069948130399	0.611055306944573	1.6263944118401901	4.9143525398343302	1.4933524956665001	8.8963861845203098	4.7204234830066296	3.7057974497814898	6.0541921768805897	14.613207047863201	4.3976226137269601	2.22314104564926
ICGC_MB119	7.9877428553146297	5.0269469183024196	7.2597122218183099	4.6015784945552897E-2	31.144408164872701	1.3467455880608099	7.1699652926337896	4.0645487541121703	7.8764252023273604	6.4170735787770097	7.2698649876463799	1.59407820776413	1.19578054037828	2.2407556325073401E-2	8.5876580945766907	31.723331337608599	0.57091204173988996	0.153218520232178	2.09331678047884	0.340452611754679	6.0724801863047899	1.94530116206008	8.9858440304419407	7.2631999439921199E-2	47.622413714438501	17.106155554826099	59.748185948944901	15.247468038751901	5.2558807158612799	6.82357146450068	6.2285040279079302	13.5362429887067	0.57407235952126501	0	0	22.046040542843802	10.6715416846758	29.248318509378301	0.37784514392094698	1.54341839081316	4.9234728234456204	2.7032969547602002	7.2198692025480904	4.2800090998378204	3.3077453240150798	5.2229082603545001	12.6115557119172	5.4994224565732397	1.82718805096674
ICGC_MB121	10.5536308448682	4.1042198112786297	8.6327893687309505	0.105031102721887	25.2613201009287	1.4329466449053201	5.58863714826182	4.0560231028619098	11.6564010285318	7.5066690338741999	7.7374842888309203	1.25941124627979	8.5323743297606693	6.1832341977070798E-2	6.2144690399174101	27.1265410873396	0.22683686291959099	0.13537632642258501	2.8868790656843402	0.288156093568118	4.4074729255794596	1.74406384849631	6.7287301373049004	7.7691304195490899E-3	27.1516157015859	5.9218659444599098	67.862231044326407	16.123755947550698	4.2981903242176402	6.3008044333518001	6.0547838327605703	16.2137068815215	0.912015582709505	0	0	22.004308565989799	9.7264210125154609	22.400374165784601	0.228588787243723	1.73484374067271	5.3094698766050499	1.63615435683898	6.9243757937331498	3.9141054490550098	2.6826154534789799	3.9467030907266798	9.7062271622001504	3.4693054555929401	1.92875873200049
ICGC_MB122	2.5592131628141299	9.5248938198180007	6.5522435254240703	9.2822765928719506E-2	16.461354208199101	0.33012001256345502	13.747170071317401	5.48403558503556	7.7188520340993998	22.118254495105798	8.5301497465977008	2.3543907535317201	0.57832080973163102	3.2128098176015703E-2	15.709853435606099	43.462361317844604	0.314189056778166	8.8107593041644705	2.4457884553815901	0.154205396656004	7.5476654404360897	2.7540687418809799	5.1816934986692704	0.238051405531438	31.064648834330299	6.2158798647770102	123.77722922818	3.32257491631387	11.216808669513799	5.1402931296454	10.3121137534336	13.391713975894399	8.7565692061639493E-3	1.5728134479574801E-2	0	17.345736727535201	10.983267937192499	17.465477101190299	1.64988246339526	3.0104609637761799	5.6036653873347397	5.6164959043719698	6.0224267492277797	4.5402507211363297	5.33049411297569	7.4616366899518596	20.262673381389199	6.0077141954221203	1.9147114282264801
ICGC_MB124	3.0980568007045099	9.0873170815938895	6.14066993449579	3.5573188120157202E-2	13.5638659330235	0.26837666380375502	11.349072358560401	5.8267646006366904	6.7040462741045701	20.044545019653398	7.3259625196324496	1.9820679095256399	1.12521261058498	4.8793019861949997E-2	11.395579147485	37.6181418636315	0.290275242548025	3.3308892402180299	2.4314757319334501	0.183058805153506	7.1207200308802703	2.6461493203655602	6.4814139421431598	0.46273739711770201	30.190523716947901	5.4032910719058904	111.59353401479	4.4206198093399296	9.6927659169004006	6.0365723557152204	6.8150307270790904	11.4057784618706	6.8897740486797407E-2	0	0	23.2602168357331	10.306769752189499	17.7254546597777	1.0487573493069999	2.0423328869467898	4.56235379040998	4.32489955841681	6.6940590886036704	3.74127105038303	4.4955641566651003	7.1592469970954404	18.6917955505976	5.3407109517552804	3.2549445102143801
ICGC_MB128	4.9164775644543104	9.5249473418295292	7.6573497995685704	8.0719191770148899E-2	12.587698334176199	0.41409245473342698	6.0439432292685398	5.96047999002736	4.4455791989678701	19.433475297326702	5.4868710690736	1.88208021216418	0.64740757983846597	2.5090950154258201E-2	12.276215365127801	31.015718381341699	0.19761887325205801	0.35193503868776799	2.09610704231123	0.29054154346207101	6.9436878861876004	4.1489655915291204	6.9766525767387	5.1004953782516703E-2	24.244796303956001	6.7409395211570899	159.302026552021	12.664326360791801	11.1458365456329	7.6850936694770597	7.0791181960944201	17.039552863416102	6.5214210106736004E-2	1.44490723237297E-2	0	20.702302854770402	10.067584370677499	20.0144773857042	0.27552100978372601	1.96632352864842	4.4130948508551198	2.70677312272693	7.1123532852715003	6.5754782916915904	4.5373132559669598	8.1394849856422802	24.014094127145601	4.7619828382892697	4.9928652664029096
ICGC_MB129	5.7743982080326903	4.03079860771384	6.6655747258078497	0.11609310028401	17.280516928524399	0.55833847576776396	4.7860873012414498	4.0588701621587902	6.5409888134293102	11.9061675374861	8.2250734188014505	1.3438814286593801	0.56826782094112405	2.26787886710592E-2	8.6228841840421993	28.7449661662842	0.54789925455375998	0.32878582139422202	1.8709512006800799	0.15216178623273399	3.97991318732862	0.99470118832930599	5.6095784155461299	3.44012759670052E-2	36.709194585585003	5.4368739927807903	83.305986680758195	7.3193607428912504	6.7808890844787397	4.6236750467843803	6.8407622475883896	12.156744772329001	9.0133943799849306E-2	8.1511718571468106E-3	0	16.175945651844	13.3201608619135	19.969690421271199	0.37132513827060498	1.8980608224272699	6.2537499776707604	3.79224244677728	5.3353209477063199	3.54390331027043	2.0558377507959702	5.1143321428123301	15.1874188160225	3.8913734242064799	1.58285374671158
ICGC_MB130	3.03038615928654	5.4118001485398297	7.3567707847899504	0.20532507586986401	10.002141034035899	0.16613482407210201	4.2973883381206504	4.5934682687947301	5.6513219739774101	15.301175527712999	9.1107690852841507	1.5090067388745301	0.76634549909475702	5.8869865357383099E-3	10.145971196549599	27.0934159217318	0.70539962406580203	0.54881929106108696	2.1375626438057198	0.16090242967746199	4.0581143590057902	1.11710621128257	6.09578307332922	5.1561250561676299E-2	34.4175434819062	5.8361215057753899	115.571920150168	1.7571311801874201	9.6458109813658908	4.7182514911171998	7.2392752179031303	9.1769313922190001	4.2883458846620898E-2	0	0	16.6614274517224	9.87404747458503	14.8329732267184	0.54374990774423304	1.41155359806366	5.8581202751325003	3.81235863143577	4.4222940254387204	4.1856210086706298	2.4419868055871601	5.5918173573312604	14.4819303034717	3.9819300981005399	2.4736659060856798
ICGC_MB131	2.3083477971312099	12.4908563017245	6.02482744827691	8.2568074886656004E-2	11.6815337024393	0.10675898824131699	15.5933358881171	4.0391628616713504	8.7621905642153397	11.0800128334857	28.965764838328099	5.0906716159538901	2.8361698910464401	0.14221554598678399	15.779293826120499	45.288613903514701	0.111899418212719	3.9650707062079703E-2	0.94555584525778602	0.14747369000253399	17.794311039511101	1.32173104342526	8.6590870394263302	8.0164317360677199E-3	170.443802002702	38.455182076980201	376.477628258246	16.276595448048202	24.8085938511542	5.2083931559032797	8.4756372619166793	13.2025908572585	0	2.0300774943558302E-2	0	9.5308426369535404	10.1048135414795	31.934478547374201	0.12515721406288499	1.67895734606778	7.93269141180751	9.4265650436587993	8.1981535326830208	3.5003495386393899	4.7161837108704097	10.1624792272191	35.715869229510702	4.6165644306796496	1.4254750940994101
ICGC_MB132	5.2791794854266501	5.8857461353079801	4.4607679573804502	5.1793533259571298E-2	18.008584025747101	0.10112357464208301	6.3424480202930802	3.72468728265626	9.2366001952760808	10.867693064886399	15.0265416201955	1.9638243642245601	0.41779818730610602	9.6344860889753907E-3	14.6193138641139	28.896482586963302	0.45302823278288201	0.146782828066016	1.40736953766186	0.29932526873576398	3.9636518040008801	1.58294821699449	4.7120947088997402	0	30.7988951941945	4.6940372474903196	60.8602381244892	11.6477500252056	9.1802127409239702	5.5079873358446596	5.7195933032998498	11.828010187656901	3.9950452852125597E-2	0	0	14.877650601438599	10.387156290797799	19.117181964330001	0.43896400695288201	1.4954648790205101	4.2139601878934796	2.0475687265168401	5.0315564459501099	4.4767678460298699	5.59166750211938	10.631626596144899	29.609739459047901	4.9733990994435704	2.3694922036794899
ICGC_MB134	8.6661545200970593	4.2029394513802698	9.4021947227379794	0.13685420348962499	19.043324629269001	1.79119468101288	4.2345683109878998	2.4572873464537999	5.5581082487362199	7.9401250299023198	7.9691990437830498	0.68247810671839404	0.487419050748996	6.5933100853345097E-2	16.390879687961998	16.9177961596342	0.34004757619645598	7.8833517080154805E-2	1.9515578417486099	0.119770681440357	3.11179145725343	1.9491581618154299	10.0903850740654	7.1274471550015095E-2	61.054353302319001	10.372628000851099	89.682179276321506	21.307978839187999	3.4574696551208102	4.4136203881380798	6.0462515426798404	13.4602016601389	0.132150063862263	0	0	14.6863737144712	10.127382253283599	21.4966883105946	0.40648229668682301	4.0803213562976204	4.7960656568521696	2.5278803224997599	4.8312404740505404	2.1211646788537801	2.4333602631083702	3.8423400569369601	17.142299629790699	3.8410820734266302	1.8840107971411799
ICGC_MB136	7.19142999375575	2.1406236494078201	4.8236900332243398	8.9789118679155594E-2	24.911377717040299	0.339416501191112	8.0713267871065906	4.5845467490947298	9.7390389782812807	19.927351054074801	5.83184700184737	2.2791188015770101	1.54657174211756	1.44806091618191E-2	10.965336818367501	30.975001836764701	0.23133389287445999	7.2074721610683401E-2	1.4025201574411501	9.9986508577905198E-2	3.6766011931006601	1.3696096547533301	3.4582137620353399	1.1245717600171399E-2	24.718230026334499	5.49081398994909	93.036023592944304	2.0810102868910398	12.463107640873099	4.8298167200948896	7.1305813433410901	9.3584311809089709	1.20441860235809E-2	0	0	6.5209135179622502	10.3105169047247	13.3913413722369	0.32527343017552002	3.6123700265777199	1.58857161676072	1.70291537228874	6.9912357833506	4.65924590427925	3.7929672971106299	5.9461359054526399	9.6752222102163508	4.2243866878618404	1.4829490793872799
ICGC_MB137	6.8510101771383303	5.9048354051181704	5.2344693317884303	7.7175788374979098E-2	18.877358312741599	0.43908986676978401	12.838949546743301	5.6906048531435802	7.83024624006321	14.108067703842	13.2443192195121	2.3760324645269	2.2364169507790499	3.4422310583561197E-2	12.133165190636401	36.402207542720703	0.76059590814798295	4.3101013702884099E-2	2.2753537258038001	4.0248513211082797E-2	4.7505760552351104	1.70014397743615	7.6488585774771396	0	46.667852704002698	8.8303870634732	90.049290461750502	13.1553566241751	13.388577413945301	2.7610271371614998	7.3531360967087602	8.6911293792625592	2.6164578140477301E-2	7.7804796541309396E-2	0	6.4086441959076001	14.138740835456	19.2151654031376	0.386906555807493	4.4400943907824297	4.1039810734929603	4.9857244701819798	9.6792854560115096	4.7849509568342699	7.1389151217604097	14.362757471487001	26.125905576802399	6.81309514663059	0.91715749150459602
ICGC_MB139	8.1419280638811902	4.9977472337040503	8.6594334926161505	0.113215097984496	16.491784206522599	2.16400814834246	7.4146177159057398	3.6958380531649602	13.238093459886199	8.0290126984446406	7.0936798723322401	2.4742349710115801	14.3482560773787	1.6257090800949801	8.9792803480312706	19.4360919774482	0.55479480266898096	0.25609154083797098	1.9716736563271999	0.33465215089253703	6.4924466766145503	2.1145724157984098	6.6616231953910701	1.0571512145302799E-2	57.896064092938097	15.847888652821	108.018744242811	9.2183960210551206	3.0565211820390199	5.7801768370289102	7.9498333297571104	13.321526823556701	0	2.6115908919331298E-3	0	29.135069320530398	8.6479751364224295	22.992460332696499	0.236063511095745	0.92718964549863203	6.8420348265326201	1.5695090890682499	14.6864145617155	4.6968994229874896	3.0324756484709301	5.7495908491365597	18.945254387750399	6.73572577878062	3.06890247738226
ICGC_MB140	6.8537010364467204	6.1846536370349403	7.4172100314059701	0.178743609202273	17.204628914173298	1.20140832160333	4.54990841258196	4.6317686167781202	6.2933269826857199	14.841490484474599	4.2825202061160104	1.5908036041219	2.0240403857449101	2.9249187468606299E-2	8.6348863460414105	29.440650993144502	0.50724724742532901	0.49324098515352299	3.6517491068998802	0.53990255184875402	7.4413866182299904	2.9866090771373699	8.1451863751935694	4.8634430802970099E-2	17.326785288693699	5.7045077639517903	60.750210036985898	9.3817971058849494	7.5749480091029504	6.1710034483635097	6.21318078084491	9.5767448519153504	1.52515305585937	1.4768967229606101E-2	0	22.8460445296549	7.7796560883654902	15.832099940305101	2.2498495255727602	1.5509305249751599	4.8919694125072404	6.9853093225150902	6.85412392571547	3.57516303662561	2.5230092744643402	3.5358579050639301	15.547157060696501	3.4088810936442999	4.3823829638813399
ICGC_MB141	7.5000021392068401	4.5638648896437903	7.0470909944914402	6.1635212324238998E-2	24.028286784150801	1.0647379686915399	6.0353654495448303	3.34360151218252	5.5469324467513301	6.5071929825524002	9.11323703332598	1.42878730756573	1.0143098515953	8.0756789302298307E-2	12.347009248055199	42.523573275979402	0.108990257253679	3.8033088187183699E-2	1.0031937909403801	0.17105957059110599	4.5427050123573798	2.0390862176634199	7.4919097358331301	9.7088489659430302E-2	35.6881780404943	5.5988581578395902	89.667148745341805	11.5044117306764	4.34307596621192	4.8387279293950698	5.7011928940661303	12.630510693216699	8.8225387794792401E-2	4.1016876761088101E-3	0	18.618058332232199	12.407226035395199	16.749048168013999	0.200061316301019	2.9858159453948701	4.1091954956641601	1.5831102039059499	8.1122261042539296	4.3164005576894402	3.1252680967897501	6.03792730370008	12.918711795254699	4.2841609272869503	0.86910935294709801
ICGC_MB164	6.3970131945829598	3.6551786110841098	7.7326862672218901	9.5350145392296304E-2	19.470433872987599	0.25966502377244399	6.1566613868924804	4.3818106309590297	9.4370666897892104	11.265164588215599	9.4993418312439299	1.0593945420044	1.9706720219451901	1.70479250767566E-2	13.117930023190301	21.479004952461501	0.311648647383443	2.6758719341068701E-2	3.0519508582719599	0.18154732183224001	2.91907304592621	2.2584402732611601	8.1908061914587602	0	60.6993907173376	13.9608920588682	127.973725423133	10.3476053864006	10.242572050787199	5.5791683729167598	5.4366915773511701	13.466062365630201	1.0109166074144501E-2	4.1390881494486904E-3	0	17.513917460653399	9.2698412378799304	26.4760066995199	0.49003754340600397	2.3351214276769499	5.1713649358646103	2.7392080648425501	7.4181988905501299	2.9945243780920401	3.24423414119827	5.9082505732566899	20.8371290997549	3.8775402011004201	2.2536246902957102
ICGC_MB165	7.5220363962898302	3.9429992936487301	6.56732472146407	4.2899129891091403E-2	23.188161251438299	1.30564886851815	7.1465584054127298	4.4293857621584403	7.8037796798920001	8.6215995922210809	8.7807992890644009	1.21739273137712	8.4887391230438691	7.2670028321689104E-2	9.7851749372734407	23.302902441800398	0.32467084398729401	0.203918202668111	1.6855664206893499	0.38887513763057502	4.74204409148272	1.93327052130352	8.4711971287256294	1.9630339101132902E-3	54.608175438963499	3.4040519780220002	96.298840143534093	6.9180623228420499	6.5772647005090601	4.4509057083184302	6.8165931153297903	8.2039889054716806	0.274138543430198	0	2.2039142332164201E-3	16.879802845370499	14.5373573873902	28.823166196674901	0.43638013754968002	0.96573126930317899	3.1042863246109098	5.4709662454088299	7.3187998387241597	3.9932043019082601	3.3581718761179302	5.2818641896253196	13.995375157309301	3.86510149761496	1.6106676968123701
ICGC_MB166	7.3687161367354097	3.0457365357618702	5.8644722685499104	0.165584416087693	29.197763619157399	0.46265302517003298	4.2703990425013698	2.6114867616642101	8.69600857796393	8.9646603008912091	6.2413700146490703	1.1623557782307501	2.6051702180147198	0.75549026516506401	8.3510112040068396	24.711510835865599	0.115053701279223	5.1343579845024898E-2	2.38042331395277	0.12659181444095599	2.4599452884138402	1.7622895034535699	7.11980626664214	0.59973368841261099	62.764599713159903	10.428749402269499	90.517571312614393	10.055595246000101	3.9211405308048901	3.72853675181091	12.728308012369901	17.259242115017798	8.1475638916644305E-2	6.52552109820447E-3	4.2072897549436496E-3	21.0366264960529	15.173655431197799	34.3211290266429	0.20454383507137999	2.3236428734002699	7.7449790333695701	2.6124528953340498	6.7940637131968602	2.8591973047015902	2.48355735825883	5.6445467634977504	24.649653180297001	4.0185855524761802	2.9161030076357601
ICGC_MB168	14.591143446627299	5.6516180426737401	8.3371834460983401	4.3538294106681003E-2	18.864526634071201	1.4645071249391199	7.7054230722122199	4.2446013557534297	7.7732646885063303	6.1551116803589903	7.0331868790712004	1.77358198007094	13.864862166334399	1.6971083323260201E-2	9.4653105009253498	25.217290613204099	0.50754806776421602	0.26948235471918902	2.0755448402724999	0.24765433803168699	8.7305175230275704	2.87267025308569	10.862281428999699	0	40.946533589532002	5.63042926345436	58.345681105109001	7.5666378798258798	4.90209855536731	6.9759701501270603	7.0063630576144202	12.9010589805583	0.22947961889462401	0	0	28.297624257361502	24.2657435771733	35.525100784127801	0.46338955672291399	2.6481341292387999	3.4461125157651602	1.2195500677984501	8.9417595153440992	4.9079273711592597	5.4458171181133901	7.3858413134472398	19.905933300098301	7.1449216770026398	1.3119774916179601
ICGC_MB169	9.7985977240797393	13.0414197101091	8.3190742983567691	0.101744619050452	16.393980110285501	0.76017493440078299	8.4276851594749704	4.8400953844395804	6.6648382242994302	11.225300888472001	6.4967105135601901	1.53994522782626	1.2915847354979999	8.8871654754370203E-3	18.514499706500501	16.4152515866347	0.48407498785609099	0.32328913618326	3.38650322400012	0.336195671039351	5.4521513820234899	2.7894835717138702	10.255565408650799	7.3360487600023696E-3	64.579280960125601	9.2200613210533806	99.995233717404204	7.1489835202648102	5.1425110831861103	6.57432774235299	7.6117138061140297	13.671891772114501	4.9281449364051197E-2	2.51666868262124E-3	0	45.375933511372502	9.0519870521096504	30.4898201008527	1.19165610047458	1.9893332054383099	4.9364370844420602	2.7483493352902899	14.8916966852427	4.27616270235578	4.4388464646992896	12.8170658242835	15.516548321161901	6.9173306405242796	2.8876195449402302
ICGC_MB170	6.3459969740320803	7.4970925677319498	6.2534541537066799	0.38740577081830502	19.7796895380352	1.103606969096	4.9930339024965802	6.2933891772258104	5.2000333036380502	11.875770411879801	5.9806842340379802	1.57527047681931	12.3577564591208	0.41431436571429398	10.6527032818165	26.9889016447469	0.47355308060600798	0.87500925740463398	4.3345942734039999	0.16891597033433101	11.308596792020399	1.3975558300944699	7.52248771271511	0.14819673518735699	66.222651310283297	9.1980698297486505	229.359541402509	4.9055700487785803	16.8821573028256	6.5273153207838401	8.9900576870971296	10.7987755442924	3.6063344136078E-2	0	0	19.0784844171814	6.5311494333820104	33.015667685145303	0.83012391492799198	2.8742079685950999	6.4118852354070501	7.6372996322327804	8.9531820136266695	3.34638027926598	2.2126324563158501	5.8439450432814199	14.1440579899922	3.5378444147548	3.8148285942393199
ICGC_MB175	13.342797116262901	2.5844868146922	6.5249064567439703	0.103066826984791	26.241871148195301	0.57807810102346302	4.0158905890129803	2.1249078992102599	8.1376719484336792	4.9999075741765999	6.7268252202030796	1.6323616313690701	6.4464122919425	1.68030743416103E-2	3.8732933973270698	16.800880615631598	0.26542883706702503	0.23837928858092899	3.1317453929964199	0.326778185093685	3.6905269075273299	1.58493128065334	6.0960225966459101	0	27.1168073057794	4.4475424064557796	46.4097975173284	12.589537279551401	3.9583840600276101	6.6251917450286797	6.5539156079162	14.418041267952001	1.19089422602686	0	0	19.051886199019599	10.8828092655158	18.241325871333899	0.33731366685389502	0.67571972092031496	5.9556147999884104	1.2448940783531	6.0801382252311003	2.5478408619411002	3.0857875974450799	3.8791995034719302	9.5430669395071508	4.1181842220140599	1.61301037362424
ICGC_MB176	3.0396400437875299	6.1562036329789303	9.1683740790801007	0.11613724111250601	13.6427982267525	0.35296179743303702	6.27215630486638	4.7028639619321	4.7392254756877303	23.014694613687599	6.1691581467574901	2.1533765039633002	0.99446032711743604	2.9170402663949799E-2	12.519028578989699	30.521733610686798	0.23619743716535699	0.39646869140219498	2.4081326702827499	0.121396667073235	5.2412931748390301	3.0944664693082702	7.36048870290323	0.19367226296304901	30.968560398376699	5.95969723332942	148.77891639781001	7.4707790891052204	7.9843949353868204	6.7031183373186796	5.5300815873430302	11.2084444187551	0.44312602121578099	4.7572053740332796E-3	0	20.1579734906359	7.1519330310687996	15.1848688347294	1.3254047812663201	1.82819512144842	8.6115256460824003	5.4516561965329799	4.8396914057781597	2.8719977025661301	3.1426328243933899	4.4655881130442703	20.855538293171801	4.2260007212087096	6.1787754016925804
ICGC_MB177	8.1400733383693993	3.78026065519997	6.0813141925782004	0.29346123263506202	25.499884512446101	0.737558772640178	11.0827984096407	3.64719115135824	8.7461791185634699	9.2701663470900506	22.447967199454698	0.83998876379480503	8.2712522753860096	0	14.7162326754476	37.999239167046497	0.20906218953407099	0.186757647653186	3.98785183746533	0.61644359170512997	2.8373909887102502	1.34980982870191	4.6015701255201602	0	124.10322122222099	10.939989398894999	224.549000945676	14.6837807921164	9.2128127974949994	4.86030072465313	6.2366168760508502	17.9702648516874	6.4917627481092699E-2	0	7.3029693448646796E-3	12.5315209021383	20.2292940841734	40.0513264804882	0.36817351436511597	1.98816412379784	5.32640083726813	2.8875114108251201	10.854569192874701	4.3009658792418399	4.5865814326607497	7.8249503279327097	28.7122898111908	3.9216174273494602	1.7680669622363201
ICGC_MB178	11.0402401784396	4.1651292591534004	3.9133202394791202	3.9850391037919E-2	16.8957838002048	0.445780581806697	7.2131653914859202	4.0454821211226397	10.801664333788001	11.2300371188553	22.715050948084201	2.1502623119798101	10.9086204614841	7.0827348823598701E-2	16.827729706243598	35.259237577698798	0.51569694155518797	0.19816904131388799	2.5169204556690401	0.136243548520044	4.06509732910345	2.1845834361660299	3.8475091935132801	1.2790664891999599E-2	51.0811150862449	3.3827461858547401	127.430278285453	2.7711308541774602	12.815624515588899	5.73876151164019	11.051785565492899	8.1306857018295595	3.4437545825725703E-2	4.0635099734221596E-3	0	17.120789200232402	9.5767911387724105	18.9870429476839	1.09939945217349	7.5188458898543704	11.416797735440401	3.1830305508672501	5.4326877911551303	5.7451670729986004	4.8951803131702096	5.83770133054868	22.822007079733801	6.2153814312879199	2.2822957320529702
ICGC_MB179	4.2793197466932602	3.5992652181274001	5.8608256948979598	0.20117648511348199	19.4456031083559	0.74034175517484602	6.5534507493274496	5.1145570556896498	10.1762617362238	11.991532404562699	9.5820256698674608	1.30972780927392	9.9949037018850504	2.1529931789735401E-2	15.364433630415601	28.3665750803967	0.48811770939917198	0.101679016053791	2.5194849563577102	3.2927141236848902E-2	6.3393759158409999	1.6937853300241399	5.6112197452982704	3.4283542379632E-2	34.891073404181597	9.0467773031313694	41.999893886899301	5.3916972902100397	11.333691508702399	4.36971859787882	6.4217002508773904	7.8635298199996999	4.8827749847432197E-2	0	0	9.9277502744063302	9.6189971992798498	19.730656923724499	0.57112418691034805	2.0315086625596601	5.5771303659278599	4.3218817380151302	5.0926823958691596	4.1719079230457199	5.5814935366483098	4.3441939784439603	23.142416104646699	4.9365398300360601	1.91187626088358
ICGC_MB180	6.2767431541777396	8.2233610015371497	4.1033189754878903	8.9700377964990904E-2	17.132508594667001	0.216662876795639	9.6601286774987596	5.4536996815081498	5.95185445231093	18.0017549875265	6.2949693744304902	2.8096131875061499	0.80921800234230801	1.2056567141886399E-2	12.821960239304	26.8200641750743	0.20292494046880299	0.226855630184844	2.36187830998999	0.22562658363268601	8.2816457642905892	2.4003985779098498	3.9012898330640402	2.6910572879097101E-3	36.396591815387801	6.6208235591540401	72.727289764484695	7.0047576507683003	17.1230809102764	5.4932083718994802	6.7388943379785697	11.338248330941299	1.1408517289160701E-2	0	0	11.6163663251121	9.0602966845293196	16.698102479769201	0.36931945478216699	5.9502792710835699	6.55885025141116	1.75609441149708	7.6594858776991801	5.3790009025990697	4.47194951229275	6.9108204478949	26.4551209739688	4.4629944149002503	2.0118010922748302
ICGC_MB181	7.5591199857045197	8.9013427053060692	4.51875382682557	3.4047633290012799E-2	21.949459712228101	0.53956944368651205	9.8137196544165608	6.7624667371276201	8.2581843040009399	18.235380787992	10.1574667011068	2.4128095415406601	1.4182054551141301	1.83756928891348E-2	12.2030300109537	28.462806261423601	0.12136157099052999	0.25683946080009601	1.47875865071045	0.26016818944028502	6.7498788109896699	2.1397448803447201	3.8090604011035101	3.0681684122498302E-3	28.413663801708498	6.0699577896622099	61.980171940238201	8.0276881287018504	14.3938883231754	5.9969149743914496	7.3537290596123004	11.1288488449922	4.7649239887392801E-2	0	0	24.987914989010601	10.4946303503396	16.575661752142398	0.78000724922904896	7.6194576095971298	5.36725338453485	1.09059887146214	7.3404523864118696	5.6715381566951697	6.0543562690505004	7.6931266770257096	22.471924901195599	6.9859571523876998	1.8011828683650299
ICGC_MB184	7.1675024523552304	6.89592638384135	7.4578142589666401	0.17057776264390501	23.246428314757601	1.1525922269195299	7.6593565553763003	5.5325841421442004	6.2470996880466299	6.5592238189931003	8.3824232934255498	1.92519556042266	10.235406526279	1.8563782818964002E-2	10.065496330683199	25.107516497253901	0.25164876631272998	0.32116208962656301	2.85919079693182	0.52533163847133502	8.3575559918267999	3.1432876779284502	8.7182903809855592	0	27.4727241422191	5.45379823070936	44.536553615660203	11.3734439556412	4.7990001078045896	8.3625354606529392	6.6809165799806598	17.800115499098201	0.55833590528200405	0	0	24.726202408777699	9.8313432965112693	26.317918853053399	0.101883436062624	1.3942649924133601	4.6799719607157098	1.5470596871209701	10.0248735164528	5.0081973084865501	4.9484756311388898	7.7295407968671501	12.846897490958501	6.8072063406825798	1.9154450873583999
ICGC_MB193	6.7069958691408802	4.2215229511542498	4.9552830981198897	5.6247968968880603E-2	14.6597090455311	0.57647152402252499	5.1704601493386804	4.3969384292866502	8.4031918459024109	13.3493878514575	11.106503320853999	2.1334451373931498	1.1524549704763101	0	13.642706540243401	24.094844238692499	1.0042974863815199	0.104620672684265	2.1067537001589902	0.18009617203359499	4.2872684147290299	1.91347063364784	4.9972378501676404	0	29.802659723491502	5.2737766151469696	60.149972265549501	10.295527544740199	11.799150925349201	4.2748896064931996	7.1988009145529803	12.6666856945332	7.0310010928759895E-2	0	0	21.896225104884401	9.7507981481373207	24.124811045605298	2.0195168062163402	1.1324701973248501	2.7645139501459299	2.4752752366330202	6.3087315481387298	4.1233373308106804	3.6251856286442599	6.2157636146351596	29.266085600398501	3.4918210799638798	3.4484640538011102
ICGC_MB195	9.9699926783302892	9.2177895348985199	8.9733984448168496	1.7590963795452001E-2	23.3321027389999	1.9275538749968699	7.9145045368927498	5.8580691662458904	13.0072345729731	5.2260831261917504	7.9156988433852202	1.56419904212752	8.8978728555631292	9.1395987039774394E-3	6.7595734077662302	26.581676451758799	0.25426709657567698	0.19446639962919701	2.8200778428520201	0.40570407182979101	6.0296909114555799	2.9262480942487299	8.78600447790941	2.07123916553177E-2	33.745210594009102	5.9360538987769598	55.175436268636403	7.6912426832465899	5.4086003855619103	6.0804666039737301	7.8431329470381099	12.7918778220963	9.9396444487973801E-2	1.46981967933517E-2	0	26.600451812444199	24.3459962856186	34.0113426156475	0.28255558241209999	1.33646926401949	4.7181522407125804	1.35356167533988	10.995402499256	6.2563430002131302	2.1385904028025799	6.9613269537210503	18.786158915244201	3.7976493692658799	1.3927468827844101
ICGC_MB198	3.8551759526119702	5.2092486901766604	9.3872178987126595	0.154902147819824	27.558167327771201	1.8184842453754999	10.8454115129586	4.3821290189026296	9.2208707397060703	7.7566161999565804	9.6710978379163492	0.95127850615473197	5.77331391114895	0.15116763010572801	12.907424427709399	32.041102640200201	0.306425895344136	0.14415153112360701	1.9089803524087501	0.25122121023864202	13.802075267594599	2.5961817335182702	8.2655553738610408	2.1146015328331199E-3	43.717624017551699	10.087362917039201	82.313435762241994	10.1222602936796	9.9668346602218207	5.6586001455497303	6.4380444012564899	11.3097871557218	1.77469615056993E-2	0	6.6379927879870798E-3	29.218001521909901	14.224222807694799	29.234982756372698	0.316702338441127	1.27311640582049	4.0709238342407499	4.35722001490607	6.7462959909205598	5.4060975220787002	5.0431016257358996	8.7060531070311598	13.902517879332001	6.5707117994988202	1.4926451737073601
ICGC_MB203	4.4232188058679904	15.994143566044899	3.6463354988672898	0.152517258901572	25.3105100863737	0.186519473318669	25.143804947952699	9.1094213088848903	9.8780783070496305	16.571067822858002	15.2141590234276	3.3389472966959199	50.497759365180698	0.19391602760229301	27.210803207205899	28.7815589386794	0.84164639641929295	0.175045508428507	2.1616913108518299	0.28735678346739701	5.4391514417531797	2.1721531237097498	9.7512785872302796	1.3790855965249401E-2	37.460830494556603	3.80249257287673	115.359191620549	15.1873317119693	18.8690333595809	4.1223514730483997	12.5927520116823	6.3783468566162602	0.15257912075466301	1.1319997259654799	0.101156098340623	9.9904283018535498	23.850308803754601	16.5367888302697	0.29925723552471301	2.37811022767157	3.0734894749969701	10.1932072721188	19.7593227632638	7.7464914724326102	7.799920336444	16.944436681345199	29.296453373517998	6.2758906634910199	1.47095005723568
ICGC_MB205	5.4713759798740904	7.2918821840695802	6.16329679203435	0.31446540013232099	24.5765637352068	0.41996976261033703	9.0529800132187894	3.9599520145618401	9.6337347848994508	8.8758307189158998	13.739828111420501	1.08479361174515	0.697320889970373	2.3323159230720501E-2	6.94513343762413	36.680897054767101	0.45573711332995098	0.126552384075657	3.5601551544930601	0.15018811525626399	5.4274563871562798	2.4841827114916502	7.4320835560673801	2.85877143165814E-2	64.901858221873098	12.5207254612379	109.33731658891899	10.296137768156299	7.4436505323873403	5.4278184025193799	8.4979446408007409	9.1232536563628894	3.0643588319489198E-2	0	0	23.797208115748401	13.9299781966495	25.6576371116216	0.74798415903499005	1.71770242995186	2.63885216598967	5.3492039118098402	9.4633234949766702	6.4530903024264497	5.2759356302798599	11.104608071718401	15.2676090585307	6.6022935497408399	2.0557110241269299
ICGC_MB206	5.7693898354858097	6.9503782228802198	3.9512360384980401	6.6786163773847496E-2	16.024765000366799	0.18972396776361999	6.2625642885209398	4.3538636004006097	7.0593073510305704	8.8996974301599892	11.403120523712801	1.4928820866872901	0.74474736916834405	1.20391360894084E-2	16.740844476088899	30.683088869725999	0.19362316347737701	0.10399684283527701	1.1558514383659999	0.28378229699669	5.3243905988864801	1.61351517344215	4.6366801069105801	0	31.958820029685999	4.5772355305160604	93.170740697378093	8.8448881182713208	11.202253643934601	4.5169972849612101	6.9001139247199399	10.382053398183499	6.6722412519100896E-2	0	0	16.630879184733601	10.4928495410295	18.478910580303602	0.38631533015795699	2.2468488343991999	4.6051649365466698	1.86535418098753	7.9420586232799799	3.727358223889	3.6051789991866299	7.7977560608748204	16.0935675274735	3.84270762951386	1.9765341655589499
ICGC_MB224	6.2248520893243597	6.9812096355462803	6.7769996303865296	0.114195240851348	23.1971359540868	1.0434439770164701	9.9542166305826001	5.2052783054832101	8.7506206593297104	5.0370033747024099	6.0587935056907396	1.4079681142498699	0.88141157875487197	0.10979688254499	7.1734949603130698	41.051149706531099	0.59486635837974	0.29724655041672599	1.7554361253537301	0.53740744159512899	9.9465215765650203	2.0430012999142502	12.151590868741501	9.2233672297791502E-3	38.884177096215097	8.8930448876258801	60.193977076549402	8.2280302171688504	5.6155062072732598	3.21096093195295	6.8820817756160402	8.3835696043597192	0.41530579175096799	4.0752534548922298E-3	5.5075465984936204E-3	30.3335902723095	17.984072305863901	26.357696058892898	0.101204329399588	2.72222646888252	3.8219101487483602	9.8367107885119598	7.4701190048347303	6.0215466974192902	3.7415996643523699	6.5866454967397399	10.077773359032101	6.2515971415617404	0.928224650850344
ICGC_MB227	5.09751190528113	7.1464486535669201	6.9755215117657299	8.1226512412887003E-2	26.367823889656002	1.25027262884204	6.0905104197994904	4.0271160283196696	10.4114743367165	10.027894585257499	7.0522635182792301	1.18981461298419	3.6380314399083602	6.8542610058283396E-2	6.5745084122389699	27.349394827011601	0.14471178508221499	0.13403983112828299	2.0644547001821398	0.31085122828988998	2.9114404906579199	2.0280245244089801	8.5719460595004495	7.83225792168862E-3	24.853462152345301	5.6306766164669204	35.811264147268901	19.419371434605502	5.6090110361812302	6.0797607839940202	5.4324195492754397	13.5495273627541	0.66448069653886999	0	0	27.509642871120299	17.615213978113999	24.118038867512801	0.19309316949679001	1.6247057787399899	3.70933129558111	0.79239653912359398	10.582627119519101	4.1842140770262004	2.8986603833955198	8.77205472244313	17.043151134102899	4.3188604264825097	1.6077916620534101
ICGC_MB233	8.9506200095528605	4.1363528605908799	7.03383631822431	0.19012756963397001	26.3195368466004	0.52235741970312999	7.1974142631409501	4.2960238396945298	5.6904953901936199	6.6751897565092397	6.50951981302111	1.6757350725292	4.7748910910623996	1.2467232677825299E-2	6.8684793371085702	21.847586960221399	0.26176389257480998	0.12742985652640901	1.92261170803583	0.115361972726401	6.5749575667932403	1.9213076464399701	6.5226015200348	3.1469933221760301E-3	25.497348864262399	5.7141380624489999	47.4931970269133	5.5498189642395701	4.38407554022809	5.6690436125550896	6.72315622029328	14.005496968491499	0.17823012105235	0	0	24.362149905397899	9.0732167784786899	26.651926418496998	0.27394001724481098	0.52681703377425004	4.7562381081267402	0.56177673218362201	6.2559054658758004	5.6799388420452397	4.1942044786496497	5.5993307217832502	12.884413014324201	5.9114631347708899	1.0482186841836301
ICGC_MB235	6.5696585343265301	4.3875829962797503	6.1242469185366897	8.7979135324885993E-2	31.410743659729398	0.394576000220076	6.30283093691631	5.6050821978001801	11.274000408549	7.6341464817084104	6.6346301222026396	1.1944677498218099	8.6089468014440609	0.15814201397268299	6.5515444518913499	42.352374632661601	0.41970228409621502	4.0595569505337201E-2	2.4423607305282302	4.1471142828256403E-2	7.1887613363691996	2.1267883683613298	4.5409869825511402	1.51085048229497E-2	31.0210363740802	10.4325923573174	49.488461196516099	3.2587903181954498	1.6751024052802701	4.7343453494825596	7.5395786833576501	4.98983214291823	1.79141388947869E-2	0	3.03585090150863E-3	40.281745791023901	11.4888079181411	20.662547540883502	0.25888884963402597	0.88076522104075605	4.7515193329135403	2.7480102451035	5.9983381174592401	4.8789514275502901	2.3341751826879298	4.0250592100705802	9.8371946564750008	5.7326429817073201	0.97633639537997097
ICGC_MB243	6.2854847245354799	12.3495695340065	5.2407205174891898	0.27517341474061802	20.380679314372301	0.47939399555818701	13.918530590162501	2.44366991670839	7.7976511599041203	26.283015702962299	10.410707543268099	2.3684066077677599	4.1998575087836301	5.7108863748608601E-2	14.132331817542401	26.594328774664401	0.93817603815318695	0.37777023226476902	5.3176212604902799	0.48157654765060398	9.3866112201169898	2.6386035315134202	6.8080973936723703	2.2152222602574699E-3	23.577809955633999	9.7449642977615607	40.909893939579497	3.8146186733668399	9.0318120757713203	7.1906528693859197	9.5433614365586408	4.4595155005739198	2.9799109541419799E-2	2.1889664528778E-3	0	11.6506573296434	10.2017289969189	17.131934999222	0.64299538660455302	0.97732404658001104	5.8322487498858502	3.3643872089067899	7.6840039765588504	4.6013823696041003	3.2068709643649602	6.4640045758924796	25.3300327324271	3.6156235705427502	1.7925931561527499
ICGC_MB26	10.205872304220501	5.44601349756012	7.0642091329532199	9.4492197176651804E-2	27.953845580957601	0.21440618171072201	5.8952526042555897	2.3321790389772099	7.2216775766739003	7.7789509319071897	4.5360633986277596	0.80404364744587897	2.9423323157741001	5.5733151265394201E-2	9.4920539524504708	51.892828041282002	0.15716295865211799	0.171329261364352	1.1402705647647899	8.3196631381182301E-2	4.2453105515733203	1.34666777475394	6.3355465873073697	6.5438858266728597E-3	67.256789627161993	13.798631473016799	102.797950751397	11.8730255308207	2.53405408557022	4.0903638626058001	6.0526005231100903	23.142853698261501	0.42521106605502001	0	2.3855871719043898E-3	24.464041723490499	14.431339551110399	33.352374154092999	0.127683823416645	2.01768112937483	5.8098262454763097	1.8344360346106201	7.9305572935009803	2.3029510763704502	3.0480827667436499	6.1902719149950798	12.599999076521801	5.2496714614398998	1.2259222993985299
ICGC_MB28	6.4868994429741402	9.6607830346344592	3.70316100281542	5.7285948937261903E-2	18.337430376908799	0.16963637916952101	7.4389769765523903	5.2573762151490504	8.8760227679502499	11.055032722106899	8.5994091542003996	2.5421399342181901	1.7707419037730501	1.79178869486099E-2	9.7831779897316409	31.1028547125191	0.222335673572744	0.244259128067219	1.83112244371833	0.59959223707151199	6.0845610084375696	3.0141400145208102	4.99155474496356	0	20.302549108931899	7.3064951182930997	36.641894202978897	11.689171124108899	12.335703567775701	4.7301786960848702	9.6354628454802391	10.766476349545099	3.4034832573980302E-2	0	0	26.421175755849699	13.2685034455516	14.181538120119001	1.37596295688341	1.60535968925604	5.2062514397828004	1.7344086382955199	7.1667431355448201	7.2995473871559797	5.1412803207136104	7.8762403212119603	27.7907688800782	5.6527915738227703	2.78344597127461
ICGC_MB31	2.5021074265430401	4.7704285129130399	5.3358361484364796	8.5233926759729794E-2	13.9805685453743	0.205533729972114	5.1221215563222096	4.0295738174782496	7.4057124715873304	17.965957006188699	9.30488758558878	1.4749063926144399	0.32013539029542598	0.15046210528514201	13.9917529693479	36.990661210516798	8.8901842592315997E-2	1.27415524368157	1.1667274848814799	0.17626440945820299	2.6598751348651799	1.92042703136502	3.7859544829479899	0.16942904852364499	41.402605723254801	5.4518738887674996	154.60095598395401	0.56376533776962401	9.3019534491957696	3.7721087530142698	8.9374990901031701	11.8415913519898	0	0	2.0579543817817198E-3	16.149992084822799	9.3644294572388507	16.3677979129885	0.45673045581512101	1.8130261480404399	9.1421930998878391	3.0279317929113798	4.2946733147957596	2.92089897370272	3.81354272954799	4.1041757229334399	17.509612247868201	3.9043819576534902	3.1795024004566699
ICGC_MB34	5.7867220207049099	11.148416303577401	4.2597233495314697	7.0628773425356395E-2	26.406673659016601	0.17093529214157699	10.2613837458858	2.3964302545621101	6.1664987397933402	21.217007680212301	6.9289274816931998	3.29219839318116	1.2404067167286501	4.1000879363499901E-2	16.6300064282206	28.550370878337699	0.411472466643654	0.26562017700340901	2.26024569855266	0.37200547128717198	7.7502141047646598	1.6414835532519501	6.3968129158765699	1.2531925128213099E-3	35.994664417033697	4.7513282130460803	77.770745825916194	5.8584408198932598	17.703805912806601	3.4354054334211401	12.5382379376546	14.4017349586479	2.82148232462467E-2	0	0	12.5596194791268	11.5514561911067	6.7799575420233396	0.58869660589080897	1.9886628490718099	5.8177543180698903	3.75828980180823	8.52114817063201	3.68299425007047	3.4174343421071498	11.970674357294699	32.388953903946799	5.0480120622873796	1.8522008397941201
ICGC_MB39	7.1652392246991203	7.3084650813914998	4.5725438349776901	0.25709805968456501	18.278315785587701	0.40507067936220897	4.7858895051426797	4.9860923200298899	5.5286611905211203	12.492127145973299	6.3186808008002702	1.6809907597538001	7.8987783875097799	1.3275922288875299	6.0893707560381598	19.086842480219499	0.29425141966733198	0.44007508418804397	3.2864410459280098	0.30041289483480399	7.6291979058201402	2.1397605218193299	4.9929130904595196	8.5331768492156096E-2	19.193931174353899	6.9422877881354701	55.184145201018502	4.3537105584533498	11.916808740403599	4.9406121685230602	7.0675448864940202	7.1345564760959999	8.9736281340712806E-2	7.1964977397747003E-3	0	35.523891119681402	9.7500703502844299	13.531488510986099	0.40780785737906899	1.68049811689932	6.7528492384402599	2.5289125363230598	6.18721610266123	4.3573277718531198	2.1305370845860101	4.8481754130215498	12.5162514542157	4.63659862970324	2.4690530023112101
ICGC_MB40	7.4759264747055596	8.2675532181099101	6.2641560894092398	0.132196439421571	25.5591841389409	1.6010889747677799	7.1109428208507897	5.3781421225735597	7.2048189077228297	5.6554097178786096	5.5924727940886099	1.44908844637893	0.84610368544771797	8.3101810564268797E-2	9.30236960993944	33.038658255422398	0.42563228432252698	0.27738976198195597	3.5479342940183698	0.52097389915627301	6.8166066673423504	2.5336764717874098	8.3053997223704705	3.2020457288727898E-2	18.615341730484101	4.4044841650973803	22.715788811566899	10.573652592561	4.9246902107368502	6.8487036448249299	6.9979547837556799	7.5334301200738896	1.09924540869842	2.2316221033707902E-2	0	30.103760401731002	17.250172872043901	14.870980393004	0.89523882831551804	2.47428632949106	3.1412886561708202	2.1148283956933298	8.1563448317940299	4.8413927751394601	3.7507796383494498	5.9241963463391301	12.295219329707001	5.59232869253331	1.9312595255858001
ICGC_MB53	11.7252027453869	6.21665567298668	3.7863765426671199	4.5251578498481201E-2	20.3350279320284	0.292633704917724	4.1938828216005	2.9389294651651001	7.7539867326743703	23.240389663696	7.0278448636441002	1.2923622266663799	1.90853108540247	2.0190838643070402E-2	9.4718346332045407	30.9730458690475	0.84891477762853995	0.23637300568032499	2.4522403471846101	0.221622495213882	4.8787297151384301	1.6342580743673001	4.0854491505641102	3.27849630734697E-3	28.3630600285783	5.1153304877719004	109.55968821270299	5.9598248260749003	7.0488206681829899	4.9577253524306499	10.823705530581799	10.157681630838001	5.4875228480783203E-2	0	0	18.337711938265102	12.500147319431001	20.989727527246501	1.8670022669910999	3.9207340018749601	5.2443132131724699	0.78420981687077995	5.6586353380240597	2.8272807855553999	3.47439419531239	4.7230549762770799	22.047666578197401	5.1151305954671002	3.3349549978522202
ICGC_MB54	11.1294365766386	6.2633548258903797	8.6896844570933691	0.13737299230538599	11.6715752010521	0.17405055088678201	3.8889791725343201	4.6108317216727599	5.3384139976740999	13.1519139968931	5.6147578775309697	1.3755990854547	0.86561628690976	2.2608770633631099E-2	9.2301640299375904	38.2065205247061	0.23272102067355399	3.5713295981079098	2.19316123072272	0.261123798064062	7.9355905498756298	1.81759090616712	9.6353095674943798	0.13131320773840299	26.2194309900101	4.0990437730422	273.95731251016599	2.41822683880733	11.959438045292099	4.7210020905486001	6.3189347568636904	7.9883390833670997	7.21487295607003E-2	5.7093956731608698E-2	0	12.0212404992829	5.1684444343525398	21.162766044379801	0.77440212596489999	0.80320166460539399	6.5371624681868603	2.1631069448331699	5.4513134445997302	5.5998776696519901	3.5552562533310201	3.6412202276338799	9.5147912098130103	3.85039021861868	2.8580553049671602
ICGC_MB56	5.5417381623344797	5.8415567219784403	3.82798021988298	0.22179164925118899	14.6463183896711	0.20188615157630799	6.2640751810218198	4.1140113005179098	7.2310601717850904	10.355488991280099	11.7971752457006	1.60069021153296	0.69234519182730103	4.9088305648214703E-2	15.727178532247001	39.855044817066201	0.51796688573906402	0.15879195290960599	2.5898137531006298	9.1683361172792993E-2	4.3161738735202801	1.8408393454169301	4.3364805143191703	4.7028257943520599E-2	31.9083540104162	3.2072549179537599	66.176318712264703	5.0679957175573103	12.951141418201299	4.6052222091938102	6.0803701139088	10.570675941099701	4.6893210173086897E-2	8.3317911691353996E-2	0	12.6447456674739	10.323263254528401	16.1045219689254	0.66890870619304199	2.43509898593486	3.3100256716084	2.44466900373865	5.0197757955026301	5.2487996027447599	4.7572571453439396	6.0358017552222103	29.9811374579883	5.7742983977318998	2.1854682845867002
ICGC_MB57	7.64550402755573	7.5475653967000502	6.0373621333529996	0.31435022381164701	20.462144108429602	0.65239225333409701	5.5526525570441798	3.82932524661731	4.6151916962678596	9.2997976554488702	6.8475786829021503	1.57904022310362	3.27013181889436	9.9490652656583606E-2	8.6526007024295506	28.7930229642879	0.60389776580986199	0.26755265805140799	4.0072023028122503	0.40494948369637701	4.4136160272685396	2.7989079059744499	9.2809264167883505	4.6067031756893501E-2	22.8006151341893	4.2125643707263798	86.7318567608488	14.516260848823199	15.2884076184246	6.16453314141107	4.4443706817735897	13.3442209846735	0.13337312541548699	3.8439508629255201E-2	0	24.710615047818202	10.5410720319571	19.488199063852498	0.52557238737582401	2.3335594181842798	3.2066497870074699	1.8069665617786901	5.7336444924768601	3.4111903477052601	2.8027923131069601	4.2290350461729496	16.237053131591299	4.0704396989436296	2.8967844720770799
ICGC_MB58	10.884210072056501	3.8802333114184502	6.8369623422528099	0.23515857676914001	22.308304695598	0.84610654547478903	5.5986776170637098	2.0438636315504599	10.0230902099047	5.7291190613521499	9.7190371111102696	2.3458813597308801	1.5183305581367801	4.9628777961979002E-2	7.5802447296014099	23.371255206161202	0.240669235453424	0.15323354777665099	3.4848855936509802	0.46139877452730199	4.1543701009549503	1.3125138654223101	5.0844500723150698	1.6674337306057201E-3	27.010527975786101	4.1467956651931503	47.254436909853197	16.5965688553127	7.8517757989606496	5.6453560802761098	6.3217624747908703	12.636041741824	0.37308962049365801	1.6892891672024599E-2	0	21.267484392364999	9.4147228362654207	19.202272896592401	0.32016558888309998	0.77386763644421097	3.65872849225403	2.3670319341568802	5.0972638580766398	2.71136954263967	5.2203029851838298	7.0419519473968997	14.422054143948699	6.5233134703997102	1.9452730227964801
ICGC_MB59	9.5809225905484094	8.9341754784894896	3.8112750195076202	2.8960137225245802E-2	17.3939144419336	0.48025205409907601	6.4203277283746401	6.3477526574895897	6.06095351274032	15.279937889408099	10.1345164559207	2.8088579480353699	17.342256981749099	8.0252477036345596E-3	11.182447944184201	31.040085062661699	0.35348090983142599	0.26849593939431499	2.40855906882978	0.33216456819948997	6.6736801924265103	2.3725589203743498	3.98522597923751	1.0425599425204501E-2	20.767183134467999	1.81881317977639	57.378850728367297	6.1099498489436703	14.0738444067216	5.02248540300379	11.0613607348028	7.9923231148434999	2.1031075689285101E-2	0	0	30.522109412474101	12.3708844280305	19.160561704709501	1.62807805949441	4.8944306881008002	3.7143636200794798	2.3519459486638001	7.2165814877693002	6.7178573815107798	5.3928999975663601	6.1608057877248203	24.135931574592899	7.93444720909417	2.2389136523836499
ICGC_MB60	6.8810995437506302	3.9355507175296598	5.2841567795952598	2.8094305872618901E-2	11.9196436851082	0.122837314939439	3.1923369355742599	6.0978197311503397	6.7345233969923104	14.865591387595501	11.6032546067515	1.1395562225222	0.33219479479213998	3.9681601948038402E-2	9.1075789913626508	22.2698037923989	0.23380657901082599	9.6040148826932195E-2	0.75677852257897205	5.5487655075958597E-2	2.8481473909128598	1.58723578739861	2.5163779681815499	2.21952863108828E-2	45.384501392476501	4.7408454057918199	99.117049914613503	8.0230753124369603	12.101923205149999	4.1170758819539204	6.0226919936452497	7.4520703367845798	1.4864802671019301E-2	2.5474750959530199E-2	0	10.2514580061698	8.9207403955541604	19.250733695928201	0.17534700369290199	4.5862017409453903	6.1884463682008404	2.34248048540127	6.0404431501686	5.7104810117375298	2.6141605027431201	3.8246731573696402	23.964312871595101	4.5816620412902598	1.8756404301707199
ICGC_MB61	10.3157609312498	4.9356698135680803	4.7089483047974596	5.2340619267919802E-2	21.5008140924202	0.26819830435013498	5.5794465425924296	4.8897570914855004	7.1014796205304398	11.475587558074199	9.9420728896884203	1.8886868501840901	0.66573419947053902	3.2994309419294601E-3	9.9544742940591995	27.864726779678598	0.25720365360503	0.23425188673740099	1.16574262797426	0.17060876582300399	4.0132883497140401	1.7911657409370201	4.5773203465752896	0	22.620397562277901	2.3743401642231499	46.325159979421102	4.6621810581131102	8.00974261447967	4.5733241780952101	10.2767104095131	8.9060580984774997	0.11276808014365899	0	0	22.347107241484402	10.7599590880068	14.9314699354527	0.35699199758779399	4.7297232141069898	4.9734478332431902	0.88084267555429896	5.1085591848250802	4.2109688754910097	2.8402887693047898	4.1088039295195999	16.003887482606999	5.42469744089688	1.6590494182403801
ICGC_MB62	8.2499568535249299	4.9083220304025197	4.4003521317954402	0.122728566875383	15.3219551570657	0.17323344153612	5.6610580944677702	7.0653420313111797	9.9608326993741194	15.855239956665899	9.7719052022609993	2.3959941096103599	24.4941472341484	2.9047712076735802E-2	15.4615978294886	33.387358883584803	0.50664634585533996	0.37522021083409501	2.0434829188208998	0.22538561016851399	5.8575196287315698	1.59827344837317	4.1316427884040801	0	35.158645848271199	3.4644738468042102	89.143683373967505	2.15505656699737	14.8595547911567	5.1801661486109403	8.2679964172844205	11.2239543589831	0.10724198281936299	0	0	25.695867678362099	9.8089697239079001	22.187872275871499	0.40159801649976001	6.4181966095671799	3.59911246507238	0.76734201973460203	7.8673773399882796	5.9957235035221101	4.02623042207978	4.7409500090462897	5.8082490170368501	4.6944878234456899	2.2038675113003801
ICGC_MB63	6.3300453373175198	10.581328222249899	4.3645768305052597	0.11575673570990699	21.009108179058	0.51036652826899098	7.81689922047513	8.5152447536895703	8.7610841286520102	16.904053445102999	5.0028185746978799	2.0540664059537401	1.82485050246236	3.20027231830474E-2	15.0523274810638	26.576441743000998	1.12717802711254	0.50103625510614302	4.3143054115831498	0.34126323764045902	5.87447651830567	3.20840078438109	7.1471339370880296	0	23.790219617214301	4.53203175018289	59.402551483570001	5.0604289288524704	9.9556217342931195	7.2959958193714902	8.6302868620908697	8.6030501363005101	4.4309335534729197E-2	0	0	20.5002940820535	14.704211406495	13.3483735994224	1.6857132011459901	3.1838090997517998	5.1718128344404102	1.1760597080652899	7.8922946553236004	6.7913007569438602	3.7842635639769702	8.3030095138112294	28.760245477382401	7.1603974705902802	4.0456745047445999
ICGC_MB64	13.8826531222239	2.5122709045664702	5.2936950003146501	0.22671068303793901	24.663741549224302	1.1308904302393199	3.0431696459066799	3.5759692238670602	18.762737527091399	8.9754178142229293	8.4698422030013401	0.78504824267844897	2.23948439927167	0.14220948912744699	7.2977121820305699	24.0418751709853	0.25289216893253502	0.25741047834212699	1.65309272255697	0.29596194709166301	3.6543592816389898	1.50532366092974	8.1470267742508504	1.92014808379887E-3	37.448889414021302	10.574397655789699	40.956535382067301	13.416616899045099	4.7640977230392503	5.1757070029277097	8.0741447590496804	13.1554125028645	0.72373356291617397	0	0	20.310349534031701	12.4623837935192	24.148491627718201	0.27197213848992802	1.0433307430599399	7.2419766132422501	1.3126189669755199	8.0208697652983094	3.6189423474505902	2.3704764610806501	3.3068572655886999	9.8132895650773193	3.30733325519535	1.56615876834055
ICGC_MB65	9.9754735119166096	5.3384992310033903	4.0826675212658596	0.26835191943139802	27.366594454455701	0.89383059309563295	3.7902433481740601	2.20278252274717	8.0385700990766402	5.9376492300121599	7.0935971867615502	1.3543400064559901	1.06016906492882	4.14084884976458E-2	8.0955084446422205	33.323230189273197	0.34185260586373301	0.15407073628345899	2.9475075482491899	0.23950539139756299	5.2459225350545298	1.7954783362139199	8.0951179739550394	2.0073650347632699E-2	29.1692224766335	6.1313111724915803	29.845857235699199	11.3554765388444	6.8320556988215504	5.8163074403825901	8.3601816761080308	10.485207350468199	0.44353795621131897	0	0	26.6145350034637	10.693112920776199	17.5798925122009	0.81352107815681396	1.7180432039815301	5.1814830817755801	1.85389684552422	6.6327925953990796	1.64384152961409	2.3734976285774101	5.2343737592311097	11.641424563483399	3.73818588675719	2.39795325681103
ICGC_MB68	7.1076024607999297	5.7065620477583998	3.1006710779487201	0.131406774820304	20.228982407188699	0.41425926629128501	3.4975148862643799	5.5994308785265403	7.6175530645072298	12.2079134698386	9.38021821912238	1.76178928506545	1.5229467316026899	2.3856200796481E-2	8.4703027119619296	37.260673262712402	0.42607180543719098	0.10785168416444101	2.0517064142741499	9.6636745574687502E-2	2.6679261122812599	1.6608627213454401	2.7299896846728799	9.9370970470975505E-3	31.599257404748698	8.7562562714431902	51.548927349670699	6.8570210071936799	10.151443834078099	5.4505121047963003	8.1213615771452599	8.0264467408907407	2.0025728309305799E-2	0	0	16.523508634269898	9.1941806320116495	19.276082073593301	1.0491688688127701	3.5594042255017402	6.1577363210744398	1.69906850897358	4.3909987070408896	5.5976860474593897	3.2997385642835102	5.0892162905796496	17.148298159695798	4.7377785406267101	2.4244874333751998
ICGC_MB70	7.3404658217161902	4.54252192939677	6.2890488749503701	0.15618894822544999	21.7153074265158	1.18337359289057	6.2834597615484098	3.5752437938615298	8.7837279636333196	4.1651944449375096	7.59897464414348	1.2284079392923899	0.34924335594787298	0.10775428838713701	6.3870416362657698	36.728729762823598	0.33935717913928798	8.3712986909513301E-2	2.0834351260177	0.12074065681700299	3.60442284423217	1.91905446822293	5.0704602223031499	1.9253995419667501E-3	27.6447865831943	8.2912255290653096	38.510209790196797	12.5152309725491	5.6869246476953803	4.4876455969081599	6.8767620861902197	11.2053770222005	5.49161682643469E-2	0	4.9098092162521501E-3	21.094672935344899	10.6051880553213	14.202301020811399	0.16227434195764301	2.4538777402937302	3.90000496324418	14.160956385450801	5.7400653399005597	3.9089221656513402	3.45896245430376	6.2535706635990298	12.2559654791109	4.0931722355522302	1.56121186090127
ICGC_MB71	13.0696952248956	3.6709662528369802	8.7323848775064299	0.269342722932148	24.340102582951399	0.33037429771721399	4.8308300086253002	3.49329083318149	6.1039815001557702	6.5132837074557397	7.06476913807332	1.4686116855176199	1.1091182179255601	2.4519874288943599E-2	7.19049632882232	44.5154011945585	0.338909070774707	0.12605665141056099	4.7465034475791601	0.11682420001871401	3.3193025444706201	1.8051016931125099	5.2516780956373497	5.6192122839586797E-3	32.530715464546297	9.6116236992775193	68.2638593803579	9.4723108337676294	4.7197141176898798	5.8270629527820503	6.0371856376378501	9.9291235888917697	0.36408409696986799	0	0	18.803895608519099	10.7016401828232	22.994360148037199	0.21931800634468901	0.99334347877606799	4.6810921276952104	2.4367727648472299	7.2744300574470904	4.2989981003516098	2.9373260850802798	6.3392912313360901	12.128545109630901	4.6298677439606601	2.2302965609047201
ICGC_MB83	17.8222518373917	3.9265964000524498	7.3573588831031298	0.28906604860158303	23.049920244707899	0.76003857825929999	4.9838863359274796	3.15838855569829	8.5585987979511309	11.5445143441237	8.9258020754159801	1.71989854407738	1.1239088683376799	4.9428639777313398E-2	8.8060859385958796	32.172890108058503	0.36031672215029398	0.14619882110694701	3.4033327647534799	0.30106876247178099	2.7840867307032999	1.4977418493071499	7.7985767529635801	5.8863594232425997E-3	34.250474510001403	10.931551126152799	109.646792762494	15.4449129549738	9.0585473419563893	6.3232544002428002	5.9710880644461497	12.7075482451434	1.7202854468241	0	0	27.134396381982899	11.3900220095582	21.724748409163599	1.5697406056118901	1.4339661016362699	7.5997062147607402	3.1550135151622301	6.5528084493066796	3.78958796094751	1.9761733582165899	7.6615875831559297	13.4841752758458	3.74355370877295	3.2717173215954798
ICGC_MB84	5.8527552904961802	4.8749787010885397	9.8625997693459109	0.26899386160205402	23.428406350770601	3.1417463796991898	11.787856001414101	5.8822320973333904	10.038453276260899	8.3495889091086397	4.9501606838431398	1.2772254136274499	6.4057486134389903	8.7443636040684503E-2	8.4993380954183504	24.218088526014	0.90534729386900104	0.25364797044276399	5.0240369184039002	0.44157640184142999	6.3266438620907399	2.4007267780659598	5.4411036340825403	1.75653434379919E-2	37.145818453271403	3.3017496677474498	69.625165413320801	6.0625094798148504	6.38752159656371	7.6331895972799302	6.3764471709257498	14.949703357823299	4.5268048443574599E-2	8.1748416330362193E-3	0	17.750712290746499	16.036137586162099	32.418852669813397	0.94014729519641205	4.3715799027454096	4.1559968911867404	5.0005697511854397	7.1438364231485103	5.4945285071820598	4.7224943989958401	9.5911215035694397	18.4203622601921	5.3064082746810399	3.8738106823249501
ICGC_MB85	6.4961970875559301	5.4166501735019601	9.1394855668107091	4.4900077448878299E-2	25.3858264563898	1.79153760490309	6.4708405399232003	4.8443226082706001	9.3316098718194294	5.4152627189334996	6.5862893362660904	1.02031628373581	0.54991822004865698	7.9195216353442802E-2	8.5940740150744706	37.0080498914392	0.22057163332611501	0.227189663907436	1.79355238108564	0.38734016807066901	5.0560526651847901	2.2548721928802999	10.571847026417799	6.7884158163514403E-3	28.689166074397001	4.4863000537911999	41.266662822462102	8.7556475099844899	4.9916984524805903	4.0352388443610598	4.9310589238147404	17.176117653090799	0.407033161435219	1.55822369990194E-2	2.49445733547571E-3	25.247772161960501	13.5799260043388	29.521577039954	0.22483453533092401	1.1338560448953401	3.7903192057649	0.84451671298139797	6.5725695467297003	4.6364288762841603	4.1322193527698099	7.5339785905560497	12.421275931039199	5.7873903545642102	1.31089040320858
ICGC_MB86	8.1670689973550203	2.9601240948066301	8.0724469767952307	0.29355954719391802	21.595725647890301	2.28524633686779	5.6421738679074904	3.4208991558594199	9.0410126057117104	6.4754707419596498	7.2549953293147498	1.2873626598291601	1.3737153979674299	3.3395515953084397E-2	7.2345697068918602	19.256215170332101	0.155650612481704	0.16686554749791799	1.92587558406568	1.27722306121294	4.0639403648821499	1.36778102265562	8.4103030071733897	0	42.932620495731499	3.3309643795577801	68.667240555465597	10.711013208272799	3.4890753243108601	3.8647464420077302	5.9225741886267098	10.4453797034632	0.99027132926662198	0	0	20.530794534378501	17.6247729180044	28.1791321355234	0.67048058241320496	2.6564107746497498	4.2926247740409602	1.6536217912653299	4.9833493444328996	3.99525693946687	2.72292258166663	3.9555701296071399	19.16900699244	3.3572547084991302	1.4324985275731801
ICGC_MB88	7.8327252289417704	2.71403904950441	4.5685650072979103	0.15595676492066901	18.462774995721201	0.27323035929578698	7.8181940444232403	3.3653872238083502	13.1367723661974	8.8305876347281806	13.8804061376271	0.85332134343852395	0.82554210579591902	4.7936444009225698E-2	13.942974407343799	30.367594390761798	0.241672633713505	0.20126809012216801	2.0318110491296002	0.31853292845689901	5.1040177723755003	1.6392907998947801	5.2357941107248802	0	43.190859310941903	9.6117342057029802	85.986598957849694	8.8471231039304996	5.9700549273641901	4.41617455640825	4.6372643005623297	8.0684492868039897	1.0038841317131999E-2	0	0	25.0961457683863	12.281502143173499	20.371299790361299	1.10115649464592	1.92655210356714	5.4716573633436099	3.2066849343819901	6.39735179247619	3.3192133429178101	2.6000860442123899	2.7004608085223198	11.7584757499717	3.6458349557251299	1.9235525275757701
ICGC_MB89	4.7933042138617097	10.1517018309052	5.0391908219747297	2.7449395117350301E-2	19.641183252024899	0.38120414554388299	11.4059108065677	4.3710280281021401	12.444588435255399	13.7477808399822	26.361675433849101	2.9171694973136	2.89520630545984	0.172396794965024	11.8207114845905	32.801454118313202	0.120444256339378	0.16687125986210499	1.0950320677666101	0.23736630431558001	5.7400194164751301	1.3868940737319799	6.9273480282229896	0	126.663010497334	36.623348567284999	309.40749263804599	7.2891683076830702	10.497744583786501	4.44715047525436	6.5103831498052998	10.117808299858	1.8633312933884202E-2	0	0	10.58152659872	12.4224419606519	27.150835639611898	0.111062768622316	1.4203273770262601	4.9098540488171603	3.5184573870936502	9.1455440363906408	3.6158231441790698	3.0901900878783302	6.5462354571354702	19.694824155371698	4.3536203452135398	0.94083135420432795
ICGC_MB90	9.4069495250393391	4.2344568437437804	5.1168695999217704	0.11939032909816399	25.0027304305437	0.55942741240723703	6.3643801166837202	2.9704664455443899	6.3475978818240302	6.1836820769869396	6.4970386360810402	1.4014716307272299	3.7381199130156499	0.14707103221946899	11.7503017609171	18.309126200241899	0.23142286248073399	7.5566917184233307E-2	1.2938836452073099	0.19677473193196199	4.15584580922844	1.7677204175429599	4.6531121193868401	5.3697119314074303E-2	42.354211289342601	8.7509401390637702	67.181580478892997	6.6939601721168396	2.5171182105926801	3.1613140126247998	9.37054139784623	9.1812794106781208	3.0662268488408999E-3	0	0	18.298353852765	10.0730617333734	24.443601325699099	0.102363643921336	2.5415510639099002	3.7551510480630599	3.1327377652383701	5.15079448599574	3.0799197862640999	1.9612831761090701	5.1229599209503496	15.8946806803661	4.2549010897398096	1.7549919656463999
ICGC_MB91	7.7120252722074296	7.8191377945786202	11.1557462488237	0.10397479239546099	26.129572089678	3.2475343787697901	11.1394071356472	4.5572191108635201	9.6278968984384008	7.65231068343875	7.5031826204759096	2.0481193512464202	22.186189315640998	7.1720427337588502E-2	14.3199741095919	23.788950244034101	0.43889999728729401	0.26085563992800198	3.2113535940865301	0.74831085719420798	9.3050223963911503	3.7379722392991699	11.674701633604201	1.5508804082481901E-2	49.068649319267998	5.1248939267663998	88.947073691742602	9.0689895324997298	7.8844557061446796	6.9534890509755201	6.2089620282925502	15.5045750667128	0.15575357575024301	0	0	16.295142439755001	12.351200597559099	37.033117008603199	0.39085703467647098	2.9637082175731901	4.0435016331120401	5.3359653137566898	8.9427639529123795	5.0851576626546402	7.10146982290384	8.1136985859155395	13.7333912343157	6.9868008449270302	2.2152602120251501
ICGC_MB92	9.0825566131009108	5.6943459035984798	8.2553801074347497	0.12567288742108601	24.938275066502399	0.64441862521439996	6.2144283316076301	3.0701585429230498	7.92642723758257	4.7395890743608096	6.0237885215789699	1.4944909212690101	1.9187144116605399	0.123256655932687	10.3963811782049	32.423704243584403	0.389880652762987	0.273145162758962	4.0735758874097501	0.66958392292258295	4.7984919522329701	1.44298263081107	7.1054938993460901	3.3103473794057599E-2	38.786754820199199	3.8462215062944698	66.153499050789307	8.6597000271792304	5.0950735909251597	4.4513331411446604	6.6529471992652303	15.249399384818901	0.12951269031252999	0	0	17.3889303349583	19.756999492689999	27.3992604493648	0.72345703368301895	1.4087523763984799	3.62687201630954	1.9490451626726999	7.80813922966506	2.6168537167598598	3.03618245690005	7.6184796374829196	17.162098750237899	4.4975494739638302	2.3629102944386702
ICGC_MB94	6.5903246908178801	7.2465072340639196	5.8830192928461802	0.134505440739557	16.382656017850501	2.6661227604132098	5.6172743642242899	5.2146983157788096	11.9644825188815	12.7934459892146	7.1463874591811898	1.0054601197026101	0.62706474972049397	0.15185338800252801	8.3839834832789304	26.956870397414701	0.33038040137959601	0.36002224059286098	2.1645820132372702	0.23044501420788499	9.0284290058741306	3.12629973042523	9.7140188234633893	2.9472034253432201E-3	23.695641351430002	2.1972476971883301	42.497638432228101	12.3090945282544	5.6666444782822598	7.1050254311945897	6.9092123784653197	11.6588798649823	0.54996278897520001	0	0	23.805618394151999	22.496901848734701	23.463873653668099	0.158945083106662	1.8227973962797099	3.7496361958397602	6.7850714621496202	10.795622718016	5.80198593718087	5.1687864639117898	6.7276983713438803	23.191724610473798	6.1515882297983104	1.5557618568812801
ICGC_MB96	7.0199867545439201	8.5421384579702302	6.4461851598183104	6.6671543539131004E-2	18.0471239511885	0.175915390195136	9.6425788693053196	3.5501023671694298	11.675362130186899	10.7724146659572	10.486553557056901	2.3260558736597798	6.58008371153882	9.8790344893291401E-2	21.397238109010502	38.1908278891053	0.36334706276408302	0.14896248411435001	1.3388709570247299	0.203844225144101	4.4487306691491897	1.8200913724132699	7.1923895731991401	1.7560164295432699E-2	46.468346115736601	9.0985060893452907	116.97187757600901	9.3225521200746204	5.9972871067385798	5.5667277024260597	5.0254577894605603	12.884320697759501	0	1.2869296044108299E-2	0	26.2772518926276	10.1791416920799	16.0173607855135	0.24273564568275799	2.5661455002306002	5.9596197583804997	3.1368547430696401	9.1145425205923996	5.5010814465062996	5.8763899362657401	9.9927171076869197	21.483264840139501	8.0377523203327392	2.80619860701057
ICGC_MB98	12.5866782541391	4.5383167613840403	10.174415438847699	0.147956894454493	23.953491056996899	0.60804174613834305	6.5065054677487497	2.6705725844203898	4.1155333013354696	8.9412065766807203	4.7746144885656303	0.59280098079639099	1.1769740063609599	3.4227722483566099E-2	12.611221812162	33.975685087107699	0.18812759917524899	8.5335271243984698E-2	2.2270806545108499	0.148227924676054	2.7088619902092002	2.30944114005406	7.34736289743112	9.9691180991128697E-2	40.5369327494383	2.0400335957769098	87.245149321675598	11.496324674642601	4.1497376260266199	4.2777848476803202	9.2597181859318791	16.234161298086999	0.11938961174787401	0	0	29.025207186416399	10.4261335839893	23.117217941566601	0.39416304348180697	1.68287658098381	3.7764005421404399	1.6902489306653401	6.5847632899644601	4.5021548307479504	2.1599158223214801	5.4331537473619296	18.498508444930899	4.8392733413579601	1.5207465721015601
ICGC_MB99	10.4819851717243	5.6493114911117104	8.8727029741199992	3.9250993443190302E-2	20.472668583634899	3.33039873691899	7.8852100859614804	4.31699708523327	15.6710530555592	8.2429121793427296	11.9193195696415	2.5254810959339702	0.472473125141533	8.2649919328546706E-2	19.8517025274598	36.909816274013401	0.45046753224580399	0.18594957110447	2.0715400586870998	0.27151717289056898	2.71276208628885	2.26412727175093	6.8455925897401704	1.8621388959095899E-2	46.312259507301903	11.190348437961999	88.182185978451201	7.7789065736763803	7.6679560744923396	5.6401986811949696	4.8616526544744696	20.0411141355974	4.9818724735875503E-3	0	0	22.362438867404901	16.685128121191799	32.405792610579702	0.52710106634701004	1.8788793331504801	5.5824467807159301	1.33886289790241	10.642015602444699	8.1414274709437109	9.1843367495732693	13.998785043885199	18.3016632753327	9.6011708716259498	1.5749984527348999
[truncated: 58 more columns]

## Sheet: Pyrimidine Metabolism MAGIC
Study_ID	Genes included in this signature with according gene expression values
	POLR2J	UPP2	POLR3B	POLA2	TYMP	CTPS2	POLR2B	RRM2B	POLR3E	POLD1	ZNRD1	POLR1A	NT5C2	POLD3	CAD	UPRT	POLR2E	UPB1	POLR3H	POLE2	POLA1	DHODH	POLR2C	NME3	NME4	POLR2I	TWISTNB	POLD2	POLR3G	UMPS	POLE4	NT5C1A	POLR3GL	NT5C3A	NT5C	POLR1B	DUT	DCTD	UCK1	POLR3F	CMPK2	NT5E	POLR1E	PNPT1	ENTPD1	NT5C3B	NME7	UCK2	POLR2D
MB_SubtypeStudy_55001	7.1311400181558398	6.4137250625448496	7.4532759211828896	7.3368928808839096	6.9275267130985201	8.7920665499408202	9.9546908482378296	6.8857700651521299	7.6650925544961099	7.0620776610003899	6.0037129181172997	8.5216463867774692	9.8375973893424309	8.1829246974507299	7.2690361318134098	7.6053050603632002	9.4459872845285702	6.3000708348269399	7.2402065390135197	6.5497854898459202	7.5950694578481297	5.8848706420973897	8.0805356919943705	6.3382845260757597	8.5113581349650005	8.15014907479895	5.6631432811348601	8.3067994190956895	7.3520151361969797	7.9373188738586498	6.7053503396141103	5.7206323669107997	4.5001595614677798	5.7289080387657503	6.5180248022288296	7.9140893267835901	7.0883903721836603	9.0961290055122195	9.0727246613748704	7.81620564117567	6.62750370443531	5.3481072080024497	7.9468999270497296	8.1989413874387402	5.59023028869606	8.4999627282861692	6.6351850814099302	8.2827718226892308	8.8591837763707098
MB_SubtypeStudy_55002	8.0723471167947594	4.52724663361181	8.1849342427615905	7.9051527194027003	6.1195521938809403	8.3818243075540906	9.2942505612068302	6.7150759415374601	8.3853381008955292	7.9193850500238403	6.3535213606924401	8.8409932140643104	10.1970678227622	8.2616362967973203	8.1912232912732001	6.81656023839935	8.9346317485615696	5.5016362273420798	7.7316087708068899	8.0151507119589596	8.1322278374146109	6.4236835658881901	8.7042755262956106	6.7191027211855996	8.0420954180917192	8.0829924143052807	6.0371574440413402	9.2911344950948695	7.9216809686646199	7.5346787811674902	8.0975288043525104	4.74034386703664	5.8619701442450403	5.1673275433623296	6.9820726404668196	8.5280181991227497	7.3595790524374101	8.2856408032516597	9.0705597277227596	8.80367549411908	5.70855279834411	4.1182363928159704	7.5138319242478104	8.5628356400658898	5.4617234430049599	8.7849088311515704	8.2476714645400797	8.4152452859077904	9.1631005109056805
MB_SubtypeStudy_55003	7.5781062284427296	4.7764745899418397	7.8380337914167404	7.9009833130969502	5.0581392914010603	8.8652244125461692	10.232307992771901	6.7199479748992799	7.9826703176618601	7.2862874865601199	5.9892276894993897	8.4270610463293494	10.141469538286501	8.9054552573034798	7.4290867233872699	8.1791443936178005	8.6237548867811498	4.9899822186416101	7.5544577786428002	8.2537465044827805	8.7584189806108501	6.0583368169219103	8.8164112412430793	6.2340457218527803	8.2498056856792399	7.3321477593995503	6.4669053033976702	8.2669528611423999	7.3968235384680403	8.0377143984269797	7.47154047778315	4.81564256573302	5.5767961482846902	6.0092068347838001	6.7276143693370898	8.0790735582791893	7.7947638754778596	8.2917324233633494	9.4504212913080892	8.4221188639574098	6.7225075503869398	4.6922764891732003	7.5551206640683501	8.4441126133925604	5.6759765410190397	8.7852158604554607	7.6337213865083502	8.2123614024398695	9.0985299457330395
MB_SubtypeStudy_55004	7.0754759653031298	5.91118317035603	8.0993600275233995	7.6484777644970503	6.1719277881380101	8.7759950102771391	9.8956183581883899	7.3907741515417102	8.0519566554393993	6.9545713529687001	4.9885868524552697	8.3624290193644306	10.1508634840488	8.4427774240496394	7.3377200614441902	8.0005105475858809	8.6899505210740706	4.4860951070014696	7.7480116327693898	7.5477489642637696	8.5217000871802906	5.8095499755634803	8.6308604445029502	6.8598120242967102	7.9966639313735799	7.4032930832549599	5.7494782079645903	7.7446899946519503	7.021729441093	7.3692904306248703	6.2504141868573502	5.7266543350242101	5.5939941422241199	5.4349282085739503	6.7011082668319704	7.6375828619555204	7.2594301433580304	8.4209632579541402	9.2049436908987392	8.0378352124069501	6.0987638244162898	4.5817545442466603	7.9246320254474698	8.0867778471057807	5.2738838395593	8.6087286596083192	7.6039340798737003	7.67036695356098	8.7997844111656391
MB_SubtypeStudy_55005	7.32844893293393	5.7523614593564796	7.6944670166592202	7.4634940990685301	5.82367215109534	8.3003570367969903	9.8009558615965808	6.7792378592042102	7.6626354010136	7.0067804785648304	5.4516046230349797	8.2400193821492191	10.0872459920081	8.0939700569289901	7.2678216136829796	7.4257498497338696	8.7582548708013608	4.78472819984915	7.2985817214558999	7.9242625722321103	7.5182889158287702	5.94914898231925	8.1453385702425507	6.3435697299374398	7.7548511754542204	7.8539316179782297	6.5506432066660798	8.23638612726905	7.30577925714132	7.1987818633800602	7.0322116618529602	5.4812348514833298	5.1876499017160898	6.4235159630563601	6.64003638276355	7.8116130542310298	8.0471986024991704	8.2783721116201292	9.2138199751660093	8.1836907731197694	6.8148603864097996	5.0994175323566804	8.4393934370104091	8.7222745262743508	5.9875095219177403	8.9060415238825694	7.6096957446079996	8.5026817286739504	9.0390977565340709
MB_SubtypeStudy_55006	7.0594558435999701	4.8021501718598403	7.7371280260889002	7.5714584819587802	6.4139981477176402	9.10558225066025	9.8701913114253106	7.3593522900920298	7.8903908076990197	7.2928430444329404	5.7057716450603904	8.1656082377753307	10.0193934748962	8.2850794995656507	7.2884045171883702	7.4964536032093498	9.2374658266776795	5.72627697982134	7.6975736448594096	7.8852269665528301	8.4660356263370407	6.2380971073186302	8.4685965725082006	6.3923616052643499	8.5239344129129506	7.9283933600785597	5.5060886736177101	8.1540295421036806	7.1385136906746602	7.7609482351561301	6.4842259183766604	4.9786331058831301	4.7908129154253798	5.6752683985949304	6.8825649767386103	7.7544051210831197	7.5203866593577899	9.0865559128153901	9.3403704494470308	7.8673730838421703	5.7148201198105602	5.7905562769539198	8.3606064928480492	7.63008876715854	5.57584472962583	8.6020584679752599	6.9765038828191503	8.4875385547092908	8.8551509709567107
MB_SubtypeStudy_55007	7.03435596399604	4.9336952288364397	7.4408481146525398	8.0663239943281404	5.9784495930865003	9.1327134737337108	9.5452165571748999	7.0597126109433104	7.5257962434074503	7.2730888281321304	6.5100190592015599	8.7858479466722006	9.2682319615440107	8.4280321043832291	7.52563691915537	6.5451860089794902	9.5877324598928109	4.8662762249155396	7.8286629679262703	7.6474126591643996	8.6640658147942506	5.8516550025815999	8.2219701093921405	6.6810043845005298	9.3490891176275301	7.4292401478044097	5.6704408764498702	8.9076810435876297	7.8272238054185603	8.1826298121995595	7.3972953323675696	4.98249166199904	5.1331936269162401	5.83668168230147	6.9632272354692004	8.3162529962517304	7.2607115053642604	9.5051143463750893	9.2281398377343304	8.0424040859130201	5.8870831465736	4.94680024203491	8.5563229560954106	8.3152889677663993	5.3505524352154499	8.0679391202878392	7.1260437909653396	8.8279070661445402	9.2568093562753795
MB_SubtypeStudy_55008	7.0726874444098096	4.8594372489239896	8.0903552166145793	7.5493663227330501	5.5963227464015697	8.7578273188479194	10.0649700669477	7.5859202810608801	7.9872385889926303	7.0634695469211097	5.7053096576497797	8.6275432124961302	10.074652269568199	8.4706165376866807	7.5686449393803104	7.7954805003689804	8.9281900302396107	5.6077674970562796	8.2911999574038795	7.6119678235601604	8.2581535157707897	5.9476311313392998	8.6777732765279101	6.6958015979500001	9.1722718547782094	7.6562104494026197	5.8051495146753398	8.5664927122228391	7.0016414079052796	7.8358271847672798	7.5786395023980502	5.0265776307053702	5.7772865785964402	5.7154786819532601	6.6399833735946796	7.9062017198176502	7.6160445491932904	9.1645724430208304	9.6351863962321396	8.2497183356304191	6.6024488277371303	4.7498625023263301	8.2212253123780794	8.0952109458430694	5.9067896876033297	8.3374612546805906	8.1210268980233096	8.7443022112297601	9.3081837688000508
MB_SubtypeStudy_55009	7.2538460655087196	5.6639362707777998	8.3101464861899199	7.31756864351535	5.7755818356644104	8.9426060643144005	9.9590704603976192	7.6767121719432598	7.8970133859368303	6.6604785200540801	5.6066510182539204	8.2729454358485306	10.2696930651878	8.2053535767042298	7.3387905964853504	8.3473766227916304	8.9558677003670493	5.0515160982944503	7.9147181728192901	6.9168039545591604	7.6883670447352799	5.9292287393157697	8.6022842664611492	6.5481699395313804	7.89688136874795	7.8383122993605996	5.7482759973109898	7.6332580546420896	7.3172156876824204	7.6170097399615804	6.1524265587231204	5.31989777701782	5.1237134511848099	5.7118893175839203	6.3919526303123204	7.7611643919694098	7.5897574754095301	8.6473299232569101	9.2565107997147393	8.5535929579318495	6.4408313108258302	4.5335578136601598	7.6362424516708298	8.0582437543297196	5.2179144294221	8.5621970566940604	7.67243205345211	7.9529852968325203	8.83843187281966
MB_SubtypeStudy_55014	7.1753932145263501	4.7043490713994904	7.2841107713826601	7.7160235717665104	5.9765505012211699	8.5076553693814301	9.6280870762801598	7.8614543068123499	8.1026306468517397	7.6655939396989403	5.78536504746147	8.6076252624690408	9.5773689560476694	8.0260141001214205	7.7981413523972796	7.5182311993964799	9.5904011204672805	4.5785271469219202	7.8870388268265303	7.1054239377995199	8.1590079371836204	5.9283654087630504	8.5770535712675606	6.1570667144744	8.8834972898455202	8.0434245547051209	5.6368116428370003	9.05717952782358	7.5989352934476502	8.2147623937551604	7.6170487934399604	4.67280262619549	5.2963816851165397	6.0594682046299804	6.6917988281705103	8.1807927711606094	8.2862788002623304	10.211563340771299	9.86032922668136	8.2344997008311491	5.7495883108510597	5.1560964054768501	8.4550156009447601	8.0763494729291008	5.5719230031280604	8.5074442706063707	6.7220766070654596	8.6481916933750007	9.1274852047202906
MB_SubtypeStudy_55015	7.10561310593196	4.92107591358746	7.6718225326213201	8.0825612574957493	5.6701338484501402	9.1665264412235405	9.2795484428955497	6.8485097186458699	8.0809941371049892	7.6265763717701596	6.0934953727220798	8.4268388502813405	9.8745849850378704	8.8450683027582802	7.7715263065916904	7.6411676188184403	9.2527426559556893	5.4191852955908599	7.7501976234166499	7.8852083899460803	8.6961950723046701	6.8695508097230897	9.0031517189634496	6.7435298370997296	9.2470539539497807	8.5906628935253906	5.4873888684523502	9.0447805836361503	7.6441237738365198	8.1007388211245406	6.9519721075756999	4.8219060466627397	4.91595188448711	5.7921967254192603	6.7987344716375802	7.92373070712007	8.0537610742510992	9.5789656366813194	8.8755045365392107	8.3599683610351594	5.6486434100976703	4.8816994295429197	8.8812704112753398	7.83921162025666	5.7951929363098396	8.4658550383361408	7.5886752797613903	8.5752947292933293	8.9088615640197695
MB_SubtypeStudy_55016	7.2802529442373798	5.0436693010835896	7.1414050253482699	7.7831315208690697	6.78197208036402	8.5018939225173593	9.0503470567533206	7.5955230500405397	8.2445030091866691	7.3481741998480796	5.4298555624730502	8.3433516812574808	9.4344885749008007	7.9440479217315998	7.7925161125793299	7.1652132549222598	9.3620192308283592	5.0143937282412301	8.0619164560403096	7.2630758304115801	7.8751181844737204	6.5321697035619497	8.8321711511630596	5.9994468774257497	9.0212424855053293	8.1311239684135099	5.7737094984145303	8.4816602399285106	6.75287848593329	7.3988058291949796	7.5147611542537502	4.7493716393983796	5.21910662100706	4.9075894125605304	6.5234902011835496	8.0082369678021195	7.5349858154090601	9.4831873918476397	9.5444450986324902	7.8071857056131897	5.5356533622691897	4.7677640839892099	8.3398372728089303	7.6928779796601203	5.0292935234626199	8.6329520505673596	7.1587169331228298	8.6978906347937297	8.7914140851920202
MB_SubtypeStudy_55020	7.1249357503024502	5.2044095762593798	7.49667014272082	7.7975199675482196	5.7142115152825497	8.8159200770576707	10.0128378418752	7.1415982310902697	8.0448323412002694	6.9213956280507398	5.4593881164095004	8.3391401893305197	10.2704454744109	8.5215666198890503	7.3184625423159497	7.9858248141403498	9.0404332888765193	5.3290985234779802	7.6492581946245002	7.2819804537935902	8.1111460870554204	6.1259557246877199	8.8662700665073295	6.46306705421076	8.2695932173170803	7.2271070041892802	6.2077256347198198	8.0388575233746309	7.5106002250992798	7.2928981639098502	7.1764987773612301	5.1609379580228696	6.0536545729813902	6.0398552661677796	7.1792705379149702	7.8652204910348296	7.1278366229637404	8.2425594685298105	9.3943649970879495	8.3674743771722593	6.4799309335647699	4.91213666081409	7.7587904162576304	8.1216722946382394	4.9662610394521698	8.6309264062617608	7.4495120221258198	7.5130444983059297	8.8818460750915396
MB_SubtypeStudy_55022	6.8225653930915904	5.6821182504331098	7.9486191763568099	6.8767024917457098	5.7482617437241101	8.7962626650059299	9.6754693654030106	7.6516701292571296	8.1533639588386997	7.2264009354208403	6.4732651210082901	8.2285412186533993	9.5394756350532504	8.1166458232184908	7.6711017335370304	7.56381071370543	9.1602060996816608	5.7276883522185598	7.9932883228588896	7.2291829814848096	8.3194262523369105	5.5299115714993103	8.1869962458986905	6.3724254263746003	8.7908418755628599	7.9732758789938201	5.75943428300506	7.6930014896742804	8.5447041246075397	7.7837853523911198	7.4480149455883504	5.2490520347673204	6.1668365516565196	5.4598321587563499	6.6775672106605599	7.9386959672379298	7.09597067239255	9.1677564697640008	8.9076224068983407	7.5744603808247604	6.0702195345051102	3.92314903507229	8.4046371868879497	8.0082698778634693	4.2886627036198197	8.6744279697347295	8.33901865455719	8.8738538808216294	8.6668093895743308
MB_SubtypeStudy_55024	7.0547253203442697	4.5114314442259298	8.1492923984819807	7.3299289337952498	6.0523242475904704	8.4522726159058195	9.5921658105785497	7.9833419915319501	8.1277338158561605	7.0945303092820398	5.9734956313596701	8.5583638884397004	9.8298515301059393	8.6212523808670696	7.4748861335593002	7.9483037470109901	9.1256393759446404	5.49430970908137	8.3010982301304193	7.6475011988652097	8.2296640683194209	7.1155272831866601	8.7163948469362307	6.9943081016227504	9.3519094334067496	7.97215325740666	6.2678547560993101	8.8706888856524895	7.8218480955875096	8.2346993423973398	7.1710467619554397	4.9064040544676102	6.0222089394525504	5.5520314432177802	6.8774475611911203	8.4085985368005201	7.7415183405030499	9.5402845866312305	9.4602595506723208	8.2110298085555495	6.2175446003394601	5.1789228908980398	8.3250467365775602	8.0982179755680601	5.4961344809131401	9.4453898674978998	7.4864518570439698	9.2429325112406104	9.4167088589800994
MB_SubtypeStudy_55025	8.1604247090532294	4.4615565981766299	8.2789193271507102	8.1174941726338794	5.8593758834318104	8.2678758930602303	10.132948319157499	7.3016424212393796	8.2005417018561602	7.81492853378698	5.6793151397220498	8.3018170654752108	9.7868912531861305	8.6467514053427799	6.7405920887633997	7.7286435585617399	9.2168893515545491	4.7223683530220004	7.28319700806846	7.7083245939249796	8.4149897429508105	6.3154841480874397	8.4456235105670494	6.3106701962622402	8.7415885040265309	7.76673339080308	6.6412359802245602	9.4020707601899893	6.69545086850695	8.3222975653633995	6.8540317556280304	4.8003246545785796	5.9386408157763801	6.1398791787686804	7.0653298980723704	7.7557073945717798	7.9380478003902599	8.4322373034467404	9.4375440804344208	7.81411720448141	7.2613936923129403	4.8746844580429904	8.0080400395288507	7.8574796461064098	6.19323609088348	9.5800586747245706	7.1337072781555397	8.4793957316975899	9.3717523300715406
MB_SubtypeStudy_55026	7.4480424899688797	6.1494113858762596	8.1739812642654197	7.8688362243471204	5.1503904660142101	8.6208520209652697	10.2751532833963	7.2261865579734401	7.7750791600588798	7.3756227862589299	5.4417388962252096	8.1850429502198097	10.748625841509901	8.47280160520347	7.2433480137231401	7.8857163420078997	8.5869463467641296	5.0244001683107102	7.4789491309758098	7.6548943649162604	8.4007857836906403	6.15749673110823	8.4924432157648493	6.6568675711787204	8.2062079324554702	7.4653069633925497	5.9722250939580501	8.1552070538224104	6.99628200894802	7.4417474372972796	6.9531028692092498	5.1983268532237901	5.3424725753235904	6.2347091884327099	6.4867613685547303	7.8418000420856799	7.6334826812838799	8.9264543995672891	9.1808574004927301	8.2202107248714	6.4419981352221001	4.4618776438205199	7.6072315079003596	7.8981150862470297	5.2774234739883603	8.6113914138613996	7.3742055694217097	7.8827505621498402	8.9981560716519695
MB_SubtypeStudy_55027	7.1549180538622803	5.9675049918429899	7.48320960464872	7.9683791145671004	6.4221552431486604	8.7361123033587802	9.2848800741412507	7.0406148640462201	8.4548469016139105	7.0750572815828301	5.39677869039099	8.5300298922462598	9.1822140992871706	8.4322833139561002	7.8770688191258698	8.0917776953197897	9.1644644400555002	5.3398511240600204	7.7293786580486197	6.9263494007105404	7.8843904545793899	5.8606387397141102	8.4380428934276601	6.6531004930869999	9.0317938438855698	7.3885209810838504	5.8763448866036097	8.3433207745582401	7.2970093363049697	7.6097150315415298	6.6355259473881096	4.8809877510903004	5.4822449798685504	5.8313952972025698	6.4887277992635202	7.3050106406631903	6.9253263237559999	8.8800921440781195	10.6477606958204	7.9778588321389003	7.5330361017299303	4.8675488909114604	7.6048822771438296	8.8308244623466603	5.96688773337074	9.0540007998672802	7.1404497709183099	8.5716976456372098	8.4880005946334798
MB_SubtypeStudy_55028	7.6886843238791203	5.3939366471263499	7.7655717360856702	7.4062707614769803	5.4246449736977898	8.4459058678400094	8.97616285243482	6.5713864768662802	8.0423542675875801	6.83240947287387	5.7009151207297002	8.9361901714412095	9.8884783832163894	8.0198387884523008	7.9980478844503304	7.0935320546153902	8.8798655261540507	5.1453649102142798	7.9963852845665899	7.9926020212638704	7.4277262451759496	6.0821554376519398	8.2670878846991496	6.9659743889796699	8.1101040320208	7.7840088879484499	5.8095744340636504	8.4395449239788594	7.0681374485649799	7.9955109316102	7.9107331383420103	4.9194169244056098	5.9451789281343901	5.4424930462288499	6.8386129342011799	7.8612145964025704	7.5329772962924997	8.5419990579072405	9.1640190934900101	8.4739885016380505	6.0205343402502196	4.8412723348708804	7.4897635266171996	8.1103384416846804	5.2961496114711704	8.6459695399222092	7.61916320346044	8.3420348817490506	8.9352620065621995
MB_SubtypeStudy_55029	7.3314017039957404	4.4529246683715904	7.6578225579195198	7.6002342233800002	5.60489680665032	8.7840235292042994	9.8837915456685597	7.4669682906658803	8.41431117261995	7.3603767435525604	6.1073970106431998	8.6581738560510502	9.7211976467116692	8.48536792580488	7.80816121959072	7.0555710575671498	8.7126419391837899	4.9253253103838803	7.8115445250786699	7.9870881806640996	8.3792160764688699	6.5892445582354702	8.8456917089951208	6.9422137278237397	8.4722518790790495	7.4121286872842296	5.8178510750420296	8.36512618304738	7.4571414796066202	7.8308326867582601	7.1752666964966698	4.9478920250404803	5.8984563249821598	5.4391664521697098	6.5539465694649897	7.8279045376655301	7.3537266218033102	9.3026353480878505	9.6177236690983392	8.5080568451841607	6.1030117721186699	4.6112250147246101	7.6970805690970101	7.9324820785744699	5.3488140208219397	8.9589424148190506	7.4011109581228096	8.4141427118685801	9.0981100952356098
MB_SubtypeStudy_55030	7.1527524444736903	4.8318007304242601	7.3669173134753096	7.3894675169281001	5.7544464023951196	8.6365089756997193	9.5220686431544106	7.4065045337208	7.7286598265593698	6.35829812399313	5.4884408703862197	8.3491888049415905	9.6646817352446792	8.0399831722167292	7.6739776454518704	7.7799225228217104	8.9899767310179008	4.8671682828654799	7.2390213577143401	7.1818452840344102	7.4536926976705997	6.4351034763605703	8.3105346088838292	6.4398516107775903	8.9689318691934297	7.74839065736486	5.4296127136813999	7.9630211388301699	7.3080892745728496	7.7001321961921203	7.4849294339446502	4.7375210807992003	5.12600169805118	5.6501080875043401	6.3293239820559704	7.8871442357169501	7.1759196489974402	9.5509645151721099	9.3297533427536798	8.4074948510997807	5.4861033077897501	5.6257834029181897	8.1392178432523608	7.96901861618867	6.3484052843427401	8.3935281096634693	7.5844822446968898	8.9002811366284007	9.0129741210669092
MB_SubtypeStudy_55037	7.1302140028777696	4.7885657240611597	7.4820672290302301	8.1374610986131497	6.5209072575751197	8.9352109358390592	9.6778408791369603	7.2174263032412496	8.0981900692846995	7.5794727929944496	6.2723157884178002	8.2146627895406894	9.8209197470523808	8.7650662192785305	7.6675075815399998	7.3690783497319101	9.1589475561220297	5.3340818645660297	7.4513264557888297	8.6591461696122902	8.5767234899769402	6.8114855054208396	8.8480723807402306	6.4836076788402996	9.3173741402688606	8.5212492556233403	5.4864863616828901	9.2376050505055503	7.8062623321651303	8.3488606909405707	6.9314748736238903	4.6339226939351397	4.9041459300125698	5.5542634759184004	6.7855442566233997	8.1574681101171702	8.0266950089179208	9.7591336889203699	8.8910382255189493	8.2997992798214995	5.6070318661885201	5.2661771926654897	9.0061421067958793	8.2003811969064309	6.6291298928898597	8.5017830718608796	7.3326745461598204	8.8180926903830095	9.1122239725165297
MB_SubtypeStudy_55038	7.4351738680082997	4.9707477937492097	7.8758306091233701	7.6833537838888004	5.3320792424644301	8.4738008840224701	9.7163511663374393	7.8866538818814798	8.0434407843771698	6.9915603885321298	5.0638394375431401	8.2913158555645907	9.9669292435165193	8.4402864917948897	7.2827152404103899	8.1268015306703596	9.1520059675154908	4.6780514321690401	8.3712525023689501	7.6343275553865899	8.1486562243656593	6.42112805913127	9.13544867289683	7.0955698991855902	8.4527538726161904	7.5859703008845303	5.7800813439477796	8.2700141407892307	6.82803578012118	7.8414093541276797	6.8106399059910503	6.8247066025708998	5.8255179209185997	5.7477124082228697	6.8429204804132704	7.6270588260761096	7.7596761395281098	8.9108483930543407	9.5593162822971305	8.5972103270976596	5.8478976787562296	4.0676003902946603	8.1255796992436107	8.0908181773433192	5.3470644390527804	8.5931198159179392	7.3639432894423802	7.8532353726697499	9.1737062895898696
MB_SubtypeStudy_55039	7.4468951803659698	5.5348530729639798	8.43839756278404	7.4633657835449103	5.4232677772922999	8.2109568747904298	9.9115553804921692	7.7828806084416602	8.01623675452878	7.2875935286496603	5.3875653979283404	8.2588117347111805	10.1192756561347	8.4122713728843799	6.9955699360063797	8.1770307530460293	8.8042608225601295	4.60556501925777	7.8780219723864997	7.5256970214155601	8.0930411877175708	6.0956872199152397	8.8805664656586192	6.54739051586151	8.4970051616443598	7.5993656803239702	5.6730657531016897	7.3937540861375499	6.9908499596176803	7.6126105194001097	6.0865455263747998	5.8463941953177603	5.2207255907393897	5.8523610857649997	6.5766022040420102	7.7435705715661198	7.2187590633385801	8.6830908670325506	9.9195267904434807	8.2641552579332007	6.1725749640503604	4.2402018498260796	7.7237051170879196	7.3807597687598197	5.3095691664024498	8.3494993960845303	7.5186945528148996	7.5872637735570203	8.4673449283086004
MB_SubtypeStudy_55040	7.4025271313676901	5.3399248325977702	8.2425650435665894	7.2986643280318004	5.80207013425703	8.6618034384862792	9.9275881584407593	7.7969211446104802	8.1651082494335903	7.1597401129120399	6.6245680302687902	8.4975629832615809	10.1043256853626	8.4243319560592305	7.4994207465777496	7.76881614207577	9.0215297345545107	5.2663946251450398	8.2422528927142498	7.5313188281566701	8.1590092169770596	6.3908597656842803	8.1455521534963005	7.0049649429323297	9.88486555151208	7.7768377159110997	5.7809201225858198	8.6932769421322007	7.1891862074731696	8.0558038695181295	7.3096790616602902	6.19846720622522	5.80145797755016	5.7066251491429396	6.7191559776241396	8.1419679466467496	7.7304832265874799	9.7034790766215693	8.9173661150838193	8.3759917143704605	6.0222541864424803	4.38944890989859	9.1114672365071794	7.8351891180211402	5.6069468002249003	8.6429220112516703	7.6079666957695196	8.9674808601394709	9.1898252099259192
MB_SubtypeStudy_55041	7.3025157560879501	4.5730730396717396	6.6779953802101701	7.4410523988718698	6.0186100039288899	8.5299618309101994	9.9549360263287596	7.85098674652364	7.8106569477413501	7.0837719026655703	5.25939872765814	8.6389532388647297	9.9428763630503507	8.3457088619319801	7.0953125523185898	8.1079885532244198	9.2960126547356907	4.9124201760009001	7.9896508485316904	6.9753168210658902	7.7953392967411101	5.1226211021051098	8.1737501316535504	6.4742833293450897	8.5725434931776601	7.74175527069628	5.4129857806555801	8.3094091662313208	7.1834650010362902	7.56483971297083	6.8026915454371304	6.3206128764837999	5.94838222925822	5.1855321970509296	6.75762484654601	7.4910840753333003	7.0035776404183299	9.1948793852735395	10.1920378701621	7.53957293481802	7.9669444452086298	4.2742378545989403	7.3920852462021696	8.0430197822764509	5.4080985892490903	9.14647466078085	6.8134727643359803	8.5780448864461807	9.1039440145269399
MB_SubtypeStudy_55043	7.3119341705480698	4.6456837530717596	7.5394140741128002	7.6535359423912697	6.5875501432692696	8.3925312050503003	8.9891829595011892	8.0969524091042206	8.06522741642722	7.10150069459063	5.2306435242693796	8.7762108552739004	9.3676394564944996	7.8799617075240302	8.0447640111895993	7.1881623615737498	9.2037537236206592	4.93444590539419	7.7349475263025198	7.0003086119929501	7.6485289135767696	6.1637043288782998	8.6431149191729997	6.2361590871776702	9.1853937859348793	7.8040736620029003	5.5820905688859304	8.8224942332795795	6.9788349656898303	7.58755209588172	7.9274355265066401	4.6809010320100803	5.4871405711352397	4.5879690518376997	6.7221245612461704	7.7254797509525401	7.6043777121276204	9.5529505453737293	9.3230320616032891	7.60210825663059	5.7112011330684496	5.1704520317928697	7.5734404853599298	7.6996202248270702	5.3021562656208898	8.2752383627387598	7.2209540545533999	8.3196683574269397	8.3797762293561995
MB_SubtypeStudy_55044	7.4194262013934997	5.1019120351989899	7.4880448249759501	7.6391649993240396	5.7227748819122404	8.5668846462149997	9.7927178204434799	11.0348458855659	8.3989499668076792	8.2691969277689399	6.0328874820784097	8.6553452741114505	9.9405568944412206	8.8950845589795193	7.69292439633392	7.1102523009155298	9.5045290014498001	4.8780735730063798	8.06345364185864	8.18122663600737	8.4924042463274905	6.8398084873889902	9.1085564766430593	7.2351646723340401	9.9793191777008996	8.2753867325299808	5.5742808250558404	9.0047915479551097	7.6319490237586702	8.6083287849015893	6.9399524478550099	4.8614157282081303	4.73607758739253	5.4560126842356498	6.7787831923477899	8.0320792041941598	7.5708917250519603	9.4467301973595408	9.1089322483547495	8.3847358086806896	5.9090196077468997	4.7018546139644801	8.6783249751834894	7.7385969163598602	5.5639794071800397	8.8311863492895899	7.4508360542876497	8.9118046044040593	8.8664357466411303
MB_SubtypeStudy_55045	7.3267348448189002	4.2741278868244299	7.8531823541579699	7.6073762498483104	5.57631393079149	8.5857368795651503	10.115184531995	7.4935701301165096	8.2451480358998595	7.1554658359845398	5.5618873256533696	8.7464262211264199	9.9995677827833802	8.4384819257008896	7.3734347329825702	7.6164618484843301	9.1102238580319597	4.3381879710798703	7.9959679763150397	7.0803257896413703	8.3022408153009692	5.6927994875688901	9.1506417179272699	6.5743796919407398	8.08273205215378	7.2865976394275602	5.9788196794372697	8.00150992310442	6.6765669349224801	8.0035479330970194	6.6906412168779799	5.1924981284994596	6.2330213626423498	5.7674328486426303	6.9410780041397997	8.0757560067998408	7.5252106821108198	8.6033062310047299	9.3204578792986101	8.3550520058655398	6.4944352087553803	4.8486548344258802	7.8924542187993998	7.9344241098265096	5.4626652324743104	9.1133568472272799	7.5867083260723698	8.0534421308385404	9.3060842405628996
MB_SubtypeStudy_55046	7.3310926223113499	4.7979636315893899	8.0909929570312293	7.1790129460475498	5.2934267098780303	8.4314900470261307	9.4577028074708096	7.5666695036909104	8.0776695906516398	6.7891612002648802	5.1279230623719698	8.6257398409940702	9.9012581496299994	8.0504586916107801	7.53508823235126	8.2754526213838595	8.9737172293200107	4.9718539968697897	7.9893428569767604	7.2196688701043801	7.8401741702087202	6.2702182407104301	8.8016240233462302	6.8628325752446102	8.3848173787269697	7.6297938632939797	5.4837247754365404	8.1682248683882204	7.1328667778513202	7.5619934530218202	6.5636606797073496	5.7629166347243403	5.5774595659511101	5.0588512767531197	7.1110148845694603	7.6775708845048696	7.1539167547922702	9.0080129540800709	9.9209166368452308	8.2872351971484193	6.2718999685856298	4.0926364112069402	8.3744060754366494	7.9377868601908803	5.1808813084250103	8.6377128956521894	7.5637708792941698	7.9748899853287902	9.1232130557473301
MB_SubtypeStudy_55047	7.2567953009937796	4.5625618824976897	7.8146650590330804	8.2594141568503492	5.8965740051867099	8.8854278805639897	10.224672734566999	6.37068044115827	8.3373509738634102	7.7369615637996096	6.3424137179768403	9.08076236695684	10.059700008024199	8.3299167560429499	8.0416544776344896	7.5988880541941102	8.9501279612162605	5.1889289432282801	7.6623275178594499	8.3018349476704607	8.5734496224463399	6.5502608544209702	8.7583345499074294	7.2002039260335398	9.1267677045267703	7.7453528700199099	5.96840143368581	8.5125935615463	8.5116851745673596	7.9788035157261801	7.6381195061353599	5.2990587427244504	5.0026092544059804	6.0034896684953303	6.8415610655020602	8.5417495354297195	7.72543576536565	9.3934985620348908	9.1707793308562309	8.1792614966250294	5.9186037658819997	4.1495076284216301	8.9633334715138702	8.6422428425983409	5.3115659915553799	9.0805272188092392	7.4112277813196998	9.5234265067236201	9.2658533105949008
MB_SubtypeStudy_55048	7.1547849703050597	4.5365170814642104	7.64752137132679	7.9278035937865603	5.4679539675296498	8.4367222559677799	9.6574445658769505	7.3867300236586297	8.1172464012396901	7.0757786456638598	5.6753164507415299	8.6224523999606504	10.026593141917401	8.4264027131806305	7.5139156013613002	8.0163157697629206	8.7684709121351094	4.84294954430798	7.6466883433293704	7.9435978359502197	8.1689309339785705	6.0921325457645299	8.7701132846854097	6.4816508833048898	8.3240937844286105	7.5211607393188702	5.8544141462733403	7.7691282777913804	7.2612282617744297	7.6604384192448798	7.2310801303721197	4.8634068418162801	5.6514969417059904	5.5546877165373303	6.8623086418630903	7.8688688571688097	7.5585356549349996	8.9506667496105798	9.3725394600289196	8.2783092287431206	7.1273185475687502	5.0693532815679996	7.9628462617778997	8.4149519693173307	5.6783209040887099	9.1948657098772699	7.3531170255617004	8.6097708892850395	9.2080730084663198
MB_SubtypeStudy_55049	7.4753541786029896	4.7470197999067798	7.6832608153856503	8.5565958654594194	5.50635567706746	9.2761835055879498	9.5135353319378098	6.9748095734866	7.9209646155760796	7.9513940962144796	6.2309549800392103	8.6358153254191592	9.6313280209077092	8.6994826339671008	7.9035392263521302	7.48044427151373	9.6369458602779705	4.7094453640310396	7.7793285471193201	8.4095337661535705	8.8995869278725799	6.3117417391842396	8.7917593246712507	6.2318329426394001	9.4240744738053195	8.3207312495028898	5.2900526755812303	8.4689540308405107	7.5009285859418098	8.2404145539863904	6.5281299690181402	5.0250861993808602	4.58405214174247	5.2725149322721299	6.6140995192497902	8.1557654799715493	7.8012602868303302	9.3556575807462004	9.3167366021951707	8.1299959968505995	5.6086293739633497	4.3177353433293604	8.7641387962353097	8.1456289975062592	5.9234574034416001	8.10565278262807	7.2885079497327503	8.8891411266440308	9.2894018955982496
MB_SubtypeStudy_55050	7.4000685830294	4.9763717434345196	7.9556462992386097	7.9773506169788	5.0020968866214401	8.6487339798565799	10.2329391394167	7.6043744483751201	8.2270014059890304	6.88362874810782	5.4880771486142397	8.2917659421688192	10.021902185649401	8.4296241157739704	7.1293357525643497	8.2899863301918693	9.0877135069696209	4.7620182949986702	8.0514305051975104	7.6279793819414197	8.2075677590990299	6.0955346049856196	9.0658115098732104	6.6865792992555404	8.5525395956252694	7.6320770230152899	5.7412197319488696	8.2270981498105602	6.96948792740511	8.0409708019641393	6.8006894270905001	5.8810559992730198	5.6889738679973503	5.6082205909765896	6.8955975550495499	7.8815420594360797	7.7104092754484803	9.1217566377669996	9.5442145518437602	8.5906827650018105	5.9533485729724998	4.5386257889820403	7.7367906242398599	8.0182514625571599	6.0146266885697397	8.5686180839506996	7.2557274400985099	8.02707607445838	9.1302223427040499
MB_SubtypeStudy_55051	7.6494741443399699	5.7370063713084498	7.3284448017045598	7.1350835892615398	5.4898585643361599	8.7412027162481394	9.5143308655457997	6.7091277546433599	8.2201696955159491	7.49615393564215	5.2940607758213396	8.4328735220202606	9.9282102971963901	7.1916111436702099	7.9980366130147704	6.9662542531723401	8.4389495360148903	5.5146494690871597	7.5006837854738002	6.5558872045713699	7.5966946821809298	5.7917758523881204	8.4399472834606204	6.1312354783485397	8.7541006801732397	7.5585248972290504	5.6956699013801604	8.5503808419629994	6.59502122620344	6.7133891404628399	6.8497842295032898	6.1991442546487301	5.3134734873653402	5.3864186686205997	6.6606331555463498	7.4734396554557998	6.7551850636429904	8.1264171071031299	9.1136802707251992	7.6466571986406802	6.6302622587387798	4.5759132073220004	7.5309816522008299	7.6108418701890104	5.41178168710245	8.8455629953438404	6.9684586384138196	7.96883957036769	8.5489149868490095
MB_SubtypeStudy_55052	7.1781500247852597	5.1293948581404898	7.3573606612713096	7.2353050270006598	5.5904728920271998	8.6645845495998195	9.4112124148979905	7.1538262643108697	7.9505887994924898	7.3559768270236798	5.0626189656393104	8.4545393532175002	9.9159271027743898	7.9586452734288997	7.6611080939784699	7.10859951098052	9.2915423570408695	5.0129518978780103	7.90915615496026	7.1661110376063597	7.7162591213145397	5.9233697431125796	8.5408115703540393	6.3136808042502697	8.9253512669954507	7.8904609702697597	5.4556944855762604	8.3724773311948493	7.4921210096358903	7.4083965335643001	7.3420234905417203	4.9276669306681997	5.1811726150778998	5.4273156883884699	6.4475190482722198	7.6058102511830397	7.5205324557075297	10.0983397389244	9.1645404570631204	7.8025982068350199	5.4137851412845697	5.5342350020577404	8.0108620291302692	7.6298647600915697	5.1006196718795698	8.4384449622709692	7.2222191473959096	8.6793428332076896	8.8375261366789601
MB_SubtypeStudy_55053	8.1763489333289296	4.6445876125749503	7.6646048931814503	7.6481178938826799	6.0708878373431503	8.2126273237273608	9.4080449366601897	7.2067591440147396	8.2426879974232499	7.7101565404772696	6.77381872043913	8.4483682486708496	9.5986206263388496	8.6605107868142799	7.7626767121589104	8.02629737550245	9.4965114103298802	4.8453826929683403	8.0396207804246096	8.3571595520742399	7.9768308247854396	6.3533281081813104	9.2999655186721508	6.8208925119656998	9.1272728810200796	8.1743707227036992	6.0765872276361703	8.6504389715052099	6.7748677814092604	7.7012338871250696	7.9050250016731001	5.0870649908833201	5.4659289642462197	5.5329409540974002	7.4296400098551496	8.2906235647474809	7.2314941657095	9.7570394828009608	9.7074738490920698	8.3039122937895904	5.75399514362043	4.3044584617657202	7.8074305841234004	7.8715691418856997	5.1463019440707702	9.0182337808664492	6.6722685268391304	8.2887505628728206	9.4438320661374302
MB_SubtypeStudy_55054	7.2227735724326703	4.3786511159232004	7.6153453473355501	8.1881474489878308	6.0930927197250098	8.53446378675768	9.0589221085558407	7.4936832527931996	8.1305555546665396	7.1718110222911502	5.0801929032942699	8.9058019396366301	9.7429762512519709	8.3714048747870304	7.9549006204643904	7.4334630758135498	9.5221079590910591	5.1407188803500299	7.7868047918660599	8.04871887996587	7.9714934239032704	6.2169487559519299	8.8795224244670301	5.5144029544376103	9.2693403591445094	8.1157536574530003	5.8034409402607103	8.8944950522866808	7.2592837298249	7.5592961870570097	7.6022044557281401	4.5782963223365796	5.38443686128777	5.2266067619812899	6.5168110262459296	8.1536813646669692	7.62993033353915	10.4369277634807	9.6510700849945597	8.0106770273057499	5.8092786288077498	4.3859051090512198	8.0841468884275596	7.7510333008335097	5.2167795816626299	8.1329516225806806	7.2948079242328596	8.6310312152868107	8.7569310305658004
MB_SubtypeStudy_55055	7.7948633164927799	4.8777347064900098	7.3541766515168501	7.0496869171348404	5.8428765230477104	8.0083763934518704	9.6559306198211505	6.4732916464855199	7.79750040075995	8.0297258047235704	6.0699360977635699	8.6542333843772798	10.4289395909316	8.0855476848687609	7.8834172057101002	7.0222425574773499	9.4427743641351594	4.60110262261892	7.2011654796627704	7.7179738706753502	7.0612268231393296	6.0439505943726299	8.3409380969659992	6.5194064707055004	8.2464599143475095	7.8758994466581296	6.0301452427321998	8.8822102258396196	7.3785483506701697	7.4777600114820704	7.8646964914907302	4.91200805688195	5.5863064514818301	5.4486853635033503	6.9486449290376697	7.6024924016832198	6.8634761646523303	9.2934753572723192	9.4324584349758904	8.2807931090962903	6.0436861336762098	4.5287968945140502	8.0073574902159397	7.63777738769876	6.4571337776096698	8.6550667963608596	7.1416730934010397	8.3223580468305798	8.7479592829698092
MB_SubtypeStudy_55068	7.32070280991561	4.5862656932790804	7.9891003418456998	7.2358691856520796	6.1864834343021702	8.5263261410331097	9.7581268633887195	7.7816233194917004	7.9930289428055001	6.53210127466307	5.9107439389100298	8.5861901565245002	9.0004813115891107	7.9279138918104897	7.3022535632536396	7.7899747428433601	9.0632097004451193	5.44695725921083	8.3580629527687496	7.3402884287314603	7.7478574959135997	5.6658466077548599	7.93072693754387	7.1300630670956204	9.3888965374441806	7.4122877437901504	5.4420449622687901	8.6722279768249795	6.89716954896977	7.9202690186794102	7.4036839744932301	5.23787945431644	5.2760458652541997	5.7933347888715101	6.3352281961414398	7.8172435346072904	7.0721344045494403	8.7668879776661104	8.8069943035637106	7.8271366750831701	6.0198805652563001	4.5460305920396999	8.1692390674238506	7.89932879459462	6.4586757825832199	8.4421806702859694	7.721351419486	8.7707716488541099	8.9741609323537705
MB_SubtypeStudy_55069	7.7104748133641801	5.1606470068917698	7.4247328386802796	7.8982962392394596	5.9582945172762498	8.4885457382812302	9.8340653184569309	7.3975711998953102	7.8007736124099996	7.0798637090690901	5.5126037453398897	8.3718628916357805	9.4101566588474199	8.3277178771559992	7.3219293745443403	7.5811720417189203	8.7505233662599995	4.9004849756201301	7.3698243902365697	6.9862374094727002	8.1048077560086007	5.9969326776621203	8.8384262662357092	6.3893435703119703	8.2759300686372193	7.6402446894714799	6.3186191579786399	8.6611655843750501	8.0288844808787907	7.5431443354037704	6.9435943054555702	5.4143096025280002	5.1891650477209499	5.7094811635993201	7.1595782739405696	7.7736481504333899	7.4975689137771901	8.3553151258011304	10.0505691762467	8.1490582368069298	7.3595993984106904	4.6695379841573299	7.8354012610997197	7.8321819216404602	5.7745176623023102	8.7985115724923997	7.2720006301331699	8.2328557283702004	9.2815831929558694
MB_SubtypeStudy_55070	7.2045363428720597	5.4792099155739296	7.7769332090297203	7.3784528972991001	4.9283586848088099	8.8864327198630892	9.4767173481850193	7.08132237529514	7.9731313078969599	6.8953990106740397	5.1405237272609599	8.4977772903667805	10.122420648070801	7.6863383311880504	7.4642820724938401	7.82071300873627	8.6142420608404997	6.06613815036898	7.5064784458172298	6.7232686250717002	7.5044600187263599	5.7267348171077703	8.4589907692757702	6.6381945203557802	8.4408116589794293	7.3483465227250004	5.17178282132845	8.2055392855166307	7.64947673269055	7.2146699725619001	7.2614263540381199	5.7451862813871903	5.8301048927440702	5.7458678622672297	6.2650843952782003	7.7745688984198704	7.05330542670462	8.1499960536692502	9.6670648876838605	8.0861406668902198	7.3350156788937904	4.4906957682117099	7.1912942737158696	7.6904546166332102	5.1911205498288204	7.8655446898637598	7.50592313346257	8.3464940511475092	8.9448941759554508
MB_SubtypeStudy_55071	7.5189511230682999	6.3930685763529898	7.7799789677669997	7.9485659416819603	5.4456342639407298	9.0718371235925606	9.7118191667230001	6.7593590490884301	8.1778223449082894	7.4935386735349203	5.4105647595119803	8.5815294266239999	10.0826670895416	7.8357109330621997	7.5933808481707299	7.1594643574679999	8.5919227117261592	4.8804904611488302	7.8239026960660301	8.2794862157747495	8.4960041359286205	6.0863202784109003	8.2963723930140105	6.7816780846072602	8.3405117089541996	7.3292815491362999	6.2269377505591201	8.1614707606630201	7.5182143105061998	7.8746335916208796	7.2272786639301296	5.2321331130750304	5.6620654110378403	5.5931654498676204	6.7875429161365597	7.82756721208247	7.4555737698579696	8.5910567205172104	9.3684306270095892	8.4400958802222394	6.2583254484540998	4.6113496693364198	8.4004780543556805	8.4821469190682706	4.6856353327934599	8.3218225654905904	7.4523412446338204	8.3408761038988004	9.1543921056772692
MB_SubtypeStudy_55072	6.9291737191432299	5.1042177254086303	7.8551106967554496	7.2426552024952997	5.7460928878782598	8.7208003175763906	9.8400791470907691	7.8331109541048196	7.9301513921472004	7.01639884346688	5.1185853170211102	8.7147460807049306	9.9836020724124896	8.2703829889695104	7.53883051564853	7.7378053354688001	9.2153279573201292	4.8873866340270196	8.3122223246983502	7.2974239848622098	7.7945194593837002	6.2806810880526003	8.6732072589064693	5.9260533424483599	8.4895009985187198	7.7264084954464698	5.8884004519209903	8.4598844207323491	7.5077355957509697	7.6858602305344101	7.8318155932396403	4.68392420310379	5.8820325957482602	5.6541039326700497	6.6329879899585498	8.1353924412536802	7.8793940684691401	9.8532393041612405	9.6001878625593609	8.5412446327811509	5.5628230678820199	4.8654362545591097	7.8397658707596296	8.22247723393785	5.5923373368394804	8.3011018981097298	7.0779600771639997	8.5034827234626107	9.0917696478331393
MB_SubtypeStudy_55074	7.4867017115614498	5.6253650365008703	8.0645031934581297	7.2927942154777599	5.3208459563965604	8.5914829652646691	10.1403216779582	7.9470504685933596	8.1843072733184208	6.7001094701509496	5.6028908687240904	7.9077915920773796	9.9735400269168206	8.3728188786474806	7.0341088036888797	8.4063822814574607	8.9038692916903397	4.4906497739520796	8.1951126587178003	7.4608690352276996	8.1282441758063708	6.2784532221645	9.0464377785771308	6.8321033103796598	7.978954424436	7.7943782099901	6.3119633058599298	7.8329811108471503	7.0974324734287899	7.9080216861885804	6.6688906796443899	5.6672307267075501	5.7639935786279102	5.5673850112629797	6.8811295060234396	8.0634882749366792	7.6316764738797396	8.6668750651355992	9.4729466359261494	8.4899752341078294	6.1087988184445301	4.56117472318184	8.0160786429914204	7.9198965157290298	5.8043104362846201	8.8710068252153391	7.3213427956742896	7.6369412058131703	9.0251210242226207
MB_SubtypeStudy_55075	7.4868851079188099	4.7778031850136804	7.4856637694332901	8.0373027449151806	5.7236193726212301	8.5862635090207906	9.1518773626980305	8.1802776044572507	8.1003139983347605	7.6573975848184199	6.4581208396414604	8.43804556280692	10.5368902845926	9.1968371442221599	7.6870861495440401	6.9234978425406997	9.2810211715697601	7.0551166075495297	7.5253411460914101	7.9905198231765997	8.1219057777266794	6.6306832299380902	8.5424788722968206	6.8392063603951501	9.2685753912533801	7.7286691431891104	6.1374409530693104	8.57912474644551	8.6066196804082296	8.0302065745479805	7.82291518496862	4.7671191959686503	5.5357633773650203	5.7401700941791596	6.8105733761276701	8.2156194504146303	7.2086805218064098	8.8755089807019996	8.7623825483011792	8.0235489656607601	5.6285708736410998	4.8008279463202301	8.5494590144878693	8.0130088068588705	4.8082397599029996	8.7820205026332392	7.8026437935836697	8.9806807371807995	8.8167035337479795
MB_SubtypeStudy_55076	7.56369150269607	4.6252621292924303	7.88817317617164	7.7145601013602203	5.9378541828283202	8.6246734421433509	9.8634414288120205	7.0100302107431904	8.4212232131374591	7.6511225940363001	6.4152042578345299	9.3036499650370992	9.7147883866746394	8.6516993596160301	8.3169590235391393	7.4478625890245302	9.3867263512742394	5.4059751716587696	8.4185394605051993	7.4741347755582801	8.3152167346682404	6.9948593074889303	8.8737644191593503	6.9137901342709398	9.2518848693445399	7.8695731865675498	6.1848797847699899	8.9195905461973002	8.22968554097001	8.6688581522662798	8.1156580209379392	5.0634917277708897	5.7976804971693596	5.6615826373396301	7.0436844480854797	8.5576888004556793	7.5777682671679001	9.0352314650018997	9.1373334037409109	7.4261371735658397	5.22200655800241	4.5879281494273503	9.0564293270282406	8.2263482587561505	5.4006808968392903	9.4831509343186404	7.3786680740414603	9.1221651424340209	9.3159289856863108
MB_SubtypeStudy_55077	7.1777889595596802	4.7913101030813898	8.2745504046196707	7.7053183786206496	5.3932574497467103	9.2871257887991892	9.7598701247024504	7.0548085623840402	7.9024678591661797	7.5192682996520901	6.5641986576458704	8.76422282043543	9.6064769269937802	8.6104312764919992	7.7792862318664699	7.5861660769135302	8.9392480282833198	5.2316547167070597	7.6207832419758601	7.9647789787350103	8.7945679731509792	6.9893460281500497	9.0337633465949807	6.24333507795955	9.6651090158604998	7.8836988104809702	6.0834261156618199	9.2378061438859707	7.6551631533341897	8.8917136701925408	8.1505693309419307	4.6582581110286299	4.5838681748049099	6.1589118141592101	6.7397398158008004	8.2031045612844906	7.8899109518039099	10.0082652405146	8.7266492783618208	8.2203525136860698	5.8769561646350903	4.4505823447548503	9.3347635140347602	7.8694783560265398	5.1821536022668697	8.4752444034489205	7.9283349637774601	9.1191905731454597	9.2430600021249703
MB_SubtypeStudy_55078	7.1573002386238196	5.4821892057852901	6.9624532622054103	6.7958462323221296	6.4147123873812699	9.3073260592654208	9.7836973686712501	7.0539355984257899	7.41458553658752	6.6462750029919899	5.9955794018613302	8.4047076586459806	10.170501182424101	7.9173523752856303	6.8883118890566601	8.2940509677098699	9.3357109722652591	4.91657670122349	7.9047933668197299	6.81067238431792	8.3159230127500301	6.6317615420867302	8.42670459234105	6.3050657211276402	9.0342784177450106	7.76107712137979	6.0032061673315402	8.3271308087108693	8.1328821067873491	7.4456055122453	6.5333430395526602	5.2169418801591103	4.9594331201950101	5.4960077266541401	6.89501978751119	8.3558477020933992	6.9904013422483997	10.362017559789001	9.0338112718930805	8.1092166134550698	5.7659942478942598	5.3054332709032899	8.4290874731611591	7.6467493462288196	5.9011225835077701	8.3936435353652996	7.2011980121699297	8.4759728957166001	8.9686769209167299
MB_SubtypeStudy_55079	7.1978022461930999	5.3506493604240699	8.2782920671377092	7.8400260918702802	5.0957230423838604	8.52057610255528	9.9126952405503808	7.6643939940428298	8.0286353144491205	7.0939194815439901	5.6770625925085598	8.5428414023974799	10.091006066141601	7.9656144329299599	7.41174860392913	7.72692885134654	8.8780900361987793	4.7504244216419602	7.92016286871681	8.1119709921556602	7.6838594620147402	6.2347419068468701	9.1845900472564406	6.3599822461353801	8.4150359951685996	7.4900751526861198	5.1906603651480303	8.4120002920063204	6.8774402252220499	7.2706727617459501	7.0309716907275401	6.2234545674287904	5.205406990567	5.65153411848984	6.8007145188482498	7.7340833312047597	7.1994502384027603	8.6859656647445007	9.4868759247839005	8.2975756537340395	5.8304531242233297	4.27745626928085	7.8050409998133503	7.4861086243282697	5.0872927901854599	8.6460357046189706	7.1516551057108497	7.9720541459494996	9.2256099513214895
MB_SubtypeStudy_55080	7.21005777514178	4.40357936913618	7.3665321061269902	7.57163817363422	5.9955461514810597	9.0167384323206399	9.7372124531753599	7.18255195818461	7.78414727260955	7.0898065565815296	5.8790385571581298	8.5219182263870898	9.9673502136865899	9.0444128953259995	7.0808440964875903	8.0044494128200405	9.4382487919269504	4.8780377036194098	8.1656213871192502	7.8567150787649602	8.5790521966021593	6.7216762008419098	8.8773701204196804	6.6921273399705203	9.2053911344743895	9.2039907707196598	5.4226408228135297	9.0564268826460506	8.2286662024599799	7.9191245329848696	6.9690181678207299	5.24321548033023	5.2965478439550697	6.0027134891209304	6.8519285785521404	7.9642819413336596	8.2019930158051704	9.4463057723865909	9.4031651198965402	8.4289358281712996	5.4996204586812301	5.1341399450711602	8.5499815720938006	8.3098293585575291	4.9005035629914202	8.3674179054097504	8.2612593891521797	8.6318253587519607	9.18688257304402
MB_SubtypeStudy_55081	7.3776768275629596	5.0910921261244697	7.5213549907388701	7.3309346928025496	5.6755441344042898	8.72657688187636	9.6922066308718797	7.1843912469042799	7.9102314512198904	6.4961207984614902	5.4975565940560802	8.1019879569790803	9.9477418734283791	7.86829152834233	7.1677529303672296	7.7548478011620503	8.8629989579148596	4.8437970101663801	7.7486141196947598	7.0252722873627498	7.6956747502176599	5.7844084901331696	9.1715825876786692	6.6073031501934301	8.6444623395419899	8.2069641175093402	5.8498358521693099	7.9033646531471904	7.1837977443044396	7.5322022924623901	6.2549600801552296	5.4148138357275899	5.0057099502570104	6.0489504728447399	6.7468224483785102	7.7730527531030003	6.9591288392436699	8.8796697931644406	9.5589018605280192	8.3766396406572792	6.3364478143056298	4.34559710894702	7.91349052994532	7.5124335007522998	5.2175049064564796	8.4058561876174203	7.6744915577202901	8.2835045270035508	9.1631650647444705
MB_SubtypeStudy_55088	7.7515975988778001	5.5882416645533599	8.0609527022736103	7.7730123810981198	5.4213268535167396	8.5411400920522098	9.3106662540768195	7.3216864251348799	8.2694130624926299	7.43102837550693	6.0029688160554899	8.7996753688399707	10.399305877755999	8.4191960927907097	7.9805270852929402	7.5574208387069097	8.9744166375163594	4.3533700360843302	7.8243382383553897	7.7530229090632501	7.9768707239044598	6.1265280506226896	8.7181255730714895	6.3765175063405897	8.2100014802519699	7.7554250065996904	5.97957586276305	8.5935450231199404	7.3842946274018599	6.8888638061338101	7.60723694912532	4.4829395247752597	5.95296138514846	4.9727405263785602	6.5404394859325699	7.9275337415609899	7.6088798660449104	9.2089235139017092	9.2942748338665009	8.5502948139005195	5.2678143960713903	5.0671808535427401	7.7365110182867696	8.1525698505222106	6.07620910177822	8.2314905930135005	7.3156096243803104	8.3024649064069305	8.7568333985396993
MB_SubtypeStudy_55089	7.0844628075360996	6.3186924039058896	7.2264662875527597	6.50734245809908	5.5386156235107196	8.3415910703528802	9.70815249712191	7.74762129970423	7.9193992212590096	6.2871969558048404	5.3887633996651703	8.4403344126029296	9.8659520347154395	7.1012233326566498	6.7613872115015399	7.7657534801711101	8.9451410885641796	5.8438540358949203	7.9558911617656696	5.1070647254117603	7.5666498427247202	6.0023880506746696	8.5695981202135805	6.8505958166056997	7.8741303507049603	7.71268324326509	6.0896874249143904	8.5930369163881206	7.6066991899275402	7.0956515435032399	6.9192105040451901	6.6385480966713004	5.6319807631707501	6.1157156118035498	6.5361767517542004	7.9532358101281604	7.5741250446095103	9.0014818717450904	9.4630840448091806	8.1898359298822907	7.0679902564329096	5.42307749717052	7.63462235463202	7.7268923345308496	5.8358954811618204	8.9256142512566896	7.1359270637275696	8.2112385199763391	8.5569384319931192
MB_SubtypeStudy_55090	7.2094519722251302	5.2941574043179598	7.7300244461908498	7.9453978437406096	5.9514087652555601	8.3966188771625294	9.3080958265027096	7.0180018176609904	8.2566135739104798	7.2657291323691897	5.8170950989627501	8.2780354647811905	9.6800316896518606	8.4158792789051606	7.8519978596465201	7.8278318519662502	9.0142701131153	5.27066200716565	7.5619083259964297	7.2601454850379801	8.2301984407721491	6.2852800455789399	8.0085926994478402	7.0440270043556303	8.5750080636094594	7.7370633354588199	5.8109115181707498	8.0092699034645598	6.8690962710132304	7.2610150771992901	6.1085988282392902	5.2719541150102698	5.4882116198513398	5.4065113191484899	6.90447413422143	7.33908161591701	7.3674051854672804	8.35298355793981	9.4606517352254702	7.4953693250028399	6.7824312704491696	4.0195284107700404	7.8413958550801297	7.8410784767046797	5.8196983678987504	8.8625161480261401	7.3783487630559499	8.2411974739289597	8.5094394971712806
MB_SubtypeStudy_55091	7.1073019186329498	4.8490376927367604	8.02159843093912	7.4719785307929296	5.3353144554173397	9.0155191034665805	9.7830877434213193	7.4224134181303896	8.0419128587111093	7.2243907682611299	6.0659657873919901	8.5004796647887506	9.4474362864622297	8.6847722561225105	7.28103236913757	8.0723291110482993	9.2603775251351905	4.9896786831206601	7.90123153775059	7.3411858422040099	8.0141731057869592	6.49981714339813	8.6390814151313595	6.6060134564424304	8.3034325113813399	7.4118795750964201	5.7494806956769997	8.1266942290122497	6.8042742191736902	8.1134291971874895	6.9235772878183797	4.8187962997538696	5.7099074527855302	5.9357130577103696	6.7005669309968896	7.9848211505614701	7.45141041468381	8.9429948599702502	9.4934208165631393	8.33285285025541	5.57538594570181	4.7063290639377398	7.8925713140218496	8.0291124383098094	5.4354168491008101	8.8553636503455895	7.62036693829846	8.3469848693917594	9.4288354822894895
MB_SubtypeStudy_55092	7.2120383239239203	6.0113654454650103	6.7084816577586803	6.8071024797261002	7.25697291978741	8.1373272509329997	8.0462409430736805	7.2340545515902903	7.6756940144161003	6.6901047868605996	5.9624536553373204	8.1873558487665505	9.2785837802674198	7.3636849634971302	7.3423071697058901	6.7815776376128101	9.3281058240686097	5.0777096812665299	8.5263216445703591	6.3302140958108897	7.6182095557308598	5.6515628453059401	8.72357910560787	6.6148712546008097	9.4036238405782306	7.3444880953705898	5.7072859819006698	8.3800951627998099	7.5645835199554297	7.4241845165041997	7.3338009243411904	5.3847499049595404	5.065726165898	5.2215182780614899	6.1554278314951798	7.5795059561001503	6.7188908706039596	9.9478062451607308	9.4042148295973291	7.5404274364321502	6.4695776099335802	7.3264312060874701	7.9633734474444404	8.0270424436671295	5.8181695026777298	8.2076559026552598	7.1979169196817301	8.4383005006653597	8.6169002228227995
MB_SubtypeStudy_55093	7.2946169131734901	5.1248233774329801	8.1047245686732996	7.26244546773259	6.2433584315203303	8.7934564536468205	9.7453142827072199	7.5301247778818201	8.0994130786198006	6.9984918879707996	5.6266783333158097	8.3020408722618502	10.038178392261299	7.9615906376071903	7.44041725606768	7.8259012174685703	8.9833012393012197	5.7131467840811299	8.2021996284192102	7.4467033725129896	7.7402801692743299	6.1803780035978004	8.9402404520525796	7.2435655095976896	8.4725719617713704	7.6262223734371997	5.54626297896223	8.2729521685894305	6.4868419857066097	7.9797677522531103	7.2729632919647402	5.3194426419895304	5.5382511510480601	5.7785741318027499	6.6375457586181597	7.8146414780020397	7.4774064863621001	8.8189438905811102	9.6735507646275192	8.2899473710251304	6.8153819578362604	4.4176904590631398	7.9024746908740804	7.7592916524146398	6.5829770689281499	8.5044801794913205	7.4692293961904497	7.8012863717802201	9.0681475015439297
MB_SubtypeStudy_55094	7.5272890572290896	5.3439707140470496	7.7290471594304098	7.5559709458171298	6.1386499968327497	8.6224815702955695	10.1103612961167	7.0917861018776103	8.3073089400347904	6.9883694568177601	5.9396556701747301	8.3598114169908193	10.076830834906101	8.4346098235866993	7.4741483027381399	7.6300137865089797	9.1282026875027409	4.82139116520265	7.4951213075231404	7.30669486121751	7.7763141957821	6.6735156922480403	9.0100250189470508	6.6282543036346402	8.4555462061093998	7.5674387844352502	6.1238330800967198	8.5615247629443694	7.3977036732659096	7.5560515131565396	6.7304023797311601	5.2292786032072902	6.1532337811795799	6.2602443051460304	7.0083444986566104	7.8971783170829601	7.4960290690749503	8.6399781196659902	9.8214264870839099	8.4951173606458106	6.4370507778877304	4.0026289255821998	8.1240021245380092	8.11343887303528	5.4903605525736197	8.7565053214137691	7.3936994550491804	8.0959059388920007	9.0645864235254905
MB_SubtypeStudy_55095	7.0769659510815197	5.2952042013807903	8.1154820042678093	7.4487327302123196	5.8311833745767698	8.6377112481475393	10.070576905107799	7.7736659955549303	7.9754176775422296	6.9688810584156302	5.5967922732858701	8.2074414071417205	10.2035365126433	8.6717816508759693	7.1348250874575401	8.0123714456669592	8.7021627652485805	4.5942171409934103	7.8815904801889696	7.9213134189755703	8.3397886054938493	6.06924266693989	8.7747540781652198	6.6475892174324898	8.0024366197574803	7.6004287752785196	5.7243972784151902	7.9525032374086999	6.7977509199888599	7.7091169071252104	6.3151745786657001	5.75791155220824	5.8357837235275003	5.7805832581235697	6.9597434840499899	8.0326797578212208	7.5291720767270496	8.8492431916945797	9.4102269518000394	8.47533129677789	6.2184664944222003	4.5603501087107396	7.8423199099470402	7.88122186871749	5.7290798474577604	9.2369333217636402	7.1587396390536	7.7948082307301503	9.1341979572211294
MB_SubtypeStudy_55096	7.4751002641391802	4.5368237807120897	8.6089837081967193	7.70833513331507	6.4770734064521598	8.1438660667896503	10.275135920435501	7.20885166924554	8.8811344574160191	7.9937672147804699	7.0234676885111504	9.3802251702669608	8.7417989279147008	8.1194514868865308	8.4268584780684996	7.8786919406981699	10.6784242238289	4.5338717971656299	8.6040197647454395	7.5589005431897096	8.4024292853396005	7.1708573492013903	9.1587695609829591	7.5119545986190301	9.8806518674097106	8.6160955072483407	7.1320757132756603	9.3105584075925201	8.5080184506392502	9.7473497475668207	8.1911178975179801	4.9719070357909603	5.2418533887949703	5.5382261320438504	7.0798293023275001	8.9288765523117295	8.0235972865959795	9.6236604631537492	8.7074772719464306	8.8550213401868998	5.8720027885626997	5.1488031919296704	9.9890696211719998	9.3806163717220894	5.81291754756354	8.5030773287022292	7.8256249569776202	9.7951223417329096	9.9994052758987806
MB_SubtypeStudy_55098	7.5406211253153099	4.9240261033453399	7.4542649459436401	7.6944017546238799	6.8044527088779301	8.3260631920565693	9.3803634612545608	7.11277376909716	8.3889556597917796	7.4460996308231104	7.0020150374920602	8.4566110835148791	9.8405345949077301	8.5938860563991994	7.5347925819090502	7.61804129199228	9.17487229188424	5.3705424723425699	7.8005124940922297	8.0754145465273908	8.1375401809970604	6.7691224868091098	8.94703207760233	6.9341031536851903	8.6012041612169803	7.7514249843799696	6.3762140876178304	9.0988954699429101	7.3587496133346804	7.9922419414432904	7.4852464950941497	5.1185166887980902	5.9456135030777197	5.6789777073759096	7.1571830531538403	7.8258155940327603	7.4375970769176902	9.3034036527207906	9.4762595077846701	8.0011073721059294	5.8747984736638399	4.5793471249422204	7.8677947641755903	8.1691667197399802	5.4527427036157201	8.9401344922073207	6.9738304462846701	8.4156641457703092	8.8634067949005608
MB_SubtypeStudy_55099	7.2081921591547502	4.5419703479926898	7.6133202770938198	7.3697378444063197	6.0173332558315398	8.3014269145181494	9.3431939558231605	7.9063454744492097	8.1991214575847806	7.3068977420586201	6.4689718064453396	8.8922913548391094	9.2333383110346698	8.1101728426384696	7.9985546417955797	7.4499200960892198	9.2006962112495998	5.0568892342990104	8.0301664560090007	7.8070749519160199	7.7194225656062496	7.0947742831357301	8.6379645843730692	7.2627043182221902	9.6331084424231097	7.6763504033523597	5.8947818251995203	8.7786085855040596	8.4240974504438508	7.9144976025135501	7.23618452363083	5.0102511751636296	5.6139020488931504	5.7216056464005396	7.0830614625183497	8.1396573755566202	7.6085549586058203	9.24446933608459	9.2951622652532997	7.9267509681461599	6.0489083253182701	4.8243927944219402	8.6865790998700998	7.9768384718484997	5.4941531006294202	9.1710375546862792	7.2165335022090602	9.5611482629598292	9.3859881566448404
MB_SubtypeStudy_55100	7.61189265030215	5.3730279551927396	7.5377787352518402	8.6633988560537407	5.3092141842279004	8.6619203812335801	9.2965168256291602	7.1155904813511697	8.0136171069672493	7.4968950411708901	5.6858273389686698	8.3219314459076106	9.8021061644405201	8.9001387753746997	7.6617399745400601	8.0528627744150505	8.6296293172943095	5.3147825755297999	7.5779240804869596	8.4917439775322805	8.4602562728582509	6.2288256266121502	8.1768710908011002	6.60059467058728	8.8755486737872502	7.4043387803995504	6.0736915245087602	8.3483419579973397	7.3844916585248903	7.8357012976604299	6.7716152149859798	4.87365688613054	4.9428564293583799	6.35341300677905	6.7153747628854399	7.4188876628156502	7.6711954945456702	8.5145258985255197	9.6861660716025106	7.8624979146563199	7.2980610561083301	4.4785294935063602	7.9049105901137997	8.5197693081813508	5.5638778631842198	8.7852448206376899	7.2510877870943702	8.5704782191847304	8.8740948963714903
MB_SubtypeStudy_55101	8.0905358951625495	5.9451297967807504	7.5178709915614501	8.3708402964534496	5.3138529042010996	7.9866407125011998	9.5911148329499891	5.6676184067569402	8.3748106245440503	8.5814615582123697	5.6725137232009004	8.6088794269540205	9.9212117110487199	7.8822620669530501	8.3332331065745198	6.79318866245384	9.0695789425308604	5.5477795004777404	7.2339409680620204	7.9567323774008596	7.8918508750261402	6.34694079280791	8.5310217488665092	6.5441132776114399	8.8384692258934408	7.6726498739982896	5.5382703257606396	9.0681854934260802	7.2056705962801404	7.0679946208883697	7.0999311855164597	4.6906627357219399	5.0772212973751598	5.7147690234209998	6.4775252001253101	7.3625954279424999	7.2403683159438401	7.6659928613803201	9.6476860999495493	7.6983494111434698	6.0770822737381804	4.5433193985752496	8.4312992195718497	7.9345360020797697	5.4931979007600997	8.5247416627160995	6.7299515960777896	8.1192969642777708	8.6308957023443202
MB_SubtypeStudy_55102	7.3512200776468903	4.5625578160774296	7.48665633155312	7.9777722707299699	5.7014018988653703	8.3851863076680804	9.5432358788881508	6.5276719765796303	8.2662856378748302	7.6196346379961302	5.2469316478007704	8.6898958837935698	9.8473147784710306	7.7409683806132996	7.6730735141536197	7.3280483733724804	8.6446141752061205	4.6464425666761899	7.5030590857380499	7.6620894513450404	7.9447207019216597	6.5012420638225601	8.3600557585375004	6.8481021650753	8.8865860255512192	7.35923377022627	5.7423149081802896	7.86747435013406	6.2021074398620204	7.5531397281029697	7.03058336821507	5.1334860494503403	5.40753774054025	5.4875401918554596	6.4709994330724996	7.6121053759626101	7.1519529625786298	8.4049904692394897	9.2585995501240497	7.6652315166851404	6.1736418945682603	5.3804441075160696	7.5105439368255302	7.97939671125543	5.5035535397019002	8.6998467354370597	7.3079938451513602	8.2843305312429205	9.0736671683744206
MB_SubtypeStudy_55103	7.0861407317276299	4.7282234334608999	7.29214700320109	8.0377632705475595	5.6798780827677096	8.4676648792793401	9.6596347434952001	6.8027115929314999	8.2921295303054894	7.5624147492655096	6.6912393804447996	8.9267335229632305	9.1047047632316698	7.80776062967964	8.1493305393883499	6.9917303834456801	9.2096353321245399	5.2613820757907597	8.2093046180069909	7.2654113587206597	7.3018125857982703	5.3862198735998703	7.9648367710162002	6.7164735325116096	9.6460497805950691	8.3906678728475104	6.0338756800275499	9.4137276796483302	8.7491438907369599	8.4276433481180106	7.6815605324580298	4.9784592460771	4.7348125709069899	5.97259353245071	6.6408177932964998	8.6999867924986596	7.5298813772587003	10.254846092063801	9.9864451385766397	7.6874252716596603	6.2533899617149702	4.2443199563159597	9.3561897862456007	7.9910817228890503	4.7857263362659204	9.4003322911002005	7.84040197902827	9.6658098051566608	9.48473030075324
MB_SubtypeStudy_55104	7.5286168514821696	4.6824835308729904	7.3646116916834004	7.9773311647657996	6.0302542301806099	8.88051494490138	9.0222995897036107	6.0322158795062597	8.32013537021151	7.34087807800283	5.6812470519773797	8.4516334644632902	9.1153086796852598	8.3787662672538108	8.6949927392770991	6.7458241740967004	9.3250670389755292	4.9945756292027097	7.7732610958887198	7.1864236470450997	8.2535118441530297	6.2611107288811896	8.2735997347401007	7.18284385364705	9.7908404461998195	8.3761856618716202	5.2553015674128103	9.3475978544945093	7.3371800642091198	7.3650862320957797	6.7339076181016804	5.4282688844575198	4.5533835260920599	4.1881997413745404	6.8158088700901196	7.2739095570708203	7.5226444908530699	9.0353049321332595	9.4069633868294993	6.9722767301864002	5.4785435778075797	4.6063471013565396	8.7744268993604706	7.3266745641041799	4.9642064622231903	7.9143627718540399	6.9267857570895996	8.8267280383182793	8.3673402452004293
MB_SubtypeStudy_55105	7.0610336080320604	5.5489381029320599	7.8364929567005497	7.3485539624343197	5.5834269770227696	8.2148752758609707	9.4357795829445905	7.2795797875124197	8.1379413912675709	7.2511758101060302	5.66437985644711	8.2694478249535095	9.7649420144952401	7.7466236400689299	7.5701906359334696	7.0896445853205998	8.9382546115359904	5.7266363306810897	7.2558331965260301	7.8811909603494597	7.3785970760835999	6.5062276127379199	8.6003806502265707	6.4878351286344396	8.4829397386483407	7.96815641503661	6.1735438988842599	8.7227147147673598	7.6478955582491697	7.6315866273611102	7.8587055901080296	5.2802114756115603	5.9439463029704704	5.7654943102318699	7.0256866375778602	7.49132385547908	6.9345892568622203	8.44408499625197	9.7688852283262708	8.70131488167406	6.4430003407352396	4.7109968946026397	7.5098223991079296	8.2550044926821897	5.33602151729119	8.5466522326192198	8.4293335853836204	7.9098811494235299	8.7649020495239895
MB_SubtypeStudy_55106	7.49830309999727	4.96215825334877	7.92260675945594	7.1827130711165097	5.5131584350463001	8.7810042996923503	9.1673905872766692	7.4855602073406002	8.0352635738787193	6.97808472196746	5.56511897824101	8.4396017751399004	9.6957003134311108	7.76600068216844	7.5648103181064901	7.9764386364116504	8.7760590870591795	5.5227455393057996	7.7058019947831102	6.9218148974962297	7.7376970433936503	5.7148401361530601	7.8440709203622001	6.8279950232467996	8.8743503521645692	7.7398856177550996	5.9161727940041704	8.5820083086462393	8.2537326499976302	7.52624571454872	6.9957879794792097	5.3274720132311897	5.8447648556628797	5.5696742437060598	6.29924297044849	7.6813073548359503	6.4334857340405103	8.1823035721268003	9.1343606809788191	7.7428621919454201	6.0583688114181902	4.6624581007222901	7.40691392477419	7.4591410922879398	5.1767187028662098	8.3669198223155892	7.7283048687877498	8.7828791986645207	8.8986140418364297
MB_SubtypeStudy_55107	7.7554203252095997	4.4212084439435397	6.8362216432029097	7.8062775912701099	7.0753711345468799	8.9363129584677701	9.2413965120162302	6.3046679673464903	8.0603095869966097	7.5351473990740301	5.7436068462564496	8.5971483764745695	8.1981848127459909	7.9846252020769199	8.4114812669825501	7.2139200850924503	9.5516177541169007	5.4853417795126296	7.4663220439312497	7.4828697803734796	8.2418263720298608	6.4815681879256397	8.8321022709880292	6.5764548650688202	9.9391885654582506	7.8638108884429201	5.7303626898417104	9.1184912690740898	6.9210133349046901	7.79336095845568	7.5449170304004296	4.8918182865543702	5.2690172814113199	5.2301533291249003	6.8822729409157803	7.6718841689717596	7.1688306139355298	8.8716162093908597	9.7251062872085807	6.86873248292122	5.8482456158318703	4.9700080520420498	7.8476855110268797	7.4733553484700499	5.8529594440894401	8.1941549455395393	6.8380943551789501	8.437699467461	8.7964185576550804
MB_SubtypeStudy_55108	7.1293367259097398	4.6922775053269499	7.24158198966974	7.9913361836949397	5.6830377771099299	8.4508939257262501	9.4005111671150505	6.9247374634782197	8.3893657230543592	7.6835299427006802	5.3485026585795596	8.7659989640517502	10.2286871593836	8.2051262707896395	7.7630012332986	7.7370633497424102	8.7507023751741198	4.9134271512152896	7.6818085598150398	7.2845605540129901	7.9015095236763102	5.7721855227396404	7.5628499904390099	7.1364685330642397	9.3478459666134093	7.2630904225011097	5.6531908495622396	8.3897143470015596	7.0950736773893297	7.4310989495230801	7.3371463895046602	5.02411246037137	5.3899217295373703	5.6641068237129897	6.81336313972312	7.6151289114014302	7.1997044273125796	8.7891598410626592	9.9520416744700508	7.6503973221610702	6.0477508825796003	4.4732215724552598	7.7963236617320399	7.97433550872754	6.0867739604522102	8.46165456029434	7.630902434557	8.0834929239903097	9.0338671221710207
MB_SubtypeStudy_55109	7.4062182748105503	4.4983826657393298	7.3355031416953498	7.2979386572806098	5.6975141027930798	8.4320858065684892	8.7215001330389406	6.5404465956784801	8.2862490554322505	7.3348934524159901	5.4331841552020901	8.1800161608845698	10.134227333955501	7.8236689367450598	7.9411462078585204	7.1109984643156601	9.0671924710080596	4.9933124951339902	7.3820697076466697	7.3754107693411601	7.5444106755798197	6.7375311766838504	8.15017599873714	7.1983922370639597	8.64439099178818	7.8296800534086497	6.0908575585618498	8.4584423692606698	7.7201651196586498	7.8023100696057499	7.4975841517126796	5.1601082017255298	5.5921247038857702	5.6474074555201703	6.8450211154578904	7.2819197048042899	7.6595697024593603	8.3815525307364105	9.5436918676168396	8.4604581843010696	5.5211966570170299	4.82642943726625	7.0976695428475702	7.4791150071717496	5.08102838503103	8.5375892363210699	7.6697439022353198	8.6255437400128301	8.4120913431512498
MB_SubtypeStudy_55110	7.7720256996014996	4.5223711739233501	7.43676203547568	7.6080834221578204	6.4923642337129497	8.97052371687316	8.9708452159903391	6.5165268426351499	8.12126176101666	7.3696540972087403	5.6967882210866998	8.4283027379134605	9.2013475789506707	8.0744012971633392	8.0657917126170808	7.3148355060677801	9.1362121567859091	5.1266542537590301	8.1298733961374108	7.1206290404828803	7.9286535805709999	6.2621014402827804	8.4094676256042504	7.0031923953524098	9.3789622807462703	8.4814605292822804	4.9883472670398996	8.8938304455017398	6.5707681602761703	7.3265301589758796	6.5912419723289597	5.0640351737179401	5.4521812315419602	4.5890894254779999	6.5378976905651598	7.5403020601528503	7.3119298367005197	9.2227747335500094	9.2122390591803907	7.4431893365157604	5.7413886040542703	5.1422349727230197	8.2022579615476303	7.9778182260537402	5.1731694550102096	8.1270309797895504	7.2704788597948804	8.5724868112092594	8.6455904875019396
MB_SubtypeStudy_55111	6.9028226548588201	5.2246662064298697	7.9710723292836896	7.8165590562974598	6.2441643719849296	9.0282390001473907	9.5328726982998795	7.2285084398395201	8.6274339939742095	7.1423662415766298	5.0166503978935202	8.3283317884075707	9.7190776323111994	7.54980713669217	7.8376878514853399	7.4827655758349296	8.8868786020680197	4.9190698566233397	7.4765306728040102	8.0262181063091393	8.5030942360303605	6.3393348318167302	9.1125089028678392	6.2334594747834702	9.2118604652554907	7.6571218640632699	5.5252146946521901	8.5358742244380696	7.2542563301655498	7.53092806208765	7.8680136454921401	4.5188110668593202	4.9332267951607802	5.4120960190764702	6.2674937320625004	7.5367398225960898	7.9319429333666802	9.9880342620153399	9.9081356914539498	8.5013652361758698	6.0274678668477097	4.1320768236268597	8.0448977184016996	7.6323493901177804	4.8073073265805402	7.8714861959962104	7.4848403116547297	8.8034842645698195	9.2063245815939307
MB_SubtypeStudy_55112	7.3067777961453304	5.58650278471469	7.6092168075974698	7.2334410653264198	5.2219510304360801	8.5739944861186892	8.4764679948255299	6.5443303327703202	8.1478958262902701	7.44394553077003	5.5756446428544502	8.3162169715716203	10.1589695189911	7.9874521354805603	7.0866214743642004	7.4193828926901402	8.7218469328043806	5.29001325763429	7.2595725517532301	6.9134751416294904	7.1167434613437397	6.2420327738761996	8.2604597951660992	6.4598026022339097	8.5524409648351192	7.8785847783360303	5.9807811260347297	8.3031371660630509	7.5273504137552196	7.7986654593214801	7.6873749982687203	4.9410190759405701	5.4226497379183902	5.9084988821944	6.6354998130948104	7.1359658587589996	7.6856214077437803	8.5516156752822905	9.8228030111412608	7.7812541438952598	5.5977600218707302	4.1147864647651202	7.5220784850815399	7.5629792743051798	5.2396886869657804	8.1662057278419393	7.9972135842119796	8.8522131557917305	8.9446552629951004
MB_SubtypeStudy_55113	7.5292975723424203	4.6842910497544699	7.6760614100921201	7.9219814619049496	6.0906483991676899	9.2247912162502299	9.1269222476558696	6.65042300121143	8.4625673240415793	7.4258399633574701	5.9903644411810797	8.6379567980229002	9.3395393373649203	8.21803312788896	8.0639764257622293	7.62537036483167	9.2741668564180095	5.3321698464492897	7.9512775929725601	7.3887265488484903	8.2933164070428909	6.9903693423504603	8.67828739043801	6.9465205354722999	9.8819691465830495	8.5163381614836702	5.5468718661627499	8.9552437881157108	6.6024413817795198	7.6807678149440397	7.1130453348752702	5.6752858789125504	5.0907798946520204	5.1425761244456298	6.5445239662193	7.4240131972183496	7.50907586317539	9.3595907342426408	9.7008729146637993	8.0132734659660692	5.7802691866348797	3.9088951154284901	8.12974960290701	8.0197477279074505	5.6892847563030298	8.21290765029228	7.6070175172563399	8.7231907251759093	9.1499731127152604
MB_SubtypeStudy_55114	7.0051566292259801	5.1508992782490903	7.71291839447413	7.3329718050730897	4.8567164178000199	8.7239028125672906	10.054170437561	7.4568030388786397	8.0173514907682595	7.6796662503601301	5.39203848251924	8.3560613824096404	9.26287336189983	7.7875475350701002	7.7875745159575596	8.2107223631730104	8.7152048485564393	4.9196184782874397	7.4181836849813196	7.4574202520315298	7.8289610635752203	6.1773481576437197	8.6238467632278706	6.1509996273745804	8.4569642114891899	7.8733859080342903	5.3896080730074498	8.1806216958725209	6.2896318402645299	7.4128254388586301	6.4291328575054196	5.2147354380087103	4.7124899874164301	5.5928356748108898	6.6869363684767196	7.6262636705468401	7.6880721481375298	8.6169135118593392	9.8841924220052295	7.9266940718109904	6.0818461978604201	4.2587734007097797	7.8924680191962899	7.9116371004603003	4.2819074437988096	8.8291880344763207	7.3010720983747301	8.5029102982843305	9.30154267538291
MB_SubtypeStudy_55115	7.1660619684182798	5.8921131655000902	6.8817534829229299	7.1971051251646498	5.99522485829507	8.6661019965771295	9.6623307792424402	7.09348451808376	7.9344638838904	7.3052358020614196	5.5416893492159698	8.2086853898152992	9.6438272045742295	7.5564928855383204	7.2716881758694702	7.0718830019126102	8.8638214696232698	5.5338443943783302	7.3349023551359904	6.5286918093306996	7.4003511792133301	6.1621108486307703	8.4338544155625303	6.58379340000584	8.5268172385210104	7.4844328604708696	5.79749702526028	8.8937080977933594	7.5401628758711903	6.81302508754142	7.1895484534252097	5.1122179038665196	4.9249273933066799	5.5070253053034204	6.5432102850432399	7.2382579493934402	7.3887617072390404	8.5986626159655604	9.7004788982671997	7.6030916294971203	7.1229766721079102	5.8453364675229196	7.3455171429899799	7.0295973070922697	5.6300428374612403	8.8196872186357709	7.0791572322508598	7.83635082608102	8.4979918344260703
MB_SubtypeStudy_55116	7.0227589215003601	5.1708227485868301	7.5337791877156501	7.5140319800108104	5.1549012234426996	8.6343926179829609	9.3190198391378196	7.6518893158580497	7.8946961134641098	6.80381825153622	4.7756809090454801	8.1694652793432798	9.6481220557210499	7.3684894907047802	7.5154305489244102	7.6110793207166099	8.4793768731817707	5.0191635068554898	7.4981016137831897	7.0414923550517203	7.5825341800206703	5.7150025606377604	8.3860665418200409	6.5083684275332896	8.6596072973697797	7.9914804478358601	5.2860301196478598	8.0857397050406608	6.5279545460163897	6.9618871901673502	6.98702452796313	6.4700868021782902	5.1912336521252698	5.04698901117552	6.5507360762330196	7.3869528625035299	6.6448972828178601	8.7359724917006094	9.9218000604413703	7.0006297013109	6.2774571406623396	4.4541373459038898	7.7350188353162297	7.6095186079821104	5.1644770701310696	8.7093353095610997	7.3759466915191503	7.7183151375947103	8.8699972811471195
MB_SubtypeStudy_55117	7.0808716659879298	5.2771619607531504	7.40289020125907	7.9878593196523404	5.4259967508091203	8.9953447070979902	9.51107763043475	6.7324079814353999	8.0201159354185503	7.5818631585557901	5.4249605409239701	8.1343408407387496	9.6525472889828094	7.7255374374051904	7.6680694231698299	7.5005601354481302	8.7985504574126896	4.9914484700666302	7.2226667954611496	7.6531853407347503	8.0437492972914502	6.0958060221590999	8.2294012022156995	6.1198664374103497	9.0125440875887008	7.8930826280079396	5.4663435302248899	8.22611546807709	7.7282711649213303	6.9334025178576297	7.3581582400253804	4.9586281835644401	5.1607094379497598	5.2512042964746204	6.6134496765417099	7.66928215287746	7.0621405414198799	8.6452606940895205	10.022665773504499	7.8570173534587902	6.2067551032388204	4.8641571858042703	7.5626565508243004	7.6800545417062098	5.3216763593657497	8.3889805370880595	6.8673692867909404	7.9434119458623504	8.9071559828826405
MB_SubtypeStudy_55118	7.3859236380045798	5.6887101251907204	6.9620982299948997	7.9691427406431803	6.3947064656962596	8.3852762899302498	8.8955426544592999	5.7678714837703797	8.2803312661080195	8.49150373976879	5.46882015140232	8.4220471844379592	9.3451518695455995	7.4733090528164299	8.1235797982668494	6.74136172958932	9.3854051063058694	4.8360133252413	7.5655669736006299	7.2035027537392402	7.7028426655221196	6.05294452332733	8.1403367706296006	6.7729347013823	9.4487465222398708	8.4053776096059707	5.38061771957332	9.3382630708429595	7.1597665310125498	7.5043291224234601	6.5020685248124801	5.4764096926201198	3.9698645038977101	5.1570588443221697	6.7522197434982196	7.4826956662853803	7.4949627285955698	8.3838497996310704	9.55024480141787	6.9955072491629604	5.5614624173747096	4.51144759299632	8.47237986808309	7.23348717706339	4.8385743622280604	8.1721824097119296	6.2398897220550102	8.6800842638973794	8.5477226362991701
MB_SubtypeStudy_55119	7.2081761387556202	6.2284645824806999	7.4310932913350802	8.4818807110726393	5.5834729023895404	8.6154909927666896	9.9193404129745097	7.1327076587812996	8.0801906338981198	7.8541688618265102	5.5793285261554901	8.1866262753767707	9.7701658007627596	8.2149034904784592	8.00561671550226	7.6723879186684298	8.6871366729946207	5.1153489035273498	7.6745223498589299	7.67813799539379	8.1322031506296	6.3181700778065899	8.4117928710168197	6.9324709014916897	8.5847763266889103	7.7710888773826303	5.9190156119617496	8.9297386382153796	6.7299758710983504	7.5894694575350297	6.8343439372126999	4.9997442728496999	4.7456266927559501	5.9304994478023101	6.5344583081026801	7.4914748311351396	7.59691154817527	8.9153860245668994	9.6803347436076397	7.9321872829591404	6.1827175847127398	4.0499450974903102	7.7838241932337402	8.3720018921371206	4.8609777828339604	9.5165366770432893	6.9497425787395297	8.1775602343702491	8.9774554711881205
MB_SubtypeStudy_55120	7.1729472975361004	5.4170412476796903	7.3456811106697701	8.36138002330798	5.7102915170464099	8.8653424989566805	9.1120341020883195	6.7065891580328199	8.0744638381867109	7.7064812794230804	5.7962702936734596	8.2413112997897198	9.3730326639495605	8.3208981803772097	7.9139118135572897	7.7844682029930503	9.1474784098894695	5.5740477746523398	7.1566481391779702	7.9866255790598997	8.3265127399967707	6.7596425337697204	8.5550880135845002	6.4116639676662501	9.5972256398036695	8.1803426431853694	5.9595948491907302	8.9000800437526202	7.7969207503600604	8.0915411648185191	7.60340747577062	4.8893033604185296	4.7762947505526503	5.5216137588563496	6.5009526263367698	7.5771488284438302	7.4641949397994898	9.2505926525550208	8.95452945937366	8.1983266742152008	5.7028730445467897	5.0415444056356904	8.8846381887600092	7.8289115243835603	5.6128242753445301	8.2716288216639207	7.69432371250603	9.2392245432086995	8.9261460587285697
MB_SubtypeStudy_55121	7.3624676003807403	5.1113982385807999	7.3960520208491598	8.2831078328842196	6.4148314205723498	8.6613946039474499	8.9016621374218801	6.6942852884902901	8.3548103371151292	8.1180892966141407	5.8780245084796796	9.2186195807096691	8.5646418800663806	8.04235751917704	8.8284428415245504	7.0695748637597502	9.7760726793358295	5.6376171485394497	7.3810750843723598	7.9449878779111804	8.2509894130430297	6.7838198197169701	8.6671581894379202	6.8591212089611302	9.55240707584597	8.4846957756380199	5.82082673062758	9.4891556356838205	7.6196386710346404	7.9666532770842604	6.8788751482021899	4.8245161326538204	4.7185477539121701	4.3251371810512298	6.5612745651455997	8.3854137674435592	7.4783667123661299	8.5961694269316204	9.0087101344098404	7.4567625001429798	5.9395823131289003	5.9323151273299501	9.0802388441387603	8.75705762362462	6.0792190519912399	8.1188645917022502	6.9169284703097897	8.8951072856617301	9.0111079162310102
MB_SubtypeStudy_55122	7.8371545232030497	5.3682314196963201	7.9664319304665803	7.8292127763453898	5.1733251598627596	8.3557414720912195	9.4281283549515997	6.8710062582587002	8.0838305307504896	7.1722275403962303	6.0220453243738099	8.4154669252674008	9.3486655253650994	7.9013674870650403	7.6269754752196697	7.43077707101207	8.8067883550272104	5.2460156527913302	7.7424504783579504	7.4356835895319104	7.5342450824432499	5.7751570126908502	7.9242910788993601	7.0782341952741303	8.2063051267783091	7.71157424621238	5.5958983820577997	8.2481479552451393	7.8456382542716696	7.5276619381402403	7.2940954380055603	5.4616339411398798	5.1222288446087596	5.6214376132610804	7.00671811705383	7.7970092451468798	7.7329254971227597	8.9938810648445493	10.167150061016599	8.6094651790865893	5.78652829258791	4.2140319154109598	8.8096653793300401	8.0048747439309391	4.60703386568147	9.0331135496683395	6.9992856706293596	8.1465250862367	9.00803205752403
MB_SubtypeStudy_55123	7.02249905627583	5.1181557319695399	7.8979393501008603	8.0630974462188192	5.1249793210424199	8.7784800509261096	9.4503401129344606	7.0738191254220002	8.1180059051095501	7.0777564934092903	5.1720577224807798	8.3396428902999897	9.9396186184293001	8.2770592333142705	7.5339893800593503	7.7728686164996104	8.7480566310966505	4.6998763298492197	7.5636220465507096	7.7461402578298699	8.1374420953711493	6.02116651113462	8.62278719018083	6.59280557978198	8.4620012037322105	7.5403504094504701	5.8366814805753799	8.1053176659251402	7.5986406116794702	7.23802377836234	6.9349098114203498	5.37675184668712	5.2239404904511302	5.5244807373501796	6.8786438524460403	7.7857249709014704	7.5330834965510798	8.0830708247990604	9.9959946960594603	7.7563578426128501	6.7018417972173596	4.0074998818187604	7.8595911500932303	7.9699632257313198	4.8724138905869401	8.8510519055709693	7.3103644558276697	8.2365151607096792	9.0606982798035691
MB_SubtypeStudy_55124	7.1940377264893201	4.9818079712467096	7.3259813022830498	7.7756800544414499	5.9677569705831903	9.3803431944901803	9.0765677451137492	6.90540106978455	8.2027249842507395	7.0756718807719503	5.4611684579561199	8.5863586487120305	9.4611051348004604	8.5503207199478695	7.9584853909488098	7.6452695610386403	9.2631180891564195	5.1174177119780602	8.0766059235447596	7.5031520617846796	8.1027617211747796	6.8762978051495001	8.4481402987554297	6.9430218818456604	9.6464958271292396	8.2534252177717207	5.1039637458917602	8.7287547006166104	7.6543155837782599	7.86829241965596	6.3653485944528203	4.5705808475904401	4.9059384584232699	5.1929471151426601	6.8854249307326798	7.6818554240460202	7.6494604357183604	9.4779442009460908	9.5839832960371094	7.8412735122642703	5.5407604297776496	5.2087605878708798	8.4085755908884696	7.7162045958422603	5.3017442561761801	8.2327047209634294	7.8596729700579298	8.60583752882469	8.8874301360500603
MB_SubtypeStudy_55125	7.1588130190797399	4.6113030008366804	7.3419495693707297	7.8432227919118498	5.9035846020705698	8.6667114100054103	9.7051824428923901	7.2670120245258598	8.3251908754590893	7.8002801246211799	5.77572365607812	8.42271679495936	9.5867542171265008	7.8974005831004002	7.9289541758626303	5.3002896905896701	8.9586327408837505	4.9178482316542897	7.5063033956677403	7.5159292835053204	7.8290551206155197	5.6441442500275096	8.2019744658750398	6.5919543785128596	8.9924508679486497	8.03851398490837	5.2479000508433797	8.3837953939925001	6.9578164751527902	7.6600649994358898	7.4620807115055703	5.28583864612584	4.8309325599483603	5.0614380213706003	6.6863343519993501	7.8428737852228396	7.0863809383555099	9.1082881464498797	9.7553064984778004	8.2342538683201099	7.1190807463402503	4.9231379296443203	7.6104220832415299	7.8867586407281998	6.1852767230509897	8.9190724714934504	7.16064783187141	8.5597007425561493	9.0211724108877895
MB_SubtypeStudy_55126	7.3835031079822002	5.0458663947843103	7.9256871102133797	7.7349105722831402	5.6871682867237103	8.4271344239289103	9.4849233779271795	7.8705404487894404	7.9728853414119998	7.2905113403407498	5.29450746073812	8.1473707627045506	9.73085288342428	8.2111920767246396	7.1685965285802098	8.1820567256045393	9.1891361108216305	4.9739062408913197	7.9303123738474603	7.8129763258020501	8.0011973900706899	6.3271104298977399	8.5183516851402405	6.81882319285282	8.8638443988467799	8.3653153473041506	5.7263329194657198	8.1427222150201093	7.0248499363199297	7.6715690780699299	6.6642112083439597	5.5753171915364002	5.3173749815485101	5.3867093068817198	6.69386224009508	7.4878465832127201	7.5244035376799001	7.9588141103038499	9.9652978670461305	7.9919604280889098	6.6557376371252399	4.0766380736654497	8.0335023453412298	8.0755936616310304	5.9404023151514096	8.7424521249793408	7.5018952020656897	7.7518282420897302	9.1226938218750693
MB_SubtypeStudy_55127	7.20262412724359	4.7095292489899299	7.2537849397201501	7.6649006651915697	6.0871932441218597	8.4906446922544205	9.5606753185775304	6.0687795547840802	8.2636078990794299	7.4903642759855797	5.37995649876264	8.6221993561161199	9.4013309740053099	7.4368510482419898	7.6243449030499004	7.6201290435965703	9.1174770818300708	5.3750539530909904	7.7189223538550298	7.8514537713644099	7.7976946757287102	6.1262331182620704	8.3952853937379608	6.3742295411770504	8.6786712257125291	7.32763009698877	5.7692205210607099	8.4084420884859892	7.0790735217367198	7.2731434872348997	7.4065641559540403	5.3134490407393402	5.1904813565862797	5.0669777432740704	6.3401723049109497	7.43338970404091	7.32892626609567	8.8750435688425497	9.6532903839492104	7.7697712100684999	5.7152148571781298	5.53589810816311	7.2499976487625899	7.7112716869490496	5.5876774816003998	8.2926710774189392	6.6962987923483102	7.8962949833126101	8.9710707129067995
MB_SubtypeStudy_55128	7.2106973163441497	6.3744801699231202	7.4646119585208197	8.3741831345992708	5.4356507005485	9.0064901456018802	9.8396214551396906	6.9279730481624098	8.1757921695693696	7.8835101152857598	5.4597178969421796	8.30372790158264	9.6986662964493693	7.95406746826544	7.6834119367233402	7.4620275353084198	8.8337996070316809	4.9763775452044099	7.5061218052016798	7.6625590843848901	7.9295018705990197	6.3179511950093099	8.4400426714797891	6.6114014546241204	8.6662630393956501	7.7165207643781502	5.4132884275195696	8.3363793866819602	6.4687508721862503	6.8414070797971798	6.3943756307492698	5.3883004158453502	5.2662676108051603	5.1696352394794802	6.7472013775877304	7.3956812273330303	6.9928118980669298	8.3543685456475991	9.9886053487482407	7.6698276184184397	6.0821449253733997	4.4562048445373401	7.7495282405344597	7.7189832143860899	5.0991237946617796	8.8499835600484609	7.03186798705726	8.1646001000434794	9.1558862461268404
MB_SubtypeStudy_55129	7.30118177571521	5.3263224690343201	6.9854708715660401	7.2636615212970099	5.4091185047878403	9.0167384323206399	9.5563901036872991	7.1154196920219999	8.11542866709393	7.0210949129696898	5.6545840310970998	8.5537740511885492	9.6005706706140703	7.5182457939412499	7.5671751702701604	8.4118386273837107	9.1044676909814797	4.97850805108241	7.8656418392117997	7.5808813467943397	7.9822160049631803	6.1922572216705403	8.4160232297932094	6.7035113702248603	8.2433567463721094	7.8459619176674797	6.1907727264294197	8.4332913814116903	6.9768703015871898	7.4717463927823999	7.5209638760406801	5.1710358545767798	5.8067335941787999	5.8429965410524298	6.9606007382852804	7.7239277294278299	7.6105278164079202	8.3408269393906096	9.7906967712637307	8.2378240857584899	6.4153275429144303	5.01439163198327	8.1165910993100105	8.0731389918903105	4.9173265032761	9.2149910334516303	7.02242809946957	7.81029822957791	8.9455304414814201
MB_SubtypeStudy_55130	7.3020076404396397	4.84825177246449	8.2422429872120109	8.0141956881963594	5.5001084935856097	8.6389967576465203	9.3843512718555395	7.2304119795673403	8.2953059469694708	7.25888346239093	5.9732553478765604	8.7399321177986504	8.7219267420103392	8.12801887607894	8.1434461716386295	7.4456394366114704	8.7676675258162202	5.9707898108867496	6.9901661443862899	8.2317250929282206	8.1598589894947597	7.2836868430079997	8.5845353364018901	6.5991560613668501	9.5787005374212004	7.5761659723304602	5.8830061562134199	9.2431275521524494	7.83185014820726	8.1195196472582101	7.5388927238489902	5.0682426592193499	5.194633345053	5.7838929446195104	6.5775142660137202	7.9521502961121397	7.3907341255191303	8.8643245915129807	9.5724110775060698	8.4100067412004407	5.7932415090919198	4.4808234268173699	8.5254846562663005	8.3656771745874696	5.22617687246965	8.1322487953014502	7.57248700261556	9.0827340923682005	9.2996470200288801
MB_SubtypeStudy_55131	7.0621336070831102	5.06496189508304	7.9879394924541796	7.6630470538626296	5.1529973328193801	8.9014322492106395	9.2252211981759	7.1953769276828901	7.8432541451170898	7.3777577312763398	5.6399380584913299	8.6664845437289397	9.3364261612214801	7.9245657478164704	7.8631721052974397	7.4140298020206599	8.96069425458594	6.5339469011461704	7.6350562162776896	7.2546539658439499	8.0884126597233905	6.1086864325983399	8.0243797006298507	6.3882088046616898	8.8880168468484602	7.7487366004117302	6.0948608825851602	8.9219462378752095	8.4838785460084303	7.4432057863463799	7.3635854372571403	4.9483486046099703	5.7721562472244603	5.9115827808512202	6.5247436330622302	7.8909716682620301	6.8626441251956001	8.7564273776047195	10.113170271267601	8.0384206896272197	5.6566212500638597	4.3935125709044502	7.9171509880229696	7.71632007186418	5.5163006129558996	8.73894765519195	8.0382070283412705	9.0354720863807305	9.0382887860849195
MB_SubtypeStudy_55132	7.1202932795831204	6.5915161707779202	7.6731555006445999	7.8536698703305099	5.3036162646579497	8.7280663688842299	10.068066803624101	6.1832052657149603	7.9586431318544797	7.8522274560836296	5.8042646411794596	8.7264081473532507	9.9843380371048909	7.3697961640877496	8.0249756768179008	7.5880960046314403	8.5425224122426595	4.9727725744902802	7.4379467204674903	7.5755509972961699	7.80864620557952	5.9909489073493498	8.1364314051835898	6.2885803966056999	8.8900055830085591	7.6511755477517296	6.2216121043861596	8.9628069442773697	7.2727730456906698	7.3106119593589201	6.8978423456033804	4.8854983926994304	5.25591418178829	6.4677888378415203	6.7952511092685999	7.7397863678980903	7.3393212135166301	8.9151032061893396	9.7117613098223199	7.7354246121140502	5.8626861611561996	4.6788578794138198	8.2453072032524002	8.2431840079633592	5.4449759952575603	8.8238134638294703	7.1501163286680498	8.7397904573080698	8.8334891529826205
MB_SubtypeStudy_55133	6.8890271317184704	5.7699302490427504	7.8015583467105101	7.53017504119736	5.0602089535472903	8.7332442049524595	9.4847049744708496	7.3412224496715304	8.1078905495648605	7.0862599171459504	5.3028181699163799	8.0607519903435705	9.7989148679408302	7.7427085067179098	7.2322399482543904	8.1155964170517407	9.1822154551644104	5.1514225297606897	7.7830102643071299	7.10450002475124	7.6975904831609601	6.2560651069214597	8.2703870505149304	7.00242994352966	8.5872998060374393	7.9400748637337299	5.4810698746054696	7.9533620201094504	7.5325091771134298	7.3719478737083701	5.8030302966742298	6.3383163630198904	5.2155461300941797	5.5296957702149401	6.6344512605327903	7.4251169911642103	7.1506109882505102	8.2569572231749202	9.5367412791943007	8.2788455902026108	6.3883108958714896	4.1808370522228104	7.9757466754821804	7.89420736115708	5.4018987720630003	8.6180993459316593	7.5341631566878302	8.2905034983616392	9.0858064787952895
MB_SubtypeStudy_55134	7.3508569700730302	5.7120457836151397	7.4126605578953999	7.7619505155194899	5.1488702789782002	8.7473415205007896	9.9532890040388597	7.1519526994625897	8.2350934012213308	7.4592592353034401	5.3919551141762003	8.3694695454323504	9.9472494623558099	7.9908635823907597	7.75409037613972	7.7760832578818002	8.9614466488481899	4.8420822470561902	7.6150322405167499	6.8619259423347803	7.58165261159143	6.1008916955123098	8.5527427760000396	6.8255145060234401	8.8262716144502509	7.5767754670293499	5.5652742432670204	8.6819663812700707	6.2712332967405704	7.49299842811664	6.9966805073376399	5.0119246999041902	4.5607662508900697	5.5868128699830297	6.6534250804545501	7.4764605725060704	7.6462057212552903	9.0937217841693005	10.012463308268501	7.9492887651085997	6.3759191558739197	5.1327702694391002	7.7305062992813598	8.0449809459155492	5.1373683179679999	9.1673778788124398	6.8470115888983596	8.2409930828874707	9.1601831675231598
MB_SubtypeStudy_55135	6.84449512399694	5.1886614254620502	7.5939235684480701	8.0246941741833506	5.7196877171842297	8.9834832628795596	9.5671909744046992	6.70546261411861	8.0771954896663392	7.4706890286815302	5.6807290262178602	8.5896277652946296	9.3485927320792594	7.6802464446387004	7.93094217270359	7.1596054281639896	9.2355971088723194	5.1779234133997099	7.6787988771795197	7.4963610272175201	7.7593795442295797	5.9658171273796503	8.5177800934252197	6.6208753313943296	8.5181187991159	7.8446888944285904	5.32142576401497	8.6569328925540905	7.0242734489320897	7.0290097818703501	7.6399459404013896	5.43369006523253	4.7671643422507799	5.1600764854128602	6.7220566944561497	7.7600008573553403	7.22308344849462	8.3060884585404793	9.7764839302878794	8.0516580917201797	6.6616729180321697	4.6164564852995902	8.1873231429065996	7.8810293316298798	4.9351253954656302	8.6228159807617306	6.82453464776576	8.0017895537515695	9.19260557982291
MB_SubtypeStudy_55136	7.0274476471323997	5.1474549716239197	7.32368896345357	7.9540547491970797	6.06270501759216	8.8179040510465896	9.2139538727472701	6.7790876774016304	8.28084434453128	7.4341811103891402	6.1484020691068499	8.5492734482605393	9.3838207166279393	8.2386496319850409	8.1185340157789092	7.7913927294510099	9.2515042374806598	5.1825038550137199	7.9467188193058398	7.6902804116699404	8.4479175582557708	6.6844032770808397	8.6698567448126305	7.0821811734451003	9.7251379385738304	8.6765316735943205	5.6623075385810697	9.2416376621171299	7.7895079869956296	7.99186182835727	6.3400619338316	5.17576589279812	4.9821069581713102	5.5475454636172499	6.8148450261744298	7.7137448125969597	7.6009994142273101	9.3890397213816499	9.1890108491962099	7.4688452738990998	5.5602794208843402	5.3422735832805301	9.1625072882140604	7.6766385000755797	5.2719407097370601	8.2243020441962198	7.2880509669141498	8.8971323573086902	8.6561970092534395
MB_SubtypeStudy_55137	7.37877410415593	4.7459960283729803	7.7010165866700104	8.9252040602193805	6.66150917459239	8.8428089644550507	9.5593164089003793	7.1565180219022002	8.1408125050876397	8.4076056067523499	6.0357213290124596	8.8805270844027095	9.1468253762531493	8.7394623434487393	8.4264823798752708	7.4315807827081404	9.6592083692288906	5.0670377914437204	7.6324277393760598	8.7483446814609298	8.6479629897240393	6.4087884339647099	8.8108460740202599	6.4685582554686496	9.3208598482937592	8.1821874833675299	5.5074937124570997	9.5475842893220992	7.6387742539078696	8.5134084494356905	7.4222240808792304	4.5606923665171504	5.1040809902400497	5.3374529377180799	6.3665265975741496	7.8432158976204498	7.6265792853028396	9.1435520855429804	9.1883895379682894	7.76750473837805	6.1090165725853902	5.4506125155374798	9.0567419823057609	8.3018620929099303	5.4070146663914196	8.0801477678372091	7.00011711542348	9.1309383995924591	9.2755401496710093
MB_SubtypeStudy_55138	7.13680547177474	4.8172117510528798	7.7881503873679803	8.0327408728592005	5.8814205444716201	8.3387217382728505	9.3108808073050398	6.6380722043752396	7.9369559721025897	7.6497177593273404	5.7290640712511802	8.4533759578078094	9.4973998279838305	8.0434420528888708	7.4508608733845998	7.4770930484805698	8.8140884930055599	5.1679682396945603	6.9220336463991501	8.1874245615775596	7.8164109431164297	6.41365028869747	8.1303816753041698	6.5687445183243298	7.7919950479714801	7.6174359242255196	5.8193151096440499	8.6474629111339603	7.0599059897115302	7.4318211123179099	7.7675531269353204	5.0288190848798502	5.6371563326687903	5.8249685983836796	6.80315267390342	7.7431772021138903	7.52699506220626	8.8162632789343007	10.0936535176265	8.9801154898528104	5.7112041494009196	5.6380467536467602	7.7491681087539996	7.92206704514384	6.5494016673981896	8.6803031990632409	8.0213566561032703	8.3531868834338905	9.0917992097434102
MB_SubtypeStudy_55139	7.0665403510685803	4.6761208997168202	7.5272203359234497	8.0440878609450994	5.6920556066778802	8.3463242875342907	9.5167479114927307	8.1648734531281093	8.0736763787321308	7.16003704505356	5.8676823635757298	9.0453155800313301	9.4886514416869296	8.2562728820468401	8.1381887627585492	7.4960575250625601	9.0630051028454393	7.1198191429554401	8.1279426821475997	7.4102931135138403	8.1063906868854296	6.6114211315546596	7.7323766797202502	6.6326564898403602	8.8664339370526406	7.6818485253714304	6.08274019366399	8.9907394549577493	7.9262552103791997	8.2850741474520593	7.7825068664431702	4.6696185492718199	5.2052074271328896	4.6518954206933696	6.2194401092223401	8.0374821402102903	7.3000045109987797	8.88050181546072	9.9340564293887397	8.0395926264351303	5.8086022882886397	4.7970863910221802	8.2626204815408695	7.7229891019256103	6.3238537010533999	8.3247030196468401	7.2718175899485002	9.5158826012891407	8.9664518151715704
MB_SubtypeStudy_55140	7.1784434284816401	5.7324301127549404	7.3962841281007004	7.8143623665788997	5.58625681530809	8.6545443210765107	9.6248616444975799	7.3543742928828504	8.1930834338021405	7.0385247846185903	5.3505563502935498	7.9298939315244903	9.7449639497709004	7.63207056108907	7.4856985231378799	7.9178027132793201	8.9706782851551505	4.6836145070446102	7.8441413340337496	7.4652701802577601	7.79084700350651	6.2027827730712897	8.5740312482094705	6.5743652151858596	8.4738632581790991	8.1021971727161297	5.4585202827566599	8.2347702079422707	6.8832363287170004	7.4891954549338999	6.6836909481795201	5.9629217486125299	5.3684696403770298	5.52450674735588	6.6420568310883299	7.6307988492305103	7.1114709907595204	8.6373115065566903	9.8666614451630501	7.9638534489085302	5.8899913663302197	4.4661660092952102	7.8628371294166497	7.6221678530396302	5.5148869778964498	8.7978691695062707	7.1264832847093604	7.9749613726621504	9.1708423834920207
MB_SubtypeStudy_55141	7.5031143843486801	5.6576084023804496	7.5096151844339802	7.7369338502362801	5.1394181124948499	8.2623017771654599	9.2596547219168706	6.7877032043811303	8.0578338724059204	7.0681931674920904	5.5299821464345396	8.0212110334931506	9.7287545969625295	7.9230992125667203	7.1370210911216301	7.2041776384777503	8.9884827449786506	6.7783281129150001	7.4399274104745903	6.5557589345461302	7.5423558344124197	6.4929279553693897	8.2804956871466207	6.7524772765815202	8.2048992295496408	7.7842859899699404	6.0684089578690896	8.7246731906373807	7.6504958841683601	7.7787165815802197	7.2182687641658099	5.19197200200583	6.1265947937896996	5.9770253747954296	6.6879620731594303	7.1787513543543797	6.9557784973688097	8.4246749322047503	10.178668504651499	8.1485197812854295	5.7885649423862402	6.2779860088012001	7.2953511300317597	7.7186980626263502	5.6101487570438398	8.7542957065082501	7.9193485329679101	8.1149408107262904	8.4697170176930801
MB_SubtypeStudy_55142	7.8363458099563301	5.3745779332771804	7.3896388616952402	8.9502386280216797	5.5642490801407796	8.7521991900690708	10.157652070400101	5.9060426230093199	8.3298968607109405	7.9027093258730501	6.1795886369491901	8.3802427271525808	9.1890097630744805	8.5015195942321196	8.1386865674688007	7.7610117948809103	9.3409108909202203	5.2860144650395302	7.7112146836510398	8.3428390032127506	8.3878596081376902	6.5588178033412303	8.6101314448037307	6.7314139531711401	8.7018216787281908	7.9231609224044801	5.6156241727367204	9.0428457169497403	7.1838245908746599	7.44026186630881	6.5718156994300596	5.2271444944846399	5.0591185405820003	6.0141498235249697	6.9112485032400599	7.4269037555729902	7.6248404141770099	9.0900451990929199	10.217271345204701	7.7013019882845599	6.19935002661148	4.5126586223496297	8.1738280810191792	8.0809736341899807	5.8812391518242304	8.9667815475121806	7.0263370214372598	8.9356592136553594	8.9134965175562701
MB_SubtypeStudy_55143	7.0547884249055999	5.1071885624623397	7.6378261561711698	7.3443003716736301	5.83362233668245	8.7159033384888893	9.2321223093153097	6.5501311764876604	8.4511324640961902	7.90300646338462	6.1706943031758197	8.8488922536442196	8.5164681199923002	8.5639010718966304	8.4671093234665999	7.6853056379679998	9.4263561695537703	5.0706996379937799	7.8087720199759598	6.92647812744059	8.5994233129459996	6.7790399439042499	8.5824016718458704	6.6389153078267604	9.6001331214168193	8.16552629627021	5.5085280357132103	9.2921260477723902	7.5525042382472902	7.9424831040430099	6.8260268633785701	4.84393157179922	4.2951759683323303	5.2402787002093003	6.5608122830339104	8.0991246075356305	7.9892859544443704	9.2027617530475005	9.1234320012850301	7.68371555059122	5.7023233419855499	5.1651753948164698	8.6577292947533007	7.8869307610055897	5.3662651246496296	8.2685899171925303	7.3540374516684803	9.0589424912940402	9.2248714032155501
MB_SubtypeStudy_55144	6.9228303639832296	4.7723262611232196	7.86410423350919	7.7755702490593803	4.7741612942838003	8.5074782024542603	9.1721628601338594	7.9727795547518499	8.1796313125457498	7.1701407203171401	5.023356565057	8.47517779438245	9.7853634864113701	7.8749160259169004	7.3087508545285003	8.5411066144434997	8.7829087794691194	5.2321849407306802	7.4492933798393901	7.2779977257290396	7.8796567001899502	6.2688216645568398	8.5605657540228393	6.6454462798502396	8.5989295197131099	8.0610894525374999	5.0235740959471	8.1557635911591895	7.1116974062848497	7.0695695982279902	6.7876312475208502	5.9575573157765103	5.0642113934628501	5.5373061903323597	6.9606277088997501	7.6976093657753104	6.9697302183447798	8.4054320867110501	10.269721388270201	8.3418902332509504	6.1632855407043001	3.9238617001437399	7.8356827246233101	7.9984391650523596	4.8239666982333498	8.6233391918886095	7.4898952983848996	7.8051357034698903	9.15736890590569
MB_SubtypeStudy_55145	7.3120983739618	4.8447952205292504	7.6629943236753402	7.0752252108733202	5.8799230318551796	8.6356989239406499	9.3270096663181494	7.3164445591917797	8.1934328465519197	6.5375072756311097	5.0079225681336403	8.2180179108061804	9.6224188842125695	7.4750180371063104	7.1560457607118897	7.8920757883097901	8.5705625292300098	4.9828904646657701	7.9778097009937596	6.3900483154115202	7.5814663545659799	6.1466321880059001	8.3459273481718803	6.7707575602792103	8.64101542428131	7.7124287291634301	5.2224322348337999	7.9555204391112104	7.1008955350515404	7.3690167820236798	6.2327811077515296	6.2794519243594502	5.1174436235993204	5.2837226340960397	6.5873933101272097	7.7146881306224699	6.9590755493911898	8.3526126144174704	9.7980394478755795	7.9727250901632098	7.1696787372215196	4.48656411015007	7.9418810445045098	7.7445668126508203	5.1379415880027803	8.8276106075255001	7.40178274525252	7.8757141060042404	8.7266772677311106
MB_SubtypeStudy_55146	7.1347064014086499	5.3355212713795597	7.4347544409576196	7.4181111344079502	6.2601854004522801	8.2666445238194299	8.2898423327044206	6.8365949563529496	7.7714802153576299	7.2868660742881897	5.70820942684405	8.45011715333324	10.0280334315812	7.6741741340344696	7.2678614080967296	6.8406775107117097	8.8418252472719896	7.0857536160674499	6.7930800623398797	6.7943266638163298	7.1581975971472396	5.6868393028579103	7.7839711422140301	6.4818124536050199	8.0932094166982793	7.5936239562638503	5.6915229681303803	8.6663204303766896	6.83896648888292	7.1978209934788104	8.1541368141750805	4.9143129698109602	5.32623984685587	5.1773130927745301	6.3823992128040699	7.7283809259323899	7.0795966686014697	8.8253344037840993	9.9229860164312207	7.9629873951655901	6.0416654301455504	5.6138098393079501	7.9343503096521903	7.81470603417789	5.0503900634516903	8.8486209996652097	7.4158018806364501	8.3189862810360307	8.9734815633458496
MB_SubtypeStudy_55147	7.3960705281154704	5.7657314801798103	7.2514806448570504	7.7128374278765204	6.1949021247818301	8.6948084726379893	9.3171556030184792	6.4060701022568196	8.0435954674251793	7.3608653476225196	5.3231030644684898	8.2727361858273305	9.6920987264133096	7.3786309078690797	7.5287780020913697	6.7201117216505999	8.3948487344747207	5.5535579347100699	7.2129882665316503	7.2889419232453996	7.5417724395174703	5.7542995738642704	8.0326152141760208	6.2322464799083601	8.3890383817901206	7.6199404909701904	6.1008483939919396	8.7880944117954805	6.7866514934757802	6.9644599975090804	7.0955231611561702	4.9002282745821999	5.0371577802583198	5.53789253612391	6.4605696093805696	7.5576964874434198	7.0743498043529298	8.2905543465368297	10.1269017886885	7.8434858643460599	7.07838134334171	5.2389982161839601	7.2608813655384496	7.5314009364573904	5.6368155973398499	8.9101522985833306	7.0621136665535298	8.4158915969105408	8.7926299814126399
MB_SubtypeStudy_55148	6.8976488787829	5.9472650206331599	7.7878128641852697	7.3035165902445502	5.58379449534677	8.5902643370484508	9.3934935411549105	7.2697460950584798	8.1150232664852808	6.7078904065612104	5.1380975518744698	8.2289071976175006	9.7718384967936203	7.5733077208937196	7.4199534067325201	7.5751368215490604	8.5656204461997802	4.6307043441134397	7.4681150154561697	7.0080474054278197	7.3988901874205402	5.8257553518012797	8.3066981643334703	6.6320328872987497	8.3899955155099999	7.9078079411633002	5.5604636698379597	7.8449993790421102	7.1852213722503597	7.2286760582835701	6.5130472643325303	6.1830589841501702	5.1958631796839301	4.9437184916371404	6.3908284309671197	7.6086190049163296	7.07985715072929	8.2954797290359004	9.7537869329285805	7.94803841064435	6.5161152736866201	4.7976680183089	7.7983852992870704	7.4952205265071603	5.7458098843651602	8.6368748664838293	7.2983370939930303	7.9697169297251298	9.0665292924065408
MB_SubtypeStudy_55149	6.73086111131005	5.1270484268277201	7.7608662186115502	7.8920126179698897	5.4464171147955396	8.6543694872390908	9.4837901583662791	7.7990889503164196	8.1202232490389292	7.1872035274329802	5.3198067309467296	8.4009819328874897	9.8329924206470807	7.48382640979582	7.4778221559894504	7.9083345858354104	8.4452155108796898	4.8621046160177697	7.3864146615041797	7.4587473607049803	7.9714517173494404	6.4638306624345701	8.6610659010913498	6.5555424781913798	8.9611049887612193	7.7607873396052804	5.7369196420186803	8.0540723909581509	7.0752997508864102	7.2108955459132202	6.57348385508236	5.3506479807301899	5.4243372448386902	5.1210067552830196	6.3357432130796703	7.6217714121185196	6.9674017652335198	8.4640110477099597	10.1345368428337	7.7706302035785502	6.24641909887049	4.3040190172824602	7.8530051391527502	7.6042301932324898	4.9290561074966401	8.6412019733719703	7.4507928084415402	7.92092015856882	9.1777299197478008
MB_SubtypeStudy_55150	7.3220262656216697	4.5786539723470101	7.5438425800811704	8.2007554562209002	6.5362801724627397	8.2875301184918193	9.1856272372891592	8.0685155211652706	8.2419356082891202	7.4112815625454198	5.8563986899367002	8.8385672852059098	9.3347664944814994	8.3390953579848706	8.1697874047004202	7.1214362263423698	9.6143889569402905	4.8559976484538199	8.3421229385648896	8.1380150131401194	7.9885444337383502	6.8103036031537103	9.0918825052099503	6.2767022439276099	9.8316706278939208	8.2944078527178302	5.8316486485465298	9.2299207660836498	7.2543273513703399	7.9533570367298196	7.9285393705837599	4.5538109993521498	5.5457710401677804	5.3919340995508502	6.7870708421522696	8.3090046141679004	8.0481501383553393	10.316154881861401	9.6802073701276008	7.9368690210703097	5.6748868890782003	6.1958726376106599	8.5978771683690791	7.68856465238194	6.6851214170617501	8.4394819914118706	7.4424436389201496	9.0808799670863305	9.2441390421001408
MB_SubtypeStudy_55151	7.3956424093260198	5.3427500452795904	7.1731804751295103	7.4487713137362404	6.1641554622230599	8.2320274779120197	9.4347693509786392	7.5718716993058202	8.1150987215789296	7.0140273726390001	5.8093835604564701	8.0230992469322207	9.5426288735441105	7.4900270526650603	7.5855220440587896	6.9358013189227998	8.8247639127021191	4.6532039016346198	7.7107174680266901	7.1873898275248296	7.4254661429245798	6.2559545499117402	8.5347001688377198	6.8719898460002904	8.8835908132718799	7.8514720816793799	5.5061813023410702	8.4063637307623207	6.8660847212988001	7.07352887584047	6.66617735128444	5.93378580914833	5.2247131393921897	4.9201296769744998	6.6326347887794803	7.6029367133409202	6.89647448905595	8.8799400280167902	9.6983053765152505	7.7661862807304898	6.28232812827593	4.9537338557737298	7.7051111594290198	7.5958702991100502	5.9086645876822397	8.8439739635097006	7.2053332230584104	7.7446033548833002	8.7932127664281907
MB_SubtypeStudy_55152	6.5047891549198003	5.9217092963489302	6.7547125983992098	5.7976475704210699	6.1007703271513396	7.7511921565011397	9.0498743160629491	7.29001794974885	7.6881206698026396	5.7954191893273403	4.8852485502445901	8.2998238075745903	8.7287169496101509	6.7683848849020496	7.2487986977318704	7.8021575053572603	9.2990969526336809	5.0164850004816399	7.6064228270425804	5.4696958817007797	6.5133814753253798	5.8706330554672403	7.9740348877971599	7.0394788470004803	7.7325735519935401	7.7052274481399001	5.3982956081818898	8.2161095376642503	7.1507529776079402	6.7529276496676296	7.3911881070828596	5.4661587884291798	4.9357652136535402	5.4573816941956004	6.2101267390723196	7.6276654050386101	6.8508892531630403	8.4517604623843905	9.3655937098943909	7.9482947965288604	5.58967276427847	6.4073296905342003	7.2222893450992798	7.7242471583335401	5.6466002018097896	8.2157582153808804	6.6573002162587196	8.5013641055260898	8.8311294829649896
MB_SubtypeStudy_55153	7.09448420898892	4.68544155363952	6.9420702539659702	8.3502825397152591	5.4480186533751098	8.7257727146712796	9.5511077449714303	7.09526485732815	8.0660518777063395	7.9646546807136396	5.6532803947301797	8.5750791053330602	9.8941093614630695	8.2121178375493606	7.3232183313266104	7.3279345953862096	8.6382984638265796	4.8157624536737504	7.4404134464034399	8.03989068573234	8.0837935552903808	5.5452941436618204	8.4961662881069202	6.41375552205586	9.3843088896592093	7.5195376769004003	5.81083839868593	8.6481346001700103	7.7023295170392103	7.5852073235736102	7.1689379945435796	4.7369332946669296	5.00905268856991	5.5333275244880102	6.55321556570029	7.9116262116192004	7.3084838299395596	9.1245508580464598	9.9459353112246305	8.1606038505448897	6.1896945189399997	5.0764989133719096	7.8698334511557704	7.8800838330644396	5.4809733581430304	8.8232684266066599	7.2425709961804099	8.3204205036550096	9.1450901023864297
MB_SubtypeStudy_55154	6.7605915149372802	4.9939849817055499	7.4128558503070296	7.6763803522785503	5.8313733024504497	8.8281692388418502	9.0845358744990001	6.8951371013286904	7.7767413676454797	6.8615160602639698	5.5101294977811603	8.0211113048251494	9.5788545724667902	7.83243395152373	7.4507192924362498	7.8530136944036402	9.0732985494511293	5.9534966006407597	7.2864579213902401	7.3004820074566501	8.0699516463482404	6.2441183689238899	8.0254724360791894	6.5862855343708597	8.7513096592039705	7.76944871469862	5.6905602845064998	8.1576055686124107	6.8916870864850104	7.4187098224586601	6.3194426935620696	4.9719274593857801	4.6229176198684803	5.4933634839672196	6.7106157591250497	7.2753550462982304	7.3346811886644003	8.7610283851709507	9.6201350653317501	7.7588231643785397	5.7379867660133304	6.0243144363015597	8.0963917879005294	7.8641174720681404	5.66027975584276	8.5757954611343497	6.92089528050606	8.3348182556857893	8.7119359458878503
MB_SubtypeStudy_55155	7.3084169495201898	5.3634481231783404	7.1762103952570504	7.6668606451927497	6.3755813943753896	8.6920294332758896	9.7680324902157292	6.9836233947353703	8.0594382625569398	7.6107268010869102	5.3612631820467298	7.8751900820852798	9.5318505134664395	7.3476796331792604	7.5306747103928702	6.9653580366131296	8.7097260191333508	4.72459553811865	6.9983631442459702	7.1126313188911503	7.4715002562740196	5.5878010483406602	8.1859294373132805	6.2480537901334001	8.6021325265272797	7.8499313187241899	5.6047695161427802	8.5074507751137105	6.6738155923658598	7.3875843712487903	6.5693635438785396	4.63115640928915	4.8697901548560703	5.3616172271567502	6.2194008143338504	7.4782249137055503	7.1605826273710198	8.7190886646344605	9.3182898965906507	7.7106694393817499	6.5623029536840098	6.27879424580295	7.4469433454646197	7.6382679362923902	5.9743840191396602	8.6171176126029501	7.0773638321055898	8.4472562725949807	8.9638738773516895
MB_SubtypeStudy_55156	6.7689821869231102	5.1427040892701301	7.1431779738049803	8.2559555924838008	4.9291294275993396	9.0317285536523695	9.4822379057831103	6.9510740631855503	8.0701099833840892	7.6607749773774696	5.6476950292381698	8.5003300219114895	9.8627864639735794	8.0197312459854793	7.89637472008845	7.4672164774140004	8.5291752902291194	4.8017603869550101	7.49173903070088	8.6098338559917096	8.0393006936282205	6.3632121071024397	8.3823188146680003	6.4429743784054399	8.5429895679425307	7.5568831168226298	5.76477356051881	8.6941086365835005	7.2026906163826396	7.4450712388393603	7.58424921712475	4.7073313812327502	5.3534295372215297	5.5162019545945897	6.7346572572698999	7.6599034544905598	7.4879501633890397	8.1948994336229504	9.9594892117212801	7.4817174710057799	7.3781404761186504	4.6663401952203802	8.0692193916403294	7.96408472115455	4.4483531362883202	8.6863433051085703	7.3625995907533204	7.8249260593919603	9.1416119449138993
MB_SubtypeStudy_55157	7.1193448905913304	6.1496468456094	8.1242242929267707	7.6862922219645	5.0406964954558298	8.1415287240589596	9.4887122991007402	6.9613623428005198	7.8722870602030399	6.77677908083965	5.3335635027097696	8.6193559135311997	9.6550309024357599	8.3319247782512207	7.4955065068665796	8.0949593285237391	8.5219855865009499	4.6871807890019799	7.2671951353909199	7.1395459211785797	7.1774511406103496	5.9545801039819697	8.1063629512735904	6.5133899520053404	8.1524859088325901	7.8393268574933401	5.7158788195121204	8.3802000445034093	7.6134781367106701	7.3601839430206102	7.3335721973769701	5.6631245644871004	5.7283092259221497	6.0810954565247597	6.6425124737849499	7.7927938165493797	7.0925762063620796	8.7209208664323707	10.309801957720699	8.2747685078012108	6.0253669468305802	4.3482153126023304	7.8486265351127402	8.4296122047819395	5.6519116742043103	8.5565733395911892	7.8139647089391797	7.9431220653365404	9.0829548406696308
MB_SubtypeStudy_55158	7.5043333323007397	5.6771129039747397	7.4443609516538602	7.7396919867817902	5.0244559441097802	8.75557194639625	9.4629862596160006	6.4725226574208001	8.1863666454164399	7.2706181669297001	5.0788831716871696	8.4215352981623894	9.6268931207889104	7.48767308402598	8.1108234516463096	7.4134269029467204	8.5304965100014094	5.3219913436361796	7.6037621735377598	6.8582299167710197	7.6375130565587703	6.1882493179592997	8.2315934271115907	6.8815717429226604	8.2919661511015299	7.4267372541305896	5.7688365634513001	8.3023136209829698	7.6323874129632996	7.4952852130901402	6.2262820170332098	5.4659929131610401	5.0488518665465296	5.1674791182311299	6.4242673228818798	7.5957359480163698	7.1695633079933403	8.1496322941644301	10.032193838630899	8.0009807679370493	7.0584110465698799	4.5017577992289199	7.6422096880571599	8.3876220149469098	5.1070070962963596	8.7384848534926292	7.1458024373734403	8.3110615512256896	9.0354327303702995
MB_SubtypeStudy_55159	6.91403892189608	5.8887810484208503	7.75465201606184	7.6416959914075102	5.0859887968652497	8.7893485874869306	9.4381588222736799	7.59956460977362	8.0206269333184999	6.9325840312203999	5.3164594724976002	8.3427593912421507	9.5739605797722298	7.8106189511068997	7.4475812852790799	7.819019902989	8.2614842295404607	4.7285037975824604	7.3491131351179604	7.1571858937271404	7.63944898789891	6.3745976070000401	8.5340877886289004	6.6134057968819402	8.3621290316504897	7.9916784401962797	5.9718189825483599	7.9874865087171703	6.9439804481980199	7.35000383646413	6.17589689319224	5.3707873331731397	5.1611427861130004	5.6885969942959704	6.6164495739665599	7.8276042501219703	6.78247627635887	8.2314518210994407	10.137038368094499	8.0681231071057393	6.5048963342233099	4.5782585873786097	7.8909519211303403	7.7058071735358498	6.1523513323042698	8.7089596373914606	7.60663757539161	7.5150501852180298	8.9340378830797498
MB_SubtypeStudy_55160	7.1571317068870197	5.71819285676305	7.6803556109482898	8.1168921607347304	5.1639810688931496	8.6628445426364795	9.6776040019043705	6.9997261644782798	8.12629498603145	7.4369702958694104	5.6599713825526896	8.6029804254787692	9.7488835965503	7.8610366368912796	8.41956039447515	7.9515013498926903	8.7509327096159293	4.9164813463295802	7.6066740954375804	7.5027899083786602	7.8902738374252097	6.5955496101976703	8.4336227189452302	6.6634945122371798	8.5184025290926098	7.66716807037837	6.1544052484397502	8.6502096316541603	7.0496558328254997	7.6021841236914902	7.3020070413172098	4.8159118483278496	5.0384425499447101	6.5199039045146296	6.7213476688604397	7.7489403645931096	7.2511444640117997	8.4342494479968106	9.9437120913325607	8.2637940773043201	6.0461738986471198	4.7796575099835401	7.9773235959686497	8.2422671272197103	5.0069321350614704	8.6354131862036603	7.4887033760399797	8.5380507102484593	9.0990956551080195
MB_SubtypeStudy_55161	7.27501325341595	5.5863585548912402	8.0001927260326102	7.6217342142635696	5.7929988504014496	8.5169129063916298	9.4948980969427907	8.0656183706429498	8.3897577210865109	7.1445809300021699	5.31183788197513	8.2532342243413108	9.7065265509845595	7.9627215688141497	7.3676865619725103	8.2853566320880905	8.5900472039113502	4.8607905260515301	7.9660873092652604	7.3658279900841901	8.0035262754667507	6.6217195487090796	8.5412791736346705	7.3375597179086904	8.7687873125516607	7.7287039016315999	5.5617804932907502	8.0261018037674994	6.7461444099392303	7.6255713517861103	6.9977679572431697	5.93195110134626	5.6714226211663199	5.8608252915978198	6.5984610959543302	7.6181326663878401	7.3206557539504402	8.4405644836263196	10.0436874708448	8.3626884207378307	6.1627251529237101	4.3580416388434502	8.0157388440433603	8.2382024584158895	5.4415583215574799	8.5803032591192796	7.4088504286741799	7.9559423793093798	9.0574129095844
MB_SubtypeStudy_55162	7.2632123343450603	5.5958813699350802	7.5416680825306699	7.8311725952644498	5.5580663548373801	8.5935780747247001	9.4240571591375399	6.86837446076661	8.1970512084273999	7.2018856653106997	5.4192471186409898	8.4418898454858393	9.8115493229330397	7.9483595971507004	7.7556525899531401	7.3891937631731999	8.8930933986178609	4.7035408983267804	7.5763367781806501	7.2285877758498698	7.8218478692328901	6.0410373339604204	8.1073860535010098	6.5021417051972303	8.8003236479131495	7.70908212833635	6.1457603614671799	8.4353263008636592	7.1178469981857404	7.3197240150509897	6.3544325147333396	5.3677459039917297	5.0307421791904199	6.1392357713051	6.8009523352998702	7.5446903167101897	7.2572090572733998	8.6304183272627295	10.067616965862999	8.1882223694421299	7.3027626920874598	4.1072219955667899	7.5584729294937896	8.2441374589591607	4.3211073301361198	8.9717661971252998	6.9625572594734404	8.4336913829543203	9.2138991970927293
MB_SubtypeStudy_55163	7.1499511745365201	4.9974856621782404	7.87504686084998	7.8771437149854799	5.3035227325462602	8.5815171587669692	9.2216509796985395	7.9245609043265199	8.6768599846816397	7.9646871271727697	6.13683046301822	8.3720817806034802	9.6012178713352299	8.1110750469764294	7.9876120013324101	6.4922219972230701	9.1557537107597504	6.3964723742424203	7.7709682656946404	8.2394173066777903	7.9006312641588403	5.96871031920631	7.8003553794978604	7.1705261643544702	9.9984144305664699	8.3073958259201195	5.8427942748006396	8.9925317962448403	8.6145231845101602	7.8081020119885203	7.0486480707278396	5.0118309114310504	5.2084873983589803	5.5559508652819201	6.7371261209740601	7.6918441907491699	7.0833735537779496	9.0667914962792899	9.6728299714618693	8.4632240648522092	5.5723785543279396	4.4981435250685902	8.0293297472201299	7.86644625607987	5.9039199513337302	8.1173895694037608	7.6089867631506198	9.1155487292244093	9.0631125672161801
MB_SubtypeStudy_55164	7.08915126647	5.6059905582139598	7.683099198731	6.7899829636467297	5.6036004152283896	8.1894350931920901	8.7998020628335691	7.4453585431654803	8.0502745135918694	6.4348151818797499	5.4760646360870897	8.2452245677042999	9.4749146811362106	7.6462118063407702	7.5099359953053799	7.4998520114999998	8.8057356442194994	5.1138242237850298	7.6147828244706304	6.4717674538079404	7.4671960724226301	5.9368227319833196	7.4006601063741204	7.0185942784769004	8.1708269760949808	7.49448267734323	5.6081352341183699	8.1743240975730291	7.1509033049994102	7.5941075317547098	7.6485814329001602	4.8579728009966203	5.9168758153307204	5.23288828012371	6.2073119854823497	7.1140296841930404	6.9435366986439702	8.6175611204248792	9.6707379647861202	8.3172256556821598	6.3104446099731497	5.36098265789576	7.3285483108154699	7.7949211468166197	5.4612071775983404	8.3361094423894695	7.5459773595460398	7.9757300083359901	8.3610113450667001
MB_SubtypeStudy_55165	7.5933729832711299	4.9803112813772303	7.4517481319174399	8.1354813319951607	5.7478458529369201	8.7220290144940193	9.3100034444395092	7.5390307214007999	8.4332096497861606	7.3752989241542801	5.21442814033544	8.7496389048839802	9.4140565299461798	7.9558232057622096	8.1043351927332292	7.0924433194260601	9.4703691031523398	5.0332739039507004	7.8741698659725996	7.9039707927949996	7.8661178835245202	6.5648186499779699	9.1786768234004601	6.00051763867702	9.3430552493129593	7.8167158442348201	5.6471406247779496	8.7723968221993207	6.6966996602818298	7.7384237339250701	7.5843405541487998	4.6292254542366802	5.3219849161666302	5.7952696805081798	6.6649806009027301	7.7956035796997796	7.6360246148345396	9.6025870180842006	9.7206013132570206	8.0471752556550893	5.45477938801106	5.0410705560737501	7.9715820504471404	7.8440361972165302	5.3777266476978696	8.3650341619424893	7.0937445835135504	8.7268872507761905	8.9458125784771596
MB_SubtypeStudy_55166	7.0811264463511803	4.8381715968989596	7.4123563933650702	7.6537573461006501	5.4308106599819199	8.6442209535753403	9.6072902011409393	7.39401796703432	8.0161526208573903	6.9042046062031099	5.22614000217939	8.3520676327971994	9.6989344289165107	7.5418495753488504	7.30838639564774	7.7491209007764201	8.4638083618123208	4.7741010414950003	7.5533061075745298	6.98482373318223	7.7757871998184802	6.0369555435190998	8.2615168406760908	6.9018192748076297	8.6204550592456393	7.6728904088755501	5.4866941427014799	8.0372665043372091	7.0705126063451296	7.1216141289352901	6.6502992319267697	6.5993944751156599	5.4791412900215404	5.2533171244497598	6.9565815036281604	7.3745586820664597	6.8879459566275703	8.4122683325852901	10.3196362419491	8.0292443661559396	6.6310462624822497	4.2645169497772599	7.6116992732686999	7.5574528184231404	4.6131006472513203	8.7533339800598196	7.3903304975026396	7.9976687590567703	8.4504866787032
MB_SubtypeStudy_55167	7.2311618941907998	5.2582357989569601	7.06387474763436	8.1832999801967699	5.9112555733512897	8.5499560534971195	9.4354265989210795	7.1984701370451001	7.8742102573993797	7.58268735339845	5.7707259895900602	8.4907839968694407	9.8268047485415995	8.0018740702304392	7.7834009704401703	7.1681173225618	8.6729779742233593	5.31352029337652	7.4699784646677001	7.7466152413962597	7.7391247352889803	5.9367027708912596	8.1145277903401105	6.4021949971195502	8.9627381017745105	7.6585649609111304	5.1559599623248999	8.5901274988088492	7.4334042987612197	6.9243904920935604	7.3584485010208098	4.7228027868579101	5.1698785542471404	5.2961309267024301	6.5180932997971697	7.33873339559669	7.1799066798807498	7.65716135955984	10.191838940856201	7.5905862073829704	6.3506738734365502	4.3700811223378802	8.0140751932868497	7.3636842269784797	5.5967545879738196	8.6876572173961897	6.7752129906228298	7.9066619689985798	9.1566634779562097
MB_SubtypeStudy_55168	6.79398693304422	5.1414631405413997	7.6838519192232404	7.6154319263310803	5.7114951468334798	8.5332297097835905	9.4062608131262806	6.8790918045740801	8.5789807177868909	7.4105629202563303	5.3484635122713904	8.4534605003491805	9.58849478585641	7.7544629057135097	7.4487984519151098	6.2232637845870302	8.9178405266765299	5.0348582925457501	7.8883343161089803	7.1627764513976402	8.1840852847296599	5.7568249698512899	7.8166326426904504	6.6991100407851096	8.5658318668916404	8.0171442957654904	5.1705101304363597	8.5095829159182497	7.3045645528958003	7.0590896737865902	6.0952024458946603	5.9951219622113996	4.9634004662918798	5.1157974367655097	6.7620561603896903	7.0700795333105297	7.1385983796205101	8.2108197996085206	9.7190507153214405	8.2000860839696799	6.3359214703435196	4.83742442860546	7.5288457108742302	7.7157231900571501	5.3136916869267496	8.9138137791280592	6.6745655946948297	7.66234222245187	8.4176304256911898
MB_SubtypeStudy_55169	6.99246433836863	4.6388958835842304	7.6468268933868799	7.5014609219044299	7.1274761040662096	8.3420171656718693	9.0472447656870703	7.9485352462103904	8.3533162251525805	6.9890488223743503	5.5881850359964602	8.6283785748416602	9.4560819220156898	7.8578483129397201	8.1610319650266394	7.48355333854348	9.5069866523803004	8.1272769660964492	7.5877803146202796	7.08387843428428	8.0752038474518795	6.5861855895840202	8.6877231111699604	6.3456618150159896	8.1286058798164191	8.0779123627190295	5.0909604763301699	9.3708339458175391	7.1914726705964398	8.1035491209810093	7.3400231238311298	4.7419780267723999	5.2549381346879303	5.4853293120465398	6.38087259948463	7.9918068904585198	7.1777744111214501	9.4742686601186108	9.4250421684487797	7.7864753187451798	5.8487514467619199	4.8299816853060102	7.90945567096127	7.9722387544520599	5.64331770636384	8.8601197091726398	7.5572932188018296	8.7057886408421492	8.7876433858698899
MB_SubtypeStudy_55170	6.7417581347426703	4.5850518895696704	7.6715054553493403	7.8634550384611197	6.2659410566010996	8.9130233695908192	9.2753243984568599	7.6082517494111999	8.7844486686027494	6.87701458932791	5.5958109606385698	8.5910077911433405	9.2702137763181902	7.7874896339213704	7.9680161417214599	7.3968886418354503	8.8666147974834306	5.1334059685079403	7.7852798997649799	7.2620609163011096	8.0500691928061308	6.2841600438132597	8.9360193479279406	7.0104294170172103	9.5585339630966804	7.3648665026895603	5.7081530986454903	8.7989680776132104	7.3615285865739901	7.9771012025263097	8.4149248715739908	4.7725126058514098	5.05601927367786	5.3836079758451403	6.5710671068994104	8.1592346018294393	7.7468288821018101	10.0525867137404	9.9726115442428096	8.3486276730040299	5.83181040006939	5.8471997558073996	7.9641300869448797	8.1564927981735398	5.5037776351789303	8.0417527893107597	7.1733069150493503	8.5529906965966909	8.9698498207946304
MB_SubtypeStudy_55171	6.9091452172119396	4.91842396748702	7.1794956019650096	6.8661069485139503	6.3324795442321404	9.0365334374393491	8.8646168707941797	6.4355888531755001	8.1329018547125091	6.6275427250390404	6.2399190043018598	8.2948444344701908	9.7799430316532003	7.7216076080215199	7.7256583433987798	7.9171940600085096	8.6712481150333591	4.9889582385980198	7.9945482339665901	5.89358180622005	8.1025287088291904	6.4152115316260296	8.5622942310125296	6.9150359073411503	9.1602006134686498	7.9429011209906699	5.7407525515202096	8.3094076872550602	8.0461248188211805	8.05554090740576	6.2414290727030703	4.7896856823430403	5.12884001226102	5.7702998259495404	6.8682337735117098	7.8291031609073203	7.2822564019533003	9.5659436120457606	9.2602242639289596	7.7647605640995598	5.6176200257145403	5.7327783918224604	8.7663180666355807	7.57522044798114	4.9179586092673402	8.8197282164929405	7.8019075619215696	8.8100169650955102	8.8509419587139799
MB_SubtypeStudy_55172	6.8098385213524697	4.8329675718659697	7.5093910957085699	7.3141360787927097	7.0319899537010402	9.0570345104833692	8.7642353950295	7.4234387385091898	8.1808600317794404	6.7042615384143902	5.6131529630249899	8.3965059201506893	8.6642640340857398	7.9469788072931902	7.6938411032307901	7.8826639787411503	9.1711229915466994	4.7452636740467904	7.9589770300220897	7.0272178693772798	7.8706931454711899	6.6437793247949903	8.3725775914313605	6.7350734654300304	9.1866041143756707	8.7006121075002607	5.4417061065433696	8.2065602090799992	7.34155375530176	7.4934199287752197	7.0124302109269498	4.5543904139865301	5.0769660104099197	4.7399777017335998	6.4360828010279096	7.6406557944404998	7.2488628799108401	8.8666674417799598	9.3169708458401193	7.72770001892808	6.1895493271962598	6.6826683137392404	7.9124677263794796	7.8454940416368801	5.9197984576946796	8.4467991726866707	7.2674694757245701	8.4852251448937306	8.6723274113055293
MB_SubtypeStudy_55173	7.11465993887251	4.5941859240626597	7.34620498044361	7.3269591596802996	6.2738980230939996	8.5888488846018998	8.8153210615341102	6.7021994037150803	8.0035695138032299	7.10391274625918	6.1291771175270897	8.2932422538683994	9.5786524038258598	8.0726794454207305	7.5756478438128498	8.6181748441716408	9.1101677532469392	5.2090136417220601	7.74714279661137	7.2885174654892504	7.5121506446070798	6.4982731617203298	8.3553565358764903	6.4279701525848099	8.5075755573796403	8.5754071800972493	5.5763564181978502	8.2357680737357501	7.8787002855952704	7.9019772286915897	7.1460984633267	5.2934219139493397	4.7562096197189501	5.0351568518008598	6.0682667708972602	7.6253243672710198	7.3722787407606001	9.2545476231363999	9.4758894251394707	7.9374452717889197	5.7902378619338597	4.4023349596539596	8.7312644317508603	7.3951925537367202	6.0959233615058004	7.8986386124514603	7.5946011197540697	8.3831896951546305	8.5865290999840695
MB_SubtypeStudy_55174	7.3001827481785497	5.3880819902227097	7.6864017504414699	7.8517264039554098	5.3500848184248202	8.4702087368088694	9.6510657782554308	6.6900120491418296	8.1087925114856105	8.4501024609914595	6.0679803378102699	9.1955872311334197	8.9933773539705193	7.5182204592867201	8.7742510971160392	6.2998706201438104	9.0458115935802006	5.2678474763026202	8.0289758068335892	8.1320097615102895	8.0419870100164506	6.6090982125934703	8.1540860195935192	6.9655211373051698	9.3545454358856297	8.4854617256167906	6.2958464333375099	9.6276928403856505	8.8384468983876996	7.5855644792975703	7.9180782060378201	4.6736333958224803	5.0320462856486596	5.1531926040978497	6.8654935297512498	8.2981525828740903	7.4862262708731402	9.55820046049136	9.0490645427735306	7.5748009209972498	6.0717308047656502	4.7348816444903301	8.4477667523597706	8.4901021378834507	5.2328876977405798	8.6950485282502807	7.1826224477630696	9.5820858907373605	9.2375448583009891
MB_SubtypeStudy_55175	7.3215031347864796	6.2324998622631096	7.7813518018389898	7.3929228819932602	6.1233749903976404	8.6895100821222009	9.6195712498185699	7.5003903956913698	8.3449917321040594	7.3473158850601097	5.5736884519180503	8.0626655055842793	9.2838886294483896	8.0406264271909098	7.7873625783266798	7.7055377708229003	9.1084998529324306	5.5440083318610496	8.3005083378383109	7.1778770958596398	8.1632842047385594	7.0345661933092298	8.7730290041998096	7.0176414942797596	9.5491915527306794	8.2765941894238004	5.3150199341331401	8.6863348325859704	6.0768489837201001	7.5341115672590897	6.86323661340142	5.9208965309751997	5.3347895374253902	5.8249900814100597	6.5612355916449303	7.6939830863484504	7.2200165342406804	9.2016227919941098	9.5948467613141606	7.6406863325389498	6.0070469091098202	4.9007582020674301	8.2957478333662493	7.8564640635371799	5.4095940511480203	7.9905989443102001	7.6770086417105903	8.3077493085412293	8.8311073973923708
MB_SubtypeStudy_55176	6.6796753515035601	5.9933558300619696	7.5225534909754197	7.7391248246711601	6.0868211657056603	8.1898814396631199	9.0893645122504694	7.5718908170881196	8.0135367457947098	7.3492564008150802	5.4277986978760797	8.0502264941959094	9.6047254424620991	7.6450885097139301	7.7578154373133401	7.5926970177863797	8.9756905015509005	5.7819828481701503	7.4600261722525802	7.40446905379447	7.6383438455833197	6.1966975481683901	8.2788330297586299	6.6321460107901897	8.7523972388872497	8.4342955095296404	5.3754878413061604	8.5245458149050002	6.3518217026454202	7.03097397043918	7.4571236251141597	4.6634218223826798	5.2312826798303096	5.2043329277648596	6.11724339066543	7.5118925450147902	7.2551153902093697	8.5788168628272992	9.6338983817270698	7.5467621280400996	5.7759173750592003	3.6678097112663202	8.4679474918781992	7.3856611367747202	4.9600103077722997	8.4702505646172792	6.8428658243871698	8.2165323851381302	8.8903210587241492
MB_SubtypeStudy_55178	7.1877034736193304	4.5896781191361997	7.0049144984204199	7.1397288803066203	6.7548856034153104	8.5825964749224202	8.8940451272165397	7.3800290166489599	8.2950116911391802	6.5672376773368502	5.2991480939152504	8.7297766714071194	9.7213321437131999	7.47185657820937	7.8384058359253901	7.0726459742692001	9.3114306677946992	4.8947403889440801	7.7627088020278299	7.10191164332951	7.3784635171645698	5.7947473189982297	8.6740282758842504	6.3672935211082304	9.2490602861407396	7.7960412909664303	5.3119918774486701	8.9067168258246703	6.4703270720861896	7.07090947329558	6.9853835760547902	4.8387285687242096	5.3049634383857303	4.7165627962389696	6.3441572008344096	7.66439524624366	7.1392492617511598	9.5686223364595104	9.3299292377184599	7.2965439292844296	5.5076597429992402	6.8194901232548402	7.7577926872466403	7.5628502848861903	6.8647478414215302	8.2645124901331695	6.7412684290531697	8.4845315332728095	8.4253885709571907
MB_SubtypeStudy_55179	6.9895991098568198	4.9768751592690901	6.96609850673648	7.8786214411473603	5.9366602194744402	9.4037019818285703	9.4719511552071491	6.8338566591897996	8.0710525795896508	7.2562119699913197	5.7226366919018101	8.8138034461100201	9.6980969203331302	8.5552682933793402	7.8052788690215902	7.7247625698846401	9.0892403539310198	5.1511160725657401	7.7525515409067003	7.2320356628482303	8.4603615834018093	6.8611669355117098	8.3831103573068102	6.4751859475309201	9.25703588870965	8.07698696002684	5.1436013732374901	8.7894726856193195	7.5547828490014801	7.9215063309496898	6.3035450363654304	5.2395193002204499	4.4688800948906504	5.25436094700349	6.7685098757938098	7.7715402941142298	7.5616584426075004	9.6300831249310992	9.6963299428833292	8.0769548330257308	5.5277780923982904	4.5445239114701499	8.2664952886906793	8.15487574787252	5.5629782482927004	7.7140325190899102	7.7888140349942399	8.8729037395654302	8.9119341132587309
MB_SubtypeStudy_55180	6.7262307121083103	4.5057437051927502	7.49796119974605	7.8384376874341699	5.3226309073442497	8.8577259562454405	9.4159342144408509	6.8756460943350604	8.1321374257215293	7.6812465350646102	5.5017558113225098	8.6318664333663104	9.6361465771400994	7.89410506636598	8.1347055429894706	7.3485367126116596	9.0595183201054006	5.2890799526619201	7.8487955041794502	7.5422853279648798	8.0403071637617707	6.0984977895972401	8.4278587376357592	6.3261696719314404	9.1346879554730496	7.8294445122320804	5.4399257013930997	8.8112900167641897	7.7157955270080398	7.9083160365390999	7.3377229041480101	4.7075657205440899	4.9452484434607697	5.6834458534440904	6.4924300758644096	7.7413043371574304	7.6878402060007103	9.1903089524790804	9.4852700709376396	7.97546377022302	5.5880001379083701	4.4985231960745997	8.3670021619063402	7.8602125471461504	4.93591502488853	8.4073598887300207	7.4124474714897701	8.8606269306020593	8.9192700592438392
MB_SubtypeStudy_55181	7.2010252984412304	5.1446051723362798	7.0898890704074802	8.2908499076037696	5.7623504114864703	8.5007837246303701	9.3498823284378396	6.9921960472051197	7.9615819888369597	7.1671889152608603	7.2193336707046303	8.7399267302911205	9.85300246370854	9.1263320594840902	7.83214449892552	8.6335363169273407	9.3814949641662704	5.0248298040523096	7.7253908539665703	8.2711827391746304	8.1536477920668595	6.8681647202339304	8.4883979463065202	6.5088377742836601	9.3890963324438896	7.7465191478495203	6.02413320448803	8.2717702182924402	8.2683973775220494	8.5201937114747093	6.6919594128608004	4.7523179408909604	4.5622227744683199	6.35247348026782	6.5589189655891396	8.1292904151713294	8.2481013068829601	10.142467507716701	9.2035048631271099	7.9540491173098697	5.5554924238568004	5.0804453083531502	9.3994328334868804	8.4390556643336101	5.5853586095520198	7.8847264683651996	7.5153761199179803	9.3951503692927698	9.1350095304192092
MB_SubtypeStudy_55182	7.0925107912065402	5.1450524040891796	7.6834979122814397	8.3330424156533809	6.4631209947475101	9.11557394953984	9.5513272477695406	6.9115882899614496	8.1247313952864193	7.80326540698917	5.4684499343585298	8.7608574712484195	9.7223559325562601	8.4136270628559693	8.2368382629589494	7.6633844233326798	9.1969294049604091	4.9608374064123497	7.9653029958085497	8.1535906637475595	7.7650075505641398	7.1655904649703901	8.4781680685858998	6.5493643637911898	9.4713549010365607	8.5666902002397602	5.6564756838094299	9.0218768340331295	7.5331599104081004	7.8688752539692199	6.92186172723844	5.03524056464728	5.3183132777796303	5.1368101454877904	6.5407866295417003	7.7773163154866998	7.8090227238630696	9.7263328835370402	9.6046339138750092	7.6521915973689199	5.73224991126561	4.2658697441957303	7.7757475522383697	8.2686361307215908	5.4098510645376097	8.0820774235198698	7.5497493845899504	8.4170964034983893	9.0680121506370597
MB_SubtypeStudy_55183	6.8347280060172197	4.5638143339850998	7.9031359407704604	7.9089991102656896	5.8170474798929197	8.5437886822408906	9.3725311029118394	7.0702492928737	8.4625922168345795	7.4514688133003002	5.4746483567585296	8.27716062541875	9.4024784037018492	7.9657406559448001	8.1083432630200694	7.9649379706598298	8.7977918854811108	6.1564239711597697	8.1241882109854497	7.4572045127122397	7.6672930508036599	7.0107191446537396	8.5582321954836402	7.3161399233308799	9.3061449068982007	7.81226402668121	5.60740239938991	8.4048321326911495	7.9092578541671203	8.0839461880296	7.2911932260457002	5.7173290153165199	5.4395664591680202	5.6381689991725699	6.5971125552171701	8.1959180183988192	7.3630960076585099	8.7624997530009594	10.405357425095801	8.2541436113902797	6.0113138442859704	4.1305810659181299	8.6702195132605606	8.17307032534071	5.0886151127076804	8.6157458780936	7.9341296205461402	9.3295952437550707	9.0231773674247098
MB_SubtypeStudy_55184	7.2276764513711704	4.6176174623417596	7.5379774500667596	7.7341659854875298	5.4133101850784202	8.3739390409506402	9.6371470088276006	6.1598499464597598	8.2674757674625692	7.5221405310684304	5.5925576506816403	8.4052323728452798	9.7953927634766007	8.2460605336048491	7.5710030419420598	7.9856087711329202	8.9530080170218493	5.0279299865313503	7.3723455758251397	7.7933302122403898	8.0736282826218808	6.1223068335141297	8.4358302178406603	6.0658884111187596	8.5550795839399605	7.6469025202651597	5.7025683106780001	8.2933599577435206	6.9151092906125102	7.53253704742251	7.5748317982722497	4.9357480722778702	5.1293291335877296	5.41724971704922	6.4434243075615498	7.6759279308988804	7.4379152312924601	8.0513944690552801	10.0256273149833	8.0180189483411706	6.2916938237309701	4.5934991998700498	7.7218608602331003	8.0129487242956507	5.7031369984498896	8.4082761983967398	7.1296420136197103	8.1919568949410095	9.0901329574653893
MB_SubtypeStudy_55185	7.0947167277448999	4.5632728072450899	7.4160254606288998	7.8099604591424399	5.8713191189873903	7.7158832541173501	9.42719912492419	7.02133290422708	8.2538661560757394	7.7296080961209501	5.8014576638609796	9.1974489093471306	9.6646965396739208	8.3958885397934395	8.1768777810603908	6.7494096235275602	8.8895804915003396	5.2680763269367699	7.6877341837162003	7.4726055718249098	7.2586935517226099	5.78141118908517	7.3927540655678001	6.8561168414622999	8.8054747612529098	7.8496657058320203	4.8542289447090701	8.2124021635194104	7.8833742658829102	7.0904733218815199	7.6670044995896403	4.7812846622184999	4.9047092887146304	5.0999548526554204	7.0250788518594103	7.6452096347745897	6.9430329951584904	8.7039010234802703	10.6706326968756	8.0708846702931094	6.2355168220960797	4.4198103278120504	7.5759327023599496	8.1804870676512191	5.7580654266529097	8.7862329961285504	7.1838347585480102	8.5016393075491195	9.1373498528893098
MB_SubtypeStudy_55186	7.1205386362182201	4.9936795665604103	7.2070761650732997	8.0873869323832199	5.45342654728839	8.5535230378073202	9.2569944181979498	6.9550262040566402	7.7531657574055597	7.0665485781599404	5.30690521693246	8.0754572532974898	9.4546318093416204	7.1766400577543603	7.5599088988889198	6.9163365186950001	8.3587128686075705	5.45968976634604	7.0561747304296896	6.51897153800964	7.5560498964692	5.5634677052196997	7.80756637961876	6.2100479282620498	8.7739290488012909	7.6770157026584602	5.8759102922616604	8.5449673494159395	7.2307471181857803	6.7809127029429002	6.2677152982213	6.1184437244952603	4.8862074786348799	5.97338533274851	6.26829380205674	7.4493450688691603	6.7245896487658596	8.4046814889524697	10.307130624954199	7.5952113466951401	7.3730780287826203	4.4845547866792499	7.2428826968685804	7.4883644933741502	5.4595942440724201	8.7342594659638308	7.0418130509846302	7.9382153177579999	8.9260732899141608
MB_SubtypeStudy_55187	7.2913589940136996	5.7473655410970199	7.20917596573672	7.9776456922983598	5.5323145953980397	8.3733978227707198	9.7931999917323793	6.3945369067520099	8.5939501891669501	7.6975115627283097	6.35834598583466	9.0423634377934796	9.1963562001425103	7.5076523646173596	8.2552868035709999	7.6524186015425704	8.9215292236218193	5.48541104313591	7.7760561277226001	7.7719989806327696	7.9550782439377796	6.9668767809389101	8.8271503475043396	7.2340332571088801	9.7272133287674993	7.7923647096240902	6.3079404771120702	9.2348842973600203	8.2712933671942306	7.6708021038241396	7.30939318676716	4.8122009820311797	5.2256130768102196	6.1347474889720601	6.3577951260998704	7.8744271375549104	7.3112943168559799	9.6691963828357093	9.97038903368116	7.9679367359193396	5.3828034325187604	4.2744099354116596	9.57388160584871	8.3324834428280106	5.07680707500253	8.7380568179867506	7.4075215735631099	9.6333669493131708	9.57291521100972
MB_SubtypeStudy_55188	7.1842343815309899	5.1276926905486002	7.0570788145899801	8.2446501859016994	6.1250518585906004	8.9417467837830706	9.5202078835662896	6.8940743240144098	7.9835621280908899	7.0704494030114802	5.9929301443928704	8.4354179815353998	8.6485904667128395	8.3114823564057794	7.9615536169872403	7.2685939502548296	9.2472710097375295	5.19910032520293	8.06288705834449	6.8848753515235099	8.3320178898951998	6.5665880001393004	8.3848183882535103	6.6291733699921398	9.6214917357608805	8.2539314288940897	5.25241154241409	9.0998025115737207	7.3649065386797101	7.8806010303436898	7.0440865968414696	5.1343550660358099	3.9833777219666802	5.2234803631402196	6.4737875892908701	7.8221444550279404	7.7217107300186303	9.4368038211769392	10.197430466711401	7.3637021667089897	5.8052139221599104	4.4136822458503202	8.9533071757126894	7.3474573022929404	6.7880984533193498	7.3180996934467704	6.7937495875497804	8.7802939288947393	9.0697253670567406
MB_SubtypeStudy_55189	6.7479705314647198	4.6783726794106597	7.3240583357223104	8.0698114628230702	6.2995323018666696	8.81747479640587	9.4070191139376504	7.4870114428537802	8.1745472333705997	7.2039770807716001	5.0980862937098204	8.3940539848099291	10.008862531405599	7.9352807000196099	8.0398270533837195	7.4819238166634303	8.8824836540923897	4.98646438276017	7.9181382760628196	7.5474718894661699	7.93294924938301	5.8591216325653699	8.4222123688537707	6.0834336197958798	9.1944266021765397	7.4853467148844697	5.4078730605775904	9.0279403766793092	7.0630266044274199	7.8398678426744803	7.3246474308585396	4.6055146121803601	5.3151197241547798	5.5743099148508604	6.8531785544708796	8.0746257252386506	8.1566711766903097	10.0359800158095	9.7431136178370004	8.0593145238446908	6.1523978337937404	5.9822867766057399	7.8751380999667999	8.1550989289841205	5.18577168596254	8.1715250689143009	7.1800519080789797	8.5705293592099405	8.8827478102178006
MB_SubtypeStudy_55190	7.52032327606124	5.4477453108837501	8.0012502536738292	7.8751666047375304	5.3584582693443803	8.4293196368773806	9.5564877817006693	6.8419803075580798	8.3397423521884502	7.20729235301736	5.48132598292651	8.5444054545256591	9.9152484489188506	7.6983038123101997	7.7998885127006901	7.73894659054183	8.6289670961425404	4.7209916727789496	7.8762820198651298	7.3083717421547902	7.6668657439786401	6.3871893310990098	8.4931292724400809	6.6879438301254401	8.8047661774895598	7.56251949467116	5.1492937841427198	8.0513853793239694	7.77487661133042	7.3207417755923601	6.3295679126450803	5.4654712979701197	5.1565634578100603	5.4549437097869404	6.5300383053255899	7.4715096574226596	7.4191619654677599	8.1744513962204994	9.8665778955058698	7.0417189111591298	6.4881434415436203	4.6780621307161399	7.6609962327423604	7.8033131753520202	5.0078613120307303	8.1268871023115299	7.0350679863262604	8.3688914401207199	9.0250162801363203
MB_SubtypeStudy_55191	7.5117724052274104	6.7134049451346396	7.3767943524233797	6.7596112802002901	5.7984616666356104	8.3554468217180808	9.8404957339683197	7.2797546403278197	8.14508226138026	6.8727853429700199	5.6123606920937901	8.4589749221758908	9.8186931858050794	6.9954089819868797	7.4756876322622903	8.2804455923970508	8.6837214069548097	5.2350453724544597	7.5320946645924298	6.3561175692982301	7.4137099590464297	6.1871933621552397	8.5780276514428202	7.0793072711380303	8.1331519906817107	7.8794953960880196	5.8787085294894901	8.5760684348340206	7.3082471747602398	7.5507382225608799	6.5667715441213401	5.4790392785527198	5.3100575183102299	5.7082585383236104	6.4509087683955002	7.4774499640816998	7.1966522967487601	8.8844792356494402	9.7693600663555102	7.9855844250770298	7.4346925588049704	4.7375309757282604	7.8913498930055299	8.1587929063001408	5.3789565614122301	8.6431841682575996	7.2434910652438198	8.3592173172899003	8.8949705024731394
MB_SubtypeStudy_55192	7.2739056364104497	5.1818806095438497	7.9871743365304697	7.9034479912784397	6.0421253094487302	9.0500946509151596	9.7537829432233796	7.2517987561661199	7.8513857410638197	6.9918195875366296	6.4745124775751997	8.3001935488154501	9.8165690541607908	8.6106616673896301	7.8900107606476997	7.55833857335183	8.7872270710564599	5.0625767512045199	7.5727588027546799	8.4721823561420209	8.7680058775159395	6.7071420351708904	9.1213120712777105	6.3524349829962397	9.7389674902086796	7.8861824558076501	5.9742447609137299	9.0167726269433093	7.6397398279894704	8.10871025778874	7.5640960308694298	4.5060719170755101	4.76205585525432	6.2675406950919301	6.2717169736389398	7.9755651749238403	7.6647492536078303	9.5619096809236197	8.3812604578740508	8.1074033146933306	5.9808063181780398	5.0613162481272997	8.8133086782238408	8.1266276418671808	5.3371060868514704	8.5483679457675397	8.1105016512811403	8.5663449138895302	8.8006733864292492
MB_SubtypeStudy_55201	6.6837342377384301	4.7538072428825098	7.4204718144649604	7.8493133314037999	5.5113077847231198	9.7008756343380806	9.1197989746399308	6.6149217630719699	8.2842487517260004	6.8277393580633001	6.0468967322521303	7.9291642273782603	9.5281608051417894	7.93279767582455	7.7938073861621397	7.9297969163143804	8.7328508078653702	5.4424661877373	7.8556711755803397	7.28252510442511	8.1465924699725107	6.5595297296471902	8.2611307708445096	6.5334416085386602	9.3330029282042606	8.0425906753680394	5.6969369136144801	8.6815963651439603	7.6106277476587696	7.9159491618698299	6.6491293983868403	4.8605649242659696	4.75182436650325	5.6524423574703597	6.2898717827519803	7.8676247887770803	7.20825759364382	9.8030150384359995	9.4005487061151598	8.0348269849886798	5.7317019030319898	5.2627794675469	8.3383779416662893	7.6475680177023904	5.6277088478926398	8.1747085060792504	7.4857945005555298	8.7233248155390992	8.8558241216545905
MB_SubtypeStudy_55202	6.6046363028322999	5.3133574253800697	7.82347453593575	6.5092395009375501	7.1026983577913603	8.8861057498159006	9.7393477586814807	7.7623258653155904	8.2549542640110705	6.7575684138994099	5.3631119719220202	8.4251257091961307	9.3663855916436098	7.5387486941888699	7.7071530026410899	7.5224472070093	9.0925094316651194	5.2546941665367903	7.5831516000926502	6.6777131837100896	7.99965218026529	6.4139673151091996	8.3294606731868708	6.6138323184113403	9.3839176540069094	7.6696921519677197	5.5140718441247198	8.7720046875063904	7.5222326979890397	7.7748971785243901	7.3163310087495201	4.9806993114671601	5.5249959136340303	4.5627483866288703	6.2951615279833097	7.5447501600115796	7.3371831549530402	10.0907229659989	8.9631516609345407	7.77686435949051	6.9333948205458702	5.47379539737467	8.0457340275027907	8.1802433449276304	6.8068283972418104	7.6287867251306798	7.7416307596308602	7.7803357030008797	8.5987537302752006
MB_SubtypeStudy_55203	7.2741917255905104	7.2505969111289303	6.9664815662201001	8.0310185586408895	5.1459721401411302	8.7092115329732493	9.9088688013523694	7.0590437923192004	8.3005947501301094	7.07834916781065	5.4206254533110201	8.0937577081152092	9.91694694196722	7.9372072316716	7.5849355753066696	8.0543511577519808	8.9673593755401395	5.3512212125662399	7.5504416987102001	7.1602057957113896	7.5236441114659396	6.1908162774419697	8.5544219445091603	6.4360753044240804	8.7978084550816096	7.8510516691872496	5.7259259782884104	8.4473091144733203	6.3129169818027604	7.6050684420002801	5.4752969477175899	5.3737552577705001	4.9697352620223398	5.7822836138942302	6.5799846037711696	7.3970918967755104	7.2371839879986801	8.81709735495415	9.7575804487170199	7.9705465090906298	6.51446940525621	4.5411696234557999	7.5884032866413502	7.7039065230503896	5.0413292784231203	8.9104262850994704	7.3480264614086099	8.2326168852600592	9.1006221811174601
MB_SubtypeStudy_55204	7.0896870220022201	5.3590806758734297	7.1922460221884004	7.6269425315089299	5.5899840431449102	8.3732552257859396	8.9878956091903905	7.0555282272950901	8.3923991276167396	7.0189408344234803	5.3997634297255299	8.6836591986788001	9.6816659987772908	7.8232173708449304	7.9390753188665002	7.4592040883729096	9.3270414877428198	4.9169209826159204	7.8374398625005997	7.3345379256252796	7.7668935224186004	6.2635142212731703	8.7073577281377297	6.2335879260778997	9.4204739422313395	8.0482124501361607	6.0659883178212697	8.7950861937304801	7.1718320107478197	7.7623853206284101	7.4851191637720804	4.8861334353884702	5.4994559964008003	5.1947627304823998	6.4877858041054699	7.7714129815474298	7.7595689176631302	9.8167268313232601	9.4372024670513195	7.7510920013227098	5.6631209330044499	4.8240899685044596	7.9322550944679904	7.6181751935345297	5.4911677272265003	8.4329550631322299	7.0283494288150399	8.4778703790879497	8.6108029048037693
MB_SubtypeStudy_55205	7.7258341898919003	4.5901278355167303	7.13997358290694	8.1359290367359307	6.4836008758952204	7.8785455080832199	10.6740594178635	6.8213674257388597	8.2951127459828804	7.3901460536466601	5.9180963281603898	9.3793169168858306	8.93549552513878	8.6812294254155908	8.3210043768228399	7.2899771674083302	8.8833903331760204	5.0153840881727199	7.7691298154087196	7.74970076666557	7.6233641401777499	6.94967668722329	8.8096448377519998	6.6822237956736297	9.7040663119150494	7.5781012207726901	6.36943910104472	8.8784941143394693	8.3105986962964007	9.1086257766068499	8.2002165366809106	5.5764286775595204	4.5319253737398402	6.2661948159107803	6.44442638002094	8.8662902176162905	7.0200903119015798	9.5440448505377091	9.0968497939862107	8.2689377586205399	5.8399850279001004	4.4832678502136503	8.8183042190321501	9.4020757649813795	6.2872049196814404	8.1585546652309002	6.94389705664811	8.5780639104171001	9.2272124427537303
MB_SubtypeStudy_55206	7.2202592075305398	6.3631104538824399	7.3324761481925096	9.2157559806461204	6.2279924356744303	8.46180448426583	9.3063649299442002	7.1037225262687702	8.7682195158812704	8.5531762085541594	5.5864162345380297	8.81396764616672	10.0077401947719	8.9744871947288107	9.1722325803737803	7.9035098149466698	8.9718454666443304	5.4378595990490197	7.6829527274576304	9.2052037728374998	8.2924942200079208	6.2430170928574897	8.4077841420270492	6.6182928773674101	9.2655048755065099	8.0982114602561701	5.7432144187975398	8.6787978658121894	7.4523899881671296	8.0062052954526095	7.7250911457544804	4.8625970487586097	4.6361706904885898	5.35851288558516	6.4968259560651598	8.0166776482853503	7.4704752019792604	9.0650899015104596	10.309473030631599	7.9171001999808199	6.0368097382572596	4.5096912033875602	8.5061995885167594	8.9358608658995795	5.5017901765301396	8.4064971458546101	6.5450418712596097	9.0227744409384307	8.9140812609301996
MB_SubtypeStudy_55207	7.0168941159775704	5.2253691360769903	7.4904587913448104	7.8811385989617504	5.4513450592431596	8.7151541413501796	9.4980819593735504	7.2511783223338204	8.2267500961298108	7.4596536152251698	5.5480628990019101	8.4322100305739909	9.9314233863574302	8.1213557750561094	7.6407646627331998	7.7282334203524998	8.6948159094724105	5.0213465194551503	7.6699812909701599	7.74410442447516	7.8792676687214502	5.86901432376344	8.4594041918704193	6.5244642963941697	8.43542176560549	8.0603773043451206	5.7157287179199496	8.2891247586934398	6.9171585509318598	7.2165895386009504	5.8471043201395299	5.9569656745837101	5.1607284165967604	5.6386122911399204	6.6078252003557498	7.5652201349953403	6.8870584951709404	8.6006649349656499	10.0401868589407	7.9538340561039202	6.5244095004371303	4.66081188202077	7.8208074685007798	7.6464171128835101	5.0127414884049299	8.9975187712662006	7.2281125814367204	8.0828783921020193	9.0328327309181908
MB_SubtypeStudy_55208	6.8765405304687999	5.0768618871967597	7.6386041417209602	7.8882238705012702	5.5476154713613397	8.7439668661579599	8.9203579903772905	6.5746366177563802	8.4300952154789996	7.7211443864905096	5.7194853873534797	8.4475717642814097	9.8155767993595795	8.4003921897832701	7.77225601213188	7.3771190295397702	8.8038210648710091	5.9120759223919697	7.8081088956629001	6.9132414665483903	7.8930284716226602	5.6058157486284204	8.3053347053406892	6.7271059367253301	8.6977752803986608	7.74201764384103	5.6892874159466604	8.4562092472073704	7.1622094175020097	7.5962091104132901	6.7353426072492901	4.9340767960943097	5.1457742571705802	5.55475733582138	6.4359151529874001	7.2662300252864096	7.4925969414767399	8.2265681349348991	9.6408484301089992	8.1966086024688494	5.6576039768565503	4.6148402466697496	7.1513141677242	7.4299812116613202	4.6959268116984303	8.2031244424326903	7.7664755530324801	8.5391217567721007	8.7439989322301503
MB_SubtypeStudy_55209	6.7787273655691997	5.8191274595348599	7.2938425033641501	7.0696387341068396	5.8293662932946599	8.9882975747952205	9.1821456039977996	7.0140852786123604	8.0601524369904407	7.0518025663842003	5.8240299344397304	8.1060167698540404	9.6041543557483404	7.4847078080078404	8.0703604061868308	7.7699096240174104	8.5243206708154204	6.35763960550526	7.3815988724665598	6.7583700928177599	7.8359259988542904	6.57602744014729	8.3466405959935894	6.8407519441390603	9.3796568071383604	8.3073142147154897	5.3854463724527601	8.5651154745286693	7.5431123930146997	7.7785056743994296	6.6422683077625697	4.9091343750738501	4.76392032159624	5.2176123747059098	6.3902251990944103	7.8641333814246304	7.1083138753970099	9.2350701928651695	9.2931027328218203	7.1725919093965702	5.96025915847527	5.1888157166273698	8.6393467934540293	8.0706017363330798	5.3707131891027	8.6135417721327396	7.3562591848754701	8.6486392587216407	8.4114001859382892
MB_SubtypeStudy_55210	7.0359823442378202	4.7311286216884598	7.47321722352976	7.5617586992721	6.3695337005277404	9.3320676943052607	9.5481903161300501	6.8439011429384502	8.2637456613381595	7.6303843613061497	5.1645783833224099	8.5250497861276493	9.7061701752971494	7.8550900088978199	7.7660224584570896	7.7021356007069697	9.1480741271279999	4.7847531135663202	7.6660818721488599	7.8429784341672804	8.6426866746180604	6.7252240882756897	8.5051008142129092	6.7454894724413501	9.2765907284579292	8.0709454426809799	4.8303953768339101	8.1102418608393894	6.5551700137555597	7.6949396696367804	7.41703150339759	5.24182721330659	4.3021738993158598	4.7806552050844502	6.7350466297821798	7.5640548141877302	7.5477997731179904	9.3492270106525499	9.8154443166918597	7.78816602339342	6.0580268235049797	5.0952249767396403	8.07116477216106	7.8061072170275603	4.6332933378680599	7.8566899745890701	7.3722348575833196	8.4653446396278902	9.0130778652808203
MB_SubtypeStudy_55211	7.2242353054952497	5.7327326208583704	8.0322015377336307	7.6962220075799701	5.1823741423146403	8.3468548983573108	9.1444802428703102	6.3342746586668097	8.0790955106972895	7.3986752142566301	5.8243020951150601	8.3939310603675796	9.9735248342009193	7.8849827476393797	7.4838663183357603	7.4622528817289799	8.9934210788086393	4.8849994489576796	7.1246232315329197	7.3719888421034003	7.1101946289817199	6.2603004034689604	8.2526180687094204	6.4069802009093904	8.2345139345036191	7.4547441224183899	6.0196747396967201	8.5438941989258499	7.2712163163866599	7.7792675453602902	7.5289970427966999	5.0819674780871704	5.6625786307425097	5.6577454683883399	6.5098267576499298	7.6070475506156097	7.3351461393512603	8.7789717615328104	10.332735692332999	7.6308037826208297	5.8190911036676498	4.5530137336024596	7.5687144609922097	8.1081394694054598	5.5479632228631699	8.5203450917163206	7.8195762796195396	8.6369349716767498	9.2600289527915507
MB_SubtypeStudy_55212	7.4021883663255998	5.3522428513097102	7.38258332979954	7.7229383927967596	5.7466312617207702	8.2859483937249792	9.4553345159690902	7.1780696655685698	8.0465528131002397	7.1199136112883004	5.7953199221835101	8.4726274799377705	9.6242963366759007	7.6642240303745899	7.7664911720785597	7.3686795731657098	8.9239930768971298	5.4737428947024496	7.4604931730402102	6.9604482122612499	7.4334649276948399	5.9705978684907199	8.5821091627502692	6.6102454786751697	9.02627052156509	7.79308088950342	5.7498018317480897	8.6001868661011507	7.0018875049465699	6.9355900404481501	7.1656040464144297	4.8405618389546001	5.4543911033539096	5.6895918060503501	6.6670145965308398	7.3748223866154197	6.8057247326708801	8.6400420938563904	10.0923602124826	6.7093420496808802	6.1207981087348697	4.9806657281149898	7.3567014895666203	7.6881651142056597	5.2915071889704297	8.9555991671934905	7.2312495261417702	7.8714128355915403	9.1547460077508607
MB_SubtypeStudy_55213	6.8572389403748	4.9129923961131796	7.2466299994843304	7.1499349880971401	5.79958352105578	8.6750183334819901	9.2071624073408405	7.0169134434084697	8.4372557259669101	6.8296874892809498	5.9817694030183901	8.3683007395987605	9.6675862955656395	8.1014796644715297	7.7505607639657796	8.5197118255638404	8.7821366820629301	5.33580413696719	8.0233467681707804	6.4368266402424696	7.2512141868470499	6.9007637819074601	8.5869902209795406	6.7493398619177798	9.1126415756314305	8.2251087187955001	5.2767082095515896	8.6476101710186395	7.8161461482322796	7.8150057672396596	6.5770554329157598	4.6850866967367297	5.1657336211694904	4.3448560627106501	6.6189251512055298	8.0757740603531101	7.0448234277183399	9.8186458238315897	9.6801423763545191	7.99517479669219	5.99155789572752	4.7318795218806304	8.6267969321706204	8.26710016458469	5.1779675829609699	8.1013736703793295	8.03579918629773	8.5213239922298492	8.6668204225042
MB_SubtypeStudy_55214	7.2290897971472896	4.8714322021679903	7.4687006951952002	7.5594280136741299	5.6600852362143996	8.4024944338146206	9.2258032024606997	7.1766778866387098	8.2232195725552799	7.0582136124304302	4.88762033088162	7.9515655365386602	9.5834359032377794	7.8399540003201	7.3505504893204199	7.24778748159848	8.8202062364278309	5.2491512812383503	7.4764958977251199	6.6811249239901302	7.3881174316056102	6.0721017098669501	8.3134223662257405	6.4609917358420201	9.0241106338659591	7.8383317813123501	5.1727182802549603	7.8517282193872102	7.0402946462811604	6.6566015207966798	6.16478207818915	5.8336327489341002	5.2032446092802003	4.8776677216656097	6.5248265098999401	7.3379576820122603	6.6043575770057297	8.1137530307186196	10.111396927476299	7.4662713807550896	6.0086815384969698	4.41571319203537	7.5949144994529396	7.3470723571931504	5.2981845470287503	8.8487455262995205	6.8243843862695703	7.6140613857376804	9.0513817601780406
MB_SubtypeStudy_55215	7.1338999590953298	4.7301892868623803	7.9081776003091901	8.1237366640644204	6.4455439435613204	8.7634679598740597	9.4364726928303195	7.23812273791523	8.6892645211941506	6.9974153351609898	5.6991033201194199	8.8079452377865604	9.3473459381063204	7.9304747507104301	8.2388424507559002	7.6829258196161403	8.9552051978356708	5.0241858882060697	7.8390999266269796	7.2805380337012	8.0565659030275008	7.0034474434476603	9.2182084831436395	6.9421497422701499	9.6242089918403604	7.8478729349004404	5.1969544228147297	8.63084754181296	6.9819715530078597	7.8051811083265301	7.3153740130309499	4.8606852242235696	5.1985503887745299	5.3539500140428	6.3134619277978201	7.7680552092344204	7.7774580859983704	10.0321931591685	10.049134368672799	8.0520386502636008	5.8631975035565604	5.5091504948963701	8.2647784086195397	7.9977082353285196	4.9389793224456797	8.2618977481229905	7.43581575259915	8.6833973214907303	9.3828451804392508
MB_SubtypeStudy_55216	6.9489110148432598	5.44531197313791	7.4641376819807697	7.9118253468747302	6.7440077324177299	8.6942323065028404	9.4052292244693501	6.9183038098952299	8.15900864484869	7.7189781045640196	5.7291092203515399	8.0548167994477993	9.6065388731697592	7.8488569711223901	7.8115993579793699	7.1510043263268601	8.8965663995357698	5.4601789404327699	7.8255965835907002	7.4807363621279297	8.1680510528644508	6.58956047110365	8.7559336945428008	6.2402743338546802	9.4350470608043704	7.3648369497166897	5.4829645975488397	8.8211604090398996	7.3627780138050101	8.4584038690978307	7.03899258713645	5.8334034965230996	4.9139333169963004	5.2750128871877404	6.5592765356380598	7.8225425953487502	7.54651841977525	9.7761087799036197	9.1372444125539705	7.8057347182225998	5.7652482839489698	4.5767297430901603	8.6606891724205894	7.8765992762525796	5.8054534043999704	8.3648873885113595	7.2475621494368596	8.7068843080375604	8.8069219326462491
MB_SubtypeStudy_55218	7.4001353365333102	7.0557567262090997	7.1185817869080497	7.3972293620443299	5.5118257529954802	8.2406603216630199	9.2746772245541393	6.7202667609012101	8.1931112514996496	7.3534029887900898	5.3904714387477304	8.50476929486247	9.7430788363058305	7.0892882200420502	7.8168960304016197	7.2991390372060803	8.9901857453804599	5.0410317754051501	7.6702190401494601	6.7473770586810797	7.5819261941409799	5.7581565426379999	7.6262216278913399	6.5753401437276899	9.1304740843435592	7.9667878602663302	5.8596177135735701	9.0474039998725697	6.7850091584604604	6.8780357347915704	7.0723441852438897	5.8720809553177897	5.5046421601658801	5.3524860182138303	6.5187335672128697	7.5816838449449504	7.0256537647794399	8.2214681575518291	9.8645654988225004	7.4957883524507603	6.6805462793053598	4.3820366818715701	7.7584975512770402	7.5260413843604601	4.7382614221900097	9.0171437084645003	6.9351030099149904	7.85020508167353	9.2970888161268697
MB_SubtypeStudy_55219	7.2860600782769698	4.8829493493561902	7.3143190673181202	7.6163993734986599	5.6277123038444303	8.1757406408587503	9.1738627323769499	6.3082711667292202	8.3238794431754393	7.7272081650050097	5.4139482045907297	8.3532445412888894	9.6820717989789298	7.8272788733335696	7.9298436737192697	6.9818746149863404	8.8787216352018596	6.7211339565743904	7.7856171668311198	7.0588487863328799	7.62224215893833	6.2831974266215003	8.3457927364563602	6.5495498452587597	9.7658026518413301	7.6612908229836698	5.6476961157559904	9.0688816943274109	7.8193283092120298	8.1738658762652108	7.4853972822151098	5.1236517041219596	4.3051963859658802	4.90862246444037	6.5707573417717899	7.6117422206599201	7.52098662610479	8.3366079915947502	9.4036909783841107	7.8834175821773096	5.6020733230357802	5.0405012425112803	7.7240057270830897	7.7387801862118799	5.7191418565429304	8.4428260054414093	7.2068861815271301	8.9658256636307101	8.7604364826170595
MB_SubtypeStudy_55220	7.2262105848836997	5.0507109766810503	6.8591869639991003	8.1370975898272206	6.1345933579051	8.3091588738714695	9.0496819425762194	7.2645946793587601	8.2809061014119099	8.2487201731220008	6.1116016372492501	8.9819266444525407	9.4123197351282002	8.2601603328112496	8.4390551092633697	7.0452146525343302	9.1769139126090895	6.5469503342219202	8.2510523454606108	7.0468374097141702	8.0569225534147293	6.2012906918693096	8.2664504904459992	6.8560015870327504	9.6756064503498003	7.94311221341537	5.1630075649573204	8.6876437188804196	7.0792717217238499	7.8029340302840602	7.5126751507064897	5.0887768831334501	4.8382926441201199	4.8678624605748402	6.7196457920378103	8.0188135653679602	7.6207892860563602	8.4811251080229493	9.7081213855935893	7.4979008463019099	5.8310652052360501	5.2346769104122304	8.3913898616403593	7.7107848284983502	5.73443696608535	8.76194497501643	6.9953231726641496	9.2462408173878003	9.1746088592700001
MB_SubtypeStudy_55221	7.37013614385849	5.0557408084772399	7.7719757231747701	8.3121716467395999	5.4349044801280497	8.4942553257162796	9.0596271497479393	7.74894267961756	8.4848093954266606	7.8709095914222003	6.1811246938457103	8.9847818111462097	9.2720223358690603	8.4944273384770899	8.3976619418232001	7.4283945439698504	9.2734658472577802	5.4680930689921903	8.0441047774839092	7.7585053244109696	8.1305597177577198	7.2928257547442197	8.4769585480844505	6.8581869656341699	10.1943578541644	8.0468429236742107	5.9724521721683796	9.4140227137442896	7.8966592198529604	8.2335237093220606	7.3296740011144896	5.6560810489040003	4.9747953666595199	5.1452131932636602	6.51863861661597	8.2073297346457306	7.3940918285973201	9.4616223074615107	9.8152750439819805	7.8185443629491802	5.8341104273580298	4.3190762309388999	9.1223382730449405	7.8324806111423104	5.2152570842963097	8.5919537134373591	7.3608736511954698	9.5494925171080194	9.1900486137259296
MB_SubtypeStudy_55222	7.07676513117904	4.8696998930628403	7.8715054823586197	7.8638084850871399	5.5560210335421401	8.6872419448462495	9.6135587644394107	6.1352145503788797	7.8452858386979001	7.5462844661760302	6.5755713379585101	9.1101243785937598	9.8354076391280607	7.9831439035548604	8.4316606283429696	7.6722922921169099	8.6964212795342295	8.61288882125036	8.0078747027581691	7.3600859848027698	8.06744470602397	5.71189906004129	8.0997347918297393	6.4467276957986801	8.8896739799142903	7.86703333452071	5.7196104578406803	8.6646169335605201	7.8736996648570399	7.9243557418170498	7.6103169704567604	4.8097121177408404	4.92870447253281	5.78794676932249	6.8391431739590001	8.3038676646203999	7.8022741847202202	9.6923061649538393	9.8587812463445506	8.5243999523288601	5.80648026565314	5.2906029341451299	7.37067774132744	8.5111233059261497	5.09441518360474	8.8091450585475997	7.2670811230142203	9.2054932237592393	9.0738272709163397
MB_SubtypeStudy_55223	6.9335337314525098	4.7175815004737398	7.2570784305989902	8.7747357437805107	6.53189288042649	8.9362590972985707	9.4128744042394601	6.8381244839536501	8.1506782922141792	7.5014233128607	6.3964401362888701	8.6141849772573593	8.8862128914701692	8.5482124112009803	8.4317624713178798	7.6605453822842602	8.8878844239675701	5.14764096778989	7.7120726435009201	8.1686679765933601	8.6052725728259496	6.9553172592971402	8.5627681946346499	6.3932485391148104	9.5630671055022791	7.7184639589009096	5.7003886195492797	8.9260363050901805	8.0568999139955899	8.1266073968835002	7.3502669362099597	4.9678957441201304	4.7576385036090603	5.6854810706368202	6.5571206842404397	7.8195415030847704	7.7811306774023903	9.1569156579209707	8.8541440876715605	7.9519605374021998	5.9267254058529204	5.5486772006604301	8.9732560822559009	7.89722834795002	5.6758583549029202	7.6559085146937802	7.8460197830785203	9.3915442461502998	8.9887721019880704
MB_SubtypeStudy_55224	7.6171603305837499	4.8972416935152703	7.3707053150183599	8.3409068350733993	6.1935205670285001	8.1798258103096302	9.3755000997550493	6.5440123980006399	8.0471173232610997	7.8102584950725999	5.90777561047683	8.3391299309618105	9.7728542842210597	8.1858255121071792	8.2196940732600297	7.2132639817512203	9.0449416501926105	6.5312620518414199	7.3944991849278301	7.8107263584675701	7.9258244320704101	5.5068144170095001	7.7003709229447903	6.08354504040922	9.2992204156147693	7.34024384846074	5.7751271266996502	8.6348511811332003	7.0999302545362397	6.9933295385268499	7.2721796770767799	4.8373825678890299	4.9167315320855298	5.4954339410562598	6.4049587116278897	7.8924511375915403	7.6633000806240403	8.5367937334690396	10.183542500051001	7.8611789619747903	6.9023790109224397	4.3788242593435101	7.8487108503338199	7.9619321472826199	4.9380613814685503	8.4910618641104207	7.0225361224047402	7.9821949838016	9.22574886101164
MB_SubtypeStudy_55226	7.1664431373384803	4.7180004778430096	7.47726176145627	7.4484423694462896	5.8360476474793099	8.4684543163760395	9.2518532460701497	6.0441846018418897	8.4354369108897291	7.16042460808454	5.77164698086297	8.5386895641437395	9.7947461026423603	7.7080537294425797	7.5098425114996097	7.7543303658338001	8.8414042282624106	6.0438677931507501	7.8664406448336397	6.50923429881371	7.7602080930070301	6.2352861969938997	8.3512472552012706	6.47094264518865	8.4749078311343702	7.4015793661685096	5.8779752008362003	8.5453176089971095	7.5831155148715403	7.5870523145542696	6.8846961465857399	5.0492711222150302	5.8046658981255197	5.6156219724596896	6.6044908114262402	7.5337093285110397	6.8543685476054002	8.2994681507776296	9.9954352638492008	8.1303033559181994	5.66001491116028	4.4400990726857099	7.4270956820091198	8.1394219972949404	4.7757635853898499	8.1552383998859508	8.3167858489499196	8.55517401015336	8.6042706849713504
MB_SubtypeStudy_55228	6.9716078251174496	5.0575737042571696	7.1029274088349297	7.8548510482640301	6.0772770445481603	8.6625431614835797	9.5089238846783797	7.2676180850115104	7.9961436152875898	6.8733212061735296	5.9690403552625897	8.5720579732124698	9.0541870514376193	7.7864894229877404	7.9149759296271398	7.9854002536350501	9.3006314232821499	5.0933639310790699	7.7765256583752098	7.1511452542254803	7.93712569278203	6.4135645117631102	8.6063078667553796	6.7531317101710098	8.7697351631873701	7.6317297704533296	5.3302857017589798	8.7427282104858204	7.1631811386420203	7.8540402759875603	7.0915515532511701	5.2135578013500101	4.8472983496756603	5.3052616700379902	6.6874786140373601	7.5513907464903198	7.2808594959201898	8.9265252527080605	9.0855094943397603	7.6251701790391699	5.8643857763283602	4.9433470187876196	8.7948078038073998	7.8678327827660297	5.5969589499876697	8.6889783676161194	6.8844996118819504	8.6883307432006802	8.6208801909209001
MB_SubtypeStudy_55229	7.3299230431091997	5.5068750242140396	7.5576566491050201	7.7608812141588697	6.3605251515021601	8.70582029648134	9.2710183523358207	7.67500005820383	8.4578587325551808	6.7516233362677101	5.9413487418675404	8.6878651127495292	9.1423734431949306	7.6519551810648396	7.7319147324235598	7.1653024082465198	9.7786227158354198	5.4980423178901603	7.8501250951876296	7.5973924666460197	7.6434637394722698	6.3404720560819197	9.1003212589445202	6.0369576339606201	9.4624351730944607	8.2624383746026204	5.4173143144504197	8.6931989950482293	7.2287154475261399	7.5671927141799902	7.8108383139547497	4.6780008206144501	5.3090275735713099	5.4366599357081702	6.9725641026421403	8.1553165819062503	7.3998526023160798	10.2119318740104	9.4426413266692908	7.9388611043705497	5.1286522860917003	4.5700727652423696	7.8897536375752404	7.7590506574875198	5.0353562847248403	8.6484209238954595	7.4525798910059597	8.9173383249754803	8.9846890779543607
MB_SubtypeStudy_55230	7.4414720460612802	5.7435235396396598	6.8757613800070301	7.6589324538285597	5.8900102417678601	8.2732260687862595	9.2558405940459192	6.5551474745634701	7.8737947353659203	6.7256730124251796	5.1942147068899001	8.3815616806775104	8.8189673705732794	8.0577988669187608	7.3361688360289197	7.2815911440058798	8.4030510092274096	5.5919599520757997	7.4479537480661504	6.9209667187087103	7.0481022255250796	5.6970042091081403	8.1472465521449102	6.6403790244456102	8.5378721620764093	7.6387988848652899	5.5876597677830002	8.3386381327207904	8.1178141718003491	6.6339134353148204	6.6635044843150899	5.6020829962054197	5.2700432398535799	5.6899715135184801	6.4960547991322004	7.2688701329914602	7.2129980840700698	7.9074666525481403	10.3929279285997	7.1931995921977103	6.5571925306206502	3.8759696387609299	8.3178564749760504	7.5134135026032398	4.9818117298536002	8.5116650731553793	6.8391004209297996	7.9736371159011297	8.9767936061690694
MB_SubtypeStudy_55231	7.5681262869963204	5.4142073235701504	8.4877091207590691	7.8170574694469801	6.0876712963064898	8.6383740959417992	9.5519167346111296	7.2414026049648701	8.5737771715380298	7.8261449599756503	6.5393012548384997	9.2772235963729006	9.7586544965576394	8.1109159970941	8.59448825001631	7.4142143209194398	8.7491852029196604	5.6374908940725099	7.9045033513732896	8.1223824669816604	8.1918964661808094	6.6182175496525097	8.5250058190536109	6.8325793042234402	9.8266641308746401	7.8042461742074902	6.4337295551505802	9.2946532136391404	9.3316543153389393	8.0782428142897906	7.38634464737597	4.9795916800886699	5.0975269461158401	6.0274503026101298	7.02769084971984	8.6091565619065697	7.4711533180688896	9.3897624005458695	9.4051106140822895	8.0816828444399107	5.7303455711367803	4.4025727603429603	8.8327971430555596	8.4216369759641303	5.4807517527047196	8.6240789382510297	7.2285300350756003	9.1496930987613503	8.8416398409216495
MB_SubtypeStudy_55232	7.4732512676832199	5.3321058488884301	6.97201202719938	7.8282599234332002	5.8320260075857604	8.5407422452581994	9.4354055458976696	6.4777128515426501	8.2692879330272309	7.34585032084739	5.8727533591119299	8.2535315996211196	9.5052451407612892	7.7227941062773002	7.7435044146166998	6.9162000717138703	8.9908997213966604	5.8021921669730503	7.0155680621050696	6.8828480130560097	7.5193537595905404	5.8868398492402196	8.1806717826178303	6.3635970107226401	9.0184453368630599	7.8892663640729603	5.9613655931452101	8.7553051875530592	7.10291360631867	6.7757684653407804	6.7797273251691301	5.0748680699266604	5.5398720244557298	5.4016750550405099	6.7842140382254597	7.5694664884029503	6.6420479312629803	7.8469828017208396	9.9626314028694196	7.6599215949239801	6.88299037710701	4.4068043986487897	7.4647615747118197	7.2861982698202796	4.9234342089649097	8.8739709167611807	7.0776415642123096	7.7403602183295703	8.9145314187644509
MB_SubtypeStudy_55233	7.3805158729111398	6.3737794201613998	7.10044721952689	7.9243445928521101	6.0446342186519697	8.2731436203163007	9.3892672526639398	6.8739972243398801	8.0300618793153404	7.5120863588097802	5.5258344150221204	7.8368252705950701	9.5751409226693802	7.7981067500677597	7.6127325002294297	7.0738187094280596	8.7589274350489195	5.6509917258506803	7.3574615905614804	7.27520354261795	7.3107974714700896	5.9081510677729598	8.1942048201175499	6.22920200635604	9.2431081413026508	7.9837453339241096	5.5441039276657698	8.1563760329299893	6.9567765548567202	6.7527813450852596	5.6240429126789504	6.0371137527022602	5.3668381855679703	4.9425821914155499	6.52329859734638	7.4200749314487497	7.2279028396081397	7.8814426727730202	9.8721191674020901	6.84182997823957	6.9550259505228098	4.5734995063034702	7.69639558990594	7.3422588146176997	4.9877230669818697	8.4645449854875494	7.1808919000740499	8.0449293723082107	9.0230430253333491
MB_SubtypeStudy_55234	7.3813311544195201	5.1031760815749001	7.1861444873633999	7.9271357370287001	6.4833142073872203	8.4136591759604809	9.4341592980801892	7.9721276164559098	8.5203184347882903	7.0238032062517899	5.7893287331361396	8.8905655738853895	9.5532206435263607	8.0235769266751795	8.0497201277312698	7.3929321065820703	9.3240356113626994	4.8059357487444396	8.0711632267429696	7.6631456559294104	7.9315266859205398	6.5049104254405599	9.0522635953838293	6.5156779886969396	9.5148759670259793	7.84425481504688	5.86456217365365	9.0139821908141293	7.0189873538360699	7.9955614700011903	8.0496068864824704	4.6066808076776304	5.4621579065648502	5.3968573842552496	6.9002120257469102	8.1106636391979006	7.9253719190981	10.4753653012088	9.7565720124161093	7.9046444568554897	5.4528175984808103	5.2608945092817798	8.2090578823498603	7.9863715943392402	5.0389876460538501	8.8608311691354604	7.0869111632718198	8.9054091140699896	8.9408307976458392
MB_SubtypeStudy_55235	6.9916041741781303	4.9798186379313503	7.5640249179774397	8.2482284469922291	4.9844004719627097	8.6110949033444903	9.4732946565432901	7.1793987454783599	8.1162337552972108	7.3548418265941304	5.3740089336454302	7.7397961775280102	9.6883431846103498	8.2167315827389604	7.5774871974229399	8.0172120736392891	8.8318462019406105	4.8744940336187002	7.5844115038810802	7.88517393566634	8.0378056468893195	5.8763484531166599	8.5575840425026097	6.5901191204389704	8.79119125495742	7.8895662447577601	5.3900149913754101	8.0438695049384599	6.8989299650886897	7.6254057453768702	6.4904739451926403	5.7416056159345699	5.0624563432208696	5.6754296830939204	6.8350752177714904	7.7190326883526703	7.6346597577641004	8.1217862462386101	9.9950201653075492	8.0815462377484302	6.6522275178010002	4.0329994507638798	7.8479113144722996	7.8668219769520302	5.5059236561426204	8.6187462235444094	7.1130539784508597	8.0718954326256203	9.1691318137935394
MB_SubtypeStudy_55236	7.6401207149859403	5.5734092792104599	7.2318286768000597	8.0626352437080708	6.0563036890766204	8.4088576615479305	9.42686888575777	6.5615345163025696	8.0306991496450895	7.77452662732472	5.7778349537456597	8.4344652120250103	8.7769047343702802	7.7079870652145903	7.7246556620626396	6.7776894692623104	8.2728919769858607	5.3603781393733101	7.2068929093618799	7.16404170129079	7.6848862811345304	6.3184083974352498	8.4761036859172094	6.3880493050007496	8.8880159572644093	7.9750414136857497	6.1701109587285403	8.8804717103672601	7.1821033077353702	6.8045996356891703	7.2588217041858796	4.8804212050075204	5.0638486962855298	5.7036059582940304	6.88033464322121	7.8759751930165596	7.18940130125383	7.7642354937656402	10.1073576209682	7.9737025807292898	6.33578641862821	4.2482628248568703	7.9313354045506497	7.7334542422882899	5.6726374124898404	9.2100153432598297	7.4270344763182701	8.4736778495725407	9.3113496083084595
MB_SubtypeStudy_55237	7.2430218632911503	5.1095479663395897	6.9066909360034803	8.0759184508120594	5.5627080380779601	8.1992188996210302	9.3231122584613999	6.38747846445915	8.1319466496838704	7.44875308516131	5.4395489603855296	7.9235102767806103	9.6813467849326997	7.8776730161861703	7.6020964796706103	6.8327972395643402	8.91302520642461	5.4398689510210403	7.1953508418810399	7.4096302833046197	7.2783299791973199	5.9114413933152399	8.3499401951112109	6.4456258767827501	9.2495822519774595	8.0837143923299202	5.64881353843617	8.5476157929502392	6.9418779300371698	6.7238962766031696	6.1035334303519599	5.4723985328526199	5.1456704429449802	5.4608665815312598	6.6354233389904804	7.2212831629713303	7.0057198080655496	8.0786513133899103	9.8870129754701406	7.4943823896633299	6.83928081862393	4.43520928974878	8.0122355590168404	7.4693770915450397	5.2401285499937096	8.9774182368584405	7.0506738009923096	7.8649509078130801	8.9785633639771198
MB_SubtypeStudy_55238	7.2307045001415098	5.0950519113041404	7.0874430747623203	7.4016452965698596	5.40558622965096	8.6505718153397506	9.2430690236872408	6.1166516497646999	8.1572985515701006	7.0894419902794796	5.4141682895015597	8.0910280091031304	9.5671494326419708	7.6050676028584103	7.7148165238656601	7.3083751432065203	9.1376379392137999	5.4060750010376104	7.6654285795791104	6.7273389082968196	7.7577936470411002	6.1663725139707299	8.2404771885111501	6.9161052486289396	8.3299791378383201	8.1297984676097599	4.9399998441950697	8.3223928892018009	7.1040666157233003	7.6853210846281597	6.2466593823796002	5.1884669252719	4.7477174793543604	4.8564088863348598	6.8261224696799898	7.4011750881217102	7.1805170122605304	8.4298168040210992	9.8609628070739799	7.4820468344153896	5.4080095807273301	4.84451280012052	8.2931877584835707	7.2165894776841402	4.9533923766392602	8.1299253126283304	6.5889517398312698	8.4355796959914997	8.3897264202037505
MB_SubtypeStudy_55239	6.6132844532748702	4.5800526714608196	6.8350104000699199	8.4331301007156494	6.0768456768526899	9.0610113261942207	9.21414575141843	6.97616236956239	8.1392247523112307	7.9964633234978502	6.3670923999487004	8.0361087117069392	9.3044448778350404	8.34277220083308	8.0152501714194297	7.7018783129853299	8.7689703799296392	5.7841738003384204	7.2865475884485802	8.1454501777874295	8.6177984688073899	6.8371191615687303	8.3631515682651596	6.4866236498618903	9.4786262132473098	7.9315363976600297	5.4351658897744803	9.0714603952749506	7.7531778030535596	7.9705739946862799	7.0253230696639797	4.7233707801376497	4.8246521548157997	5.7833919511652301	6.5151293429276302	7.6163897484560401	7.6084542406509197	9.4133014623265492	8.7495085546417695	8.0239709644623503	5.5805912821179797	4.9605102385669602	9.1187183686369995	7.5259710710785104	5.1253095449047903	8.1188052205433205	7.8143968561980399	8.8555190178546592	8.8074139978257993
MB_SubtypeStudy_55240	7.1734334476779198	4.7069012240643504	7.1217109285916704	7.8454765273297502	5.9145139945166196	8.5201799599529302	9.41073705518221	6.0863289890201502	8.1588381907361303	7.3720926681810903	6.0933826296125799	8.2889121940949408	9.5942730734487593	7.8815458813599699	7.6047220498391903	7.2321152927493699	8.8211494624023405	5.0869381498761799	7.4305043855294901	7.5185386801854097	7.7875481992587599	6.0585654310527399	8.5848789915604904	6.4081231474215503	9.1980929474629392	7.5215507778796402	5.9961287839426296	8.4828256973218306	7.6280362125115904	6.6860732394843803	6.7442096986297004	5.0568059271708501	5.5449298598974801	5.4505721677929202	6.6597776276197802	7.6261193124125697	7.1433475353815696	8.6158786275577501	9.6108347366834703	7.88812735106512	6.19785965663357	5.6480029988741398	7.7558002475068797	7.9374224388282597	4.7249434687346001	8.8778448281669409	7.4756030085034002	8.4871052034584693	9.2705202672898608
MB_SubtypeStudy_55241	7.4975796188358403	4.7927117697234598	7.1267721717460297	8.1222706182647801	5.73675215316511	8.5369932934261197	9.2293454198601008	6.8033529765604204	7.9038697425430602	7.6975021728614603	5.8891015729684604	8.3003135399445895	9.5175958276422694	7.9404526090261598	7.3968550372296598	6.2558284321616098	8.8579858888603695	5.8259229742879697	7.2663664228646203	6.8200229139084803	7.19047587701965	5.5268179327067397	7.9399220768628602	6.3328644631478603	8.6110773491474504	8.1270159779175195	5.8415556976776601	8.3188845071800692	7.5474472069229002	6.9276615099966898	6.8644763037894201	5.5595853793738197	5.3981032339975297	4.9760144189720004	6.5341717240302	7.28288089363698	6.4292773195618196	7.9767220803553798	9.7908923080592594	7.8998704975023797	6.4632834113550404	4.7716589725411502	7.8938547915613899	7.1630898741924698	5.0312803954259202	9.1307166516211797	6.9626004946118503	7.7417330705795804	8.7757892945591998
MB_SubtypeStudy_55242	7.4371124382486	5.2229384172981703	7.3963397061204601	7.4837271229771902	5.31649557298734	8.4986717704503008	9.4222658213905692	6.4198806614274604	8.3384513645380895	7.7365013594179697	5.5124904722656201	8.7987876997646897	9.9416331822865693	7.6686905398652803	8.0250057866886202	7.2244726592733102	8.8046720529915508	5.5548119935670499	7.5473747694060398	7.4102967185895201	7.8209471277439002	6.2371201762502197	8.4650548829368404	6.7806651282461301	8.4550479063642108	7.6342479962351799	5.9705979805004699	8.8190229613716298	6.6140406658630697	7.8222689102290603	6.8131328268012004	4.7768965332454396	5.1186400035210697	5.4362353328997202	7.0420929717698	7.9368417353774401	7.1044817320461204	8.3014769163741402	9.7516891944658308	7.9459841240993603	5.47920859549874	5.0400293626824801	7.89632863377813	8.1966957724524097	5.0576226342634998	8.3159772777933796	6.9945144310236103	8.5411295566393708	8.9517789045876306
MB_SubtypeStudy_55243	6.7929894404395199	5.1168349772987902	6.9838231135706099	7.9559992695910999	6.2906018212350103	8.4308265551270392	9.1908977384469903	6.4424199668440796	8.0765146235632805	7.3515834278603496	5.7221031441829098	8.2621838018101297	8.8101045442841208	7.9677898917891303	8.0096685749707497	7.4865163406041004	9.1177167836350606	5.0374691763323298	7.5867173187483603	7.3470852741289701	8.1457390810343497	6.3099547786533403	8.2126153299592293	6.6024033208855002	8.7450259566155495	7.9545944699127	5.4716529069274502	8.4621262933322097	6.8717010534852303	7.8274214852584203	6.8074518248196503	5.0963358309501299	4.7729268073878002	5.1712637095815497	6.5747454632937599	7.6413653436788698	7.6136957334804096	8.6999172651413801	9.9868257780093508	7.6278010736259398	5.6695471123166801	5.1945390819081698	8.2150172934035695	7.5056050338664502	5.3305334360658101	8.1276119573580701	6.9383199510059699	8.71236373644944	8.7335793716971697
MB_SubtypeStudy_55244	7.0345592070364704	5.5148709816060402	8.0519367627286798	7.8339197111616299	5.3824269653797003	8.6160399910515508	9.6217401342070001	7.16630102477626	8.34146308527081	7.1069697960423301	4.7496838010910203	8.3602631610467704	9.8070873638489307	7.6809066620127	7.68603578884073	7.8279227093850503	8.4468833688843592	4.8589778243727997	7.8240007511968104	7.0047058518744798	8.1062478966774396	5.8907910338640699	8.5245796146602402	7.0789383193055597	8.8970064607064501	7.7873238149683104	5.4906957629614102	7.9791979684686396	6.7723853452550999	7.4655060236873902	5.7915064031969203	5.7043270280521403	5.7209661089360404	5.67632363605665	6.6876974262492404	7.3768836160040498	7.4392506319704603	7.8298712550380101	9.9644207326777892	7.4098168468111298	5.5985566634420696	4.0554629207783899	7.8725777901091396	8.11594196071791	4.6036847996607202	8.3467353677129807	7.2019366572492798	7.6701485990221503	8.4497713093335101
MB_SubtypeStudy_55245	6.9612849113068203	4.9966368443763498	6.9015194531776398	8.1032115812892496	5.5009403394352701	9.0708964923939508	8.8846062678525204	6.5462501458940601	8.0977857740174493	7.8877210184409003	6.0296962388446396	8.5607138782233694	9.5142417271112798	8.2424407303956997	8.0654828225754702	8.0829896170562705	8.7403246380060597	5.2143172441151702	7.3634697460003604	8.2386172742751604	8.2708803712787802	6.7470634527748201	8.7467679937822709	6.1912325573543603	9.6251115060038401	7.8975725463497399	5.6491087476647799	9.0590792514853007	8.0275110109272507	7.9224811582984298	6.7443731076978803	4.8028762576448099	4.8900981949752902	6.2212369697687198	6.4240375912054404	7.86272513298848	7.3981059670077904	9.5587492295159606	9.1808331718255101	7.8529717319103298	5.8631042485356399	4.26762295617627	9.1735809607529504	7.87147734379682	5.10157854693104	8.2778035161891097	7.8118864601734197	9.2252607639043003	8.8376322428478407
MB_SubtypeStudy_55246	7.4519882576915899	5.1623774024127602	6.9166257077411597	8.7995002257738708	5.6057327721083698	8.4907538497771107	9.6116169152435997	6.5804457518658399	8.3129536747763009	8.4085502501919702	5.5331603143568104	8.64623533005072	9.80257371725342	8.4526603083815992	8.0118460487738794	7.2734852876505398	8.6322931256842299	4.8985954188944003	7.4239377921757201	8.0741720121177405	8.4726673047633092	5.6260746615470696	7.6879816473161302	6.2719917685163997	9.3977731859307294	7.2209184920525198	5.9663488122641803	8.6347429291887199	6.5581446423402401	7.6616204386799902	6.9295315756902998	4.7989542324301304	5.2659552885791596	5.6429869222144697	6.3791020174200996	7.2820062911501902	7.4003481803460804	8.2733677153336505	9.6105505917548602	6.9366433077771097	6.7306357986054897	4.6558162360204003	8.0460758156499299	7.9569183212612096	5.5104090507353396	8.5143605778791898	6.9644379004275798	8.2986096567381704	9.3092933205102408
MB_SubtypeStudy_55247	6.9634156139536003	5.8286009041133502	7.9621459057324699	7.6324049766778996	5.59858158191994	8.7045320857176591	9.3688516639534605	7.2397603591746096	8.2448165698378197	6.9931149163278299	5.3792846992473597	8.0547200912758807	9.9469515460688598	7.7728662580301799	7.7234770343081101	7.6528195950029296	8.8192851031176893	5.3771061508937397	7.7371740268335198	6.78779650005107	7.8850938277960898	5.9772848853329004	8.2037929950047808	6.5279535935255302	8.9069573096320003	7.8097313414890301	5.5234981197278801	8.2017468421811603	6.8172662990094199	7.7298554392481504	7.3323633508802697	5.7569021166816201	5.1247496598877298	5.4869050217707098	6.5450194791321898	7.4787931475505998	7.3175642895925597	7.9336597178711301	9.9590406700958098	7.8940366221411997	6.7997006831128104	4.6955551798667896	7.8739008756355204	7.8645152665420897	5.1847660246016698	8.1257614302282004	7.8362488871023004	7.9863057266148099	8.6078995765248099
MB_SubtypeStudy_55248	7.2461818800851701	5.0852370595109804	7.3254824736144704	7.5096801379360496	5.3891396840293204	8.6387902571241	9.3341129955558593	7.3451079925479199	7.9614628748301399	7.1611036968628996	5.2508226742732997	8.1044138411541606	9.0479338567997605	7.6446819515811901	7.9447647591134603	7.26652479220314	8.5365328517611303	4.9648710925753203	7.3965607386224104	6.9323364600710597	7.34302082663487	5.1928408834577304	7.5971926416514997	6.5385581625434401	8.7181620812024807	7.8459421563027698	5.5924374230550304	8.0023329213611198	6.9854829277249397	6.8071493856129601	6.8093137374765202	4.8921319385188697	4.81952458633869	5.4447120998866296	6.3407201720827802	7.6912068440098604	7.0972400136071103	7.4533566493653201	9.5999657544319597	7.5951703800209298	5.9724467011153903	4.9685476407768903	7.7286885902396403	7.3248009323441403	5.3355610171130801	8.4953004988774197	6.9688362162381097	8.0186848207771408	8.8795506368999408
MB_SubtypeStudy_55249	7.1483213670794497	5.6802260202075203	7.4195633320278498	7.7222822258919601	5.6165979381690603	8.9726183048214896	9.8785029426661097	7.0617961931684698	7.87313217167695	7.0789525608420396	5.65474376933442	8.3765852440769599	9.6419451059259291	7.9444988360692301	8.0010523435048295	7.8200915288590096	8.5597731306807603	5.1294248467681998	7.2567011429355404	6.9961975039806203	8.1386440431501406	5.9472807976603397	8.2043729720655296	6.3571821598316101	8.3435049191265591	7.3937373972195202	5.6433771652999001	8.5172862406621999	7.1281388570543003	7.4835690856243096	6.3763716607837804	4.8933586166706498	5.1558435658072304	5.7317260111810402	6.6437877820801203	7.70794963646836	7.0708011551765599	8.7970983535184892	10.0857983453273	7.9267685792963301	6.4687611058630097	4.4087171949772799	7.2234946612953701	8.0493171418620904	5.5331515773190496	9.1123075200045793	7.2287232439476501	8.7029608308647699	9.1311717777985493
MB_SubtypeStudy_55250	7.2780455280340197	4.3678030806026698	7.9375044708003699	7.9722422365802901	5.58450166894864	8.7311413355877292	9.6480683365195805	6.5228163927292702	8.0224886257249306	7.6444424069565597	5.68442135787115	8.8512395426706991	9.3996835120523095	7.5077683191132198	8.0520146535693993	7.5643523952002099	8.5805044027283408	5.0839123012760901	7.2399519846382701	7.73704093172827	7.9067298121739302	6.1279281571071298	8.2962992116372494	6.3380857072471803	8.7624967792599797	7.68874814621201	6.3043955801674398	8.7014722438897092	7.3239475037892303	7.6666680924572601	7.6436412167798196	5.2694345193965804	4.9675382984768799	5.4285896814270096	6.7972041144085598	7.6906719620415203	7.54381274181008	8.7862163490134702	10.373382486355901	7.5591495642651401	7.0300129553963204	4.9147710153315396	7.9474860259334301	8.1467755310479006	5.1943958421143401	8.6973911470070604	7.3814383088513402	8.4108296935403093	9.1248964637669907
MB_SubtypeStudy_55251	7.6147650262877997	4.9437503385205401	6.5732852185966903	7.1150198087204597	5.8371443163648697	8.5569131030798804	9.4922475578052694	6.3508646778537798	8.2802558920176992	6.76598638176874	5.74483351170832	8.4313603312223897	8.8672652121305795	7.5445719046423703	7.7594343131284598	7.1534695239058204	8.8559494127174094	5.6467178865932599	7.2105715610931602	6.7808176075904703	7.3468537424354796	5.9198551069497496	8.3599357845563507	6.23574559709383	8.8671846356514106	7.8076686917448699	5.6347297345276504	8.2832012102748092	6.9644805858632797	6.7742157794452202	6.5993523798605196	5.21762196405124	4.97661172992128	5.2516749645898404	6.2033387578087602	7.59224097996798	7.5929922857832697	7.7959481878020904	9.8035869596431002	7.5979345265595102	7.4847806330807698	4.0827926955872202	7.3678601212586701	7.8561179987389202	4.9393209081455396	8.8998878301413704	7.3630692373326001	7.830621634341	9.2793470771902307
MB_SubtypeStudy_55252	7.6125722972672998	5.0767126433434502	7.3311278554834702	7.8310650765760599	5.7880890548581698	8.0324719111887894	9.5231881978496808	6.7251955354089299	8.2750023438371407	7.5784261993106199	5.4736610790893296	8.5158035044297105	9.2971188302565295	8.1357436629064797	7.7309313166652398	7.13610817154935	8.7636281671396006	5.9331714709162497	7.4093095456645699	6.8806339644470302	7.6401689958490797	6.3242722596045997	7.9951405648360403	6.8866091093761597	8.6216511158860705	7.5405487613190001	5.3285704476802502	8.5072307017415199	6.9637072531133501	7.5319280714742396	6.6686265507474101	5.19322739942056	4.9210736131542703	5.1505274070139802	6.8668923160546296	7.7475017365426098	7.3668581632375796	7.9474123797854297	10.300309914651899	7.9672007783099996	6.7803998643057497	4.4555585106800901	8.0352421962016205	7.8175366681000504	5.2244335775697301	8.9141401555978099	7.2311517489143897	8.24990602987614	8.7199586238281199
MB_SubtypeStudy_55253	6.5741095925187798	5.7539914502774101	7.5980194859532597	7.8900472906898402	6.1390161681836801	8.86898971630775	9.6059420736060694	7.0279817472034898	8.3390844714215504	7.4129075608827	5.3575510096839603	8.3382568945427007	9.4098297906406305	8.1624405541547294	7.6605356082138103	7.8144716600564301	8.8660195495762792	5.2722515452373404	7.7584203658136301	7.0443978333821002	7.8242708002047099	6.39239513053968	8.2923453020312099	6.4751869422666797	8.6685432778942797	7.7637545317209602	5.2221641738086904	8.0814671314573001	7.5928125299402902	7.8200331413141502	7.2242704642615996	5.6000708757653399	5.3103342835233303	5.23332439360395	6.5090948473167503	7.5164056620416098	7.2882773496928399	8.2011762642442694	10.035016685583599	8.2073544016837605	6.4436325200053099	4.4339811968276601	7.86620916738981	8.0795400545174108	5.8996768745063699	8.6618087574826994	7.1346235815745898	7.8623204620503504	8.7141656893225807
MB_SubtypeStudy_55254	6.7945176311144397	6.22945536703015	7.6756326407894599	7.9945875434132203	5.5704317567735897	8.6338001507449391	9.2140112098907405	6.7598431582902103	8.1197921652174898	7.2960675015305902	5.6981283632656501	8.6873359839723907	9.6138367383663805	8.0095949628231402	8.3493492272240992	7.5727866095685297	9.06674783958516	4.9432136913177196	7.5114797724349698	7.4867920510600197	8.0209983424670401	6.3213462967495504	8.1814841145146104	6.6413399845705099	9.2692371029168807	7.8564636941363304	5.9088241935088304	8.2427389027088704	7.5832715304103004	8.36957177312601	7.30634912974896	4.72928368530079	4.6845248710873904	5.5508602400082401	6.3225838322510199	7.8463812070643604	7.4384384049772301	8.4790200037504295	9.6751611785563991	7.99783592052093	5.5277654811181396	4.9785025086299504	8.3632514228846606	8.3370434824052797	5.5179390624237996	8.3685967070800995	6.9961575787953301	8.6378578959126706	9.1693324936713605
MB_SubtypeStudy_55255	7.6616531756640303	5.1134299356827899	7.0761840864862702	7.8424162757376603	5.2776002474123596	8.5366299122022795	9.5007236693999708	6.6045284547400502	8.0137490863887209	7.5485861362437001	5.5542201718426396	8.5055455283614503	9.9784981032518196	8.0760251211881702	8.1106685675674299	7.64455740284148	8.7377829941222895	5.0446683400895003	7.7272701387370297	6.5142331091755796	7.8469593956557002	5.8540349980217199	7.9116431145678003	6.45503360375786	8.75379171408877	7.6979625439525403	6.0021378622880803	8.9068742480356509	7.3846754559346497	7.5642424791740703	6.8486265109785496	5.1595494504925403	4.984162160626	6.4681281374054604	6.7574093382748304	7.8036014612198601	7.6305784648822597	8.5606527398249206	10.202096447668399	8.0643107987203102	6.9393993530909599	4.18998623153841	7.7741018574198399	8.3387320084141301	5.1624827811391798	8.6957247538684008	7.51002924351784	8.8254941410760406	9.4193944908898093
MB_SubtypeStudy_55256	7.3270231717804899	5.3442796407855404	8.0137109413954803	8.1159157863049405	5.6536128961857397	8.7492386114167306	9.6127752306155099	8.5723007565273299	8.3345804077699999	7.5026362635594301	5.5397991776677502	8.4167502862281491	9.1831021344268393	7.9403739299435099	7.6960180651917396	7.5548971952070696	8.8988414328437599	6.3132346781424404	8.1865258430360708	7.4954135189059699	8.1635299117471405	6.3830979120481803	8.4271989320428506	7.25057605706718	9.2697548191561108	7.8737272209744003	5.7276238548056497	9.1024225184650192	7.3213152836163502	7.5967872065531203	7.5928876623558397	5.5082016267435403	5.9130608091448096	5.8702828349938301	6.6144853938088897	7.8742123154112598	7.7033911487859301	8.2748533893200609	10.054646561263599	8.2569387030515404	5.8021777673128803	4.6905307027099399	8.2791598338832895	8.1632934621368598	5.3682775578087796	8.1110164158896492	7.4802345920683901	8.2570395616685097	9.0498581384932102
MB_SubtypeStudy_55257	6.9195515796517197	5.2609557440582098	7.5275842021741504	7.1661042706845501	5.26328701789084	8.6560795883993897	9.2577862855561897	6.6356035058276097	8.3464371769007908	6.9335114300059697	5.8402328951815896	8.3485104739635503	9.4806062528153205	7.6138907095855304	7.46839867946382	8.3445843126470898	9.1561839226447503	5.4213665678811997	7.7972222889536802	6.3899720727538103	7.6444239661648696	6.4256291489348101	8.1220195102613193	6.6619037134081101	8.2590079320655807	7.4428105724086802	6.1193688106966997	8.5605876892778898	7.6409283188169104	7.2579094544480904	7.3899685300934497	5.0678836403287502	5.1958773585518703	4.7633769996942297	6.5550101481941301	7.65387371407832	6.99883783260276	8.8749018203682706	10.0610976471737	7.9274487739510597	6.0362777634506699	7.7279921258575301	7.5474686434187896	8.2202555425230202	4.7267771645976699	8.2627656111871701	7.8796116930944997	8.1360589687838605	8.7883999366877195
MB_SubtypeStudy_55258	7.4103407605809002	5.4839427067909998	6.7871682395538198	7.9429113304739101	5.8495701010246597	8.5698571155062595	9.3010483351129807	6.4290904578693899	7.9940765953868702	7.4748267757023799	5.3418991411063299	8.1444038880317695	9.4784661102030796	7.7092111857265504	7.4559412686010598	7.0085045619676203	8.8314806940563706	4.7532136828279397	7.3714473832025504	7.1432557211598802	7.4250878329255796	5.5600635886571803	8.4429088059189397	6.4284866078163603	9.0658533895845999	7.8786725569301499	6.09803453430467	8.9844715465242704	7.5387345582695398	7.3044736473544098	6.6141176688830603	5.5750659583323401	4.9514042825969096	5.5314056991553304	6.6501509653231903	7.5381283183162697	6.9059397269949701	7.74610742412262	9.8813537294870493	7.4270860346988901	6.7133348924569596	4.4730044598641099	7.8341162628972496	7.6220583972276401	4.8932502684085302	8.9514306722202193	6.9363903625519496	8.5273041273633403	9.0762601978082191
MB_SubtypeStudy_55259	7.3113636531071204	5.6572671347940302	7.6057372491824298	7.6917773964972502	5.3997726812152003	8.5146090619071693	9.5654154210653992	6.3851871431661698	7.8469495006249401	7.3530423720828502	5.55780038122173	8.3074446937280406	9.5043650939259692	7.6278736395780404	7.6380220406894699	7.9342923731069597	8.9534199109536505	5.3440802788915702	7.6974131180546701	7.3691504917705997	7.8393671254918997	6.1738965291421399	8.4267959521940199	6.8742561631475896	8.3715328552853006	7.7043826849081203	5.7172375051625801	8.45427715283307	7.2887698143845601	7.3309122077288302	7.2546781365281099	5.3642626357773899	5.6561620965411903	6.0320725573395997	6.70652649879354	7.6783621387521901	7.6442677362467704	8.4528512838673198	10.268022671754	8.3723911466061391	6.2206806594311503	4.4886383636700096	8.2522964913755192	8.4746159542893995	5.0439286113123103	8.4438849600988402	7.1188787341097299	8.3149942780311008	9.0256943318759095
MB_SubtypeStudy_55260	6.9812952652263398	5.6867406198220101	7.7307497164973	7.70042412589937	5.1321101424447297	8.7116767874121805	9.4706619256649507	7.4027255101513099	8.1166069139391297	7.23998579929758	5.4045569718476099	8.4597301415741892	9.51959969484985	7.8204878870018701	7.7138665783222899	7.3403776837486898	8.5942030144646697	5.9546083825232898	7.8462977558920004	7.2662548333973103	7.9865366435790301	6.0647093169654598	8.5388409463166202	6.9435448298445204	9.1041466724945792	7.0998277408526196	5.7618697566453401	8.3371023501592507	7.0429729404555603	7.5228507140396497	7.1281391153464098	5.3488266174238497	5.3743241017454801	5.8345311363450403	6.6360419209913903	7.3066366936112299	7.52335217641832	8.0671076743249497	10.1085853893735	7.9267618277605001	6.5113487376273804	4.4562680335301499	8.0039656650550306	7.9934476423290199	5.7353258806156804	7.9169629469357696	7.0900938980258497	8.0393909749546708	8.7778881944026104
MB_SubtypeStudy_55261	6.6756237517986401	4.63775625832705	7.1410448222082499	8.1930225730833701	6.2447729257770996	8.9779402633137	9.1018193875897708	6.7464114691415702	8.1042783370658302	7.8058309289719103	6.5365151490430797	8.7943469097947808	9.4457123874452193	7.8288560373301097	8.7105342241667394	7.70513381207153	8.7745092977026502	5.5759406549550601	7.0249524663454102	7.9650205853103602	7.7796292210545301	6.2157792525801598	8.2287116122854798	6.4251579074942002	9.1143879309057692	7.9835247916141299	5.7897717106644704	8.95904135763457	8.3299409308029606	7.7795777778194903	7.30195149330277	4.7247370986452601	4.7758722495631103	5.5068613093496097	6.7143996648588704	8.3964518462642008	7.3061806459565899	9.0433400710141107	9.1317394555471392	7.5037927245225697	5.5049926246641201	5.9905661019124397	9.2857724558217392	8.3539749345028493	5.5207712782824903	7.9862852907631403	7.4455186164620804	9.2543931587426105	9.0260724295814097
MB_SubtypeStudy_55262	7.0787289402362603	5.0420290823349498	7.3728357944105598	7.5708104668635396	5.44547583650726	8.4903052992917996	9.2519684701291105	7.3151470154098099	8.3441280421805608	7.1805445696253596	5.3940670693961801	8.4619681103919202	9.4915443616844595	7.9307223090087096	7.5262921128320901	7.74146994920621	8.6965048424416604	5.03520228258175	7.6608264855079202	6.7871638207230198	7.5187842945952497	6.7329656417513801	8.2912350188312107	7.37289547595537	8.8993361688707502	7.5890509765046197	5.5697252425628898	8.3271183147730898	8.0610449393745007	7.9271352933192896	7.05927190338355	5.6689723964227898	5.8351414224682898	5.3593059211481204	6.7680816175929399	7.5883422783916101	6.8445366124036999	8.7400223054957191	10.1232284028374	8.1614161331072506	6.6106056798540003	4.73369249344272	8.1809671834562607	8.2805877546878399	5.5295797058314404	8.1386912169688195	7.44076392593694	8.7974823235077899	8.8388122232879507
MB_SubtypeStudy_55263	6.8280724669406299	4.7507329819115798	6.0762538222482796	8.3655331460225	5.6217573665559	9.1065207123430501	9.3308304399799091	7.1552358904478597	7.1832453282979598	6.29850558950044	6.3970238112855302	9.1525639126524094	8.6971860279397504	8.0614230220846803	8.5761646245024892	7.8341632897968596	9.3193315357141397	5.4057803064177099	7.5193750656588998	7.0133392260117402	7.9183314500360398	6.0377985812728703	7.5670487594091798	6.3260494407727101	9.0256678682388998	7.6733745252766301	5.6927387207921196	8.7879711956773292	7.2614340375296198	8.1522873394818696	7.2135563267086296	4.87949019819896	4.5319423553738902	5.5918212171836004	6.6991551163524203	8.4906209215296506	7.2166907042583501	9.2563203246557304	9.8118386886521805	7.8501562796836204	5.4251810434600802	4.1588591866965503	8.8565996914972498	8.3100036125478791	6.3272314832693297	8.8113195454630198	7.0275804398700998	9.3086696986194593	9.3812178009864198
MB_SubtypeStudy_55264	7.0874528745464502	5.3303224509583496	6.9871716952426297	7.8494583448488102	6.1181570823520497	8.5925252750694199	9.1381377165977309	7.0726268027757797	8.0006376311799894	7.0048692674247599	5.7710427750259097	8.77653590953833	9.1222162551166104	7.6243333456226896	7.9997432827976898	7.9008982216998698	9.0038817813795493	5.1741286577598604	7.4002715356880904	6.7094445208589999	7.9469834991000399	6.9446605464582598	8.2185956354386107	6.2550674584247004	9.2697015326790009	7.8183717035908797	5.6217803784673803	9.1809124367049506	7.7437043905813097	7.9145740280589099	6.7719637880401899	5.4494687086626303	4.9138590212596096	5.1890850455236199	6.5762302362999696	8.3775169539468006	6.9965946104594403	9.4415344230437093	9.9153769808966601	7.9521968892463297	5.6811623085722696	4.9732843471826698	8.6702890849603307	8.2382296185255903	5.7473507251393796	8.5373860203053002	7.4470285939777199	8.9620816220575907	9.2215185617218101
MB_SubtypeStudy_55265	6.6968918346344202	5.3667407640224196	6.9563392245083797	7.83273952081578	5.9203356736729802	8.9019238972288797	9.2595643222063604	6.8008217202865104	7.9270593809250602	7.11320489381567	5.4360200766445201	8.2429114287657494	9.6394047844001491	7.9176280199472604	7.3918175686371503	7.6434979168437804	8.87152918751387	5.0579401610842503	7.4764096307844303	7.0495966912577899	7.9724813741563896	6.32423713844058	8.1851811443118603	6.6758006960633498	8.5483020919085408	7.9220182375782597	5.1319573844304998	8.3602242467760703	7.2989880361415196	7.3343473838321804	6.7255232561454799	5.12846433400171	4.9042771375477798	5.2751856111450302	6.46497743755718	7.6654038475814499	7.2056275844828397	8.7464526229545605	10.079840800210301	7.5832838246366503	5.8250284714489302	5.3674658256105996	8.1528348397607395	7.4331709834839099	5.4914433520544996	8.0253561441912904	7.0636691426656899	8.7810751941719296	8.4167886960700304
MB_SubtypeStudy_55266	7.0673211031228904	4.7402769708345502	8.2141312512271707	7.8072108645701297	5.3674935900505902	8.40172267734469	9.4987565278374095	7.4818003791207603	8.3158612354896402	7.1675550315958896	5.6942755545098001	8.4088787901612907	9.7824730351063796	8.0579893763212098	7.5443046873234501	8.2469465247417002	8.9156857139683208	5.0696852554976299	7.8958295877798603	7.2997024444056402	7.9841420045968103	6.2583426147917196	8.6142624210159902	7.2559713216563901	8.6251565509949906	7.7280422275309197	5.7514013144219502	7.9549675347690503	7.2354767520722003	7.6851895255209399	6.5833024920374204	4.8405045168156304	5.5335907675646698	5.7868654709251199	6.6791379051701396	7.5327818646041997	7.3719068562324299	8.3442193879900604	10.1820252708221	8.3206164980716899	6.7133351335013103	4.8908084318786003	8.0284744934041097	8.1707245837622793	4.7924087308398002	8.4034053975522607	7.3326261579383196	8.2604328992879097	9.0685719668408407
MB_SubtypeStudy_55267	7.3415362241056696	5.3921780018435301	7.1784340377502502	8.2326510936429802	6.0706803715054596	8.4789669431780403	9.1723930950518895	7.2773185169152503	7.8600291064522896	7.5958381347705997	5.6500001279996201	8.1445039810366602	9.5269032768133304	7.9952921793860101	7.4413187290640996	7.3317166449084201	8.9166872792967702	5.3044105672120399	7.2744967747129703	7.9547515167370797	7.7599671720308496	6.1915064738819998	8.3986319137258398	6.6454396663247399	8.9993891201298002	8.0332774408397505	5.8364343229601401	8.4475785461421005	6.18388625711877	7.1444103064186599	6.4947122908128296	5.4851018558758096	5.64715587320421	5.5658758194518496	6.9139806582110799	7.3229383968583104	7.1485005034160496	8.0812120140115091	10.305816976621699	7.6345527482491597	6.3410285303699201	4.6083705339104499	7.6124228930405504	7.7443606873210697	4.9727940177010899	8.8064930850165304	6.8511300690079802	7.8339477589988604	9.1796822440904098
MB_SubtypeStudy_55268	7.3064407823328503	7.1670574783288803	7.2959614951385197	8.7846244686115096	6.3865883672427897	8.8459474259797997	9.36130481076313	7.1273678862768097	8.3356985527021692	8.2284888997754599	6.7646749356467604	8.9698531592492206	9.26841355007328	8.22012658332957	8.3516000548974194	7.4708196361085903	9.0252069337421492	4.8756585587825603	7.1315323809723701	8.7275413257319396	8.9396984539287203	7.0607118622599403	8.8040952258128495	6.3852434173067403	9.6247076331552996	8.4465111873009402	6.2527267237283102	9.2810297379674704	8.1926956556830799	9.0667342430721707	7.0187162659190099	4.5958225281545504	4.7823220027945004	5.4338032305173796	6.7739478475687802	9.3224973047955206	7.93409056179717	9.3173089226035994	9.9631390711635799	8.2133945536024093	5.8338387666540701	5.4536244485921701	9.51932273948605	8.7353919381604292	5.5900880526274097	8.0624390602388196	7.7946484999477903	9.7369287150241899	9.7460801707996207
MB_SubtypeStudy_55269	7.70563751115525	4.76763211963753	7.3463911556961898	7.9125334526107798	5.7075195653692203	8.2735228382014991	9.3392691668736898	7.3262742445171298	8.3748033760120499	7.3270229662551802	5.8175205326521597	8.5105761237545998	9.6127637434925202	8.2582797360994409	7.5544992617556597	4.9807646996444097	8.8243521092992108	6.4709595809394704	6.7157870069001504	7.8438989752222099	8.0434846883930504	5.7191663897365004	8.0571555859752895	6.1383352153124902	9.0468319133217907	7.5729605178436898	5.8747892038499501	8.9093570087514102	7.5192077227435297	7.63388953227083	7.1288297342240199	4.7517320788886597	5.4223959966617503	6.1771085692766201	6.7916680295396299	8.0297247231145299	7.3399963273772197	8.4215570663760406	10.215874482161199	8.1723384966820003	6.4188955947970197	4.1702300640241097	7.4459010285256797	7.8261105647481104	5.1649752791375096	8.4621783071739607	7.3692160612584896	8.5531237700057208	9.0819615998320895
MB_SubtypeStudy_55270	6.9359576743276197	5.71243028293586	6.8478702084676604	7.3485100215843602	6.15087821904606	8.5256624173096203	9.2205283771555795	6.7419659623783001	7.8419412217746798	6.5058328486515196	5.5036428929416399	7.97118591368669	9.6463752954520601	7.3754400721904698	7.1217451938273797	7.7841065783866599	8.9657951486591791	5.5237442077069998	7.33431426698853	6.4136223215251098	7.4744771757856796	6.2338666491437902	8.2445761606700891	6.8938416569452601	8.4642881193811608	8.2569278800602	5.35808823674527	7.9270246129525601	7.49396587192357	7.6907612187443597	6.1856441422738904	5.5312121669087002	4.9725035760880703	5.10932473204043	6.4315025860177402	7.4701402989226402	7.1629534089194804	8.3526886231615105	9.9865841562226798	7.9052153609735596	6.1593948845455904	5.60850308841942	8.0135344865215004	7.7263529727014397	5.79626334878989	8.2518183853268301	7.0778421102373903	8.4222497741784608	8.3415573318272092
MB_SubtypeStudy_55271	7.45481424987097	5.0522038495241404	7.4430331117317996	7.6594689615860503	6.13803324349864	8.7604891531243894	9.5148718672384192	6.5992335498180399	8.3256007281035291	7.3277775569693198	5.3140574948385	8.4005633105234896	10.007617526990099	8.0687527541703901	7.6436234622385104	7.6546321661223997	8.6590378579276592	5.0703719607275097	7.8929622480081596	7.1757358344530902	7.6900337693273002	5.4903942613630896	7.3295068837375297	6.8503096621614796	8.6317064327971895	7.4387898078515704	5.6588252661173604	8.0232298884658508	7.4878282965750103	7.33214049508969	6.7415318575824204	5.2929694311507003	4.9453042338170397	5.4836101630598799	6.2767960540472201	7.6780606575688601	7.4191521902539401	8.5370752135438597	9.99384342176368	7.8861455975695698	6.3636068089091697	3.84595829598927	7.4181622898659301	8.2199821554656101	5.0280940533052396	8.0643468431901706	7.5488069945576903	8.8754816889994395	8.9638417242707007
MB_SubtypeStudy_55272	7.2017820735223497	4.5612537121506103	7.1649724409801498	7.7089842757648004	5.6074804728530001	8.59101245362063	9.2151846057352707	6.8670226054905097	8.0838792896730194	7.5283457690360596	5.6138740712349602	9.2125627522673206	9.80473625072419	7.6983153644800799	7.4637713557482197	5.4060646544229201	8.8921320143988005	4.9111726939543097	7.3193805273528199	6.3851173876407801	7.7427510159626101	5.1331008979393404	7.4380294176503696	6.4017582312809402	8.4896575749705097	7.9795636448182901	5.5470288344333998	8.4721294563193208	8.0469628201440297	7.1114734769453696	7.3057283751264199	5.8387479669513098	5.10780207280418	6.0776919459368601	6.8477699251950197	7.2624479241995097	7.1611638069522598	8.5338021688724197	10.424639054177501	7.7432872268599997	6.9531173856129396	5.1587403062880002	7.3611747983572204	8.0568986955745707	5.5260585715300596	8.6722460947945503	7.1818581355778299	8.8700315499367708	8.6492723923621107
MB_SubtypeStudy_55273	7.1554332631551398	4.96819286625046	7.8844140183982301	7.6302424942936202	5.2571347461570799	8.5980536866496102	9.7152011047967104	6.9069201888719496	8.09883612325293	7.2310131217739402	5.6265289271982697	8.6309168309999507	9.7986495035348202	7.87562643075346	7.8293881064938402	7.8350025124492904	8.9821526022101708	6.0382898250158004	7.9333203788510502	6.7953444065150297	7.5866043751699799	6.4532125338780304	8.3681406252439405	6.7851257651981101	8.6560516655923401	7.9247541235677401	5.82144678940349	8.2313074415762397	8.3323864834983805	7.7987769947612797	7.36021431630801	5.15991134487221	5.1001916310178004	5.31661874597176	6.6724485859468796	7.91912555882341	7.2796471182229601	9.4906446954113299	10.105674432949799	8.6407295216350395	6.1114893186372301	4.6627885920658203	8.1277138144961505	8.3477196829706006	5.3904539023031699	8.3250607651144506	7.31770378246443	8.7489209609771894	9.1499889930077494
MB_SubtypeStudy_55274	7.0365775168923701	5.5018876828200503	7.5966253410728699	8.0786304880069597	5.0730301634660604	8.4237459273089694	9.5305623553021697	7.0610819983964603	8.3581619856131102	7.5490714390396896	5.5585098080498199	8.3792328524838702	9.7479684088575098	8.0986481419228298	7.5961558742201003	7.7822071006509299	8.6358070758127692	5.0204261246388304	7.6304976019634001	7.6371206098669697	8.0533074020520008	6.0560491018768996	8.4373602080519401	6.8035499737531202	8.6152282676409193	7.6513898061272796	5.6777574334770096	7.9759250838981899	7.2085829464274802	7.5086283710007597	5.7903059658231504	5.6668551654986796	5.14005435392097	5.5000321282489004	6.8992532306639296	7.3741683427024496	7.4330945106106103	8.7010869415123899	10.105607125856199	7.8409910318669098	6.1204586806271903	4.3955637167794004	8.1087026500843908	8.1274065640259305	5.1966917300369104	8.4342449470956407	7.2246456041419203	8.4108297633643403	9.0042625494214192
MB_SubtypeStudy_55275	7.0593190603016698	5.3270601374698998	6.6110098772380796	7.56633030049393	6.77748778819024	8.6283143801325206	9.2333837073882208	6.63437979292652	7.9103760016372	7.0946801513988396	5.8395083267804004	8.1046610785245505	9.8096735650985494	7.8233947497439402	7.2081106873617902	7.4433511503958796	8.8151296396495997	5.54203825153719	7.2219494632734103	7.5266457339175599	7.7130578302857202	5.8558341264018301	8.4174560174262503	6.5494939450323999	8.6213992260780206	7.9528543468716499	5.08759397331941	8.5086160509306907	6.7515400303206698	7.4951333825847204	6.0319245300737201	4.6368177571675799	4.9313296278072096	5.0402353131989397	6.5678649889256198	7.3673691418593696	7.49613878284792	8.6999290538249507	9.1463495255679508	7.3957629408526504	6.2480797752592796	5.4573270122061404	8.1165649471487207	7.2363112412540698	5.8350286921693399	8.3884104960846297	6.8690317810707002	8.6834315446412091	8.9754119352517208
MB_SubtypeStudy_55276	6.9131472016825901	5.1299984397134404	7.3465271196611202	7.7647427155618098	6.04863018585913	8.6494697798350995	9.6139998667971795	7.1879786659262201	8.2054684190821394	7.0470518924020702	5.86718579218181	8.1780232250020894	9.5330202332581795	7.8968709470917897	7.3203616193990699	8.2463868862219396	9.1709958436248797	5.3669161125301299	7.8270976732520401	6.6611203918205604	7.5664328105962904	6.1599727333313696	8.2813548727128108	6.8937727119063501	7.9266427454317503	7.4902939435181501	6.0669057720519097	8.1253011323444202	7.4600461827359901	7.66015009023688	7.8265144181456003	5.4710794740381798	5.8817381887070201	5.6898844933321104	6.9318283277653601	7.5282558819781498	7.0532378427626998	8.3379693911662702	10.0746573030659	8.1874757515330501	6.3934819660552602	4.4137250644815804	7.9246059620483704	7.7598197495617001	5.1770119690104499	8.6529504814290892	7.35279025814416	7.88001118847051	8.5375884861009101
MB_SubtypeStudy_55277	7.1011497843353801	5.6859862943686998	7.0392722224828397	7.3783226914794096	5.4330611304658296	8.3439313931021601	9.8038322190029099	7.4244395304420996	7.8481681069398403	7.2984567245270302	5.3911058649303998	7.9242202427186603	9.9611469399144603	7.7469047799203201	7.3854691430680504	7.7924448728770104	9.0284671627890596	6.0733014402483301	6.6218467316756504	7.1879886429443802	7.4481182599894602	5.3198839771561497	7.5563444502743202	5.8409277294158599	8.8195156819396594	7.7577403356148098	5.6242997423865004	7.9255279914303296	6.58858204086801	7.1596955246718901	6.7478522879457197	4.8938333054071403	5.0198179738744297	5.5724291406523099	6.5878836734588102	7.7800445909720901	7.1853742208990203	9.2008702875277901	9.8910703760199592	7.7656111882229197	6.2392981281130497	4.0454792432636699	7.4518034689768697	7.7741693997476604	5.7269591941881401	8.6821053037687097	7.2938012841925897	8.5327903052200504	8.8372283297056899
MB_SubtypeStudy_55278	6.9364916855837997	5.21560035410588	7.2500044095477598	8.2705012591639999	6.1148411715610704	8.8197941736605898	9.1447634293724196	6.9065001070817402	7.8405434192191104	7.5012259320875696	5.7362836460667701	8.3483420175676208	10.078493051503299	8.0424633811634898	7.5678264975587801	7.7885071906082004	9.0656087237805192	5.5789099981928203	7.2876083915266001	7.8209987704854997	8.2943600596272393	6.4109560098271503	8.2036636320932708	6.4403679815240498	8.9441170622798492	7.7382549706273602	5.6317106419143803	8.2586684453713701	6.8312974285130803	7.7339338668993998	6.2460399314167896	4.9548764420342799	4.6356301832909903	5.7380528825925197	6.3418642590612402	7.3720908551893096	7.5614939771738099	9.2015578399557096	9.7136211410092503	7.9954587508181696	6.0583701596985096	5.5380546117052196	8.1315553494728494	7.6116816099969098	5.5605845014817801	8.5515455679864196	6.8846671577418199	8.6810233527493796	8.9201836818270692
MB_SubtypeStudy_55279	7.05856345020202	4.9986273499496701	7.5656751756413403	8.8249315562680604	6.13429752296949	9.6876997553222903	9.2877278735584596	6.4347493356337697	8.3052416716135102	7.5690198169173799	5.8005122413938199	8.8334105738553799	9.6147155792849706	8.7240950156367898	8.2073037503303805	7.9826127610292801	8.8843646137233705	5.2052867908129601	7.7837590234285896	8.4415485631203104	9.0003949882997993	6.74967699585146	8.5185470752563397	6.3019317094146299	9.0311198183257009	8.0185810463673306	5.1970951347117902	9.2332000198550492	7.7023034061197801	8.1834899906023306	7.1197080459154503	5.3855642853754899	4.8029378685911599	5.3130871647790601	6.5143663725798104	7.7177139297513504	8.1498221317455002	9.4516020390076694	9.6270411054696599	7.6161017099856201	5.9126132095487201	4.7983688400150104	8.6327533675554005	7.7933244682975902	4.7911337458125596	7.9845026053957202	7.6685690431657996	8.9358357346817296	8.9458650388292593
MB_SubtypeStudy_55280	7.0684610612644896	5.0479865835236604	7.0178321207594703	7.4103356726403602	5.25796546649969	8.5443117217492404	9.1830918995339399	7.0186164984953203	7.9091724611118899	6.5782160608449303	5.3750944793268403	8.2574797602697494	9.4021866413078499	7.26367180737466	7.3117072901528699	7.6675989198865997	8.9361887046400703	5.1229884144280096	7.4208522634706702	6.6472300416292898	7.5064700259821899	6.3318097756613998	8.0403836662341508	6.9649572767266497	8.3325774831312707	8.1878267747536793	5.4900503491840702	8.0410263377408207	7.2110232065575302	7.2172267362601499	6.8094936633612102	5.3471350951426304	5.0213490194040702	5.3366124079690396	6.67887881717059	7.5948979148501499	7.3192218933413997	8.3605074662459895	10.1159318424091	8.0272452991445107	5.9115717261149099	5.5755716880561703	7.8523249968376199	7.3064505399506698	5.7892695000315397	8.4579923836499606	6.62455138810581	8.4682817348617405	8.4100670550784802
MB_SubtypeStudy_55281	7.3017588342584601	4.7395736636311598	6.9874847408060896	8.2264203150759805	5.9696815623302202	8.2186573898889694	9.5573211534698892	6.9181413339448001	8.0451907347908804	8.0028107883873894	5.8387970403151597	8.5943320309703992	9.6953632009065807	8.6945763753106498	7.7095677621396703	6.1520271057272398	8.9563038280848009	5.3405666286719597	7.8536436894131203	7.39042166945646	8.3920825825153909	6.1464773871654996	9.0734501897881508	6.7284159586020502	8.6912134267678205	7.1091488633912698	5.6381910452902098	8.4904057994453499	7.3407474896671099	8.2002199701873195	6.97134839250071	5.3668669415962604	5.6256712736167396	5.9028505823817703	6.7344555234254697	7.356825036579	7.6701118516144904	8.5479339869523798	9.8014337210403806	8.3772271963241298	6.54271797281978	4.5062469962114102	7.8762794885498204	8.5051547772734004	5.46483469481434	8.2828073407468299	7.65504850050025	8.2497151831358	9.4189066817728406
MB_SubtypeStudy_55282	7.0754312985491499	5.6000508960998197	7.70071409781184	8.2086341477567295	5.0434672633302897	8.5467600626945508	9.6030822380313303	6.1776115275482599	8.1659181792983606	7.4054230998318697	5.5730987847420996	8.6000129436656305	9.7549957815341504	8.1502909054637698	7.8423868126685798	7.7310189577425801	8.6081926936381006	5.4207116993812896	7.60423323807212	7.81628125955275	8.0701961187898501	6.1547989839137802	8.5138569032679392	6.6603323752947396	8.8075964457926208	7.3384365857721496	5.8207151003538602	8.6007966046443194	7.6513644039906703	7.5132775991698004	7.11426097751092	5.3348542610772904	5.5083982752282203	6.2579206697371497	6.3988615730211897	7.7478581218226203	7.5443267802187997	8.2633016638374297	10.139961208427	8.1101693503884196	6.7558755654606699	4.1698681965461404	7.70370613680522	8.2173309234182597	4.9683453101179298	8.2333789559008004	7.5001599302924804	8.2608447351088206	8.8681204386061392
MB_SubtypeStudy_55283	7.1963767073921003	4.3932158584100298	8.0470827985531308	7.4747111692974499	5.1903766058360503	8.3561355702141	9.0406028380115799	6.9189112697999802	8.2383933094441506	7.3447361547362799	6.2065633281558004	8.7348232811204607	9.9284449446282697	7.9380458324608201	8.0391713639688192	7.5197304506610996	8.5174264909233592	4.9623241858727303	7.6815628068219901	7.6047795485930596	7.4170007193898497	6.2942813964397502	8.1693616472574107	6.7789003874962397	8.1363765060127307	7.5371224452151804	5.8642380580790601	8.4027151599847407	7.3409799027790399	8.0585326990913106	7.4547304239538503	4.8355510769610399	6.0898313618891997	5.3000228013097601	6.9116117678426203	8.3580207179783397	6.9916925214801102	8.54380071361145	10.0627680308616	8.4420208908582897	5.92485270897983	4.6716148114354601	7.8777257951161204	8.4440338863592004	5.7852719939233399	8.9153393790096391	8.0587928669431701	8.3904736235880808	9.3239653493810106
MB_SubtypeStudy_55284	6.9045762618774598	4.9178432745084004	7.3345688194098697	7.5040861951372504	5.5192840398297403	8.9300078706476302	9.3248112579130797	6.6947517678902297	7.75346929125402	6.8614526778932001	5.8543797416009404	7.6371017783984199	9.8077652530275401	7.8618684532082499	7.4542432839244697	7.5194998178198	8.7269983257539607	5.6760656580598603	7.7199705018118703	7.0391774555742597	7.75721316621176	6.1069701702571502	7.9763571099136996	6.6669796886381096	9.3488463797101904	8.0088539215075691	5.4205779931502596	8.0946833616092508	7.2074488352050698	7.6380924915212498	6.1382747740044801	4.7893510380980704	4.4613393806532597	5.9944670566224003	6.5255330070730704	7.5285745776497199	7.31438479179283	9.3804180510000208	9.9762765672751694	7.82172563451023	6.1563607363769703	4.7452217793589604	8.8738627905065108	7.2085601730855799	5.0062280260707501	8.3596752645247392	7.1512364686483796	8.5943506793781808	8.8192578389017395
MB_SubtypeStudy_55285	6.7218535262883901	4.46893997404361	7.6428629620607103	7.1625034611584004	6.2608844528035101	9.0227523954792197	9.3990864562023297	7.1300676770234199	8.0254680185002893	6.7889983339968403	5.7119500558150502	8.4448341241913703	10.203718682040799	7.7234316455005798	8.1615276537886707	7.2061512296812502	8.8258156122603904	7.080781961225	7.8155907485692797	6.1526019486181998	7.2266021247899497	6.09788101206028	8.1297846032703305	6.8460491676785598	8.2686570577665393	7.9980277070275001	5.6403598614007899	8.9187486592900793	6.3457137313205596	7.5249265035395396	7.0949173084792001	5.0457327136416597	4.8545788992008703	5.3584433413552199	6.6118814118932798	7.7975899268908897	7.3728024761556696	9.0884104630046796	9.6879177766816102	7.6263239396238598	7.2709681426696999	4.5282733872719101	7.6742736296418403	7.9738630133925801	5.1432913119252799	8.4636179031234402	7.7282703937833501	8.5044691851605396	8.5812382609062396
MB_SubtypeStudy_55286	6.7240176732443304	5.7993375593166601	7.2882081421824196	7.7626216645189503	7.1111544556333603	8.7161999198258808	9.2543475556446193	7.1569996430277403	8.0896152220751691	7.1380761857544401	5.7959998518819997	8.1278812877843194	9.7794043687899102	7.6672839605151104	7.5717687125578301	7.8096601650557202	8.7252693991784795	5.2335473707017401	7.3338596263911802	7.7592817115285904	8.0215892659328905	6.5787328967349401	8.2194926926986103	6.5171961052638796	8.78326506584866	7.92830614474253	5.4597181827355001	8.9890389717260994	7.2063348371859597	7.6409928733294299	6.6607045065537998	4.7504109808613402	4.6723149058103797	5.5520920000948104	6.5699126141686603	7.4501907060287902	7.4873390811734497	9.0230057571379092	9.0221083561337991	7.8668165300634598	5.5923412060718301	5.7774339272846502	7.6787281813102304	7.9821435914102103	5.4645129753974899	8.7255451926341703	7.0920495196945499	8.6629257153773001	8.7947163164032105
MB_SubtypeStudy_55287	7.9073323532318103	4.9351260110099497	6.8896784662048098	8.4602224325812205	6.3150225184084103	8.4636318485703992	9.1412215962741108	6.5828556778658402	8.4988924958179695	8.1984221615417905	6.1653171509687699	8.5938414339301694	8.4136963059589895	8.1294630045079099	8.5363264882713494	6.8788998472123897	9.3024767630577099	5.41537105430948	7.9652353532326696	8.1713330969294997	8.3184833079165106	6.8478214893441596	8.4514237798800007	6.6849845699948398	9.3131943114084699	8.2397376134817595	5.1754358202927904	9.3553785215740692	7.39698140520475	7.6972974655948301	7.1604163551009101	5.0773570885214099	4.7883315385274603	4.7627872584664797	6.8079076554763898	7.7405397067515596	7.5794202723320998	8.6071473001108192	9.1298674769379495	6.4057665303107196	5.95251557006236	5.2441696941697398	8.6927265642323608	7.9088357013874404	5.3885493567391398	8.1970474226151904	6.5748821665985204	8.9989065711319398	8.9346751231078105
MB_SubtypeStudy_55288	7.6016835561276297	5.5592318473053304	7.7467710541281303	7.2990153487682203	5.9988846355574097	8.6809138997818494	9.4943245613457492	7.7800394559738804	8.4515890416305695	6.7163570746159698	5.0912595593493304	8.1168046600728694	9.7423313004510508	7.6660387458381303	7.1122004877216201	8.2270240213134809	9.0969041394952708	5.00673141000137	7.9086755927684598	7.1846990263759896	7.7711603646388401	6.1052371692015104	8.6064127869438494	6.9481063942476	8.3851529824417295	8.2747408352385499	5.5354751944517204	7.94262628022837	7.5631860466240699	7.3931942599729803	6.1088124589982797	6.0232027265344898	5.18783053718525	5.3311072537976099	6.5058338780360199	7.4502208298203199	6.9241374163704403	8.4095122213098303	9.9393652085243094	8.3246281327161693	6.2301536359566603	4.2621119118538404	7.7326165091483903	7.6142265801265401	5.0430423297379301	8.5390143507574994	7.3046309216052201	8.1321447295896192	9.0417510034266595
MB_SubtypeStudy_55289	6.9289339986004999	4.9939231064537104	7.6803853485622797	8.1786003241433605	5.5810173716696196	9.4200377661785897	9.0745907732915505	6.7307758158173296	8.0460978285492804	7.0446949113745498	5.5285455543218402	8.3075624415684199	8.9192585098027308	8.3242830247334396	7.4024358302386499	8.1201894205991305	9.0230496942534	5.5636105068093498	7.4531522338794698	7.6752161456837502	8.2597551541428107	6.8725940772890102	8.49128122997808	6.7288179531616601	8.9823234052370502	8.3798218616230198	5.4701705634547304	8.8512796450653806	7.9225650619041703	8.40711527569953	6.9384693264465502	4.6591394132486901	5.3569016109522698	5.9464051475956703	6.2861183488409704	7.9060389914095301	7.6539325200742603	9.7469562397570204	9.5414610767841008	7.9111512480082897	5.5870085011860597	4.1392071679738596	8.5116957374983997	7.8298279222065199	4.9887224161699804	8.6524886229832596	8.1227428697404207	8.7812806949523594	8.9248604921003096
MB_SubtypeStudy_55290	7.0488651548473298	4.8161107202929996	7.56432270392928	7.8218936113205597	6.13014318082858	8.6074712398403896	9.4194097176662801	7.1610349514827698	8.1885821129349505	7.3411517748505499	5.48248510610554	8.5192906993334301	9.7302292088519096	7.99543334063865	7.5344259721961704	7.6575687168537003	8.8181423986511707	4.7605110173160101	7.7174153690166998	7.1126630966542201	7.7531894568737298	5.7612154768357602	8.0809597699261904	7.1126152385441399	8.4152755999897302	7.6545924078335998	5.4835113239178801	8.2356471801519593	6.81557901647873	7.5212589422856402	6.5909282683769002	5.7023897624708004	5.0192298928961403	5.2120720381933099	6.9777105417006897	7.5126523100121396	7.3869684698657903	8.4537269829589707	10.482360442241699	8.1669421327828307	6.0374138392844197	4.4467796662199603	8.2010739389958704	8.2644372508232902	5.9366309987246799	8.9349797472467394	7.1324581841657801	8.0313502478427008	9.0984994045586909
MB_SubtypeStudy_55291	7.2220986851586799	5.18998896853532	7.3651507232129703	7.3820518250886096	5.7324124406922703	9.7525185446161906	9.2082383652804403	7.0951788092018298	8.1188659056553192	7.1490946844114198	6.2577269797105499	7.9826688757382804	9.3161444296353206	7.88055363300737	7.6890548518826796	7.44112011786964	8.6860044706679709	5.4392688554544204	7.5099536865766297	6.9450493092137604	7.9162926464858003	6.7759270158234601	8.3573064135497095	6.1915547964368702	8.9973198515726196	7.8770582669553502	5.3154660669009797	8.7317077591237595	7.3401668688067998	7.6831178834007998	6.5187495717830899	4.83600408623892	5.1409906237442904	5.3599103242216897	6.6810691179680104	7.8018187508080397	7.22092516951506	9.4225898448767005	9.1666744891146408	7.6374324655122097	5.86779325409438	4.4004941031538003	8.2620972682656095	7.9965697950013297	5.1954005753987804	8.5691790728329504	7.7549438918954499	8.5964430068965996	8.6323456026445893
MB_SubtypeStudy_55292	7.8038410329488004	6.14349900710556	7.60299623035983	7.0959618589986704	5.5085037346873396	8.5810353675532305	9.8108101629746702	7.0680207799180597	8.3592423274505094	7.0485059166511199	5.4707552149156404	8.2473427334895	9.8319343334964895	7.3661462148131598	7.7725692570759497	7.5262576277807698	8.75619968096305	5.6565127942836799	7.3861481082227796	7.2766670653929504	7.5637310115842098	6.0353220527213001	8.0906697414398305	6.9607545887700004	8.5196482836348792	7.5560997295581496	6.3140306755141102	8.8442036171498	7.5093952626906697	7.0046257489387296	5.9063740555482998	5.0021269626232403	5.3017722585157498	5.7612714901400199	6.5567361681022698	7.6502115793119003	7.0684975857697099	8.7365002167353207	9.7405140542815296	7.8931386382962296	6.23336873310679	4.9356909762058496	7.4920073045858704	7.5356602065228602	5.8046572749074601	8.5161918861736208	7.1637547064710496	8.2292898278284508	8.9996548898425193
MB_SubtypeStudy_55293	7.0956781417085102	5.1685759891203498	7.7540669507655204	8.3385519866791302	6.2407313932321298	9.0838421687473705	9.2305890466800609	7.0473856906349202	8.0698825617364207	6.9973955820616602	6.6053865102700096	8.2001383020894192	9.3761114519895994	8.6512279298608199	7.9642819801663904	7.7209424909235604	8.8420808744867099	5.7067025657744601	7.5102457691948903	7.88225534522849	8.4333453500541804	6.6845819176322001	8.7376802050961704	6.6411055276992101	9.8140826220583293	7.8535610591179399	6.3648456229975201	8.9006804436810398	7.5933074758266796	8.1861221877698895	7.1102237346250696	6.6700334854245797	5.2190352896516004	5.9057990896083501	6.6022249169382503	8.1599193991052896	7.1657939706788598	9.3353117743818395	9.3539050476983192	8.0733484063152297	5.3150401504523899	4.3780801571714703	9.4085117826582891	8.5936774697778695	6.5138395321376299	8.5362458838504907	7.7025329081464102	9.0534159918815202	8.9518427878690208
MB_SubtypeStudy_55294	6.63587665600578	5.1397976972979702	6.6775065526499704	6.7390441592545001	5.7215191336389699	8.5720068263342295	9.1152159312650802	7.0493309232863304	7.8390298529106399	6.38121204800232	5.0934924600510003	8.2329496071628192	9.6331509183393802	7.2707127431824397	7.5250525146151803	7.4429623709859003	8.8077689995113708	4.7614263538253399	7.1884742138045601	5.7455953578376304	6.5575931551071003	5.0946189810462901	7.6601694416802699	6.9720912914148796	8.8508892029761501	7.3610238445151701	5.2066322598494796	7.9610631585110898	7.3073755723228198	7.0045331596576599	6.96724778962896	6.3011508019655302	5.45473618112739	4.8205581182314203	6.0919158969591303	7.3057925278286202	5.85481012472634	8.9513808552690897	9.9879918928670204	7.6551149129459297	6.4875198658629696	5.7229665479166396	7.2780435604933	7.4437151348667996	5.9898676167554301	8.4899166606357301	6.9865552551832399	8.1368001291527801	8.9477034034149092
MB_SubtypeStudy_55295	7.53265576130529	5.3581865001897597	6.6621150690161199	7.5198745236798601	6.53743471636992	8.5452298506706494	8.7098384297700893	6.1594725788118696	8.3257285009037005	7.4801731490115904	5.8462317098608496	8.4409231978372894	9.2321023481708604	7.44397293297361	7.9504806565348902	7.0369188071866402	9.0562536497941402	5.7791470505474001	7.9450663078399399	7.1456974793010604	7.7707591093508404	6.9188056197830896	8.2241635689384598	7.3079039725951196	9.3933811100579998	8.6494413881632397	5.1791433446049098	9.3749576778070907	7.9037556444346402	7.1630314776258199	6.4516021562589998	5.1087944149457503	4.8528576320824701	4.4629564105923496	6.63833338053694	7.10415897288373	7.2679628490641601	8.8870891566403891	9.0020478705724791	7.2963704521690698	5.8407674654317203	5.2063201011773197	8.9646605193520905	7.2354445154442297	5.0442827255937397	8.6031109529862899	6.5369353074556704	8.6832291151119296	8.47219011684005
MB_SubtypeStudy_55296	7.1791724701913804	5.2973428523938297	7.3399596319501699	8.6274441643413997	5.7354529623616601	8.6411298768932898	9.9724250755379007	6.8821190824853904	8.1941671231402893	7.67252115235181	6.5179424085956201	8.1826709246421405	9.7468309935381008	8.7568356224786399	7.7564692408070401	7.7693253828069997	9.0440081633883391	5.3005636932574998	7.8342937749258104	8.2606273559060792	8.2463672726802102	6.4199646553188696	8.7461112240864001	7.0510257515768302	9.3414602056358493	7.7066459672832899	6.08127747031397	8.7855454672763802	6.9368327283977598	8.2221469070882804	7.1211512413316198	4.6043177563618798	5.0328139358142803	5.6344151087249097	7.12076658237158	7.6059505109529804	7.8749885454964099	9.42711073680446	10.208466528331099	7.9772074663678003	5.7640073515549597	4.8214057978936697	8.7569427958069905	8.7287913558307206	5.55333565121735	9.1185564229279095	7.58648525159958	9.1064489274555207	8.9299586263553401
MB_SubtypeStudy_55297	6.9167036966785096	5.39366025877057	6.9601882320589796	8.1547603606777503	6.3005632007277104	8.6346499088792896	9.2973242039603292	6.6209933745674698	7.8712639689266499	7.7229178070357403	6.3473578437747804	8.1962061244523206	9.5564522098335196	8.0453824443794595	7.9575598335854902	7.8262159582958803	8.6920861490941697	5.5908305212988996	7.2090281231951101	7.7794746545811799	8.0892907020497695	6.7519738088162402	8.5260719038012294	6.1285465792576401	9.5202256020296208	8.0728207721997105	5.5909753397379696	9.2999569737117707	7.64808243403498	8.7377698686799707	7.4264169537377702	4.6152134230986004	4.8669350136470504	5.3997989361233101	6.4120060974777102	7.74675978894554	7.6606644019210401	9.3504825297836494	8.9250694802321995	7.9090632446433	5.6260694039991304	5.5549853959835804	8.7742194847442398	7.4375762569522097	5.5503921207119298	8.1943489649467391	7.5873987628811701	9.2385307190306207	8.7868955100183896
MB_SubtypeStudy_55298	7.0980494615423897	4.4180580177490398	7.7394200071891301	8.0456632506322592	5.4231294865636102	8.4784395598630802	9.5740691483069593	6.7420266055981299	8.0077604747087197	7.4355875057155201	5.8092454593405201	8.6802860555018206	8.8595175792533194	8.2575209213646197	7.7905636056170096	7.7021582939820297	8.6433813730450098	4.8397395751785401	7.6181856066203704	8.0462248791075304	8.0500176142721909	6.17203583318146	8.8344948194466699	6.5244159877261803	8.5173271501088195	7.3892824457423103	5.90502007138842	8.4024237450173	6.7743173358507001	7.6048595005974802	7.1809661704228303	4.7836996609777396	5.4439345910074799	5.7480023883886098	6.8789167448881798	7.65741855016645	7.4767320223681297	8.3978288198487903	10.111112314076401	8.1345923096523904	7.0569005896662196	4.3394659097701496	7.8400889244136103	8.27493110801759	5.8178217581065503	8.5320556811669697	7.5874627827521497	9.5073520304832897	9.0749470185560295
MB_SubtypeStudy_55299	7.0194493813405403	5.1463155017417597	7.8333693846369901	8.0064837930798909	5.3993255539614298	8.4983614320673802	9.1906836874277609	6.7793334432330496	7.9217374689964197	7.3701484240494199	5.4531103730441801	8.3296071301397401	9.8263219281684204	8.1415025466877697	7.8196843336340898	7.87289078294019	8.8450976996166908	5.0724159055398799	7.4529170728880896	7.7030430341911904	7.7986569173362996	5.9043830684652496	8.4864413842900106	6.9697167539512002	8.7965250138615598	7.8559032526836496	5.4047644991233703	8.2806969564105302	7.4728372376917402	7.4440277307561198	6.5952522207706901	4.9900749145088596	5.3057435011200003	5.1428296485179601	6.9632025756807101	7.4853902986383902	7.2195586444494602	8.2263182107729307	10.292407059334	8.0456138482627999	6.7224857962259703	4.7516880589181598	7.9289911585388602	7.9920712460765397	5.1723542168629697	8.4032121917410407	7.4888359937586699	8.4005425658250807	9.0605700901949593
MB_SubtypeStudy_55300	6.8811820476049297	4.7205901972599396	8.2050763780960505	7.5783351818551701	5.9498401186688596	8.6305869467795109	9.2398075009795892	7.20951788777215	8.4709684778874408	7.3096421749118097	6.1304823020516297	9.0722459316343596	9.54812565486559	7.3714303965211103	8.7914850131141407	7.2822468352575003	8.9172326321729205	5.1587421700079199	7.7287793591485103	6.8522999267236697	7.85345645746016	6.5505247020685804	8.4649159630882895	7.4308380776014102	9.3882975789823693	7.7269675834505396	5.8257029796558299	9.1305485436550402	7.6793583188961199	7.8032706925534603	7.4546161865135598	5.1092873525706697	5.1660550186072696	5.00931763445712	6.5328131444596602	8.3432589822981207	7.4762225743934101	10.0164421052908	9.5278300146416797	7.6392646582292203	6.1263636182369199	4.78271200421971	9.1192552055683294	8.0314906152146897	4.9725915206102798	8.7752232526585097	8.3151145847880397	8.9052307807757796	8.8065748584756705
MB_SubtypeStudy_55301	7.1638460202888403	4.9471329269613697	7.04128315879891	7.0442936895468602	5.6978402711872	8.8192413725736607	9.5369240062524891	6.2627866041776601	8.1530467006079395	7.1395532494527796	5.38990217121935	8.1959275040374493	9.4907004598560807	7.0727404870359596	7.76215960547683	7.63102470145187	8.8752045276994203	5.1522863277307396	7.6321402414887096	6.4807616073535002	7.6905223033169303	5.4434899720402701	7.7581072421111399	6.7381936067736596	9.2696927549711692	7.7344001144854904	6.0484111117574804	8.3284776286822595	8.5529790389721807	7.5547606280220796	6.8250014137631796	5.9120846650365504	4.9229894852773501	4.9064701794018104	6.4398353299242501	7.8291538414651702	6.75969938444885	8.6149966566244505	9.7005956717178705	7.4063052010198298	6.64032875030657	4.1866462926273096	8.1407350888620194	8.1286192977514702	5.0178629716576504	8.3362978784889705	7.0845116501786896	8.8642873500425807	8.9568770666719093
MB_SubtypeStudy_55302	6.5962505937384899	4.7697581613627102	7.7843811386278601	7.9778882642592501	6.1428067035492502	8.5366607678129007	9.0908258851023191	6.58741760851031	8.1555519127310792	6.8369937561964296	5.5316701427971902	8.2160429699404904	9.6656156499143293	8.1521458454778397	7.9182689562459103	7.4086619769098903	8.8921977910479892	4.8345765629784898	7.6447648344318297	7.57053011206495	7.4649868623954001	6.6040194250611703	8.2103053377697606	6.3313811544476204	9.3395354426503499	7.7776330162481404	5.9942453919357401	8.5003632859595299	8.1446977251712305	7.7122153599039303	6.6487209942056902	5.5020900865694102	4.9119684892400404	5.1993502499512196	6.5684529574723198	7.9006807259797798	7.2933470622278502	9.5521740816698397	9.7111111555753897	7.5045098247276698	5.8584973428872296	5.2691593050984302	8.1523189662725208	7.7622409825500096	5.1313216695827704	7.9697348808049897	7.3720263915360498	8.5891313285876691	8.8860004087367699
MB_SubtypeStudy_55303	7.2837791604698596	4.7386115553694204	7.9014269782492601	7.6908946859892797	5.2345541422664397	8.8136726447412403	9.5136540978653201	7.4474633072303602	8.4857622705472	7.02513733410838	5.53914426249698	8.8880703626043296	9.6930704842392199	7.5937007235961804	8.1481176225198109	7.6938483355943204	8.8226504657514102	5.1833814759523804	7.9051711107322804	7.7716623812358696	7.9216015559050303	6.40062636117481	8.6605129866535808	7.0009738119080396	9.3373512485107497	7.62807229799356	5.6199927018991902	8.6071497754683808	7.3746504072705399	7.9052357711547696	7.0112498213410799	5.1323549266417201	5.3824043461171902	5.63320162937615	6.6026002352365696	7.90639449154469	7.5083597368632597	8.9082219753470095	9.9839755516719695	7.9274047947970301	5.9965684542883997	4.4189240983036404	8.3398016906926795	8.0422280320867205	4.8764174629099903	8.3004200096738696	7.32382872440503	8.6717522831028404	9.0056343872448998
MB_SubtypeStudy_55304	6.9296466600866999	5.3521885357136796	7.82574851792912	7.05756989637743	5.5041722926090397	8.4952662892913793	8.9267086992290707	7.3458326096114002	8.1157234752796192	6.2910092985225701	5.7080460862673901	8.0116056556751403	9.9532592543986702	7.8287206579100204	7.5041648344414202	7.8869179663914499	8.9236294009447192	5.1838694624214403	7.5563912119333798	6.76397700364911	7.7770967648869398	6.1538336399202098	8.5507386788824196	6.9230852291237799	7.84863216624949	7.6334761387025196	5.6774081874503803	8.3948148791513209	7.4303433382564004	7.6956961743915997	7.5783920771700499	5.1430716107801704	6.2687923919975104	4.9971534796672099	6.4541884863136003	7.4443510455153099	6.5547220357826399	7.9797609830451499	9.49544773341721	8.3233378506272402	5.7172880669962902	7.2306710542901298	7.7962415056618903	7.7610725151248001	5.3792840526190204	8.0092079328902894	8.9782232686400896	8.34612131276441	8.3865194495164506
MB_SubtypeStudy_55305	6.9076536176485401	4.9783380572821896	7.5310197386425397	7.9065045925617703	5.9623752507693597	9.5746559430100096	9.1479201363420692	6.8870131374192498	8.2825124490030397	6.9479876993916196	5.9073929377585799	8.3644860018962692	9.7205523870584596	8.1512431117820601	7.7182243579609704	7.8248576604469502	8.6358595461865999	5.1691620648512204	8.1450768255097401	6.8849789493099198	8.1292610679553405	6.8322559487868304	8.2476552813364208	6.6446523571794502	9.7759509694765505	8.2284687913680301	5.6626622542369702	8.7662797864481306	7.8816021448037903	7.7966301304932699	6.4071308723634601	5.1560686967697897	4.6575843716625496	5.2747812481702603	6.5927368236658799	8.3043905113433105	7.3798935324371202	9.3310811410730192	9.68745032452847	7.8035002563421898	5.8857621900211798	4.8258988797548197	9.0050305583391008	7.6678319423130699	4.8992164575950401	8.5217345669730609	7.6768125623336703	9.0032990370699402	9.0731087971670892
MB_SubtypeStudy_55306	6.6733677434190204	5.9516690806546899	7.1486245374264401	7.2740584879420904	5.6752011469250503	8.5858214361377598	9.1961843008292092	7.7468916495657298	8.1559197206556604	6.5744762836509301	5.4589379021138003	8.3053931986918901	10.1774845737626	7.4923711670444302	7.4933277593068004	7.8042274635922597	8.8597448579987699	5.7209566240609302	7.6226024429234398	6.7871295029416201	7.46114335018882	6.1037381454949102	8.2663112630578102	6.6972516650772898	9.0078980173854504	7.25683420534543	5.7455871963623304	8.4202166709588706	7.5582619986820099	7.6518045958301197	6.5273370275957197	4.7756862083207503	5.5928025568470101	5.3990919586557	6.29644666519102	7.3056574819486899	6.98067882078354	8.9117454661100002	9.6887210033348605	7.9392083416894499	5.8345008184929101	5.05940455761327	7.5387219522890803	7.7095311287742696	5.4813390932506802	8.1768627649216299	7.3146144916940798	8.3477660948821395	8.8796299341324207
MB_SubtypeStudy_55308	7.1808797149062196	5.3458957224128802	7.1732443912299102	8.2002992046151899	5.3705944595625201	8.5842945481384394	9.4639191831088496	9.2977259867994793	8.7862290761674107	7.7807803977594601	5.9383778165152297	8.5680060845727493	9.0897647346031896	7.9123887009818699	8.2881148739117894	7.5571796974147896	9.1465178878752091	4.8348753944982699	8.3552403022149697	7.5207813051614103	8.3186902003367393	7.25121909535605	8.5934789681287391	7.12311490853011	10.005236365401	8.0891100084198708	5.8132585248904398	9.2718274726408598	7.4366671681897296	8.4561690890336205	6.7581972178238301	5.3949636074525804	5.1640144560427004	5.5907187463351598	6.83306795499381	8.0796154987364694	7.7760565619029602	9.6248180952160407	9.4575174847424499	7.8931005080609804	5.99466553838504	4.7064990993374796	9.2027858676508298	7.56530885840822	5.2548411216846	8.3881686596341805	7.25504823024181	9.2829141633694103	8.9155080042808503
MB_SubtypeStudy_55309	7.1922458089463097	4.9011698350061899	7.6149094489358502	7.8161822353207802	5.4382238671343401	8.4602605481047899	9.9001871910576291	7.1345352335062397	8.2318486517235403	6.9796797221432199	5.2754583282979901	8.5691730793870295	9.9084004935451393	8.1414850051493399	7.7557577633627002	7.8815490411720601	8.5693485872920707	5.1625754860786701	7.8031092897522099	6.8646716356334503	7.8080392892686303	6.4323025777808498	8.7788801256158102	6.9849079362446496	8.4489719807016908	7.4489896486637699	5.4290274171392499	8.2978329280911804	6.6727816227296	7.4370877087424301	5.8320701276208	5.8319550186062097	5.4839407990725304	5.4904964707796404	7.0582873177608203	7.5074061474380702	6.9803253958296398	8.8678916744130802	10.471701794566499	7.7720896365582099	6.4035670731198397	4.5129145038487204	7.5952768985705701	8.27243663672472	5.1257776535046302	8.5493330350939694	7.4224237310837804	8.1052703200408693	8.8421896202526291
MB_SubtypeStudy_55310	7.6598570628628497	4.9820422817585603	7.8560051590279398	8.1538960044378008	5.9412204371963302	8.4268636026216903	9.5246171336155996	6.9029499101353302	8.3289395228670209	7.5222163678285296	5.1846988779097103	8.8591004627854009	9.7207622216995198	7.8984089385607303	7.9744334238048298	7.0488312622987497	8.7206100653622496	4.7566725160698997	7.6445470619269402	7.8164251570782097	8.0014920215168992	6.4443704330171503	8.6268150160169004	6.7442966130967203	9.2451659041281093	7.5197344660074599	5.6910384613451797	8.0987861855049896	7.2307224422224401	7.2984573882408599	7.1449185907513098	5.1984912920540696	5.0291098202358899	5.3697847495827	6.98814730489282	7.5454416694217201	7.5085811409597003	8.3982080969672506	9.9088359458916209	7.9833817917224001	6.4016819431463201	4.9412263696246503	8.1007236343740292	8.3187980150317191	5.8865238178805201	8.5053106430757399	6.8213975970081098	8.5041451422268199	9.2824551096054293
MB_SubtypeStudy_55311	6.8835841528467201	5.6408812054601896	7.6274898726129203	7.4625050615012603	5.37245454207196	8.4298084512091709	9.1965326403546204	6.7487448364192204	7.9515876984595	6.9327122066790796	4.7529829795171299	8.0349974889153408	9.6769076889463808	7.5893263278676404	7.4447994961944604	7.6523506582915699	8.5596367703443192	4.8755209251837002	7.6006517730262502	6.9748780469261202	7.5801895466603098	5.9073223106157	8.2041066049833695	7.1027665158721103	8.5788044029094692	7.8344087733295904	5.3173354890772799	7.8447407357235699	7.3493165334265704	7.2665995013889502	6.2053593851709596	6.9862441907181898	5.1794412878626401	5.0163661188387803	6.6008550853310597	7.0662529728520598	6.8708454303529303	7.96961640506228	10.040048719739699	7.9203146796579302	6.1769153128848897	4.6560678252553496	7.75600191277631	7.6442851041282296	5.2735170526658397	8.4976834037472493	7.0409171482355797	8.2857719335280198	8.7304427382569099
MB_SubtypeStudy_55312	6.44629687651023	4.6597799938187503	7.1297371507455196	7.2317532890397001	6.0093687063804904	8.8279420523267706	8.8600246779183802	7.3828881664918899	8.3262174073741306	6.8518282913386903	5.1870332829205799	8.5903707494958397	9.6938169714614304	7.5559877316333601	7.8778713983696704	7.5473469442035004	8.9668116175021098	4.9083261828509803	7.9603008881015098	6.8280334237187104	7.6704166642012499	6.28500244704738	8.71280551505148	6.2343989649556404	9.1216986870975703	7.74513078961271	5.4145941849488999	8.5118878098239499	7.2340422945615304	7.5618050450158298	7.5135106306758601	5.0295244857595502	5.3474436436770301	5.6708216907170899	6.4379789517315	8.1462912729536594	7.8263391989148596	10.0914252080757	9.7336594596586306	8.0581490050745508	5.59080609163325	4.4913021916976499	8.3384968376738495	7.8745785313250902	5.5752261027395704	8.4799659318137692	7.0730346302554299	8.54612822758404	8.8799134164272004
MB_SubtypeStudy_55313	6.9956526609511904	5.4837794540290998	7.4804691734287303	7.3256067682414896	5.64565492429284	8.2788218818417008	9.0029618821377095	9.2737544650117893	8.0510953820984099	7.0337224813769899	5.1958657091626899	8.1176147945829893	9.3872189693362706	7.3074249951190096	7.4630437505961504	7.2637879314992198	9.1218427729745795	5.05686456829888	7.8614888669852903	6.6638865959486404	7.6199694487367697	6.1598753575274596	8.4359563389454895	6.9937098987372304	8.7204364900953202	8.01307246936517	5.8622263054465797	8.3420037546825405	7.1422849554510499	7.6449307526961396	6.79660827145221	6.7921874582358903	5.2375141206645397	5.2693002050584701	6.3324640947416304	7.4400277170889897	6.6983908067381304	8.3820689404115303	9.74715592918594	7.9338684280282097	5.5949932814851699	5.3606941881750103	8.1161663796669608	7.2577997151831104	5.5332119519690703	8.2958858186886602	6.79032184248861	8.4053301902209903	8.5302871431262908
MB_SubtypeStudy_55314	6.6675634654813303	5.3599181752720604	7.2208413746363096	7.6131896325354003	6.1709840870144097	8.7580078112601303	9.29928176794105	7.5668965605136798	7.8736285193118096	7.3503186502192799	6.5861498637226497	8.0908327504540196	9.7706117322205692	7.8269972100163701	7.8414111170032896	7.7558023475052096	8.7266908326922206	5.0067226060598404	7.3848610710101701	7.7548146398022499	8.1065176189728092	6.3447122717026696	8.3056441601700897	6.4574515418678899	8.9857374247539106	7.8687244678970902	5.7792487850333503	8.6479960849369508	6.8336273561339498	8.0218251808079692	6.5417312036451998	4.8135474819644903	4.7726717052568999	5.6454548609659998	6.3418322779133698	7.6645872747842896	7.3648010808485598	9.4424059523041297	8.9764151807665709	7.8300207536162096	5.6105836693460702	6.0676135008189798	7.5501370357572997	7.7186157579135797	6.0506816130616699	8.5312769176689702	7.2108683890367002	8.5643290487167096	8.8932690912396204
MB_SubtypeStudy_55315	7.2622919230493599	5.2020836392835204	7.1848056825358402	7.47781185798575	5.7126848031102604	8.6166591883215098	9.3404237429264203	6.7843771529799799	8.3447078325553097	6.7248334744960498	5.5056193456078297	8.5992772478496207	9.6347326910195896	7.6834743630171802	7.9035753640684501	7.5462792605657896	8.6813952462468205	6.3483751309878897	7.6324045817403698	6.9764503337355803	7.5121914869281898	5.8322018509432096	8.6366548605739499	6.77940877241815	8.9003597185364107	7.5147288271413304	5.7659179504093503	8.4002263928907794	6.2565612628010498	7.3730519788662399	7.2599693504567204	5.0325176859383802	5.08757529662123	5.2563988391042402	6.2050909922579498	7.5703509628403802	6.8766011695849096	8.0796870581632891	10.3598733157518	7.9968116192163201	6.1177787476793997	5.2173772499947697	7.8565725534941899	7.6722477058041401	6.1802374111223699	8.4125584366716399	7.57365947112035	8.6507861799322203	9.0010168255881595
MB_SubtypeStudy_55316	6.8513207669090503	5.1378091732868496	7.0240662628106998	7.9643047700239196	5.7064031430598101	8.6682648510882707	9.3662629168640805	6.9154196144254199	7.7375923566745604	7.3628821329550798	5.9354660452167201	8.3987711767939803	9.8977714600086095	7.75915353825601	7.5478591743291004	7.6538900253373496	8.9725561891908594	5.7387849053590596	7.4222259091517699	7.4565684575746296	7.9906706145089101	6.3143375677262101	8.5078099642442506	6.3025949834822299	9.3082376257932307	8.0382364210382899	5.6670662935129101	8.9853766901365599	6.89801860092527	7.6790047033412296	6.0335692293885499	4.7413103544194399	4.7696780202826998	5.1730939674228598	6.4997707013433903	7.44179338570145	7.6409747413435696	8.8535670775476092	9.5663605531321991	6.67631903697864	5.3584485500909702	4.8000548549692201	8.3384448299108698	7.53472509294226	5.5990497219139099	8.3376884696022007	6.9382234853681002	8.77818335679207	9.1367349129661104
MB_SubtypeStudy_55317	7.1238698293266998	5.3602479834311199	7.5864559266303599	7.1670370615916799	4.7539928239790701	8.3193140903235996	9.4994965633499504	7.71635459190614	8.3026607729501993	5.9901157569266399	5.2159982751680003	8.0139703458360394	9.4728072783262895	7.3147796086008903	7.3703092825677299	7.9190263465810897	8.8183533775047103	4.9835851132241302	7.7622006713498299	6.5070968059712904	7.4523828962251102	6.0347287085612402	8.3619412250263405	6.7126462220110197	8.6235605530025605	7.8173988234578804	5.3046991403826302	7.5266877864755601	7.2381140041165901	6.7741642850877701	6.3118782967899802	5.8458566631983402	5.7342207153176403	5.2833289909532999	6.4719379745249599	7.2793302166675797	6.9676508009007296	8.2751307505479392	9.9867579066740308	7.9565491915538997	6.5350806743095298	4.3043086424555002	7.7079780367244197	7.7105982388544803	5.4970124188070999	8.6815853951892592	7.0286476260712201	7.7768360341574603	8.8109926286092808
MB_SubtypeStudy_55318	7.2731070010601897	4.8711015624514902	7.2126414462564901	7.4618945301356101	5.8465106821547197	8.2729330707852409	9.2194342875800608	7.7789503937755899	8.4350799851946601	7.3237129909031298	6.28146491295775	8.4210646750818707	9.3297085544057108	7.8695069577274097	7.8825809031431797	7.7079791122858099	8.9228200368562103	5.6814361701185296	7.8007591171511104	7.5681488280037303	7.7719160322038503	6.3322267597514701	8.5105777463921903	6.6734589001388196	9.7895270048809699	7.7060163372245496	5.6591287492958102	9.0147630219565507	8.0137793112001603	8.0081143204686498	7.3225688801339404	4.7506401612200397	5.0093789233250696	5.8208278159480296	6.4466625595142402	7.8206469217167198	7.51855829599688	9.1599982207687596	9.3784738714315292	8.1924230576187007	5.6617775309357601	5.6007737906906003	8.0450886634268794	7.9144607458445897	5.7336892370484502	8.4358194118706002	6.90769606980282	8.6050048227949194	8.6966087525053801
MB_SubtypeStudy_55319	6.8580136945540104	4.5510609211700999	7.6772141641316898	8.08575023559575	6.0894016402056099	9.2531674090141696	9.4365970971288604	7.0854068128321597	8.1616569189732697	7.3121180713770704	6.2342776809493303	8.4372901522962103	9.6581100923099399	7.73729493932714	7.6427297116637698	8.0594975228132704	8.97161231128573	5.2394922210093702	7.4536241274797703	7.4252668997103104	7.9377999569702196	6.5405413979396503	8.5831411951472791	6.4938454502822598	9.6646267940339499	8.11565301418171	5.5537968191651697	8.5539976015560093	7.2208678462995399	8.2624470077464096	7.03642961457901	4.6409809914950202	4.4737576928940399	5.4887747047383302	6.2797202623399997	7.7218672823321999	7.4527653014742397	9.6742729199138005	9.6003667982478404	7.9624842513049501	6.2457306899037102	4.6321556759659304	8.8027144655718708	7.7314819148310496	5.46417082125806	8.4956249439985001	7.5767169398449301	8.8859195938003204	8.9446720209425905
MB_SubtypeStudy_55321	7.2282758559774596	4.9411646690412097	7.2293856189518797	8.0998069061538391	6.2171256420844401	9.2997272349265998	9.3026571102954492	6.1967248016670897	8.1446341565594196	7.1256735353131102	5.9672062216476398	8.5712061626689309	9.5073173940313804	8.6268118058402603	8.2539275166894406	7.3818691991764398	9.07386384552556	5.17603783138044	7.5522224158573996	7.4080884802098899	8.5134142767704102	6.83203995739688	8.6940078346532506	6.4601045149623104	9.7824193087072295	8.2361986406355303	5.5371523480339899	8.9613003194246499	6.8015249383586198	7.9387007081773397	6.9101646955559604	4.8401771476888298	4.5873107549730499	5.0785760897626	6.4634912232252404	7.84607944104315	7.6248971010471802	9.4016223834974202	9.6825108012802605	7.8201441653841499	5.7563519422873997	5.2922304728571401	8.5687522481645892	7.8972785453217904	5.7590733193738002	8.4068734602405293	7.4908579116325296	8.8274464508167707	9.1799805962787104
MB_SubtypeStudy_55322	7.0254658752173302	4.7411918940616502	7.2988871246716602	7.9408655226529596	6.3125661063224898	9.1573922482745793	9.0765206973271404	6.9643907952181499	8.1332614918761408	7.3183943218816596	6.2318863025089302	8.47990850550398	9.4484808157873701	8.5263570342749109	8.0273475282098197	7.5397648669161397	9.0608033885422206	5.3319261009345498	7.9120647075420898	8.0612554874240008	8.1143359264161301	6.7745313616609701	8.5354123616008692	6.54594101984378	9.6186409183612405	8.1709956798460208	5.4377420248414401	8.8787942256022205	7.1394317206089299	8.0465944272835799	7.0029158845289503	4.8780072041945299	4.8363128178757604	5.3931015833366498	6.7115712206649798	7.9179168130717699	7.5252338259634497	9.3931428676273896	9.4745542299274703	8.0900566377460201	6.1325660336749799	5.57337643816102	8.4233388307972703	7.8589955690898101	5.7285659202691797	8.4497456604564292	7.4378592252017697	8.8204943521691401	8.8491906558249607
MB_SubtypeStudy_55324	7.0193952234663799	5.2364360577481301	6.8417857400997599	7.8361553318100903	6.4547735782485596	8.8819945779055907	8.9244625485417899	6.9128643891234498	8.0531231860367001	7.13700065697196	6.2709090605741	8.3951838577587807	8.6982047230480006	8.0673401388738792	8.2417797617756499	7.6583546654181998	8.9340592829374295	4.9658557210652603	7.2931268997611998	6.2894971687760899	8.4784066755606808	5.9726934189435497	7.9384602982034096	6.6835341751229196	9.4794890470947308	7.8996376863422899	5.8983292882393297	9.0908635241706897	7.5722472163267298	7.7195476063088702	6.8412059051884597	4.8394518244447502	4.6830331846306104	5.3335898580826102	6.48342577219488	7.5330026461201296	7.4493340455542203	9.5306230344635203	9.5269931017435905	7.3547711297822804	5.85882508865296	4.7183632824310804	9.0145689215634999	8.2023788821505406	5.7930027156203199	7.7567221802705104	7.3115541525497401	8.9593969180247708	8.7764610456192695
MB_SubtypeStudy_55325	6.73130141545737	4.9906498807787996	7.5731897150534504	7.9453796928534404	5.6492401437681696	8.4911663092602705	9.4820001606521007	7.5960454953399603	8.4074196543961097	7.3304265326796001	5.2923464475166204	8.5658358297530608	10.0399459215691	8.3075634235833604	8.2286918126267299	6.9061312564293198	8.9618954302604994	5.060321001888	8.0221374146251296	7.7081802316744303	8.0564798635800994	6.2611217930083898	8.6506042607421403	6.0759791026246299	10.1564591078742	7.8519222639269897	5.5670980953805902	8.8903431591919304	7.6285892124047603	7.8626357198307302	7.5059162596682398	4.7096713653335298	5.3692606146360697	5.7455676689243704	6.8850368405991897	8.3352249502536697	8.2488802058672608	10.4529319641236	9.8190645778316092	8.2653822690772198	5.4138173419316997	4.2904672738151897	8.1046264719379408	8.0360626528602896	5.1024941428645203	8.6293458527172309	7.0913466374268301	8.8116027974438804	8.8140170373694708
MB_SubtypeStudy_55326	6.8439266940159902	5.3197101235324604	8.1627472284188904	7.4781052922108699	6.4808447694461799	8.2984303329578406	9.4429431992641497	7.10033469972422	8.0244661017277803	6.9431520148571702	5.7179707911367501	8.2947064875068008	9.8718477309118295	8.1315895124355695	7.7001848370209602	7.9901442995600096	9.0617018289759201	5.3606459658152303	7.8117647047222096	6.9653911803261597	7.1867845090153004	6.2878612646367298	8.5796943514213595	6.7863892342224199	8.5445996945899001	7.9687832857257197	5.2107983061529701	8.1198734065980407	7.1354470442121203	7.7884546409934003	6.7203797055766303	4.9361484352762304	5.1181115653891602	5.3159716893656501	6.2569060542394999	7.5743035804818604	6.7884614637680301	8.5880420798110197	9.7788548058609699	8.1594036086065191	5.6768940405612902	4.2140242687542102	7.8268800938812904	7.5585535072402301	5.7605993653927001	8.7972438280604504	7.2224555028527604	8.2982255870630492	8.8207891539383994
MB_SubtypeStudy_55327	7.3132220049184502	5.1766526895901297	7.8495572083512499	7.3267530526229496	5.4164505839539503	7.7577403056954104	9.5255819051191608	6.9353300754111196	8.0242768213903002	6.7676604608649997	5.4656161335112801	8.4734019812656101	9.4091365930245807	7.7479101690104004	7.8474564117192296	7.2231713198807697	8.8140867820160498	6.3207314131980601	7.8727136799370596	6.5024925727847398	7.1585809977078396	5.7602776130567497	8.3297192050806306	6.8611154621079402	8.5416816543586709	7.7417395469734602	5.5120490184954898	8.4760618598872792	7.5056995694176001	7.3602677767848599	6.7736531173709897	4.7397754972244597	5.5074608215064398	6.0627910953071504	7.0656503959694197	7.8671472737903398	7.2133498567590104	8.3505332157245498	10.442720880031899	8.2893944162662905	7.1071694895352202	4.2762348017195304	7.82785713718489	8.14981367867078	5.2740961435022404	8.8410914255441693	7.4578821841137604	8.5166310445003202	8.9015397432531405
MB_SubtypeStudy_55328	7.1619949720579204	4.4516106164021396	6.8568694109545296	8.3736216100656709	6.00361060459685	7.9788718547318798	9.4569959232587202	7.6385984262558404	8.7288589558413907	7.93981114595256	6.1524656936340198	8.5888795517920808	9.4331879535216299	8.1602107802341894	8.0020966406528906	6.8948361478801496	9.0147874241771397	4.9741456031214097	7.6743517815123097	7.5238917484650196	7.0071430239701096	5.6981683612639804	8.0587603586973007	6.8288266067629202	9.4770789838199399	8.1162474026747002	6.27698078683588	8.8340741147728092	8.3209249544292803	7.77461499949196	6.7701127002285499	4.7115965965160704	5.1932146225759297	5.7973969904413298	6.9168651024165397	7.9388677980401896	7.4328838280306204	8.7000320429104701	9.6832068507417794	7.8659533975277496	6.2045681061206297	4.0206654885704003	8.3354142119653396	8.0020745316017106	5.4454302964075296	9.1710383348228	7.50515259394769	8.9892824040442694	9.2273533646658805
MB_SubtypeStudy_55329	6.3665056017641799	4.9073072697911302	7.3980545089295502	7.4826855554483602	6.1387152080499403	8.5467649181376206	9.61610570975472	7.0302135274994901	7.9042694434027698	7.1454037092711999	5.80982526714687	8.6144494093668502	9.5103051640020801	7.5722458374347204	8.2539855751036697	7.9795680897349497	9.0145867033085594	5.0068421473407003	7.3611302376041401	6.9798232248228498	8.1924804343101201	6.74476941625971	8.1653620935703604	6.2980686793020704	9.2102563167697706	8.0398096341552598	5.0183265261467804	8.5133737285920397	7.2889916121934197	7.77510237229792	7.2205188721428604	5.0515067787038603	4.4787387475691798	5.3198436548266299	6.38207988619902	7.93342769764606	7.2775786463516301	9.1146945430255908	9.9781784404493603	6.6895978416974398	6.06132456522392	5.1521055474850703	8.83072472863992	8.2313447673867692	5.2647987558034703	8.2014720267262895	6.88735654030517	8.6614973637795298	9.0824821592759797
MB_SubtypeStudy_55330	7.0403804858686501	4.5293772835093904	7.6035962389752401	8.1310312550667891	6.0172000417299101	8.9512168845990097	9.2107165957697195	7.09991211770215	8.1990879965901602	7.1659788430375899	6.2349783468752502	8.5264514742437605	9.2053859079264608	8.2820562444465793	7.5847988487502098	7.9711746703838502	9.2563484990941607	5.1630571594815597	7.6511635170614998	8.0473657940560308	8.4633438633055391	6.9314120732736502	8.4924931453186101	6.1325535799421997	9.7103839656825404	8.2261115441493402	5.6835938964162498	8.9367637685430807	6.8738312773092902	7.75045677760414	6.2718553799607699	5.29974954445448	4.9735597470892898	5.6340533427694099	6.6163890513821801	7.67956548375109	7.7846274886294298	9.6239010832974206	10.069689196214799	7.9647466161784504	5.5140935873155597	5.4432365006832297	8.4194164784907208	8.2024078869521393	5.7812694044394597	8.2161372160518393	7.4577686833198902	8.8093943787997997	8.8150812422143794
MB_SubtypeStudy_55331	6.9635150587675403	4.9814372261984197	6.9797071253528804	8.1001351747832508	5.3694855310948197	8.4666414988530896	9.6994295575190002	6.6627275877386296	8.2374156790035702	7.2479613785299497	5.7179806539154301	8.9014295167053508	9.7761524308155892	7.9394334839853498	7.5220988700772002	7.6791756257400703	8.7691005164074092	5.1732044830816202	7.5777852984732599	7.1371479486364402	7.6783905823015397	6.0389180631230799	8.2817201003227101	6.8032515905091797	8.9672533715252705	7.4331939322539098	5.8004979345602603	8.5304538673393004	7.1872657559649697	7.2960504933402097	6.3746944213665202	5.1397864980974699	5.0142243009432699	5.7704870794298602	6.7654677092095703	7.7267091341469101	7.2778230832053801	8.8473666656650192	10.2884180062194	7.8755221121487198	5.6297441400846902	4.4984875607318404	8.1397770948950292	8.0870471421318904	5.8837768795621601	9.2916944571887203	7.0251336290345101	8.78898700942141	8.9179321218349408
MB_SubtypeStudy_55332	7.5022713360508799	4.6963848772147099	7.5654691220154504	7.7294475352681502	5.9381310523260904	8.6186294955055693	9.4583555419418097	6.82175499679553	8.5534154070222197	7.2176565535305501	5.9160180767438399	8.82641824246517	8.9806084634957806	8.1318864957997903	8.1417386911436207	7.4476520369203802	8.8827196427765305	5.16166162773174	8.5477692053181702	6.7561412861985604	7.7828744678078499	5.8309371439373496	7.6806215007039702	7.2168841058580799	9.1008095189206095	7.7024596191480104	5.9398175257405397	9.0379988532378199	7.3822293210847096	7.3097721223713403	7.1902341444251103	4.7740482090636096	5.77915620067541	6.04495931011785	6.8812760140929896	7.8801820353331404	7.6308443563557198	8.0805739583807092	10.2120699385537	8.2778139129473001	5.8030878855151604	4.7330422529008196	7.6862137067001797	8.0944957863796603	4.9551313904369501	8.3120244749495296	8.2316459660564192	8.3077178806391494	8.8640364674480701
MB_SubtypeStudy_55333	7.2380008246357601	5.2814568021499602	7.4108802855753	7.70923247676145	5.36325357846329	8.5730521557931194	9.5830511396079796	7.58690604830457	8.2735898240244694	7.0313102712212903	5.3650658914736704	8.2382959317461797	9.5936071255043807	7.7642287048966603	7.3139589556940097	7.6473220303460101	8.5236490916236107	5.0573751823612803	8.0852535113650195	7.54504349655826	7.7531978391946996	6.2668005994655296	8.6434409950914404	6.7917544825461702	8.5379872857363992	7.5475464233565601	5.7940999568995304	8.0027080118377398	7.4716187680906403	7.6239369818072902	5.9748672362599002	6.2821165338361498	5.8459706983850399	5.4930796902325802	7.1471630584962398	7.49822064194578	7.1978916364272898	8.4412200410763099	10.313234862336801	7.9913981113080803	6.3698789732903398	4.6634871063667003	7.8595567120063103	7.8768356292770099	5.5414876832293798	8.6095915530604099	6.9963062941059304	8.0591872863482497	8.8978163199790998
MB_SubtypeStudy_55334	6.9253590927865503	5.7945230491814597	7.7681462283450697	7.3134076498222402	5.3847993564724499	8.6522441355781794	9.4693386178165699	7.5502502859181497	8.2169755670014304	6.6828060631206796	5.2268514996629296	8.3930310664068006	9.8643170402070695	7.6297129714903598	7.36406290898696	8.1865416811006106	8.9714006378930105	5.1609276366827697	7.6958936824818398	6.91890512955458	7.6465140138129204	6.6504673811134802	8.6922622586232201	7.0856309486706097	9.0125005777946292	7.7431016295684199	5.2483747401345999	7.6009488110996504	6.7608053195933699	7.4267084006838697	6.3939396707370202	6.5099664624361298	5.2536348513940796	5.3971571358230204	6.5841420201555696	7.5906291904679701	6.8355968497076303	8.5133084088506692	10.025588403192801	8.09415391780459	5.9075016978472004	4.8219148497261699	7.9397408459261802	7.9541629011466304	4.93483458372671	8.5126774313523406	7.1974015978042303	7.9078821152642202	9.0048386387943395
MB_SubtypeStudy_55335	6.9423798274180504	5.3009725974520796	7.37148892948297	7.9841782482695001	5.2417967237752103	8.7689940547721807	9.6230510381656806	6.7870701026818301	8.0158497501638202	6.9256357134991902	5.1491181182009198	8.0057293091832697	9.6114992412726394	7.9513034569382599	7.18352401769239	7.7974055246780702	8.9769626333382195	5.3715885019100398	7.6745515681376499	7.6070689878864099	7.6417981637901402	5.81860936426905	8.2561940522758306	6.5010099603195401	7.88240439397301	7.5870175997945299	5.7330935112725099	8.0897880950192498	7.0571925375660101	7.1784051859882201	6.25916594706786	5.8234436271738597	4.8029830293808198	5.7349005492228198	6.8439919616155498	7.4291392540009102	7.8518019281051901	7.8494258746641599	10.230623362286201	8.7558254560614603	6.6965850982343396	4.6162296917326699	7.9439579224112897	7.6158209364587002	5.1888658752245798	8.6832487585335905	6.82029489968963	8.1118117506804897	9.0590220454495292
MB_SubtypeStudy_55336	7.1045911393843797	5.5382214221871298	7.5290690558886402	8.0616706886788094	5.0371349196617103	8.4784741856753598	9.8467909605174793	7.0975227079332699	8.0506240118734809	7.14656869751866	5.6275373830016404	8.34391644445755	9.8044649604363592	8.2823228705602503	7.3820298652635499	7.9726612716916598	8.8834803682563397	5.04525391061558	7.6245060972211798	7.7664658898874199	7.8749895344859899	6.1378635664530901	8.7281120212956296	7.0971893520876801	9.2749917975072194	7.4994933774793804	5.45100657117663	8.2788934991092393	6.9509778502005597	7.7280790159293904	6.3838673978211	6.3249803541675602	5.3809964123762404	5.4505593785495297	7.05032240917014	7.4203606361163503	7.4028133553690001	8.5643960197504008	10.309929112369501	8.0761186600249193	6.4109021100170596	4.5271208846383599	7.7203094637769203	7.7254257152363	5.1985473813209797	8.6427330715676796	7.2564636778382301	8.4995798010031205	9.0306254820776495
MB_SubtypeStudy_55337	7.0696729695200897	7.2371323444234399	7.6549915128366601	8.0727928393802806	6.1187274348867096	8.2323174453504304	8.9392176911434493	6.7836651718135297	8.4756631233770197	7.5552395656440998	5.9678098817813998	8.4311781256548493	10.375987591631899	8.4413255984208106	8.9979338923985797	8.3917057017560595	8.9767477288840407	4.7420547453940802	7.5576707653517898	8.9368975040003207	7.7073859317374103	5.94938594364337	8.6928463715822897	6.7559340750238901	8.7468264496934207	8.2203000284968706	5.7106520296251002	8.5255083703401606	7.2904054268438001	6.9093793017661103	7.2838776591945003	4.5518276307021104	5.2195435683830604	5.5115978520861502	6.6156293440856899	7.3734382174444901	7.3792664504929304	8.8385163104520394	10.0016105626217	7.8554485925791599	5.8870129548827803	6.5491153863226499	8.7377451402556297	8.6416359488309897	5.5034784400079397	8.01713697141955	6.6087687481395703	8.7799733684756305	8.9966512732533594
MB_SubtypeStudy_55338	6.9640435818049804	5.1853034411438097	7.5211399854007501	7.9204367362726096	6.0088694011110304	8.7948697912765308	9.2485729049476504	7.1449953935693298	7.8552656684498601	7.3475750854877599	6.1192358961492896	8.4325267855264006	9.7624555240959801	8.3298636490795808	7.7667870520705398	7.9250402020633297	8.7468420624719592	5.3032114302432198	7.34685028828138	8.0296411840350199	8.2513898326548407	6.8076815389548599	8.5218636606885791	6.5058825830132001	9.2210372776483194	7.70948863222924	5.7552467323477696	8.6740645397168201	7.24217154424562	7.9551701354572897	6.1206476789737598	4.6599396519735103	4.8453671005610097	5.54665368955978	6.5838525326464401	7.7517045757735401	7.5577599601704604	9.1729805455740703	9.3108820010558908	8.0086732187072496	5.7439132306319003	5.6514568417934798	7.5120365655682297	8.0404869379641806	5.9623071707587796	8.5054230804195701	7.2154939758635299	8.7995952965231599	8.8441494333563995
MB_SubtypeStudy_55339	7.1463403911415897	4.7096911125161203	7.02191537213002	8.2245379974144495	5.5609448048523902	8.8683680058544603	9.5796434877456207	7.15749263386527	7.9978483033768297	7.6439218938454099	5.6730424760535403	8.3749988669166804	9.4782811520395605	8.4590946503214397	7.8335962487467201	7.30395488228086	9.0409383249015196	6.1840283998996703	7.8472290533412803	8.1482614886737501	8.7696654211059393	6.7452529359436602	8.5548749738774195	6.2437903601098004	9.3848989067462103	8.5979843155063698	5.9489493074983901	9.5153355382623204	7.4398837760224596	8.0882057383129098	6.9090992537863896	4.8425762129296901	5.4296466160277799	5.8686016020999299	6.7502536302157097	7.89375073555588	8.2539545559247003	9.7718684121406092	10.1489403681799	8.0098621410518707	5.8679680974492001	4.4555028930237199	8.46144688758028	7.8132880843584296	4.9205824268188803	8.9734292132294797	7.6137560643505902	9.13865669079836	9.1284142637285992
MB_SubtypeStudy_55342	7.5264877243169899	4.8361864623783299	7.1464730911564303	7.9810350776748198	5.4301602233005797	8.4970053279516407	9.4695572482552297	6.6038346559280701	8.1718345221324302	7.1986954567302304	5.8282046151792999	8.4219496849929794	9.4051047834500707	8.4908029908040792	7.6974156390699697	7.8934612173704002	8.8245439026993395	6.6644688967698498	7.6733260773281202	7.1746287286976296	7.4796551747318896	5.7306576655716999	8.1748754270269597	6.6493845219076402	8.8562525342873695	7.4742048001064996	5.2266111300923503	8.5620601971922206	7.5141315129053297	7.81066345585785	7.1530916363643398	5.0997071122206004	5.4790554315464304	5.9249767114812997	6.63565822499503	7.5227212676436004	7.2110124206246802	8.7422085746602498	10.0490512263952	8.1743699991121108	6.6507334373027103	4.4125578868816104	7.5833876210717897	8.0350766164238596	4.6179260602940397	9.0384075218795097	8.0391539300269894	8.9529128828006499	9.0815815236230204
MB_SubtypeStudy_55343	7.0473497482735201	4.9168045682289403	7.7812320870985898	7.0274455765018198	5.5426679267093801	8.1726526657860408	9.0385085729698709	7.8504854535733797	8.4403961800361404	6.5822326862021097	5.6823701353011202	8.1653737045581494	9.1296774775925993	7.7107099486478701	7.29931216523853	8.0863422535217495	8.7747272333745894	4.6353849875750504	7.4581890262843702	6.6072887141398704	7.6667093891616096	6.2280177124037301	9.0292985333811409	7.1952431805733896	8.3115406701855505	7.6512515189664496	5.4840910610688098	8.6972227385905594	7.4713062693927004	7.91923825373242	7.4321327106777897	5.2754445701791202	5.7745278102612199	5.1606862576739001	6.82910142308386	7.5925777750905699	6.9463788002627496	8.3616300009844799	10.101575214181899	8.2019042672212805	6.3437740548357198	4.8255979596102696	7.6896124179533203	8.0679814447701403	4.9222860328934699	8.6577797463604806	7.4741236050781197	7.8791451807310704	8.7972739555196799
MB_SubtypeStudy_55344	7.2723855964893804	4.9188738790037698	8.0068098925836999	7.4606287369953597	5.7068892805956404	8.0884854353268203	9.0248947391208194	7.7410800993766999	8.5437708504459309	6.6320630507418397	5.2610278446627596	7.9796354988514002	9.4809316989145707	7.7309802212762602	7.0739695402726799	7.6522665319015397	9.0576132734689203	5.4554243969236502	7.8959885434927104	6.3525780406337597	7.7866625989898202	6.9120495568352904	8.7263704363406305	7.3156227938370302	8.1515352226271993	7.7177052763670604	5.4797646874264103	8.4402490666252596	7.0262007825916903	7.8970424018959697	8.9229612802877405	5.09063245287106	5.9406979889260798	5.3898517580015399	6.8784501691781204	7.5877735108130402	6.9554765259364304	8.1999673013475594	9.4388601529587906	8.3416393176455603	6.2167694120744104	5.5964652996286297	7.8423164866443003	7.6960009012411597	4.7366495480849604	8.7111185947907295	8.0818223957406108	7.9100294805140896	8.5142657196686908
MB_SubtypeStudy_55345	8.2652553677678409	4.4447842948299803	7.3883043270266802	7.9803384067042096	6.6475154399534997	8.5786461629462796	8.8901128287223301	7.5586251895448697	8.4133490443060008	8.2832853317561508	5.8882926253839303	8.6757444275091906	9.1409012263997695	8.0041705678988695	8.6300696621770303	6.24915803007588	9.0884047009150208	7.0238988653446697	7.7018030515497502	8.1332983068924491	7.7813619687627202	6.0852804574336199	8.1825720567384401	6.4484724136850096	9.6961658463500306	7.9650985830699197	6.33685299349247	9.7573032452226993	8.3052796849111203	8.0167685318006701	7.8976432984098404	4.9168880190207203	5.7681463380481102	5.6465902781164701	6.9145997305012399	7.9767355730035403	7.2256058927255902	7.8694962831494202	9.62066509456292	7.6595188694011798	5.9701315657478897	4.4823134198122601	8.0828148376893605	7.75120565508987	5.1444373360956099	8.6159044386841206	7.1864468409704498	8.9170049000514506	8.5083757264219706
MB_SubtypeStudy_55346	6.8311969656006397	4.8012979992383604	7.6273464980754797	7.6159752759789496	5.5611301492553498	8.6434731140534797	9.4483497005651493	7.1525444637814699	8.4903901702811009	7.2437437690130801	6.2411971803803699	8.5116624341991507	9.6709816250800298	8.1621267760360894	7.78598480421884	8.1119624807678896	9.1272072685143293	5.3955320506226503	7.7154200042992196	7.6652326935934196	7.9394203841444799	6.6248611947310696	8.6517046485380593	7.3555698716011504	8.4734256860131403	7.6890161671092701	5.74892174579852	8.5884954888197207	7.5035558321526103	8.3276845515421591	7.0641123945905999	4.8453839601355702	5.8997601100056301	5.56800416154244	6.6700778890943804	7.9264381352044202	7.6372447435774502	8.7878969031263399	9.8344354462265304	8.2905819955186697	5.6902222989507996	4.7579909800835303	7.9274986636576701	8.4120571583416908	5.6250208664066097	8.7278326086415898	7.4040891333575898	8.6296178204424194	9.0215405634336694
MB_SubtypeStudy_55347	7.1615243660671499	6.0935929174062604	7.2349406277831196	6.9776815515597699	5.42411331435832	8.0743089518717408	9.3025566659046692	7.5833163917905999	7.8929859612871098	6.1935145045453801	5.6264464031480399	8.1488115549095106	9.6074563080218809	7.5455226314403596	6.8147250022390899	7.3142276020477999	9.4557528422105097	4.7526083931655201	8.2129963510139294	6.43879559194795	7.1983340908683404	5.7932695002722303	8.9846985047970804	7.4051622555274603	9.1229907733448403	8.0837800644878701	5.92913338859909	9.0310631196722593	7.0498873497822299	7.6476191496774204	7.1362229113273203	5.4233701348442303	5.3774626282668399	5.7505427799058104	6.4035364272256396	7.3394010391134197	7.1757762746341003	8.9572376814988193	10.0062454496162	7.9432909927429902	6.6222005196083504	5.37508511334575	7.9580187536924898	7.2608357678779702	6.58117906919371	8.6136592304174204	6.8563918945000699	8.5730399301848106	9.0047692675244093
MB_SubtypeStudy_55348	7.0598467555692803	4.4949902235936197	7.8075948665543597	7.7088329551013901	5.3924893491152401	8.6627608773345006	9.3866228951896602	7.7565794604469103	7.8068413598367998	6.7394490065119204	5.4110249182459196	8.5065080357339902	10.612377432500301	8.0143772683026597	7.41365433870138	7.7014897232949799	8.8440656477592405	7.23826294358203	7.7094542397753898	6.8881388953735296	8.1478474076597909	5.8629165263214196	7.9064446979995502	6.4596574068720196	8.0883403598055992	7.8032132961821503	5.1115626747702798	8.8632715658497006	7.3435501517260198	7.86897357621074	7.2449088476622299	5.4071606289711402	5.0598731485683297	5.7113086205807999	6.4117457754266001	7.5209271487162601	7.3928410298147798	9.2802769812308394	9.7839562206143107	8.6482309275401494	5.9738666353797703	4.5075527362946497	8.2012532104902203	8.0317113051791793	5.2966911935696803	8.2015489946905706	7.7965923564898896	9.0384732704576791	8.9068772951730892
MB_SubtypeStudy_55350	7.55156937371894	5.4440675564774699	7.0396258319570597	7.2317374870531301	5.5752323334670404	8.4992317310953496	9.2998527130633608	6.9179816978450299	7.9867867217863102	7.3290565503675396	5.6387728498395102	8.38175372600465	9.4934201021202504	7.0822668531712596	7.6609285025595897	7.0678283601844303	8.8864433854938607	5.1587092146825801	7.0441006073710799	7.0331593790912699	7.7027988975472699	5.7899616243190604	8.4352036358573308	6.3990875122294204	8.5875436954982298	7.9327880547849299	6.1105457386874003	8.8333921636138601	7.26160039744319	6.9187464126304397	6.5969946991411099	5.18520557532272	5.6168807964650602	5.0886485200525202	6.5367505441705402	7.50040227258817	7.5751863706461204	8.0549485468905893	10.0968983277698	7.2032070638271604	7.3534987120929296	4.6166280900778798	7.40313982973578	7.8412362610463502	4.93622654923435	8.99758454676026	6.9220661312380098	7.9499813484192599	9.2876491519466402
MB_SubtypeStudy_55351	6.9404142356385696	4.7445723422257204	7.5982516692718702	8.4231684592095792	6.6220439558463697	8.6508202442143105	9.3202219151758801	7.2225500937216696	8.1493675598814495	7.4304467242179202	6.2097776851766504	8.6251610434143	8.5624636833886907	8.4386130411773301	8.1084762650430804	7.6310934287751904	9.4111063065599403	4.8943702733802104	7.6916630742889103	8.2788493136968704	8.3333172879691393	7.1282695239434197	8.5416956615086104	6.5285508523985403	9.9017925107325802	8.1216053721325494	5.9136775024313204	9.05582630446583	7.4895765795497704	8.2549958780537498	7.26823477795421	4.45086721263384	4.9036997927116603	5.6619075469489601	6.5631766147592696	8.0015229706006306	7.6280857248526601	9.3478600251425394	9.0456843379560592	7.2211326538179197	5.7865628629977097	5.2400663707978099	9.1202515567248099	7.9741979760460202	6.1393930015156997	8.4587860745345296	7.7028661547092296	9.0401111237238894	8.9309091170835693
MB_SubtypeStudy_55352	7.48559579112667	4.6546986310070499	7.4681854714218501	8.2393380980503501	6.3356415244448101	9.4507044082480807	9.1177589919676993	6.9214834175284397	8.1783955883541601	7.0783119436046604	6.0475059519626599	8.5228483891558007	9.4677093350738293	8.0628510696699198	8.2768564332251096	7.5167526805280902	9.1483486669903407	5.03007145806846	7.6567671791874599	7.37646101941416	7.8971841461079597	6.5871831995603998	8.5524158602763993	6.9957660429092199	9.67901976421944	8.2394189127382198	5.6639791194319704	8.7633499084560107	7.1713453597095498	7.4291791457793401	6.7004228419541896	4.7015303047749102	5.1221694183378199	5.3089059385198398	6.3637217297261701	7.7252548760741799	7.2373042039585398	9.5939405875667596	9.5492667244822496	6.5823400803922096	6.1450630534626303	5.5754350029903996	8.6080284699052996	7.4155427955006399	5.3385801137656497	8.2449327734602509	7.52207926620245	8.6715866280651408	8.7605786738300893
MB_SubtypeStudy_55353	6.4977888946485303	4.9416154014560103	7.3880916856560104	7.8517686963248901	6.0062680181890196	8.5985234456214705	9.2148106389572995	7.3990948079291696	8.2984250003300897	7.27727829471789	5.1533339177459698	8.6509200909061299	9.8304815435387596	7.8429754397940297	7.9476035100883902	7.3821080441387199	9.2114379273086406	5.2628392520520597	7.7575133001964902	7.3468285393597101	7.3816605667328901	6.4049436920332097	8.4475604868094596	6.3469560466958796	9.3487991289910006	8.0529587157884599	5.3653001804494398	8.7516832596263097	7.8286619197047003	7.7690736085086298	7.8000991824322297	5.2346203038367403	5.0726736907210599	5.6320727375518898	6.6787241417225198	7.9719296292360804	7.8168111868541397	10.078864020782101	9.6732025035099696	8.0285240133763605	5.7927361122865504	5.4392597164824803	8.1383110052789096	7.9025246102095101	5.3132823359976902	8.1245585158201798	7.0507369533212296	8.6303270736036097	9.1890188667162196
MB_SubtypeStudy_55354	6.9471308338617002	4.7091973654514598	7.4124467192449401	8.4421176587939009	5.9512994342013901	8.8695135286097599	9.3345250896921996	7.1476385711659596	8.2743075381866191	7.6558802659764504	5.79857297172562	8.8367987135831196	9.1482694430914098	8.7828953898843007	7.9810377730430204	7.6018560353961	9.3889344470841607	4.8921445762954203	7.66873129049839	8.2262093020651701	8.4278693834965299	7.1769165601410299	8.5416026620105097	6.5355204740825696	9.2873282027277799	8.3171698596040304	5.4154727960688396	9.2753139773319795	7.4429857003244502	7.9472608303587204	6.6803221891587503	4.6671698806008299	4.8921415170244202	5.33165798258577	6.3734598351606104	7.74270139944971	7.9705340067610999	9.0932988232632201	9.9276659417524105	7.9085805342605502	6.1322218231052004	4.8681668964081304	8.3358190902418894	8.2691299912250091	4.8863788068248004	7.9382495096388004	7.5564556236675697	8.9954976521092203	9.0797006531810407
MB_SubtypeStudy_55355	7.8445131874943899	4.8290583082940204	6.89347719878291	8.3285290885213001	5.4002551454796803	8.0902452897333497	9.3407201410806202	6.3230708473153099	8.1279263013066103	8.3623806380776404	6.1046224641029898	8.3997251573394198	9.4524230841370596	8.3579160184145707	7.9264086020019997	7.0449054733790701	8.9523466635543407	5.2503300189007804	7.3739229498978096	7.9892989534173298	7.95822682098055	6.0090353487351598	7.8356764564101997	6.2171140561179996	9.3336963023908996	7.80860333261686	5.0582646371773201	8.85329767141803	7.3200834488643496	7.1966025471303903	7.1200330261408196	4.71880459838468	5.3036184496914602	5.7979198199232798	6.7102206316377799	7.4699020502200302	7.6407805294989197	8.4380470653964501	9.8991184139260309	7.9615556964468297	6.0013343282636704	4.43597677890833	7.9242204009582098	7.70728748247247	4.2718534231684799	8.3179611140524106	6.8728843827425301	8.1293924360676506	9.3254212074850393
MB_SubtypeStudy_55356	7.2253513282612101	5.2063447741778699	7.4961429423184303	7.8358829273989903	6.3256646425235701	9.1941503940842502	9.0322398371442603	6.7293392182011296	8.0280246494601499	7.1830530754545103	5.7121129378063999	8.4534659753976893	9.3436027925611995	7.7565441588759603	7.8286593050186699	8.1549024476291105	9.0026652713495103	5.4084401204324797	7.74153350789424	6.95476330073783	7.9881604259682604	6.2048007856502503	8.0451064593399	6.8276785419362103	8.99000563299162	8.1624674422168795	5.5874573068094602	8.5824855643461504	7.9875030236434696	8.4504871622373301	7.2097512157999502	5.0528684073676704	5.27023086094992	4.6777522199740904	6.4748324720509904	7.7090076474675397	7.2751165815587902	9.7234110429058607	9.0714194365449394	7.6438871776616599	5.4601024294138503	4.7103634598142996	8.5434894252916909	7.2600605711414499	5.0191140745124301	8.8542950433709393	7.7116751237020997	8.7731403758001392	8.9709022449411098
MB_SubtypeStudy_55360	7.17206903830738	5.5812150711280797	7.5329956535710103	7.51165101220725	5.33335536390309	8.4928039196185203	9.5283306870505609	6.7019052723585197	8.2059401366669693	7.2206752344762499	5.4849300145648598	8.6848829418757205	9.7607177143460095	7.6093369942857603	7.6437535917260702	7.1475271342574702	8.8250566587259502	5.30600320305415	7.5056735413323601	6.5954084491206704	7.8270808510919299	6.2611305429175896	8.4120460276217202	6.5178811967227901	8.6022297326534893	7.6349139971754498	6.1028717897354001	8.6248080077637006	7.5793885985146998	7.4825991306969	6.9580990884932596	5.2369907890097904	5.6087162224381304	5.4553891762083397	7.0123811559911502	7.7214107465323201	7.4015049551352297	8.2527719262429198	10.276222395928601	8.1279614625224799	6.7905159319055199	3.9445157045224302	7.6151002891120996	8.2337390576424099	4.8770996669071103	9.0223374342341405	7.4053185196637301	7.9821811575902197	8.8662579714384098
MB_SubtypeStudy_55361	7.1030571251560497	5.9309752338991997	7.7780952811669701	7.1439319598450499	5.0019311598959497	8.5829667261013505	9.4810199639998398	7.7400789004307704	8.3260633957420094	5.9987580447565598	4.9013465865119903	8.2944293280698194	10.0237477676497	7.3394323210496202	7.2678455604205299	7.8504614316438097	8.8703614965172797	5.5205350141369696	7.4828860804604398	6.0384054720375202	7.2043183239073301	6.3033319587968899	8.2883965060761504	6.6558195098221198	8.5952502572968701	7.9082628865025004	5.7940766650444502	7.8999297494182796	7.5832005623367298	7.0035291350568798	6.8825052138068097	5.6483080385404101	4.8598482080758103	5.8970740351676296	6.71770041509353	7.5996474051805203	7.6527904710433097	7.7279003691537103	9.9085528258387292	8.3527520674347997	6.5597708219613704	4.5595535158366198	7.8676396952787497	7.9798192656645401	5.2787894440849001	8.6855127304687407	7.0475830360743199	7.6090041413935703	8.7905368763043992
MB_SubtypeStudy_55362	7.2277605487489698	4.9803305079092102	7.8940332610616402	7.69301285223127	5.6641820907333704	8.3418567783768598	9.5438533401901093	7.33537935901923	8.2551590911166102	7.0214955417567699	5.0932544398524104	8.3031020882882896	9.9470659861626594	7.9760124935440997	7.6747481319081796	7.8104318911425601	8.7302318734056907	5.2129107897939004	7.8033888888020897	7.2142032434884502	8.1675998315479994	6.4264610023684101	8.4161739739305208	7.4621359196491204	8.6398006714502404	7.5067609850704802	5.7044264382168102	7.9112725242274697	7.3701440308866797	7.58069558340007	6.8410599816644897	5.6761953974492902	5.1022194592863901	5.56800063382288	6.9228667100525803	7.2391579775982802	6.8410859982863803	8.3303410902243904	9.7281480412079002	8.1365444739040207	6.3808973284185697	4.1091474152000398	7.8590678933070803	8.0702167937574298	5.1163955478656904	8.1083414644492198	7.0231024216640101	8.3818583289210107	8.7564104204009894
MB_SubtypeStudy_55363	6.6024656612430102	4.8501480517432096	7.3600390713248096	6.6769944140696804	5.7393001218842503	8.1344584986118793	8.9087137530930196	7.8440367520859198	8.0673275681465402	6.1531301064134203	4.8242746813943898	7.8468568190219896	9.4439532420960202	7.4961422602372103	6.8096463270744501	8.1231404095567896	8.9581815782151892	5.5313523163199401	7.7956213050426504	6.05367305653707	7.2876437685085698	6.2314119871649396	8.5094040081162898	6.8501450052726902	8.2632803187701906	7.54036579235924	5.7220973406360001	7.6703963105054802	7.6621710689513796	7.6124255991703098	7.5489927286606999	5.9339210411227601	5.6721007687901803	5.3135134189987099	6.2480684807844096	6.8745419213060801	6.8589676094321703	8.5058532333206092	10.2639016822875	8.0423480965947594	6.5732204435296504	4.7754135447877903	7.1028535713266896	7.47810968889151	5.9679019818166301	8.2551254757092192	7.4241623521888203	8.6065769629816202	8.3557954123486198
MB_SubtypeStudy_55364	7.1762504580240902	5.0508391542393101	7.3528738906113604	7.3800492397459596	5.9380096748997504	8.4249800527155703	9.6540535426843697	6.9912352143330203	8.0510307704821802	7.0527377871708499	5.7422674014744199	8.3944483661360696	9.3246299953364193	7.6074146998447496	7.3520610082280902	7.5108831963612399	9.2730329806236398	4.9090227947078899	7.5339232635931097	6.32160896738643	7.8905949345148398	6.0382749219611203	8.3706577042456995	6.32337322149868	8.8630420275984196	7.7101907310688897	5.8244233981530797	8.8338884601883798	7.0995345713045799	7.6020252295030204	6.61059893702277	5.1726217489827997	5.0191306392636301	5.6750439308655398	6.4977930076873198	7.71902134324925	7.1235232229032803	8.3641820694138502	9.9881299202882605	7.9742204329546897	5.9234035005602701	4.8416600135776697	8.0782905533717795	7.4955118438510597	7.33034290996821	9.1358097579816704	6.9993712749734902	8.4526221306456897	9.0741129586072997
MB_SubtypeStudy_55365	7.5569449470909698	4.9027744391789199	7.1975256110558696	7.6272451035151603	5.8123563778541198	8.4378388068509391	9.7526866579004796	6.0630513035535296	8.1128398017560208	7.1607945180906798	5.7220903298609702	8.5873519683684201	9.4832300430887209	7.4113413101558496	7.7370536439317297	7.1311928897324401	9.2050002419130408	5.4242309943745601	7.4044215175517696	7.0839003472012703	7.80455366862346	5.7723398527251204	7.9966689770905903	6.5831096699532203	9.2979916283149304	7.8975700830674596	5.9381172819508601	8.9261638306606397	7.6623701779078699	6.8824874231593798	6.8062978196908199	4.8474665042574197	5.6840484648183702	5.7928889510819399	6.5239055907581101	7.7490360497128004	6.3996048639951999	9.0594836660916105	9.8922927084961998	7.3781890516817299	6.1972185564063098	4.9382228528073204	7.5827098233776402	7.9995650344593203	5.4616790679518701	9.1054526669619502	7.1704392682594804	8.6595438505691398	9.3437586571630593
MB_SubtypeStudy_55366	7.3658560276580598	4.9347454621500901	7.9264818529195296	7.6329121423954502	5.99051023925115	8.1079867058075799	9.3647872454047896	7.0677395436075203	7.9589428855210196	7.2411914991725999	5.4296561668738104	8.4226346767448597	9.7903031865889094	7.8941167557362704	7.2821143036983003	7.3609867561947899	8.6196196511028909	5.3755555906692098	7.28860296109091	7.8541170186633602	7.0803986804193499	6.0829940419956996	8.2432506493531594	6.5178950401890701	8.1942281533812107	7.5727671873208502	5.8256961334001298	8.0550177953602393	7.1699300819661298	7.2392251094451296	7.2973440661787201	4.8702802170290802	5.3046034421918904	5.5373702809460799	6.8660312173487803	7.4475058604044904	7.2674050580057097	8.6099944853881993	9.9977518185608005	8.1758017064029698	6.0836889953165496	5.0705369437813603	8.0630791477647907	7.8625005788644904	6.9869557349215796	8.6671583729047104	6.9369122935079703	7.8419509556957498	8.8810674114272103
MB_SubtypeStudy_55367	7.0914483037095	5.8902060072089304	7.3813635781033904	7.95155845828564	5.72671694522852	8.3088665380323405	9.3687479540910896	7.1883678707765304	8.1811559580630409	7.2693552516504099	5.0862532942568297	8.1485384224700201	9.7206131839842893	8.1463001986153802	7.7051649762319103	7.7864179169904002	9.2219866585244095	5.5610612546383802	7.6763407856557597	7.1833633824097101	7.7158828884161101	6.3542384290986202	8.3982040345596491	7.0954420437603201	8.7686604967328794	7.92019136139242	5.8358645379683596	8.2104673260190104	6.7388667368102499	7.4904263102288997	6.4399638067920604	5.5250496598881398	5.2357254746076203	5.7126115915237001	6.9540664865003103	7.5646254479946702	7.2871061021556596	8.4291424401731696	10.1688595013912	7.9510709617453204	7.3437720546120904	4.3454785993793497	7.7529367451265401	8.4673787785341297	5.40283720848723	8.9086040494087104	7.1775452679566696	8.1197400523159295	8.8954010258330491
MB_SubtypeStudy_55368	6.8301930838362601	4.9034666236962803	6.9702758073890099	7.7873084702330502	6.4809769647470796	8.1612713881767398	9.2898481251842497	7.3088195160764897	8.1576765494922601	7.3914862897374896	5.1190888609866096	8.6122743480786905	9.8828412063351792	7.9116261411738504	7.9031077835520804	7.1974638263401101	9.1715666288327409	4.9973279361510397	7.7938105675380598	7.4231526127798402	7.9489847708116903	6.1929395588994396	8.4881602875691406	6.3147200201926603	9.3964429150612006	7.7954267237783297	5.7170693624781901	8.7302202672325997	7.4376182256017902	7.9553818575326201	7.4594315071449397	5.2668109468922202	4.8533429485889199	4.97402975915423	6.7672874839152497	8.2421066626121906	7.5253323706968303	9.6098864300824793	9.5939240901710896	7.8201599370306702	5.8470644322449097	4.6119639579093397	8.2006464995847193	8.0471464583245602	5.3690770546172297	8.0215866154279798	6.8536606769836803	8.8056350557467002	9.0742001280750593
MB_SubtypeStudy_55369	7.2121602718397302	4.9288642933610101	7.3162590998943804	7.7295020486644903	5.5757784584222598	8.4949774904451605	8.9458976224670703	6.4617338152594304	8.1570935167194296	7.5356526073575498	5.8250392002761098	8.2001660030988202	9.2766738946077094	7.6584066519999396	7.3083451935880301	7.2429647398879098	9.3527416878186198	5.13144274932763	7.4932678192635898	6.8326773164008596	7.5007618051140303	5.9578538069564102	8.0372497682419404	5.99113282776782	8.7651914361826098	8.0160907649121995	6.1595033215590496	8.6351186690516997	7.54466078715138	6.8758398547223001	6.88832532308371	6.3564013306914298	4.8814296056489797	5.3356926626015699	6.3661649851303803	7.3913327396986501	7.1614684296923699	7.8250768566341096	10.130791761211301	7.3693301798085198	6.5116820288560699	4.2202443298144896	7.7196934643346502	7.6262862074026501	4.3752071864010702	9.0375405093003298	6.75995780022249	7.6646155967801404	8.8259673392923492
MB_SubtypeStudy_55370	7.0224798757791103	5.0488962112676896	7.3455181776384704	8.7058431097033893	6.43536832602405	8.5909569105700605	8.8582668104668603	6.5137180036193998	7.77825143129468	7.6461906006162899	6.14543087521528	8.6380982938031607	9.3299743650740101	8.5395110555260008	8.3840547066251894	7.6842858039514104	9.1770963023411092	5.2642791222579897	7.8857202285519099	7.6927575071357799	8.2473130722367394	6.6946199046489001	8.4375909147041597	6.7493814295610504	9.7463388997476894	8.1300360318596407	5.7541478049735204	9.2767729416824807	7.5294997798348096	8.4986939195570699	8.0253151505610898	4.5138672333076402	5.0085337740664304	5.6960716315721003	6.6897701402032599	8.0047514824731394	8.1281616707324194	9.1330760216858504	9.4197549832601997	7.7092193580685402	5.8564847677249201	5.7048236553461802	9.0406759276708293	7.7762920551243901	5.1739935170956501	8.3414848781292399	7.8313736816399802	9.2195347423159006	9.2918829042803299
MB_SubtypeStudy_55371	7.36610214753596	4.84259589152692	7.5788710182187398	7.8862814534597403	5.0765069744342002	8.6657500415785407	9.6638419554040897	6.9055709616629199	8.3492870307854705	7.1676365090338701	5.8109960402265797	8.4521794218931792	9.1984220439729398	7.9581579218216998	7.6469551848988599	7.9322274864470899	8.9798717543891797	4.9163215055992504	7.4330051671614097	7.4985035125481598	7.828867096243	6.1405816206570396	8.6601811690353596	6.6612032503671301	8.4228308673433396	7.8476255964868198	5.8666692657121304	8.4780922232280105	8.0285428835716992	7.3210442301570602	7.8332100084696901	5.0092155519285404	5.6720831458380898	6.0854304178953997	7.0521561832977504	7.9670899974274203	7.6784952273640101	8.2763205527685493	10.405245737081501	8.6199597646638004	6.0663593368969702	4.5335046199448303	9.1466337094565109	7.9462553906420199	5.2693718062556796	8.9666828406860795	7.3567815168479997	8.2379225129385691	9.1320269816377895
MB_SubtypeStudy_55372	7.0513007370915899	4.8726657590015501	7.3798499881066402	8.2311268462241394	5.0366700141932697	8.9774575047206007	9.87539945830477	6.6146854650342997	7.9327807590611696	7.13183069875776	5.5778584224911398	8.3115866862308501	10.0834381600834	8.0120144731962206	7.2930696515580404	8.1050844688337307	8.9884352560065306	5.24358910025623	7.3239317236521302	7.2278319873773604	8.0546122765339199	5.7253730480417104	8.5693778435537293	6.3243406142378502	8.2235096796160292	7.4389449308056896	5.7353318195268699	8.1652238143146008	7.34061175421912	7.2449138940321296	7.18005607584593	5.0664167743297597	5.4871253228101002	5.99118779255019	6.66509679021999	7.5015114080559604	7.2106723723131001	8.1759809128060699	9.93022636497051	7.9673696864603096	6.0013686484853697	3.9368101196385199	7.5321016918835397	7.8314393313702899	5.0683954727189002	8.3970024042425901	7.4889267655966103	8.2967576784335293	8.9950601353090693
MB_SubtypeStudy_55373	7.5598185256514299	6.1537142213503504	7.24393417128789	8.1613302282977003	5.4856339915056598	8.4245729341886797	9.3010821142607103	6.2252267427909196	7.8914499352196801	7.1526781454872301	5.6259134581287897	8.1556243378442606	9.4982916758927391	7.8286651961228202	7.8491630123748299	7.0468029521318298	9.0164814040628602	5.27819594055733	7.0982016903280698	7.1094195854915396	7.25165105196049	5.5735436474228504	8.3097436209320499	6.7954077403395798	9.06617206610861	7.5720092389688798	5.83850894440969	8.7931007228339197	6.9373789791157199	7.2959631807445096	6.7671062959531101	5.7509807640114801	5.1048013225764404	5.3088547867149698	6.7902422846624297	7.6245719872561297	7.1882015993271802	7.5853477062884398	10.549284261513099	7.3312511002705802	6.6148859330054997	4.4331344675426001	7.4799375182726697	8.0082393111449903	4.9947439660046102	8.6602390005637702	6.7344770284611402	8.3610126395351294	9.2878574570599408
MB_SubtypeStudy_55374	6.74092821165915	6.0221745025749396	6.9650508511347198	7.3641207671216904	6.3191388199610303	8.6141067817007606	9.1469228736721906	7.0598333292603499	7.7207717828769598	6.8133865970014398	5.4283698382668	8.0373281881658496	9.6416928623119897	7.6262515456277704	7.2008432553689401	7.7898479886410996	8.7705688293232704	5.60050668798484	7.1227035541030199	7.0318450683218297	7.6391655130288001	5.9994943459508798	7.9833332071841498	6.6803478461858798	8.6208805177699599	7.7235415927446303	5.1399240127620196	7.9111695547277003	7.6739369018330503	6.93177465237817	6.15359146613691	5.59293111696031	4.9201348392826496	5.3106415687463597	6.2884706999901399	7.0912253051298597	6.8200926627489196	8.2382920595568301	9.9843278680611292	7.56157085975474	5.7006268077019397	5.1908775267252398	8.1797076485777698	7.3048666465908996	5.0293238973068899	8.3183378020982293	6.7596949341772801	8.4231077936151699	8.7032435630861293
MB_SubtypeStudy_55375	7.4239856897020697	5.49374290125873	7.08660081422068	7.8063610175074398	5.6222171713607603	8.4630939921208803	9.1507398532057103	6.1299542068605897	7.9187505128172999	7.2455234842757896	5.5946069665089198	8.4286091628812692	9.4008946088002894	7.6098115667218504	7.6959268430965801	6.8485506721043503	8.7418818812223194	5.9166863551077897	7.2389075214318002	7.3790442445013502	7.2759912035746002	5.9785153672456701	8.3364995087856002	6.3737444433746102	8.6980557717903508	7.78897389731058	5.9546018095922504	8.8738026171394697	7.7849472535644901	7.1289228491085197	7.2783199379632197	4.6719864134842002	5.76195447072205	5.5338674755808199	6.6087541240966097	7.64250743706351	6.8680323420734597	7.7577565807342097	10.4292288123634	7.5267327257790999	6.38005750696788	4.7249159430641603	7.8085507108981904	6.7962402302461697	5.3717388322600597	8.8077552324197601	7.11813956365856	8.4972145761525297	9.2600202012860997
MB_SubtypeStudy_55376	7.9607085609356796	4.9632518779660204	7.3491516428248902	8.8306414196706609	5.74549806920629	8.3607053010609107	9.5086945040451507	6.3372675367186604	8.1531510727260699	8.1501998036312795	5.4156944022623703	9.0085159334168896	9.2495318212432096	8.1305679580620591	8.6762277044590892	6.2140419139793899	8.9296553423563694	5.6747416960892698	7.6064022847635098	7.4944721657020397	7.8608715837684802	5.9980885736930203	8.3805321426267003	6.2441178877089003	8.7097034188735591	7.5388668832155998	5.8028241781372101	8.75723713081263	6.51021228592671	7.3468950735792102	7.3312293962104702	5.3491724732533799	5.1484430777413204	5.9683308409805704	6.5080375278637197	7.6037574707559799	7.16096657983549	8.0749898140668197	9.8820382629251906	7.2728079554659804	5.9071576096807599	4.4034353835389197	8.0695278052058104	7.9643417448906302	5.33880544747195	8.7715779667211091	6.6313819577224802	8.3638802985294802	8.9975323707207693
MB_SubtypeStudy_55377	6.9283040508401497	4.8658111459188396	7.7724689793643398	8.3797400406553795	6.9321717181634801	8.9563023471779299	8.5389727709601093	6.7824206496019004	8.3696660418189008	8.0743891413014293	5.6245266563197198	8.6004238290657309	8.7057485312591307	8.3719454105144795	8.4026573080437093	7.2466751793923798	8.8071545150377197	5.2088119294503397	7.09205942358986	8.2038503993256793	8.4304761704323994	7.1556758934150801	8.54767879357507	6.6427747858477399	9.8953482985923493	7.9398261788144699	5.3985017919714702	8.9337418477633896	7.1635232474916801	7.7462159007994904	8.4689544181129897	5.3227055465586499	4.4309249416552996	5.3995691297175901	6.6349336195052198	7.4534563261359104	7.5403093257944898	8.1920580372097191	9.1208254966232296	7.7011158995739404	6.4724137206213097	4.9396216107292803	7.1138228299462103	8.2511202394293708	5.59439611109359	8.4936013506219208	7.1592795755338399	8.7293021567339597	9.0514813508390706
MB_SubtypeStudy_55378	6.6625713983142996	5.2713465536254196	7.7018039412767596	7.6509570644216698	5.44071698393034	9.4950898578047802	9.2287483008436801	5.9772478800776101	7.6007170579270902	6.9109324215520198	5.4370969589509901	7.9324626407912699	9.7452835545430592	7.7510641842613204	7.8056888802865396	7.6149805609545904	8.6263354968927199	5.3326817226223397	7.2493627197083503	7.1832588047072399	8.0590181001479202	6.3597444281737197	8.2168873088191798	6.55396596056727	9.0748943820817392	7.6644037153282003	5.4705071712149396	8.5558643266917898	7.9051081416144404	7.4670037742308004	5.9579271473280304	4.7878350444439999	4.7975329692529698	6.0332577316105303	6.0934150121094204	7.6724711552018503	6.7214398196001204	9.1340373872079592	8.39412357770202	8.0825552266908698	5.6920859248710096	5.18235693990448	8.6995443072059704	7.4147437589914302	5.5660552440709701	8.2080041834761897	7.6499384469484397	8.6098104936317608	8.8550728960125902
MB_SubtypeStudy_55379	7.0775558132410001	4.8150853812719099	7.1147935273614902	8.1388928161427199	5.6314257374232097	8.4867561072664905	9.8910969407229707	6.8792772993390798	7.9889068912025696	7.2841779373280202	5.8842362711743901	8.1653811321262708	9.1839459202020794	8.6510726053565996	7.8423651808683701	7.8597001661735701	8.5811512712112208	4.95377737693385	6.7803473393603104	7.3923665143132498	8.0248020581828197	6.4573571270731396	8.4735535797246904	7.1041241013443601	8.5796694968237208	7.6564195410156897	5.87682607789983	8.1820108299754004	7.6597189645789401	7.5186149457007501	6.5095732763216603	4.7690787818261304	4.7807305334917896	6.13495415698599	6.4936242490860101	7.9549269744013102	7.46820850602482	8.8552116509620102	9.7245506399026294	8.0241609561015004	6.6692009854082004	5.1750367444800096	7.6104954467209298	8.8341667848934105	4.8729517437238004	8.7639899358395503	7.5531462690574998	9.1522203114943395	9.3703213819618707
MB_SubtypeStudy_55380	6.8118633687072201	5.0503311908185502	6.94507165991081	7.9445242593074799	4.8736085557815096	8.3530926912121402	9.5604814992470804	6.8577286923699301	8.4554097832101593	7.1348650386058097	5.25842223385576	8.2554993340401097	9.7241372428324802	7.6342765549973102	7.3236906616911597	7.45678551886623	8.5495163949421205	4.9571634646045899	7.4301086523453703	7.10374239111131	8.1975458806231707	5.2475266775240597	7.8002268508284196	6.6676050162304197	8.6004768807148899	7.4069684107520901	5.7248096014821099	8.4247295944174603	6.4726128810879002	7.4194848233407598	6.5059826773063802	5.3152344065966499	5.3658359385101697	6.2029936033117901	6.7086736625878096	7.3227642739903596	7.1705646709873401	8.3006203081049392	10.2171302595026	8.1542917180169692	6.9636931436790999	4.6747258735396802	7.44220276471352	7.7872403681745599	5.0874778982607198	8.6669646479142699	6.9847735676021996	8.5187953419144105	9.1510129763102093
MB_SubtypeStudy_55381	7.6347515738549303	5.7848831388358999	7.3889148306005596	7.6243646741963298	5.7139679916908301	8.3643906533388392	9.4173474839530993	7.0305613374406599	8.1713522446660907	6.9546483722648897	5.1568256983788698	8.6941486892188404	9.6943948917271499	6.9139513117474598	7.6110797036824502	5.9292751000888098	8.3098087259145093	5.1982174338424096	7.4678165699208403	6.37996009077197	7.7007765442972298	5.6474664340725997	7.3679067210220897	6.85757991016823	8.6896320150229602	7.6573011451680104	6.0219644482044501	8.7559621028060697	7.52165441258746	7.6019252123049501	7.0764289747889002	5.1470464260477602	5.4614819581304204	6.0506852984751598	6.7027577862803298	7.47856516707437	7.1715344754773396	8.4985482022284096	9.6072504812302704	8.40950292328416	6.7766988421683099	4.6368161228028502	7.7033163615416598	8.1464957128031195	5.88674432636655	8.8259760252289396	7.1813700562999099	8.2932446508726692	9.1453267544456001
MB_SubtypeStudy_55382	7.0324293066460397	4.64843694521619	7.88169074436043	7.6576500715150297	5.3791081821389799	7.8510997582357103	9.3229623101994505	7.2731631090093396	8.2203435510548193	7.3534408980764399	5.8479963541769298	8.2897317730845597	9.9736819168255195	8.1683072486532105	7.2560731766626496	7.9258492685226702	9.1775527645599499	5.7994436823465296	8.1017663631129793	7.1763379351206904	8.1067773006224702	6.4303460259986496	8.6191965603130107	6.7061670505720103	8.5062325516866508	7.9717106751363502	5.8721404891486699	8.0255686543665306	7.8250557712467996	8.1654573175302101	7.5016607184779298	4.4943629799971596	5.5085427354131697	5.79412609516866	6.6661632039101599	7.4175472387069501	7.3260890241972803	8.5718646520323301	9.6496799673270104	8.2374025913897793	6.1337328466210401	4.24525412967514	7.7651577967402901	7.9890389758293701	5.2705145222982797	8.3271633376620802	8.2777667054911603	8.8043632666154394	8.9164947198447901
MB_SubtypeStudy_55383	7.2147872015332801	5.0881454686836802	7.24874152591123	8.0246107575941199	5.5770687458515296	8.3828515738572698	9.7439684338955992	6.9423766315863702	7.9941064300075402	7.3038778662817796	5.68699250787646	8.2827336385917896	9.6943120029304808	8.2235948526730898	7.50317101458627	7.69919446885309	8.4430482451378399	5.0244175906105797	7.4816038284996003	7.6163077190948396	8.2052461674054005	5.9236005054660401	8.5768123566426393	6.7462025500944298	8.6186273611840196	7.0400368658100501	6.1271788411588899	8.2392191272912392	7.2498454173110298	7.6210531555807899	6.3025447083841701	5.1148256883738403	5.2792355462103497	5.4074173771138696	6.6427539566809504	7.8285943960161504	7.2794359929664898	8.2446938408412596	9.6535862823128902	8.1931427070156708	6.60998460976767	4.4696611264909398	7.4306729696883904	8.0702981738300306	5.7119725299928801	8.64546214662826	7.6451692076180802	8.3402411838736992	9.13586718693964
MB_SubtypeStudy_55384	7.4111783647987499	5.2969579697820999	7.0197943628249497	7.3816196451874498	5.6970712350642101	8.4338214446253694	9.7155828038366003	7.12710317854589	8.1478150240227993	6.97675831935089	5.3403790508668303	8.5522154180547503	9.4419254545546192	7.5219941673666497	7.8208672596242499	7.6720603964468399	8.5414379841594492	5.4080397171642201	7.4876199335006097	6.4853336187921	7.8009881830571501	5.6812317246931103	7.6851199589734298	6.6574005285086804	8.7081674060125795	7.3120937048004597	6.1124672410399503	8.3709140137129694	7.3866311240637303	7.5613217511516702	6.5081577082995699	5.0092197050810903	5.2445725290569003	6.3411289048803399	6.62482568461966	7.6088249478950498	7.4363445241650501	8.2371586650569704	9.5710026953534904	8.2798455773608897	6.9188297015430402	4.02961793636032	7.4276801956155802	7.8181821239038101	4.7622333805785297	9.0935838466904606	7.6043152516732997	8.0979476318518202	9.1907885867399095
MB_SubtypeStudy_55385	7.1842335992319599	5.3736687408007802	7.4367646505187697	7.67172199351569	5.5111846200810302	8.3665110788782098	9.1418762436830896	6.9421653536975896	8.2387669326094599	7.0373576954896198	5.2949399315711503	8.2172750253460407	9.7967767947438809	7.92796537934304	7.5624514444278299	7.6525302230857104	8.7628804447115396	5.9511330509311602	7.4406754589780499	6.7934254902903204	7.6274355284909099	6.4084643436184097	8.3335408889761808	6.9198225405655203	8.2372411556770402	7.4931027178228504	6.2461486176955399	8.4406913933950491	6.9012847341712096	7.4663353939737496	7.0646179267749396	4.9130493408181	5.9327688872309903	5.8042135258358396	6.4270523848182997	7.3353082573913904	7.0970751856228302	8.2247562939740497	9.7408598029725209	8.2482321255764806	5.92928584522069	6.3654704576486099	7.6229628509995599	7.8615874471083096	5.1963930009752	8.5628022617441193	7.9350843042596297	8.1114064611287802	8.6746256226369098
MB_SubtypeStudy_55386	7.1863889814621702	5.0197313447617704	6.93410368248583	8.0464008993239595	5.0423566279087604	8.1124315697083702	10.112169348352801	5.7338161667249903	8.4405967864646705	7.0728700789615404	5.7947814451284998	8.5473006983579403	9.6847512766504895	8.0611860489961398	8.0418101812123801	7.3415552721720001	8.5881286424175194	4.8603195081544497	7.7355628782441697	7.4196724959128399	7.5983208370916602	6.3722470263525999	8.3761945646311293	6.39215223690098	9.5773769489551999	7.8571275157355496	6.1330760005070202	8.6568496040048899	8.4211834187739196	8.0621441694723703	6.6635852503387403	5.23444306182191	5.4269426829986598	6.0686395245489901	6.72797148929358	7.98729138468335	6.8877613972432501	9.0591940961896604	9.83042516631407	7.9717475769604	6.0149274444771503	4.3497410528831102	8.0833446185651301	8.1089894577027408	4.6495432595105903	8.8490155176170795	8.0919958972360604	9.1909121435547192	9.2828670750932201
MB_SubtypeStudy_55387	7.0460906691473504	5.4094637433951904	7.4370067489047598	7.8384759513864397	5.9117569579949798	8.8520345612092495	9.36047445997478	7.0150449498049596	7.8312995701306596	6.5066578998709499	5.4399589191730104	8.3956602656238903	9.3607199591433101	7.9822851368481897	7.8618265421608404	8.3111467849819203	8.5201000592482394	5.2448419784010198	7.9266014155834501	7.0609455384863598	7.8920132595220496	5.6802191907237196	8.0564895280242794	6.5878691856430098	8.0670871793974097	7.4767224897920901	5.72244531956719	8.6673325241477492	7.8995312329209204	6.6710758920892799	7.35948686051323	5.1020316069240197	5.2369561270621396	5.9307869737080097	6.5733620733684104	7.7683104652892201	7.5063567048040198	8.8910730649046492	9.8447383677440392	8.3638571962078494	6.2165176788077003	5.18679958761079	8.3887885419109498	8.0431040058521504	5.3472193202812104	8.9373086136062394	7.2824258305294398	8.1223790311686894	9.19809443412327
MB_SubtypeStudy_55388	8.0002734808697706	5.1554248144294403	7.1662333106985496	7.7948238552401401	5.9418789913013104	8.4058071663900602	9.6653966098922002	6.4720855354724103	8.2205414564691406	7.8654442782265104	5.6500751537225602	8.6672284379772808	8.8143705078088797	8.06153340506234	8.0315906752440895	7.3256031564720301	9.2284720568213707	5.6956006504352201	7.6917292354137397	7.07376837423908	7.6156680379353299	6.2915814915558004	8.1352007923958904	6.8135485646287703	9.68926010643316	7.8124640023719598	5.7067663608838801	9.1316158316310503	7.7253298784347004	7.5820637135359803	7.6096566847298099	5.5609018290512298	4.8905258903422597	5.4723326239255101	6.9485046402580304	7.6685559411620998	7.2074034631215804	8.7083021542982806	10.221176882158399	7.2619651872438498	7.0387936560112996	4.4872460019489697	7.8995968913380699	7.8660686786887499	4.8097645763215304	9.2775478783668408	6.8219676410425398	8.7458609413819897	9.0764398151109003
MB_SubtypeStudy_55389	7.2487017702334002	5.4567573371043698	7.4668673706947697	6.9331326960192197	4.9526996568263399	8.2150199436758005	9.2830389403227294	7.9701288437008699	8.1033289664556101	7.0677058077839297	5.4112875194978098	8.0880570086703596	9.8007513714344192	7.9662523745445899	7.3236364425783202	8.1399926209941391	8.59046444471036	5.36771225434138	7.4021663461339298	7.0270592384682304	7.6513283800779703	6.2436946663245099	8.5745623806535107	6.14358917382354	9.0809796905849307	7.5988280364023604	5.96415517444402	8.5704820038049796	8.1820504695878693	7.3552795001518998	6.8879829798035397	4.6308147695295503	5.3742334481026504	6.3584855301509302	6.2996227982546404	7.3311092892179603	7.0865175339419597	8.9285353333768906	9.7694069936370305	8.1298023362787006	5.7131826069518601	5.0356255790201896	7.6506496007590101	7.8645197964657001	5.7197740497594696	8.1162644929734107	7.0718042320191703	7.8972261153737904	8.6859356208954903
MB_SubtypeStudy_55390	6.9649607580186297	5.6117684457432002	7.4316948723725798	7.2261684009663103	5.5079811022919598	8.6954936412397394	8.9825631088903908	7.6566471712539501	7.9099163640184802	6.8362843052932396	5.64680512774635	8.5195149049583705	10.264157175646799	7.95571408441009	7.7251487730996402	7.9055915243267103	8.8495744479025902	7.4740704212655098	7.5334615500103297	6.9386662344910102	7.4610185902692203	6.34770003339366	8.2774227562098908	6.5378424946870597	8.9728301245795201	7.8132464530389596	5.6820836886930897	8.8504672777883808	7.7955446224852496	7.7782874115846896	7.0111149117136504	4.7447664736262096	5.4486394980538098	4.3320762022230603	6.2268759197875196	7.7527205178976102	6.9125521941041201	8.7279671477986707	9.8471923438633198	8.1235585397102703	6.1846464196790603	4.5014652199029799	7.8370955679694596	7.7978563367838998	5.5899427386803504	8.1054335538283908	8.2274712473386202	8.7488558394875593	8.6099928234776009
MB_SubtypeStudy_55391	7.1078655237130297	4.8454119991608904	7.5852155834675301	7.6860586814144103	6.1561948944088796	8.3584073340291898	9.8302878919936898	6.8540793370384696	7.9743416385231303	6.8769074536364201	5.4224726711435496	8.2301165794037292	10.0575599830568	8.2074516745927593	7.2824118493128003	7.8755422156328398	8.4552984540706699	4.7912269669189804	7.5845623561271402	7.8481377783108002	8.0452430417023209	6.1745899390208701	8.4734287210287196	6.77435391722112	8.6337671431364296	7.3816252216703999	5.6860566112371096	8.3457193492364894	6.3378733528593196	7.56405677131246	6.7801086816488398	5.0240071224787304	5.4076084959922701	5.5690572353457499	6.8660923393836804	7.2323561074238603	7.4477849111693004	8.2393445671852703	9.9087418719409204	8.1190635479116704	6.3165198409850403	5.1113376942072399	7.7616317046887602	7.9570485221531602	6.2802294828648497	8.7280120575808304	7.0866194314228999	7.8064148585834401	9.0031188376407698
[truncated: 291 more rows]
[truncated: 48 more columns]

## Sheet: IP Metabolism ICGC
SampleID_ICGC	Genes included in this signature with according gene expression values
[truncated: 88 more rows]
[truncated: 25 more columns]

## Sheet: IP Metabolism MAGIC
Study_ID	Genes included in this signature with according gene expression values
[truncated: 626 more rows]
[truncated: 24 more columns]

## Sheet: Purine Metabolism ICGC
SampleID_ICGC	Genes included in this signature with according gene expression values
[truncated: 88 more rows]
[truncated: 127 more columns]

[truncated: 5 more sheets: Purine Metabolism MAGIC, OXPHOS ICGC, OXPHOS MAGIC, Pyruvate Metabolism ICGC, Pyruvate Metabolism MAGIC]
